# Supplementary material for: Constructing network topologies for multiple signal-encoding functions
Source: BMC Syst Biol. 2019 Jan 11;13:6. doi: 10.1186/s12918-018-0676-5 (PMC6330498; doi:10.1186/s12918-018-0676-5)
Supplement: Supplementary file 2 — The original codes used in our computation for enumeration of sub-functions. (ZIP 2318 kb) [file 12918_2018_676_MOESM2_ESM.zip]

Archive with 13 entries (13 files):
- action.cpp
- Comb_Topo.cpp
- findpeak.cpp
- head.h
- judge.cpp
- lhs10000x64.txt
- main.cpp
- ode.cpp
- one_combination_task.txt
- sample.cpp
- showparas.cpp
- solver.cpp
- subfun_test.cpp
