# Supplementary material for: Constructing network topologies for multiple signal-encoding functions
Source: BMC Syst Biol. 2019 Jan 11;13:6. doi: 10.1186/s12918-018-0676-5 (PMC6330498; doi:10.1186/s12918-018-0676-5)
Supplement: Supplementary file 2 — The original codes used in our computation for enumeration of sub-functions. (ZIP 2318 kb) [file 12918_2018_676_MOESM2_ESM.zip › action.cpp]

#include"head.h"

int action( int topo1, int topo2 ) 
{
	int Q_value, flag1, flag2;
	double amp1, amp2, per1, per2, sen1, sen2, step1, step2;
	double y0[ NodeN ] = {0};

	if ( CombTopo( topo1, topo2 ) == 1 )    //return 1,  the network could be combined, or else, return 0.
	{
		char tmp[10];       //×¼±¸ÎÄ¼þµÄÃüÃû£»
		sprintf(tmp,"%d",topo1);
		char filename1[30] = "one_";
		strcat(filename1, tmp);
		strcat(filename1, "_");
		sprintf(tmp,"%d",topo2);
		strcat(filename1, tmp);
		strcat(filename1, ".txt");

		Q_value = 0;

		for ( int i = 0; i< Full; i ++ ) //µÚj×é²ÎÊý,Ò»¹²Full×é²ÎÊý  **
		{	
			para( i );
			flag1 = 0;
			flag2 = 0;
			amp1 = 0;
			amp2 = 0;
			per1 = 0;
			per2 = 0;
			sen1 = 0;
			sen2 = 0;
			step1 = 0;
			step2 = 0;

			INPT[0] = 0.1;
			INPT[1] = 0.1;

			/*printf("topo = %d x %d, para = %d\n", topo1, topo2, i);*/
			/*showparas();*/

			if ( subfun0( y0 ) == 1)   //int subfun0( double *y0 )  ·µ»ØÖµÎª1£¬´ú±í´ïµ½equilibrium£¬·ñÔò£¬no
			{
				INPT[ 0 ] = 0.5;
				if ( subfun1( y0, &amp1, &per1 ) == 1)
				{
					INPT[ 0 ] = 1;
					if ( subfun1( y0, &amp2, &per2 ) == 1)  //F1 IS OK
						flag1 = 1;
				}

				INPT[ 0 ] = 0.1;
				INPT[ 1 ] = 0.5;
				if ( subfun2( y0, &sen1, &step1 ) == 1)
				{
					INPT[ 1 ] = 1;
					if ( subfun2( y0, &sen2, &step2 ) == 1)// F2 IS OK
						flag2 = 1;
				}

				if (flag1==1 || flag2 ==1)
				{
					FILE * fp;
					fp = fopen(filename1,"a+");
					fprintf(fp, "%d\t%d\t%d\t%f\t%f\t%f\t%f\t%f\t%f\t%f\t%f\n", i, flag1, flag2, amp1, per1, amp2, per2, sen1, step1, sen2, step2);
					fclose(fp);
					if ( flag1 ==1 && flag2 == 1)
						Q_value += 1;
				}
			}
			/*printf("topo = %d, para = %d, Q = %d\n", i, j, Q_value);*/
		}// i Ñ­»·½áÊø

		if ( Q_value > 0)
		{
			FILE * fp;
			fp = fopen("one_yes.txt","a+");
			fprintf(fp, "%d\t%d\t%d\n", topo1,topo2, Q_value);
			fclose(fp);
		}

	}// if could combination

	return 0;
}
