# Supplementary material for: Constructing network topologies for multiple signal-encoding functions
Source: BMC Syst Biol. 2019 Jan 11;13:6. doi: 10.1186/s12918-018-0676-5 (PMC6330498; doi:10.1186/s12918-018-0676-5)
Supplement: Supplementary file 2 — The original codes used in our computation for enumeration of sub-functions. (ZIP 2318 kb) [file 12918_2018_676_MOESM2_ESM.zip › Comb_Topo.cpp]

# include "head.h"

int CombTopo( int topo1, int topo2 )  // return 1, if the two network could be combined; if else, return 0; 
{
	int C1[ 3 ][ 3 ] = { 0 }; 
	getNet( topo1, C1 );
	int C2[ 3 ][ 3 ] = { 0 };
	getNet( topo2, C2 );

	if ( C1[ 2 ][ 2 ] * C2[ 2 ][ 2 ] != -1 )
	{
		int tmp[ 3 ] = {0, 2, 4};
		for (int i = 0; i < 3; i ++)
		{
			for (int j = 0; j < 3; j ++ )
				J[ tmp[ i ] ][ tmp[ j ] ] = C1[ i ][ j ];
		}

		tmp[ 0 ] = 1;
		tmp[ 1 ] = 3;
		tmp[ 2 ] = 4;

		for (int i = 0; i < 3; i ++)
		{
			for (int j = 0; j < 3; j ++ )
				J[ tmp[ i ] ][ tmp[ j ] ] = C2[ i ][ j ];
		}

		if ( J[ 4 ][ 4 ] == 0 )  
			J[ 4 ][ 4 ] = C1[ 2 ][ 2 ];    //output node.

		return 1;
	}
	else
		return 0;

}


void getNet (int n, int C[ 3 ][ 3 ] )    
{
	for ( int i = 0; i < 3; i ++ )
		for ( int j = 0; j < 3; j ++ )
		{
			C[ i ][ j ] = ( n % 3 ) - 1;     //Li: %ÎªÇóÓàÊý 	
			n /= 3;                                //ÓÉÓÚtmpÊÇÕûÊý£¬Ö»±£ÁôÕûÊý²¿·Ö¡£
		}
}
