# Supplementary material for: Constructing network topologies for multiple signal-encoding functions
Source: BMC Syst Biol. 2019 Jan 11;13:6. doi: 10.1186/s12918-018-0676-5 (PMC6330498; doi:10.1186/s12918-018-0676-5)
Supplement: Supplementary file 2 — The original codes used in our computation for enumeration of sub-functions. (ZIP 2318 kb) [file 12918_2018_676_MOESM2_ESM.zip › findpeak.cpp]

#include "head.h"
int findpeak(double yb[ ][NodeN], int counter, int *pnum, double ypeak[2])
{
	if ( *pnum < 2)            //Ö»È¡Ç°Á½¸ö·åÖµ£»
	{
		for (int k = 2; k < counter - 2; k++ )
		{
			if ( yb[ k ][ NodeN -1 ] >= yb[ k+1 ][ NodeN -1 ] && yb[ k+1 ][ NodeN -1 ] > yb[ k+2 ][ NodeN -1 ] 
			&& yb[ k ][ NodeN -1 ] >= yb[ k-1 ][ NodeN -1 ] && yb[ k-1 ][ NodeN -1 ] > yb[ k-2 ][ NodeN -1 ] ) //ÕÒ·åÖµ£»
			{
				ypeak[ *pnum ] = yb[ k ][ NodeN -1 ];
				*pnum += 1;
			}
			if ( *pnum > 1)    //Ö»ÅÐ¶ÏÇ°Á½¸ö·åÖµ£»
				break;
		}
	}
	return 0;
}
