# Supplementary material for: Constructing network topologies for multiple signal-encoding functions
Source: BMC Syst Biol. 2019 Jan 11;13:6. doi: 10.1186/s12918-018-0676-5 (PMC6330498; doi:10.1186/s12918-018-0676-5)
Supplement: Supplementary file 2 — The original codes used in our computation for enumeration of sub-functions. (ZIP 2318 kb) [file 12918_2018_676_MOESM2_ESM.zip › lhs10000x64.txt]

0.816684 0.155008 0.443513 0.824020 0.217588 0.628785 0.640193 0.790979 0.916282 0.888210 0.273764 0.416092 0.085634 0.269019 0.022290 0.745232 0.758392 0.268056 0.661456 0.934486 0.496152 0.790138 0.594806 0.447379 0.453396 0.771210 0.830352 0.670318 0.440416 0.385359 0.973934 0.080371 0.522854 0.998081 0.894516 0.034407 0.811510 0.205769 0.248752 0.695917 0.665146 0.778809 0.666783 0.228731 0.159985 0.762721 0.405630 0.264010 0.190550 0.552583 0.730827 0.300196 0.547681 0.319469 0.334210 0.560960 0.679433 0.306455 0.744080 0.540816 0.921683 0.378124 0.775905 0.058689 
0.908601 0.963133 0.001753 0.086296 0.976646 0.025616 0.225571 0.826632 0.069825 0.812913 0.616360 0.004250 0.485597 0.913421 0.926917 0.343780 0.700889 0.397181 0.494473 0.768517 0.427014 0.108140 0.646901 0.347292 0.454308 0.661579 0.761754 0.343482 0.361543 0.142796 0.880815 0.691234 0.269972 0.581166 0.434087 0.615188 0.178006 0.949357 0.837891 0.803494 0.590752 0.505805 0.140133 0.276962 0.251154 0.920493 0.990645 0.261601 0.420629 0.750399 0.482311 0.442142 0.009366 0.539181 0.078503 0.354884 0.345580 0.511801 0.414950 0.349179 0.611030 0.284554 0.807740 0.359976 
0.128348 0.876239 0.224597 0.202372 0.738818 0.481525 0.171248 0.155083 0.468992 0.941079 0.449934 0.088381 0.902607 0.454187 0.225642 0.691736 0.954263 0.966670 0.481982 0.058168 0.224477 0.895615 0.504191 0.010353 0.117775 0.489204 0.175114 0.967617 0.066845 0.434072 0.531294 0.734911 0.234528 0.034243 0.353168 0.607169 0.822720 0.674002 0.234643 0.792454 0.366833 0.043445 0.534360 0.408749 0.316151 0.396561 0.931883 0.391145 0.199988 0.204768 0.341989 0.978164 0.775080 0.567540 0.114903 0.526961 0.580018 0.353331 0.597618 0.976087 0.511254 0.451275 0.703525 0.537273 
0.916581 0.487136 0.397613 0.792298 0.474765 0.503082 0.387860 0.014935 0.363172 0.238294 0.262753 0.673783 0.578750 0.381434 0.704059 0.068996 0.587232 0.981446 0.442608 0.262241 0.754203 0.253802 0.408524 0.250538 0.433356 0.735279 0.902454 0.308022 0.464981 0.856635 0.562694 0.663200 0.834957 0.197620 0.924102 0.108494 0.320576 0.454964 0.433775 0.505764 0.072296 0.562099 0.390936 0.944522 0.439537 0.904080 0.498104 0.462916 0.249850 0.743893 0.529698 0.302634 0.469770 0.346507 0.393937 0.227592 0.088585 0.662751 0.781490 0.930678 0.163731 0.626349 0.210297 0.569172 
0.635139 0.409164 0.728995 0.679237 0.660236 0.333080 0.456231 0.454437 0.303864 0.578217 0.364636 0.349823 0.969942 0.849191 0.838576 0.778825 0.986722 0.681384 0.914741 0.858282 0.816382 0.536758 0.295395 0.428582 0.542216 0.923302 0.927634 0.333397 0.222072 0.488827 0.570916 0.463332 0.324774 0.628813 0.805958 0.809610 0.632702 0.468675 0.906712 0.283357 0.675782 0.467722 0.785760 0.879844 0.314475 0.431424 0.974041 0.637645 0.945819 0.840078 0.130442 0.981089 0.567297 0.129388 0.996659 0.639431 0.948757 0.654050 0.647767 0.187543 0.530117 0.187583 0.627177 0.813173 
0.099313 0.126322 0.770142 0.466320 0.227654 0.425391 0.846423 0.888154 0.173431 0.182570 0.100527 0.231984 0.461905 0.879099 0.409565 0.076954 0.229781 0.770992 0.150371 0.282456 0.450194 0.027552 0.609905 0.811516 0.053799 0.061428 0.911994 0.481892 0.351147 0.586695 0.508940 0.714943 0.485413 0.993380 0.178959 0.262993 0.579268 0.305983 0.195741 0.005201 0.088669 0.728605 0.270968 0.320687 0.626170 0.687339 0.336637 0.984432 0.094251 0.258792 0.584125 0.902586 0.954405 0.566642 0.891305 0.101254 0.066549 0.385821 0.950435 0.155968 0.109083 0.612698 0.574789 0.805479 
0.278120 0.925534 0.246444 0.896870 0.955114 0.162652 0.534011 0.301234 0.351608 0.351840 0.559561 0.585180 0.803495 0.262765 0.457503 0.983696 0.325984 0.125646 0.553896 0.029858 0.388172 0.789598 0.594197 0.939522 0.534964 0.713717 0.128386 0.505683 0.999303 0.285835 0.857470 0.281075 0.239264 0.139344 0.436188 0.053306 0.270619 0.800832 0.671418 0.700096 0.053250 0.566942 0.948897 0.753758 0.311236 0.829618 0.283261 0.030530 0.902589 0.389594 0.152944 0.019255 0.391911 0.737865 0.458505 0.881559 0.911590 0.213498 0.312187 0.717889 0.326462 0.376722 0.958286 0.240212 
0.545207 0.006010 0.036145 0.404614 0.263599 0.023202 0.077003 0.992145 0.946265 0.605279 0.645718 0.270829 0.335010 0.330049 0.271953 0.164430 0.128179 0.279095 0.476945 0.616226 0.391935 0.339207 0.730272 0.845574 0.203247 0.410071 0.776007 0.279478 0.861784 0.083501 0.213917 0.518612 0.148389 0.568016 0.937635 0.038597 0.671130 0.378740 0.299900 0.279799 0.151872 0.882269 0.369265 0.304344 0.820518 0.639726 0.816225 0.822146 0.464681 0.009466 0.561116 0.516199 0.431556 0.996108 0.770327 0.010542 0.028363 0.405296 0.990818 0.616647 0.793837 0.078586 0.670077 0.277105 
0.960913 0.186306 0.952615 0.653768 0.993783 0.714196 0.352431 0.147895 0.016857 0.643195 0.840302 0.382102 0.125173 0.955556 0.444208 0.748277 0.490202 0.045983 0.795211 0.665567 0.329850 0.550049 0.186866 0.064333 0.611121 0.133502 0.879842 0.464008 0.931850 0.102325 0.565973 0.356294 0.155269 0.886379 0.575934 0.084769 0.803073 0.289251 0.912355 0.057696 0.123365 0.020595 0.036780 0.761348 0.629880 0.287706 0.238061 0.065341 0.067730 0.406808 0.655952 0.096169 0.636957 0.980399 0.758862 0.374990 0.334797 0.001603 0.320823 0.867265 0.171361 0.192379 0.896064 0.845271 
0.967874 0.324760 0.533903 0.960845 0.846428 0.526407 0.930680 0.199925 0.350324 0.614744 0.242453 0.319551 0.555982 0.721085 0.707605 0.894129 0.100163 0.150837 0.954015 0.091465 0.048585 0.446661 0.988286 0.206007 0.174993 0.115949 0.358407 0.526844 0.717978 0.051967 0.260870 0.791043 0.636240 0.187618 0.977404 0.695093 0.472141 0.785705 0.301781 0.160190 0.218361 0.823373 0.997541 0.719881 0.301477 0.802179 0.400775 0.917280 0.283891 0.142957 0.721321 0.259354 0.490780 0.792589 0.967411 0.393146 0.035901 0.248330 0.719123 0.104258 0.531240 0.103085 0.200599 0.460185 
0.159170 0.051995 0.165382 0.293666 0.590654 0.272578 0.410472 0.929986 0.232461 0.872595 0.029255 0.914299 0.660632 0.209167 0.747082 0.665743 0.400049 0.606196 0.038061 0.370500 0.203740 0.725874 0.542541 0.446633 0.811512 0.248800 0.489052 0.411639 0.845661 0.308473 0.894183 0.862297 0.678073 0.324774 0.872193 0.069671 0.300217 0.029287 0.722689 0.816372 0.132645 0.368687 0.111902 0.778061 0.954388 0.650033 0.078873 0.904839 0.490445 0.596831 0.708630 0.932790 0.030559 0.135764 0.971874 0.060109 0.341384 0.709979 0.155888 0.613593 0.664381 0.671572 0.683221 0.485161 
0.972989 0.145762 0.369120 0.723432 0.781463 0.421518 0.367368 0.510117 0.563404 0.746017 0.641310 0.363354 0.241241 0.658014 0.473897 0.441745 0.919198 0.205266 0.979037 0.019124 0.422172 0.183331 0.148896 0.660761 0.328102 0.181367 0.244144 0.457700 0.907053 0.471384 0.840344 0.944201 0.399803 0.053267 0.401611 0.736779 0.766764 0.772461 0.109355 0.977709 0.395989 0.324042 0.682164 0.945812 0.049732 0.922834 0.174309 0.888118 0.735817 0.091411 0.650109 0.846084 0.112378 0.520507 0.406012 0.435466 0.126012 0.098939 0.322071 0.822864 0.532015 0.599943 0.614376 0.918195 
0.960418 0.726667 0.283654 0.748994 0.286974 0.169602 0.852330 0.117590 0.612513 0.799996 0.842043 0.860349 0.018321 0.092573 0.638079 0.839110 0.020006 0.732291 0.794336 0.684841 0.286368 0.026227 0.122651 0.780401 0.883283 0.072442 0.775219 0.005910 0.211607 0.901760 0.881470 0.334130 0.708023 0.221719 0.291692 0.207788 0.687529 0.190053 0.132176 0.403422 0.463413 0.691933 0.330394 0.990416 0.607199 0.259146 0.036427 0.844693 0.801179 0.236609 0.583732 0.173544 0.836314 0.464200 0.377412 0.822877 0.425489 0.256277 0.618540 0.935691 0.783700 0.055385 0.904425 0.233870 
0.480456 0.481257 0.583054 0.182750 0.253162 0.251870 0.798895 0.360589 0.108555 0.252199 0.392712 0.544501 0.187779 0.901057 0.818560 0.828270 0.296591 0.277951 0.984051 0.598711 0.224181 0.402410 0.023816 0.079707 0.351256 0.265810 0.892763 0.150753 0.796666 0.759354 0.331953 0.951331 0.350140 0.597079 0.007814 0.865551 0.014766 0.096874 0.641158 0.604389 0.177862 0.815736 0.516365 0.406327 0.530406 0.155813 0.461733 0.267026 0.013858 0.362866 0.163897 0.149989 0.380481 0.648898 0.290273 0.733319 0.953785 0.885727 0.919344 0.339796 0.149331 0.243954 0.466122 0.499632 
0.802790 0.339745 0.643391 0.565987 0.079984 0.760339 0.349154 0.261655 0.562934 0.217202 0.928998 0.523969 0.064866 0.584083 0.551477 0.403150 0.603277 0.638593 0.556157 0.561566 0.394751 0.127600 0.777148 0.918234 0.866809 0.662749 0.386729 0.098815 0.446482 0.897508 0.611247 0.282485 0.814233 0.444965 0.926619 0.101806 0.825995 0.635736 0.574886 0.206329 0.702901 0.353318 0.037917 0.245401 0.529874 0.432361 0.482392 0.376304 0.393276 0.011999 0.593670 0.735900 0.265268 0.776355 0.626921 0.245827 0.061475 0.759552 0.733959 0.459459 0.493983 0.403253 0.116762 0.381268 
0.143630 0.235529 0.123644 0.056607 0.638328 0.834310 0.777473 0.811348 0.759101 0.117726 0.259568 0.036306 0.614949 0.511653 0.417835 0.794836 0.762361 0.243309 0.258462 0.154962 0.847987 0.205070 0.679689 0.576579 0.873165 0.677678 0.349191 0.227741 0.407864 0.022338 0.799683 0.748415 0.063847 0.522634 0.870069 0.162410 0.583624 0.311191 0.915814 0.136396 0.946042 0.530686 0.806209 0.081792 0.433639 0.458659 0.047400 0.856363 0.443737 0.099236 0.678170 0.273964 0.348441 0.906882 0.376905 0.531427 0.359702 0.266914 0.260446 0.754187 0.557167 0.563198 0.413318 0.163830 
0.418198 0.451552 0.032329 0.680731 0.663017 0.484806 0.051336 0.569009 0.332284 0.385028 0.278137 0.430316 0.513331 0.121567 0.813588 0.990509 0.912294 0.163167 0.758931 0.487233 0.635938 0.881883 0.867572 0.047091 0.924502 0.262482 0.575278 0.815188 0.139217 0.906094 0.499573 0.942014 0.131814 0.313508 0.993909 0.975794 0.481326 0.552854 0.558275 0.813890 0.162946 0.955474 0.375467 0.296307 0.233606 0.492918 0.122572 0.452060 0.269358 0.709958 0.164456 0.396749 0.027229 0.755934 0.976141 0.914962 0.299079 0.393859 0.647666 0.225242 0.359816 0.465748 0.005387 0.985826 
0.918827 0.185299 0.487628 0.665197 0.289276 0.295519 0.591854 0.419080 0.779768 0.138861 0.672571 0.724539 0.489539 0.375003 0.988897 0.230599 0.624855 0.731651 0.109994 0.084875 0.403865 0.397284 0.940205 0.708327 0.348970 0.842703 0.473650 0.178372 0.093688 0.606447 0.420850 0.722939 0.127195 0.346338 0.342362 0.949143 0.394306 0.216977 0.156732 0.479960 0.552310 0.975239 0.226284 0.208712 0.424092 0.589587 0.380267 0.416493 0.263258 0.279369 0.730929 0.754312 0.443931 0.017370 0.158888 0.120977 0.513549 0.891832 0.610460 0.259638 0.587473 0.408947 0.029320 0.995570 
0.794149 0.325254 0.159164 0.130752 0.399867 0.759837 0.159003 0.777551 0.874398 0.583188 0.476045 0.570359 0.313773 0.237923 0.727152 0.517275 0.738399 0.298750 0.344577 0.368407 0.537004 0.863084 0.630962 0.335369 0.117308 0.949862 0.603784 0.926461 0.007081 0.041318 0.712872 0.907075 0.023265 0.605837 0.582158 0.793131 0.681178 0.484633 0.996255 0.345383 0.268683 0.016231 0.324001 0.266557 0.348913 0.307156 0.971178 0.579422 0.314176 0.132811 0.655473 0.244626 0.273224 0.436902 0.953210 0.615333 0.020568 0.160454 0.194078 0.682800 0.644200 0.478214 0.828311 0.356923 
0.962908 0.264648 0.928571 0.892196 0.612337 0.732777 0.939689 0.798557 0.100664 0.775905 0.804857 0.827028 0.486981 0.934272 0.178421 0.750977 0.374485 0.483332 0.902629 0.321909 0.431859 0.893744 0.290835 0.343003 0.332171 0.924152 0.141494 0.602159 0.938462 0.243652 0.532994 0.807680 0.790029 0.307240 0.977752 0.146247 0.399566 0.575060 0.663809 0.774232 0.329657 0.424792 0.097875 0.141770 0.624212 0.534496 0.613106 0.550099 0.846197 0.582867 0.462726 0.705102 0.580138 0.136462 0.409851 0.527013 0.497008 0.591445 0.609815 0.653221 0.204233 0.682586 0.597889 0.849480 
0.659885 0.828262 0.421332 0.168816 0.092155 0.062847 0.210156 0.731016 0.636581 0.204730 0.934680 0.153948 0.091741 0.690146 0.328165 0.283195 0.399221 0.474561 0.491956 0.365218 0.259019 0.824229 0.061209 0.065206 0.410549 0.494657 0.793902 0.084839 0.489190 0.781735 0.257515 0.073661 0.052466 0.741150 0.128633 0.277333 0.734960 0.089270 0.213463 0.440838 0.331062 0.833655 0.467930 0.619250 0.548268 0.333631 0.772301 0.120379 0.386073 0.771276 0.394723 0.916100 0.843736 0.862711 0.462445 0.771264 0.174480 0.385665 0.622681 0.756013 0.888194 0.559994 0.995244 0.995221 
0.035766 0.695270 0.412869 0.540926 0.376572 0.989699 0.404778 0.311511 0.321710 0.652551 0.046792 0.753445 0.922988 0.281224 0.358798 0.546243 0.362287 0.298922 0.414918 0.788276 0.590763 0.803901 0.896542 0.258007 0.763230 0.461304 0.009038 0.629367 0.106088 0.462551 0.300545 0.393915 0.923978 0.940279 0.492579 0.456813 0.195339 0.583981 0.390042 0.755624 0.961201 0.697784 0.639631 0.250816 0.362653 0.714146 0.123278 0.872232 0.711941 0.443585 0.133918 0.187628 0.095113 0.687512 0.673537 0.422592 0.080771 0.589020 0.196487 0.072742 0.530372 0.504929 0.470937 0.137950 
0.851082 0.334753 0.157923 0.030936 0.361992 0.037875 0.561563 0.391730 0.019696 0.476351 0.189568 0.691898 0.033342 0.914489 0.047794 0.015214 0.584250 0.075494 0.667693 0.026911 0.636972 0.935221 0.780325 0.253807 0.313803 0.891221 0.061719 0.317514 0.258665 0.788546 0.206089 0.029259 0.910603 0.243148 0.441929 0.165162 0.833385 0.659610 0.850743 0.555063 0.234839 0.333120 0.101451 0.141105 0.754457 0.408041 0.062726 0.485815 0.345706 0.086329 0.590189 0.211996 0.504366 0.955109 0.366429 0.986133 0.742755 0.465788 0.614476 0.302021 0.358488 0.825752 0.443335 0.028560 
0.936015 0.575253 0.874956 0.814540 0.406942 0.779098 0.409154 0.366009 0.661798 0.905182 0.251487 0.179294 0.729871 0.479251 0.214140 0.952924 0.586578 0.290131 0.183662 0.141580 0.805866 0.524096 0.245580 0.500817 0.304866 0.382241 0.566621 0.769397 0.367845 0.844611 0.719572 0.012560 0.952420 0.698207 0.762121 0.599122 0.432561 0.157493 0.249473 0.971731 0.493608 0.290931 0.278472 0.336732 0.835594 0.817938 0.962587 0.094540 0.850374 0.905327 0.715545 0.062081 0.183964 0.122771 0.969609 0.088861 0.732170 0.009518 0.093155 0.357759 0.652776 0.869816 0.696205 0.185967 
0.683137 0.288905 0.877463 0.591458 0.470967 0.972689 0.272237 0.412047 0.872461 0.590019 0.409770 0.309520 0.214964 0.507333 0.619867 0.363043 0.682101 0.909041 0.631329 0.898578 0.773049 0.759621 0.515081 0.521895 0.939366 0.158732 0.232346 0.455489 0.416988 0.441019 0.675652 0.375004 0.829047 0.036512 0.303946 0.918029 0.088579 0.979686 0.105927 0.697740 0.179226 0.014322 0.736001 0.307995 0.308056 0.032706 0.570374 0.458134 0.884320 0.623789 0.494669 0.871607 0.132816 0.463446 0.480580 0.059800 0.670269 0.579522 0.375472 0.280422 0.609522 0.439096 0.196820 0.361903 
0.760299 0.264580 0.095300 0.401739 0.144339 0.423039 0.764998 0.022197 0.472911 0.450587 0.482097 0.887354 0.320673 0.930256 0.870118 0.558924 0.347578 0.293334 0.400596 0.258359 0.437354 0.947340 0.078402 0.922891 0.218982 0.000151 0.523886 0.625742 0.653952 0.080604 0.699210 0.001962 0.010983 0.172185 0.849673 0.415003 0.095149 0.445584 0.432001 0.255890 0.331948 0.235526 0.662434 0.709321 0.054780 0.621692 0.427395 0.807066 0.323355 0.303402 0.647999 0.737247 0.415225 0.964585 0.693603 0.279578 0.213602 0.161956 0.444327 0.967933 0.860462 0.836305 0.949476 0.163967 
0.743915 0.260264 0.339440 0.639948 0.366125 0.316856 0.208389 0.732040 0.462892 0.757899 0.674075 0.764341 0.871922 0.494144 0.259079 0.995834 0.970453 0.803618 0.549398 0.122778 0.544492 0.706157 0.911556 0.408503 0.839655 0.149302 0.702527 0.420395 0.625983 0.994144 0.473074 0.552771 0.342643 0.464528 0.917007 0.349759 0.597357 0.594893 0.107669 0.540173 0.993857 0.465597 0.202315 0.411099 0.732927 0.029173 0.092550 0.897740 0.414177 0.043952 0.801412 0.236430 0.436354 0.800577 0.429611 0.760173 0.103329 0.074719 0.815720 0.038935 0.049647 0.060007 0.515282 0.790470 
0.389729 0.673778 0.698309 0.363164 0.125002 0.611793 0.616867 0.573328 0.923121 0.988643 0.352924 0.507760 0.226268 0.259785 0.140638 0.636733 0.217222 0.767768 0.212672 0.870934 0.778640 0.994458 0.178824 0.150488 0.905418 0.002307 0.186778 0.556160 0.894372 0.525790 0.385856 0.900259 0.000975 0.107629 0.200522 0.409476 0.857519 0.728406 0.403711 0.252093 0.842601 0.136688 0.380626 0.499190 0.354637 0.534527 0.854970 0.617700 0.456666 0.412207 0.808189 0.392169 0.806602 0.948023 0.253319 0.256284 0.145429 0.773071 0.139610 0.684379 0.826736 0.463062 0.983669 0.728882 
0.659286 0.515483 0.176570 0.999925 0.429378 0.133424 0.942778 0.886354 0.528134 0.108902 0.204868 0.298842 0.833168 0.291725 0.485307 0.676401 0.447281 0.933104 0.484534 0.599109 0.733201 0.679207 0.332563 0.661702 0.055043 0.188124 0.556989 0.818088 0.002441 0.224234 0.296523 0.419491 0.874847 0.960878 0.311012 0.774788 0.420752 0.608062 0.322296 0.811220 0.381153 0.216920 0.350802 0.706190 0.598312 0.139599 0.277829 0.782031 0.497051 0.580447 0.688577 0.992400 0.802709 0.906110 0.215595 0.821844 0.266641 0.907753 0.615621 0.007460 0.121628 0.675154 0.309390 0.262026 
0.173058 0.080691 0.352105 0.703654 0.170823 0.185460 0.407481 0.320440 0.677637 0.599584 0.359608 0.863073 0.892512 0.721937 0.467464 0.845141 0.323679 0.044563 0.689313 0.837456 0.641151 0.251700 0.479372 0.933036 0.614260 0.378076 0.899495 0.293196 0.214868 0.572966 0.502003 0.543400 0.380795 0.097530 0.942516 0.606409 0.774508 0.864740 0.913014 0.544014 0.309830 0.795556 0.700105 0.552753 0.466828 0.952113 0.953211 0.136715 0.733896 0.424699 0.376102 0.046123 0.305494 0.099614 0.416679 0.117613 0.697766 0.459427 0.901724 0.492988 0.810354 0.231856 0.275386 0.082884 
0.709133 0.057483 0.371003 0.193245 0.327466 0.460154 0.029295 0.630490 0.186905 0.267015 0.930396 0.200246 0.278214 0.088968 0.616838 0.976793 0.720933 0.275340 0.878892 0.281852 0.207100 0.776565 0.228773 0.111498 0.569116 0.078134 0.652638 0.193314 0.021402 0.650756 0.307534 0.726662 0.339406 0.514936 0.108881 0.544968 0.184862 0.720566 0.504058 0.310274 0.121798 0.340643 0.458143 0.091289 0.491566 0.598023 0.035132 0.228251 0.854238 0.435485 0.976868 0.067469 0.489834 0.594215 0.992299 0.399036 0.494235 0.587591 0.414387 0.359418 0.829562 0.548702 0.175603 0.352646 
0.031176 0.259024 0.348453 0.827575 0.261928 0.331751 0.502175 0.536381 0.132586 0.394436 0.597188 0.436118 0.854895 0.553435 0.813056 0.536672 0.965172 0.353063 0.510154 0.810970 0.758632 0.308190 0.905039 0.351149 0.814940 0.172616 0.024400 0.107469 0.028265 0.556043 0.728677 0.057809 0.205507 0.835973 0.810662 0.200641 0.539452 0.911224 0.353104 0.183329 0.633070 0.249495 0.334026 0.260667 0.038155 0.305113 0.871296 0.764985 0.291167 0.607529 0.153737 0.343462 0.687895 0.146943 0.186171 0.519489 0.276411 0.302330 0.926808 0.662562 0.742165 0.339442 0.335195 0.250058 
0.277125 0.440621 0.917706 0.294389 0.265744 0.483842 0.025685 0.742715 0.426945 0.649337 0.377433 0.987635 0.285427 0.968548 0.428501 0.449117 0.427539 0.857491 0.533360 0.664489 0.024998 0.454540 0.698396 0.354039 0.028339 0.407290 0.823615 0.716720 0.987820 0.996455 0.328371 0.165416 0.468523 0.880913 0.914969 0.468341 0.704901 0.830081 0.826120 0.538611 0.064635 0.938634 0.308547 0.899018 0.723060 0.216087 0.839693 0.696597 0.106797 0.343115 0.691375 0.213206 0.843159 0.927802 0.994825 0.891935 0.726039 0.081507 0.808221 0.461897 0.918444 0.241995 0.588512 0.843802 
0.044698 0.284413 0.177079 0.521775 0.529868 0.043539 0.261751 0.238783 0.872063 0.574201 0.937624 0.905543 0.904129 0.261415 0.895798 0.188835 0.774702 0.014001 0.225786 0.257139 0.926277 0.051751 0.315744 0.862629 0.769159 0.454385 0.463860 0.820374 0.023748 0.472804 0.543904 0.008021 0.140280 0.939332 0.268509 0.032890 0.498683 0.333485 0.962700 0.996462 0.159471 0.167465 0.397941 0.727223 0.915750 0.725663 0.328243 0.873556 0.513047 0.331779 0.899063 0.545302 0.637221 0.305650 0.055293 0.205453 0.268356 0.638378 0.887098 0.856338 0.380356 0.711279 0.163082 0.362499 
0.098880 0.676162 0.197295 0.619285 0.741226 0.023109 0.169154 0.848358 0.811286 0.612917 0.976032 0.580949 0.028131 0.301769 0.425245 0.672972 0.856176 0.480857 0.965135 0.412885 0.343550 0.447006 0.647951 0.982406 0.416477 0.669290 0.744923 0.675612 0.291088 0.832956 0.071212 0.778467 0.925031 0.176392 0.979965 0.603353 0.234550 0.184033 0.027872 0.626644 0.613723 0.330384 0.875931 0.507017 0.459612 0.446488 0.217220 0.796088 0.873325 0.030182 0.043072 0.775329 0.637553 0.067161 0.036348 0.136649 0.291103 0.503489 0.397367 0.188642 0.242193 0.542863 0.253900 0.117898 
0.824511 0.950457 0.966552 0.003101 0.107418 0.086305 0.829648 0.483656 0.967957 0.803736 0.963523 0.770817 0.387983 0.295798 0.423447 0.270677 0.806985 0.602852 0.905839 0.525014 0.360496 0.923282 0.394265 0.961925 0.085858 0.745267 0.650867 0.882572 0.740820 0.818290 0.560197 0.820382 0.268894 0.873621 0.865766 0.165467 0.077026 0.883323 0.317666 0.622350 0.923370 0.195433 0.483165 0.585680 0.209103 0.772874 0.856054 0.133042 0.286718 0.934793 0.058745 0.357937 0.646326 0.992931 0.333468 0.148162 0.211953 0.290183 0.592678 0.272279 0.118727 0.533268 0.466090 0.707591 
0.698787 0.773340 0.468748 0.774372 0.751301 0.735495 0.422109 0.963223 0.223436 0.596357 0.254111 0.763195 0.078348 0.101075 0.638931 0.544446 0.399854 0.952972 0.943228 0.484006 0.864710 0.611834 0.906521 0.986557 0.446561 0.028459 0.105459 0.404163 0.171389 0.239679 0.936614 0.178176 0.380433 0.914694 0.088353 0.254771 0.587623 0.427051 0.031096 0.133279 0.546968 0.182186 0.304483 0.388625 0.205118 0.925019 0.444119 0.377609 0.415333 0.860097 0.746518 0.075943 0.460927 0.977777 0.012420 0.632331 0.600841 0.720615 0.508484 0.915972 0.434264 0.896770 0.640855 0.747952 
0.316851 0.633075 0.739931 0.207212 0.598143 0.803151 0.199763 0.388631 0.533528 0.643208 0.368613 0.563744 0.467718 0.456526 0.192864 0.096464 0.257366 0.126433 0.164850 0.215305 0.139605 0.850311 0.684149 0.167183 0.442394 0.073504 0.773239 0.991663 0.499917 0.971128 0.553342 0.205807 0.503403 0.104139 0.953501 0.898766 0.707760 0.235800 0.617731 0.254379 0.179669 0.951372 0.487981 0.325886 0.174146 0.531161 0.235081 0.341388 0.644517 0.294821 0.967230 0.229605 0.430946 0.740585 0.178305 0.584683 0.193552 0.444164 0.411541 0.587399 0.141913 0.834257 0.375034 0.732221 
0.951754 0.751827 0.086791 0.199755 0.263179 0.202946 0.810216 0.214556 0.390255 0.727924 0.517510 0.698303 0.055211 0.797282 0.464282 0.836681 0.220034 0.915427 0.945163 0.237894 0.084275 0.863210 0.119777 0.862714 0.179374 0.934495 0.200752 0.080458 0.731164 0.513163 0.048574 0.523384 0.675674 0.038501 0.223054 0.910168 0.466622 0.265244 0.185855 0.644189 0.672374 0.807686 0.979366 0.738161 0.109849 0.082013 0.589072 0.667213 0.139797 0.909091 0.182936 0.521119 0.183295 0.716577 0.965170 0.337272 0.984109 0.023437 0.421954 0.421705 0.766675 0.737692 0.067595 0.815225 
0.034241 0.745060 0.220797 0.793794 0.074629 0.915010 0.630832 0.642149 0.214464 0.142268 0.281174 0.486695 0.981877 0.635978 0.992271 0.717844 0.628883 0.143234 0.669357 0.966766 0.906796 0.936041 0.683291 0.624694 0.307284 0.356074 0.177574 0.249625 0.543415 0.097204 0.903069 0.941634 0.343209 0.114987 0.811788 0.383768 0.650465 0.802120 0.947641 0.823260 0.014777 0.776140 0.861958 0.871172 0.158156 0.117281 0.390570 0.270321 0.414073 0.095485 0.106261 0.071734 0.991386 0.412415 0.121047 0.923867 0.936801 0.785906 0.317841 0.480523 0.682474 0.643178 0.438462 0.187238 
0.436854 0.580328 0.573485 0.262954 0.623834 0.895258 0.238511 0.448075 0.771816 0.233298 0.289938 0.479164 0.393952 0.933436 0.671463 0.018066 0.629077 0.801102 0.443576 0.002293 0.978955 0.676099 0.845383 0.674967 0.052356 0.007873 0.311153 0.944253 0.850900 0.838779 0.591679 0.941199 0.908625 0.002717 0.234343 0.753059 0.603191 0.706899 0.543349 0.246495 0.606947 0.216186 0.328588 0.976331 0.474777 0.021253 0.999595 0.960275 0.258268 0.820666 0.480789 0.569543 0.376795 0.824298 0.888258 0.632122 0.451268 0.560376 0.899433 0.349744 0.122641 0.792067 0.437279 0.910573 
0.378931 0.772606 0.330390 0.829730 0.076670 0.590830 0.018190 0.176213 0.999213 0.174914 0.555816 0.740136 0.736206 0.127316 0.113661 0.072504 0.537129 0.804030 0.254221 0.295250 0.090383 0.871591 0.426374 0.554005 0.628096 0.456394 0.849973 0.270184 0.370326 0.284047 0.299105 0.216785 0.493426 0.521550 0.531262 0.048578 0.957666 0.860384 0.041431 0.137808 0.244891 0.767494 0.465720 0.785357 0.844385 0.277146 0.255826 0.995794 0.895793 0.604607 0.576955 0.119808 0.993688 0.028231 0.718409 0.623293 0.591997 0.828324 0.619831 0.317800 0.239984 0.976282 0.498372 0.279818 
0.767446 0.393825 0.957877 0.996719 0.132192 0.682274 0.339806 0.154404 0.249992 0.142819 0.174790 0.747015 0.526397 0.086912 0.005746 0.429689 0.044134 0.192821 0.230492 0.216854 0.537443 0.216292 0.853089 0.131506 0.073887 0.777718 0.377252 0.796794 0.814145 0.160134 0.430068 0.077374 0.797500 0.169461 0.634892 0.041701 0.801291 0.691524 0.551214 0.848078 0.071291 0.640607 0.756360 0.011920 0.135789 0.625123 0.687991 0.945522 0.103393 0.014707 0.274811 0.834752 0.020999 0.535115 0.548486 0.854624 0.152744 0.945457 0.549920 0.542312 0.511053 0.582687 0.847416 0.891556 
0.797103 0.600700 0.592091 0.392581 0.806183 0.830876 0.368039 0.617789 0.064760 0.220971 0.810032 0.202087 0.573385 0.587011 0.559785 0.738802 0.504248 0.622175 0.156913 0.532493 0.106229 0.897653 0.962284 0.936841 0.673659 0.469947 0.138013 0.369653 0.886780 0.973057 0.065264 0.233584 0.906618 0.780410 0.758139 0.218173 0.713256 0.349491 0.148839 0.012067 0.931501 0.742541 0.896255 0.466186 0.699462 0.775743 0.526014 0.649291 0.134411 0.215015 0.530147 0.510286 0.034963 0.825618 0.619803 0.528852 0.734697 0.584458 0.049208 0.253998 0.425396 0.719416 0.224787 0.140107 
0.187583 0.248464 0.124268 0.899304 0.485977 0.755626 0.808429 0.430956 0.405859 0.902467 0.242844 0.083011 0.711755 0.649890 0.483998 0.698528 0.846580 0.366632 0.519491 0.791909 0.424003 0.328169 0.592353 0.643515 0.908791 0.670267 0.592842 0.858610 0.068677 0.914982 0.178630 0.358329 0.869221 0.839842 0.237655 0.895336 0.554476 0.988384 0.550905 0.730901 0.306444 0.687295 0.240710 0.551083 0.020871 0.497111 0.944615 0.509227 0.102082 0.890530 0.951026 0.292545 0.770870 0.271500 0.618026 0.724523 0.991951 0.802905 0.634426 0.696643 0.351712 0.410049 0.729675 0.730753 
0.484986 0.291194 0.282883 0.528087 0.056362 0.586744 0.529594 0.633911 0.739993 0.813996 0.233567 0.704222 0.537852 0.864029 0.523573 0.233176 0.287969 0.395237 0.820642 0.675627 0.803313 0.869753 0.696671 0.259363 0.891642 0.779747 0.745663 0.553379 0.910660 0.878025 0.078056 0.061840 0.351221 0.055628 0.136570 0.044514 0.177340 0.129169 0.229069 0.845264 0.689367 0.855434 0.786186 0.182618 0.079125 0.760205 0.203954 0.744650 0.674955 0.425484 0.466042 0.740747 0.139572 0.696592 0.392546 0.493525 0.145031 0.534231 0.897991 0.291436 0.249345 0.872928 0.743847 0.032969 
0.444546 0.019925 0.149078 0.076666 0.673711 0.407548 0.185562 0.579021 0.794219 0.301962 0.270056 0.447076 0.541995 0.166786 0.792319 0.509147 0.752612 0.993507 0.776147 0.313624 0.109063 0.822759 0.347250 0.363580 0.562761 0.655853 0.424136 0.766963 0.347318 0.109252 0.362156 0.444587 0.434236 0.484116 0.565340 0.690624 0.413909 0.611905 0.575838 0.305986 0.480300 0.032410 0.462728 0.540370 0.727290 0.411029 0.709099 0.709054 0.294607 0.784894 0.455359 0.542231 0.710180 0.486570 0.674610 0.608312 0.636671 0.252897 0.710315 0.175818 0.147293 0.940031 0.861068 0.960991 
0.649200 0.347609 0.724275 0.416194 0.054936 0.040594 0.643323 0.034624 0.677078 0.981501 0.817676 0.348622 0.756463 0.334252 0.536812 0.751635 0.949202 0.066743 0.263222 0.447084 0.045299 0.425673 0.805014 0.820617 0.619941 0.512772 0.656694 0.263834 0.955025 0.815314 0.323919 0.776198 0.422859 0.829080 0.010910 0.749445 0.136527 0.187771 0.430320 0.883988 0.487259 0.582193 0.853546 0.505055 0.814841 0.364181 0.461477 0.162151 0.696396 0.364493 0.617159 0.238899 0.191763 0.991191 0.365224 0.678603 0.178431 0.850490 0.596184 0.575424 0.941889 0.470166 0.216943 0.511587 
0.712629 0.142687 0.758875 0.016772 0.803657 0.047408 0.169891 0.754835 0.733667 0.105419 0.796754 0.552249 0.782093 0.704459 0.270448 0.058127 0.733388 0.947213 0.357330 0.339180 0.149504 0.852289 0.644438 0.438782 0.092815 0.196162 0.466890 0.522405 0.640605 0.786687 0.552510 0.223512 0.958209 0.598672 0.260770 0.800223 0.677856 0.611511 0.877542 0.722435 0.447582 0.313845 0.453186 0.135132 0.797742 0.160747 0.546663 0.475943 0.635406 0.657226 0.535373 0.164379 0.882270 0.881395 0.196687 0.332635 0.806851 0.169131 0.377868 0.097159 0.155138 0.107830 0.592668 0.138552 
0.757182 0.412541 0.847483 0.901258 0.627715 0.308973 0.212081 0.569700 0.241125 0.079677 0.741998 0.930306 0.070906 0.199719 0.810161 0.028139 0.183880 0.546441 0.329180 0.302822 0.600525 0.837455 0.425227 0.009701 0.176398 0.070966 0.719906 0.400049 0.564651 0.285738 0.391621 0.868532 0.415413 0.938409 0.132146 0.082449 0.412067 0.995966 0.177476 0.671095 0.642321 0.164678 0.671974 0.488304 0.394009 0.657929 0.316836 0.568777 0.183540 0.346069 0.658151 0.633842 0.366602 0.664554 0.565921 0.919656 0.921750 0.281369 0.812696 0.708239 0.913584 0.978716 0.683029 0.057546 
0.276412 0.154244 0.165983 0.370858 0.424658 0.734834 0.397918 0.054217 0.930639 0.304618 0.879550 0.386289 0.297518 0.392133 0.635139 0.895178 0.544120 0.231051 0.858571 0.936750 0.787037 0.101269 0.513150 0.905539 0.609307 0.359811 0.179623 0.637098 0.121093 0.541484 0.001747 0.138709 0.043891 0.700570 0.591347 0.655239 0.108882 0.699423 0.750959 0.539353 0.546432 0.023312 0.433902 0.603556 0.028235 0.090377 0.209720 0.639237 0.207946 0.887478 0.869125 0.561643 0.045306 0.407638 0.842153 0.970358 0.059727 0.042887 0.207024 0.445874 0.952558 0.546337 0.962852 0.503686 
0.684261 0.827269 0.435356 0.009711 0.147176 0.310876 0.000712 0.218753 0.518536 0.438519 0.920386 0.760859 0.088994 0.498717 0.801597 0.816646 0.130463 0.605804 0.428095 0.597186 0.114547 0.527603 0.411863 0.503764 0.385125 0.122878 0.236086 0.406158 0.561385 0.008801 0.662509 0.751844 0.222815 0.661916 0.679783 0.772570 0.621159 0.676657 0.775379 0.880571 0.502792 0.963297 0.456208 0.202188 0.245398 0.099716 0.217766 0.639845 0.201976 0.360727 0.941734 0.504937 0.571617 0.748142 0.792577 0.017949 0.934826 0.793086 0.442185 0.897299 0.082377 0.685155 0.117665 0.040037 
0.658861 0.738201 0.803599 0.498021 0.625509 0.361988 0.589920 0.005613 0.371823 0.272261 0.874555 0.057393 0.281368 0.438560 0.152901 0.159465 0.421276 0.484436 0.441516 0.209754 0.788200 0.927421 0.879583 0.748058 0.575336 0.520840 0.263293 0.946919 0.632305 0.200857 0.840901 0.584313 0.798837 0.424182 0.946274 0.021115 0.578682 0.745913 0.443160 0.153967 0.045702 0.937214 0.032635 0.796420 0.689770 0.591833 0.745870 0.387859 0.117506 0.153207 0.242445 0.836336 0.738868 0.381464 0.608640 0.311754 0.525351 0.094057 0.368641 0.245780 0.716419 0.318177 0.909236 0.471886 
0.163271 0.100433 0.211783 0.440886 0.837201 0.565780 0.162952 0.609347 0.316744 0.588290 0.351026 0.874136 0.045152 0.176440 0.470840 0.765539 0.572641 0.493689 0.811535 0.059966 0.728487 0.496196 0.320493 0.744418 0.682143 0.380398 0.584306 0.939712 0.570374 0.405795 0.147394 0.292788 0.179856 0.598064 0.019565 0.765222 0.893992 0.579103 0.397714 0.382525 0.226114 0.274255 0.159427 0.398873 0.499459 0.331760 0.101109 0.878629 0.603722 0.568172 0.754268 0.079720 0.557443 0.580627 0.472762 0.635455 0.096327 0.250773 0.356765 0.467532 0.450629 0.219358 0.935641 0.112619 
0.119721 0.819531 0.659287 0.850935 0.113645 0.194766 0.512271 0.699440 0.559201 0.276904 0.481308 0.718312 0.321584 0.887887 0.747355 0.439816 0.731009 0.264953 0.002011 0.573080 0.981727 0.039273 0.046954 0.113369 0.903022 0.307564 0.976973 0.431486 0.919989 0.449914 0.500503 0.176593 0.044003 0.779647 0.771888 0.268370 0.219728 0.102968 0.504496 0.877666 0.745842 0.972793 0.142945 0.294270 0.968422 0.454640 0.326375 0.246738 0.732702 0.629342 0.522494 0.732306 0.867071 0.451480 0.788793 0.830990 0.899188 0.610958 0.705235 0.376036 0.053443 0.651636 0.084914 0.809805 
0.494559 0.227400 0.297558 0.497673 0.755390 0.595908 0.533857 0.423430 0.670395 0.805678 0.315583 0.612649 0.952206 0.828720 0.494020 0.950132 0.880138 0.109067 0.647563 0.649068 0.627542 0.648514 0.726391 0.969382 0.928402 0.755075 0.904825 0.561865 0.625248 0.835549 0.496060 0.825110 0.853099 0.403202 0.253405 0.757362 0.176465 0.590208 0.655696 0.447671 0.350307 0.963307 0.529413 0.406224 0.495438 0.208855 0.449551 0.956371 0.334019 0.974378 0.243940 0.125683 0.893470 0.888905 0.260756 0.664305 0.324047 0.694984 0.346936 0.963518 0.841855 0.814824 0.461481 0.190312 
0.963475 0.108888 0.690990 0.109156 0.218025 0.040734 0.772562 0.978751 0.319144 0.634252 0.176084 0.065981 0.254400 0.483060 0.407537 0.480156 0.384173 0.007681 0.320629 0.889263 0.325664 0.285862 0.936541 0.460739 0.535558 0.585573 0.428190 0.194110 0.160061 0.911547 0.001376 0.115001 0.832913 0.522121 0.429921 0.345503 0.561403 0.596712 0.604864 0.928890 0.881532 0.911357 0.379007 0.681002 0.122106 0.560870 0.344671 0.192358 0.166550 0.732657 0.728968 0.307051 0.078251 0.943576 0.285090 0.580381 0.388194 0.291434 0.089403 0.018957 0.150341 0.454961 0.551188 0.231310 
0.340768 0.659384 0.317695 0.790259 0.698624 0.801963 0.389959 0.812436 0.330875 0.372187 0.087653 0.814486 0.438699 0.534483 0.693891 0.684128 0.804349 0.242910 0.282936 0.729119 0.882931 0.521183 0.270419 0.906611 0.775852 0.289757 0.463696 0.639988 0.307299 0.228119 0.904039 0.456912 0.080988 0.030506 0.603733 0.776939 0.233047 0.928862 0.898413 0.148630 0.764131 0.862868 0.409482 0.478595 0.043438 0.230738 0.693924 0.214585 0.775894 0.642358 0.348515 0.303763 0.330347 0.576205 0.800543 0.088914 0.993494 0.963901 0.184167 0.003099 0.206292 0.761304 0.028046 0.171142 
0.584560 0.955087 0.943253 0.936031 0.652215 0.373024 0.113343 0.351668 0.006607 0.713853 0.247428 0.814924 0.400701 0.808673 0.391861 0.377934 0.569140 0.995644 0.787104 0.571883 0.106905 0.250056 0.015780 0.085937 0.717383 0.847851 0.873905 0.377722 0.449592 0.583345 0.926782 0.073349 0.488975 0.864955 0.093742 0.035269 0.681685 0.659489 0.371133 0.247968 0.460232 0.101026 0.575997 0.903359 0.379781 0.666211 0.638168 0.566172 0.871644 0.617985 0.406216 0.607537 0.996204 0.033321 0.328923 0.024105 0.542209 0.009344 0.823345 0.289456 0.598853 0.801375 0.309744 0.219738 
0.223231 0.814042 0.245226 0.855062 0.202254 0.252548 0.697109 0.046153 0.534894 0.354543 0.631757 0.345424 0.060549 0.763341 0.289581 0.378224 0.524496 0.378266 0.163198 0.255123 0.350669 0.420279 0.468030 0.664646 0.304151 0.870934 0.275355 0.003955 0.253668 0.913591 0.543610 0.825886 0.355377 0.133924 0.358866 0.068577 0.471587 0.626701 0.138526 0.713650 0.287058 0.587238 0.297289 0.117764 0.137229 0.657699 0.752837 0.594836 0.158589 0.853016 0.890627 0.343722 0.666795 0.857920 0.878263 0.737746 0.092876 0.286152 0.204561 0.472097 0.500508 0.956383 0.444974 0.098831 
0.753226 0.620078 0.703581 0.152057 0.545871 0.568112 0.473705 0.876950 0.490806 0.173511 0.373886 0.293417 0.493842 0.267997 0.576994 0.852379 0.167823 0.599059 0.631201 0.694780 0.649177 0.188838 0.956208 0.215777 0.542122 0.141584 0.642526 0.415331 0.753781 0.660921 0.498038 0.437658 0.699850 0.786163 0.246130 0.798881 0.120196 0.591681 0.890589 0.203523 0.387707 0.052725 0.382052 0.789075 0.962889 0.730671 0.905963 0.826634 0.338567 0.686740 0.936149 0.560485 0.900488 0.372382 0.225138 0.827379 0.451103 0.603925 0.129488 0.569186 0.458221 0.981392 0.018013 0.194533 
0.255150 0.328289 0.142802 0.075509 0.466839 0.628252 0.943239 0.606828 0.932895 0.043652 0.828151 0.352746 0.073804 0.420245 0.905128 0.284305 0.426684 0.185808 0.292236 0.624433 0.782231 0.069576 0.523700 0.893322 0.193091 0.725879 0.302638 0.826945 0.011759 0.676060 0.515188 0.014036 0.654925 0.992360 0.092487 0.358624 0.338212 0.234692 0.900279 0.182089 0.381897 0.996918 0.674572 0.674731 0.330247 0.870740 0.975675 0.031918 0.204922 0.891036 0.135861 0.641186 0.973064 0.860346 0.776708 0.944491 0.099423 0.326600 0.163426 0.049082 0.861522 0.373103 0.599385 0.421313 
0.501964 0.277801 0.453248 0.623695 0.619375 0.307743 0.154309 0.062894 0.404197 0.509037 0.888327 0.633356 0.180190 0.631092 0.381958 0.160503 0.102960 0.990623 0.906777 0.662799 0.207083 0.603973 0.136358 0.968971 0.408434 0.998534 0.952235 0.934355 0.093004 0.737157 0.786184 0.375613 0.278750 0.873219 0.333281 0.768884 0.976178 0.905985 0.972631 0.171847 0.793053 0.879433 0.157616 0.398776 0.917791 0.958339 0.556891 0.323311 0.453989 0.730637 0.069951 0.376529 0.968962 0.333464 0.667309 0.226204 0.956759 0.899412 0.501054 0.125958 0.395582 0.051836 0.877888 0.189953 
0.702234 0.434576 0.648165 0.093521 0.191854 0.479104 0.020308 0.221491 0.639825 0.179587 0.808315 0.417624 0.169733 0.490459 0.812076 0.603166 0.752104 0.022981 0.978795 0.221533 0.928365 0.209168 0.646305 0.156663 0.760373 0.715139 0.215097 0.084067 0.320690 0.035260 0.474057 0.960189 0.001710 0.161656 0.129721 0.376090 0.530050 0.261237 0.714959 0.682237 0.881134 0.577883 0.300769 0.960284 0.428656 0.155306 0.576400 0.737189 0.048716 0.843280 0.477436 0.017968 0.475805 0.322105 0.625154 0.011222 0.716186 0.019944 0.212804 0.495944 0.760330 0.939046 0.969675 0.704489 
0.891810 0.350778 0.085101 0.029445 0.783819 0.595598 0.801935 0.640423 0.199209 0.628640 0.692301 0.125079 0.368477 0.863377 0.036671 0.663644 0.170384 0.881672 0.384940 0.853510 0.756118 0.470531 0.299401 0.069589 0.762211 0.388497 0.122303 0.565476 0.639702 0.179527 0.514924 0.513186 0.456451 0.167738 0.970511 0.861144 0.840589 0.997657 0.319689 0.486895 0.276504 0.048517 0.367375 0.796501 0.308596 0.555087 0.078258 0.762798 0.685189 0.431011 0.030443 0.135999 0.720009 0.646703 0.988871 0.227043 0.169899 0.807240 0.729201 0.049390 0.711802 0.079029 0.924185 0.318657 
0.962743 0.878071 0.517337 0.317206 0.318783 0.865989 0.109321 0.361046 0.296857 0.795782 0.852659 0.013831 0.947634 0.017818 0.485522 0.154260 0.854977 0.927805 0.392659 0.358093 0.269975 0.481818 0.570534 0.248532 0.913258 0.265077 0.265288 0.297581 0.477212 0.514439 0.581777 0.424029 0.938484 0.000306 0.070808 0.920167 0.054643 0.244683 0.308096 0.042920 0.580897 0.537159 0.642043 0.057198 0.781836 0.076575 0.556563 0.158567 0.104312 0.756593 0.143106 0.498332 0.571550 0.852721 0.728756 0.588312 0.511909 0.595224 0.946510 0.083604 0.339042 0.690436 0.515362 0.028694 
0.545840 0.006605 0.253595 0.640858 0.079891 0.172064 0.495029 0.548363 0.047080 0.292028 0.536156 0.369872 0.085274 0.310480 0.809488 0.099288 0.342855 0.176304 0.776597 0.227784 0.287431 0.978590 0.629627 0.428756 0.753557 0.833191 0.859147 0.090114 0.462058 0.023930 0.480909 0.664936 0.307438 0.664334 0.559315 0.119159 0.749224 0.060997 0.710685 0.848493 0.787655 0.288880 0.267128 0.492700 0.499301 0.127881 0.936583 0.628906 0.827070 0.213217 0.776298 0.745040 0.173350 0.327304 0.072282 0.869512 0.985633 0.145713 0.387412 0.555568 0.490436 0.484843 0.326372 0.281871 
0.140916 0.695337 0.382683 0.581246 0.616910 0.491230 0.039286 0.743902 0.435023 0.142713 0.764089 0.794025 0.824744 0.059747 0.995207 0.409493 0.447814 0.736849 0.646962 0.486627 0.487104 0.900919 0.609592 0.080665 0.259366 0.594590 0.256522 0.819784 0.729854 0.743326 0.019171 0.895033 0.423308 0.204931 0.680853 0.424073 0.755285 0.282211 0.560947 0.533601 0.844910 0.356886 0.277957 0.203292 0.431970 0.001020 0.484924 0.476331 0.379601 0.912587 0.860847 0.482023 0.569304 0.907369 0.797830 0.476307 0.403057 0.998178 0.226453 0.464842 0.577874 0.154210 0.368691 0.864320 
0.150767 0.339573 0.591520 0.669857 0.265869 0.536621 0.494718 0.563986 0.951133 0.712509 0.575776 0.607702 0.413138 0.949388 0.396906 0.858110 0.328895 0.504880 0.352255 0.735102 0.637231 0.455774 0.015924 0.924799 0.776264 0.772751 0.041852 0.617799 0.250267 0.518376 0.989139 0.151272 0.141398 0.642233 0.888398 0.245920 0.500399 0.139238 0.205680 0.953580 0.652689 0.002726 0.144888 0.512371 0.067519 0.666607 0.289965 0.289881 0.495459 0.893818 0.275561 0.043925 0.400098 0.891221 0.321945 0.153692 0.694102 0.574137 0.837232 0.810056 0.683301 0.561355 0.789728 0.042852 
0.257720 0.305474 0.994647 0.792000 0.720506 0.831792 0.856190 0.926216 0.484925 0.166221 0.951131 0.929240 0.932839 0.403625 0.371863 0.413882 0.722363 0.656221 0.551050 0.614863 0.956922 0.732715 0.544268 0.349324 0.036234 0.892338 0.561911 0.551381 0.824296 0.156034 0.468000 0.463228 0.570224 0.289809 0.920581 0.039233 0.998781 0.919028 0.884704 0.971416 0.304291 0.667280 0.338066 0.517343 0.980573 0.521514 0.088190 0.037126 0.800981 0.427678 0.988302 0.056747 0.243009 0.361440 0.896088 0.009768 0.621835 0.131426 0.202119 0.165277 0.588497 0.259061 0.830859 0.188267 
0.843591 0.644379 0.038442 0.375938 0.936222 0.907223 0.091277 0.396654 0.632389 0.835565 0.766425 0.928381 0.082856 0.131331 0.738865 0.265739 0.227403 0.894022 0.688645 0.454073 0.714723 0.368649 0.891126 0.225820 0.941461 0.377559 0.776809 0.133334 0.989867 0.822422 0.169731 0.082021 0.733954 0.723870 0.244807 0.902755 0.104614 0.781072 0.533346 0.105995 0.507475 0.290063 0.873495 0.482787 0.301051 0.968228 0.758752 0.409156 0.437955 0.446270 0.429978 0.639197 0.737338 0.675492 0.915287 0.616847 0.245213 0.689866 0.410139 0.842370 0.630325 0.713180 0.881583 0.574699 
0.254693 0.921578 0.272124 0.073625 0.732513 0.001843 0.356339 0.128729 0.504564 0.149567 0.769767 0.591592 0.327096 0.161831 0.074027 0.465049 0.032157 0.899026 0.061446 0.446444 0.174864 0.003319 0.832899 0.781289 0.629846 0.595835 0.942399 0.327466 0.361377 0.782017 0.880338 0.463452 0.390428 0.451993 0.801286 0.638971 0.321572 0.876473 0.375125 0.251257 0.912517 0.143959 0.672478 0.452026 0.074203 0.174673 0.338078 0.540543 0.213736 0.374620 0.485582 0.756599 0.900684 0.859145 0.089615 0.568361 0.052892 0.598143 0.216413 0.588696 0.514716 0.580927 0.037140 0.322699 
0.816110 0.892793 0.309766 0.432321 0.547973 0.219230 0.420715 0.121966 0.632445 0.261086 0.284671 0.023351 0.167569 0.135676 0.317674 0.758733 0.417470 0.018376 0.245227 0.713989 0.004452 0.175306 0.514602 0.413452 0.607792 0.826767 0.190551 0.558769 0.181329 0.120657 0.694667 0.113044 0.555514 0.619149 0.484688 0.210749 0.135700 0.216138 0.245335 0.573999 0.939470 0.635292 0.270777 0.153444 0.381804 0.070695 0.683727 0.317140 0.741541 0.017774 0.696002 0.035585 0.066946 0.485063 0.501196 0.741997 0.874167 0.897018 0.971880 0.670970 0.837419 0.276760 0.097416 0.390649 
0.243791 0.997591 0.211317 0.784209 0.897654 0.265563 0.006800 0.612807 0.913587 0.934726 0.435847 0.524425 0.167730 0.656714 0.230131 0.481122 0.781681 0.297957 0.211280 0.608780 0.847442 0.938566 0.279544 0.078278 0.410816 0.359757 0.068523 0.245966 0.162458 0.114578 0.486406 0.627972 0.010857 0.946899 0.554035 0.598627 0.864629 0.614323 0.945150 0.014480 0.960346 0.122788 0.174177 0.306776 0.994310 0.655860 0.346274 0.775846 0.334274 0.824380 0.020683 0.410055 0.001187 0.979407 0.355244 0.902781 0.488007 0.582455 0.586739 0.904390 0.088992 0.076696 0.545927 0.293236 
0.930984 0.076115 0.637137 0.297234 0.747469 0.648279 0.637260 0.465498 0.469457 0.467373 0.904082 0.457132 0.726450 0.069976 0.177711 0.437006 0.211690 0.668991 0.290414 0.169976 0.515203 0.050952 0.605887 0.035011 0.347359 0.421447 0.654643 0.655763 0.298067 0.402357 0.867259 0.713296 0.031033 0.136186 0.075006 0.748139 0.582957 0.663479 0.781132 0.267240 0.555488 0.046320 0.559045 0.959379 0.689195 0.767887 0.145987 0.450477 0.778777 0.850018 0.304201 0.763427 0.614367 0.434033 0.393534 0.945412 0.053577 0.224404 0.972669 0.184999 0.637037 0.225546 0.990405 0.580106 
0.350236 0.129761 0.720764 0.732846 0.488971 0.957722 0.334780 0.558840 0.022086 0.628583 0.323815 0.327219 0.227307 0.400484 0.682226 0.914733 0.794808 0.682045 0.244763 0.405255 0.823285 0.048967 0.416318 0.874842 0.302289 0.645664 0.919116 0.505999 0.677011 0.933641 0.272020 0.153220 0.212370 0.401115 0.841758 0.724560 0.350092 0.956264 0.172618 0.976965 0.668934 0.212088 0.045523 0.272077 0.238966 0.716817 0.302801 0.761750 0.586324 0.849646 0.489145 0.993624 0.117027 0.872449 0.932045 0.481517 0.921097 0.930886 0.606012 0.993072 0.041329 0.114758 0.283618 0.133225 
0.197728 0.980819 0.538729 0.097062 0.584766 0.808750 0.284523 0.572976 0.932233 0.022708 0.440846 0.093437 0.550322 0.838647 0.354272 0.117294 0.274114 0.844448 0.009883 0.098009 0.798520 0.369412 0.205287 0.108486 0.393751 0.329853 0.613262 0.730317 0.468293 0.831152 0.968885 0.048047 0.163636 0.467744 0.463349 0.883178 0.501277 0.696626 0.072530 0.777202 0.957064 0.241392 0.640488 0.279917 0.528857 0.164375 0.013507 0.094166 0.698792 0.516137 0.653503 0.060705 0.249377 0.105056 0.700466 0.192056 0.495888 0.268051 0.123405 0.132020 0.795996 0.363151 0.191449 0.686148 
0.251401 0.092739 0.073793 0.171607 0.895308 0.618194 0.300758 0.112768 0.770643 0.901953 0.474763 0.526086 0.506339 0.008136 0.087184 0.349825 0.956361 0.561726 0.408373 0.345733 0.305313 0.494032 0.818860 0.497508 0.832230 0.003924 0.027772 0.982561 0.556072 0.466215 0.422793 0.398179 0.868146 0.604471 0.461547 0.176380 0.526490 0.246964 0.856295 0.486972 0.690663 0.761927 0.713994 0.801348 0.085030 0.478252 0.479266 0.139236 0.774770 0.791839 0.848525 0.885927 0.511503 0.346916 0.493108 0.255480 0.430118 0.489939 0.980550 0.874609 0.043897 0.765384 0.004866 0.450714 
0.617109 0.684822 0.158336 0.925789 0.045676 0.338067 0.219011 0.408994 0.876538 0.252928 0.727619 0.910012 0.717898 0.200559 0.975976 0.519933 0.046754 0.757639 0.359242 0.785856 0.398318 0.160762 0.705396 0.657043 0.434780 0.641278 0.984157 0.279358 0.294741 0.292411 0.500490 0.042750 0.473407 0.249341 0.579926 0.201701 0.059898 0.903291 0.384472 0.667205 0.295189 0.697830 0.006617 0.919988 0.152624 0.222234 0.399007 0.858471 0.464797 0.474555 0.509706 0.821558 0.149781 0.229817 0.333049 0.985983 0.740937 0.395855 0.661423 0.931382 0.580945 0.013341 0.922074 0.559365 
0.470452 0.929031 0.688619 0.787320 0.130410 0.418242 0.423181 0.423665 0.971690 0.683209 0.018535 0.870026 0.661466 0.816552 0.304174 0.297941 0.081502 0.887315 0.651280 0.493779 0.798201 0.851395 0.395890 0.952760 0.578976 0.523758 0.070738 0.346914 0.032549 0.976410 0.244816 0.485094 0.963863 0.270950 0.936341 0.748974 0.987247 0.678940 0.408504 0.482360 0.139518 0.650163 0.994437 0.986593 0.493744 0.100535 0.616685 0.010496 0.586046 0.173766 0.928353 0.136979 0.849048 0.252831 0.671555 0.339927 0.139922 0.192063 0.429660 0.552644 0.867665 0.034153 0.195414 0.322310 
0.351839 0.142785 0.340655 0.778361 0.112387 0.592403 0.106929 0.128242 0.357595 0.191909 0.074155 0.514852 0.963673 0.527861 0.004729 0.377794 0.903066 0.787178 0.535438 0.499778 0.751297 0.477898 0.393271 0.113429 0.604769 0.933000 0.638349 0.917095 0.757384 0.992566 0.011081 0.255528 0.450822 0.714800 0.635718 0.260771 0.159432 0.678555 0.853776 0.461595 0.705051 0.585110 0.367209 0.647190 0.093668 0.483298 0.537094 0.846468 0.014160 0.716386 0.853330 0.218102 0.206944 0.605461 0.585448 0.619910 0.791408 0.962036 0.241172 0.046014 0.352172 0.369836 0.287287 0.039486 
0.832963 0.884239 0.841479 0.876958 0.477568 0.361465 0.532186 0.055847 0.799862 0.436143 0.691950 0.240715 0.020849 0.544603 0.835900 0.853763 0.557212 0.344133 0.779215 0.316886 0.908185 0.317787 0.143782 0.762835 0.145322 0.245524 0.976233 0.579856 0.916072 0.704102 0.726063 0.986429 0.924975 0.447325 0.694467 0.908671 0.307361 0.323550 0.996828 0.038332 0.625186 0.850755 0.205828 0.857148 0.039644 0.034725 0.410960 0.348953 0.032094 0.855525 0.487312 0.862697 0.237062 0.164800 0.520361 0.161307 0.484783 0.907171 0.272218 0.611777 0.255965 0.337947 0.063945 0.703626 
0.584471 0.020602 0.948989 0.909115 0.849941 0.406056 0.549913 0.630388 0.954925 0.224002 0.334919 0.305314 0.761867 0.900325 0.359477 0.638183 0.215800 0.900266 0.385020 0.358868 0.554909 0.842820 0.510237 0.118239 0.690416 0.147604 0.563204 0.262678 0.784828 0.340966 0.053371 0.892064 0.942939 0.220166 0.728228 0.791362 0.211424 0.801430 0.839004 0.202146 0.502577 0.429348 0.782364 0.193155 0.972983 0.603890 0.038097 0.570179 0.353699 0.430446 0.458998 0.242677 0.546615 0.604594 0.822236 0.385309 0.164354 0.064210 0.556923 0.103189 0.628909 0.469360 0.151242 0.803501 
0.548154 0.342997 0.755008 0.930953 0.737208 0.003104 0.514907 0.789047 0.891763 0.566165 0.989468 0.397641 0.609121 0.917468 0.696037 0.639285 0.510242 0.982713 0.910193 0.985682 0.936582 0.252130 0.471507 0.971852 0.726670 0.518486 0.324139 0.875936 0.563577 0.018923 0.866082 0.797496 0.703029 0.940095 0.367721 0.452620 0.710500 0.850067 0.416837 0.493008 0.994717 0.277864 0.966249 0.760560 0.929896 0.036503 0.113862 0.988891 0.708744 0.008110 0.459556 0.078697 0.047112 0.431668 0.937250 0.524673 0.317503 0.093891 0.883163 0.157873 0.110578 0.809817 0.089259 0.027209 
0.920038 0.237384 0.028032 0.399913 0.629542 0.676615 0.537698 0.090051 0.300683 0.829610 0.072046 0.116979 0.159332 0.122664 0.894367 0.911690 0.562440 0.353781 0.844364 0.186803 0.512722 0.198503 0.406294 0.558540 0.356017 0.268256 0.488355 0.489968 0.288163 0.628808 0.479428 0.515164 0.802524 0.830745 0.276105 0.299998 0.571323 0.991637 0.204780 0.889829 0.644514 0.568604 0.351057 0.724984 0.055663 0.282207 0.390899 0.299873 0.316480 0.440192 0.872285 0.758782 0.032423 0.896876 0.654678 0.176494 0.358030 0.436465 0.349141 0.755402 0.120804 0.237914 0.938299 0.395406 
0.285566 0.983992 0.746825 0.281091 0.999674 0.922888 0.576544 0.417855 0.054623 0.241384 0.798886 0.221070 0.221022 0.129951 0.491820 0.015396 0.133397 0.135627 0.475248 0.361930 0.617815 0.157577 0.359426 0.856974 0.528626 0.756088 0.152371 0.096614 0.151717 0.409996 0.243372 0.621301 0.154726 0.287683 0.070054 0.977111 0.217228 0.033139 0.366742 0.928098 0.475720 0.545991 0.654061 0.851464 0.595476 0.826581 0.348847 0.299594 0.614340 0.294164 0.361262 0.071014 0.618824 0.125448 0.514516 0.969239 0.652433 0.039248 0.674903 0.218311 0.301501 0.861552 0.232600 0.568887 
0.759611 0.844322 0.343623 0.765833 0.866427 0.992105 0.556427 0.178193 0.893123 0.928966 0.632286 0.087268 0.081883 0.793644 0.685331 0.366452 0.484721 0.236880 0.179632 0.534223 0.564083 0.453657 0.842342 0.038671 0.663625 0.415876 0.704504 0.926579 0.365640 0.453577 0.651794 0.508189 0.142139 0.851930 0.268944 0.218044 0.659030 0.338367 0.541455 0.268405 0.536263 0.644163 0.541984 0.128408 0.072006 0.627971 0.797585 0.800659 0.000718 0.942809 0.275405 0.642757 0.815010 0.838863 0.275260 0.215028 0.677210 0.044447 0.636931 0.008244 0.116508 0.021812 0.672893 0.103603 
0.755904 0.796192 0.803243 0.944798 0.064977 0.241193 0.964342 0.993890 0.830808 0.103940 0.950807 0.989610 0.268512 0.672842 0.262891 0.004287 0.988091 0.215022 0.213013 0.663017 0.202471 0.526137 0.550437 0.179407 0.909362 0.009045 0.714643 0.421036 0.534345 0.915432 0.675705 0.520982 0.784117 0.124953 0.888066 0.715878 0.274254 0.658204 0.314283 0.300282 0.825301 0.050382 0.612123 0.574459 0.723737 0.540443 0.450231 0.130556 0.161290 0.243656 0.870948 0.787325 0.607534 0.457676 0.042378 0.612034 0.953257 0.454540 0.250234 0.612041 0.611818 0.122382 0.335637 0.867788 
0.377609 0.900155 0.173580 0.273234 0.179882 0.869629 0.761111 0.252370 0.074315 0.922412 0.241394 0.588234 0.768673 0.903131 0.373308 0.847580 0.157091 0.434757 0.343244 0.697488 0.858155 0.897742 0.101261 0.557839 0.530508 0.773171 0.631184 0.292844 0.590226 0.114283 0.995038 0.644159 0.133130 0.486646 0.569305 0.174341 0.928253 0.660785 0.427747 0.305073 0.182969 0.762247 0.515610 0.682927 0.200542 0.393218 0.292518 0.895239 0.312756 0.481792 0.529396 0.224103 0.998034 0.624068 0.851996 0.407883 0.211739 0.773307 0.161621 0.644607 0.948460 0.191576 0.122985 0.202534 
0.566858 0.780986 0.639546 0.367474 0.757896 0.699716 0.652892 0.431229 0.763405 0.536610 0.177176 0.630739 0.890088 0.708922 0.736632 0.722805 0.406336 0.719929 0.533502 0.466670 0.145277 0.629122 0.094013 0.914179 0.795028 0.336870 0.859835 0.243850 0.003174 0.385563 0.267858 0.167159 0.519526 0.453356 0.768219 0.925143 0.729170 0.733814 0.211358 0.635452 0.322805 0.236922 0.998830 0.024642 0.155483 0.401782 0.829628 0.736815 0.767659 0.525794 0.743557 0.851328 0.991682 0.497445 0.463461 0.430552 0.104063 0.480227 0.889469 0.934583 0.509183 0.555436 0.715972 0.490440 
0.075950 0.835164 0.145695 0.267078 0.006531 0.088801 0.361524 0.812524 0.451209 0.045395 0.283804 0.198210 0.699763 0.037895 0.257755 0.676121 0.692229 0.951392 0.081067 0.585300 0.286790 0.699474 0.392172 0.152474 0.413778 0.035672 0.201258 0.828165 0.595430 0.338040 0.455101 0.802969 0.599619 0.382837 0.129005 0.402323 0.194653 0.928184 0.930622 0.442709 0.268174 0.503146 0.845409 0.656474 0.605250 0.104684 0.705075 0.644938 0.599698 0.692450 0.761917 0.443589 0.074594 0.610786 0.706295 0.355074 0.073663 0.208559 0.233707 0.681718 0.455130 0.124758 0.304376 0.936510 
0.052820 0.321521 0.822080 0.469350 0.753703 0.044568 0.263622 0.412306 0.754911 0.000193 0.812249 0.170708 0.338815 0.510298 0.395830 0.136088 0.849144 0.480037 0.735856 0.035710 0.682580 0.237801 0.033481 0.704263 0.396586 0.578040 0.963552 0.553799 0.260748 0.780624 0.140054 0.246974 0.935291 0.382492 0.533429 0.439499 0.977219 0.761392 0.039473 0.126560 0.445157 0.543276 0.433113 0.763570 0.855016 0.981084 0.052893 0.601339 0.470103 0.301411 0.530596 0.139368 0.596810 0.913078 0.467262 0.968061 0.507364 0.774423 0.151847 0.811867 0.300068 0.340537 0.793676 0.958033 
0.527233 0.741124 0.183665 0.962633 0.718062 0.867649 0.961032 0.452557 0.508019 0.734168 0.249361 0.450068 0.445644 0.913622 0.771625 0.770026 0.072404 0.028374 0.800001 0.400712 0.232944 0.924517 0.748810 0.734574 0.440675 0.402948 0.386598 0.890131 0.580731 0.501614 0.170163 0.299117 0.030568 0.785016 0.532600 0.671221 0.408689 0.229380 0.125830 0.851624 0.815232 0.927062 0.414863 0.482853 0.815586 0.429496 0.871776 0.964344 0.303374 0.813259 0.630796 0.294107 0.225663 0.114496 0.589144 0.446286 0.648491 0.321001 0.573509 0.761157 0.019711 0.537562 0.486728 0.169258 
0.780151 0.661032 0.184095 0.098628 0.316138 0.954248 0.738476 0.376445 0.762744 0.120230 0.574315 0.402962 0.572776 0.113337 0.571158 0.606103 0.815861 0.260183 0.455182 0.656738 0.785358 0.046120 0.073322 0.565138 0.448480 0.138663 0.146686 0.693269 0.040732 0.644286 0.630883 0.697291 0.131625 0.274362 0.391225 0.201204 0.513270 0.255033 0.028426 0.882701 0.661895 0.908686 0.067813 0.017401 0.757812 0.400334 0.736677 0.029146 0.561503 0.806275 0.043204 0.827233 0.912386 0.683521 0.335677 0.058892 0.510470 0.022456 0.733319 0.043962 0.453949 0.167313 0.455831 0.950065 
0.936172 0.290083 0.155702 0.537677 0.969699 0.963250 0.159142 0.763552 0.685589 0.529966 0.779567 0.108364 0.182522 0.897067 0.033344 0.397862 0.374802 0.143643 0.418159 0.277982 0.296696 0.180695 0.542319 0.680594 0.786502 0.215427 0.346322 0.465526 0.970423 0.747604 0.449259 0.702507 0.261028 0.962018 0.034471 0.788445 0.030435 0.381852 0.738674 0.051971 0.921289 0.440223 0.862755 0.107683 0.615183 0.843031 0.766049 0.486908 0.816627 0.860618 0.413593 0.895488 0.418005 0.995113 0.289548 0.673386 0.560929 0.014596 0.915252 0.998133 0.393115 0.701628 0.772139 0.616408 
0.131796 0.338844 0.441972 0.299520 0.601921 0.125682 0.240437 0.246290 0.760333 0.156404 0.595039 0.170862 0.412350 0.645287 0.026766 0.964694 0.369357 0.695777 0.814263 0.973650 0.449839 0.611539 0.590388 0.528559 0.325295 0.438097 0.106082 0.251143 0.344611 0.612109 0.655946 0.398635 0.141713 0.809739 0.496239 0.237783 0.655583 0.210106 0.635987 0.577098 0.528621 0.614528 0.955337 0.186690 0.031202 0.030487 0.549851 0.169417 0.258125 0.794070 0.532182 0.406895 0.940409 0.272504 0.162232 0.923529 0.207062 0.163151 0.864705 0.572005 0.770347 0.330577 0.879354 0.023872 
0.567790 0.908652 0.880723 0.148314 0.451871 0.736883 0.521668 0.686071 0.313265 0.621345 0.994246 0.611844 0.114633 0.135248 0.272343 0.496072 0.571587 0.511161 0.693572 0.132060 0.937866 0.004955 0.858344 0.911108 0.541743 0.455131 0.884172 0.026725 0.930659 0.709810 0.377864 0.988275 0.172447 0.295366 0.371220 0.445150 0.502697 0.218678 0.057303 0.532509 0.359015 0.310888 0.181367 0.828160 0.417151 0.369844 0.663808 0.148024 0.819723 0.898850 0.807851 0.891533 0.154263 0.072941 0.361632 0.553817 0.474924 0.795850 0.848585 0.970862 0.734322 0.231460 0.091414 0.570191 
0.467352 0.033323 0.505057 0.420156 0.811542 0.974992 0.160784 0.451853 0.510389 0.021192 0.391437 0.495598 0.758926 0.049932 0.594043 0.063886 0.511095 0.816116 0.082139 0.974267 0.490145 0.783033 0.406723 0.144400 0.534510 0.130248 0.767170 0.586098 0.361857 0.953384 0.632355 0.612214 0.359377 0.886224 0.045397 0.664984 0.796237 0.697608 0.924815 0.832592 0.696659 0.351526 0.830288 0.714739 0.788450 0.558914 0.797695 0.613736 0.493519 0.045862 0.178705 0.910273 0.447867 0.024306 0.540539 0.841743 0.848046 0.876908 0.961380 0.447353 0.480536 0.465179 0.113124 0.181700 
0.012309 0.695116 0.570896 0.318159 0.432965 0.374629 0.856797 0.839072 0.366153 0.367206 0.286758 0.272231 0.322443 0.543073 0.221082 0.137512 0.331911 0.358076 0.616690 0.475433 0.028999 0.390986 0.209937 0.972533 0.826950 0.373591 0.384396 0.335820 0.064716 0.492244 0.355669 0.634917 0.857666 0.660224 0.648590 0.249319 0.496369 0.742392 0.933007 0.470546 0.919693 0.319811 0.216446 0.901974 0.025888 0.109890 0.924056 0.242013 0.887640 0.700668 0.233373 0.324715 0.259999 0.635681 0.352421 0.227726 0.305620 0.244805 0.768709 0.195497 0.802619 0.913750 0.430849 0.631735 
0.337015 0.208969 0.088569 0.553979 0.222202 0.516101 0.715994 0.566187 0.227153 0.485517 0.296684 0.300486 0.690974 0.594159 0.546418 0.491310 0.528391 0.032512 0.423767 0.935982 0.351466 0.101702 0.416110 0.139752 0.708744 0.678242 0.968834 0.013052 0.006103 0.232360 0.869748 0.932389 0.599193 0.523414 0.926073 0.449451 0.637036 0.833512 0.743289 0.052019 0.318375 0.889998 0.735122 0.809437 0.102579 0.635911 0.906379 0.423013 0.828947 0.684331 0.073742 0.339838 0.768906 0.695327 0.060874 0.353228 0.116443 0.808244 0.616620 0.614804 0.439926 0.595112 0.274302 0.394328 
0.162859 0.822931 0.452585 0.181691 0.361153 0.321833 0.599606 0.233790 0.752797 0.258137 0.556039 0.006338 0.550991 0.423570 0.059784 0.328392 0.350626 0.458334 0.274002 0.344665 0.191093 0.467981 0.977441 0.641994 0.062220 0.374320 0.735928 0.478797 0.309924 0.971272 0.962762 0.886221 0.924032 0.243440 0.691047 0.190197 0.531235 0.550794 0.839946 0.469079 0.931849 0.184154 0.684423 0.952544 0.956836 0.120611 0.833182 0.505849 0.605173 0.774794 0.765026 0.813034 0.139144 0.804136 0.490999 0.154220 0.922667 0.976113 0.356889 0.508003 0.601461 0.214147 0.149453 0.468370 
0.796227 0.218282 0.710270 0.210231 0.600404 0.126832 0.374421 0.066239 0.373392 0.843317 0.107559 0.001336 0.793376 0.747851 0.766658 0.629335 0.267902 0.640176 0.895308 0.526412 0.810040 0.858666 0.108276 0.116029 0.921653 0.536121 0.445580 0.086267 0.752802 0.006111 0.325063 0.662156 0.979808 0.393273 0.794383 0.200560 0.076653 0.119782 0.697072 0.599673 0.716507 0.309006 0.212499 0.222520 0.767178 0.710940 0.981273 0.528610 0.134814 0.101498 0.848124 0.353344 0.361087 0.180707 0.823201 0.704411 0.649836 0.225284 0.878888 0.437953 0.844591 0.530049 0.517004 0.892930 
0.310652 0.101973 0.980434 0.562304 0.637106 0.815452 0.526883 0.896862 0.896412 0.015818 0.253546 0.520262 0.099054 0.411443 0.609435 0.142268 0.855670 0.233177 0.509907 0.488408 0.924002 0.007636 0.381392 0.772771 0.896637 0.823019 0.085934 0.353222 0.960052 0.321186 0.144535 0.126148 0.128661 0.139888 0.182493 0.113308 0.186974 0.053896 0.294469 0.386911 0.897926 0.064695 0.670431 0.780063 0.927686 0.513845 0.702875 0.942397 0.901358 0.814979 0.037203 0.446135 0.777465 0.810154 0.827968 0.053651 0.397260 0.170638 0.939618 0.280714 0.971275 0.271624 0.256982 0.434459 
0.524594 0.617078 0.363738 0.908041 0.232490 0.745085 0.290478 0.118563 0.535378 0.319755 0.325368 0.242441 0.195963 0.601902 0.156869 0.736950 0.461749 0.224669 0.452615 0.807528 0.999626 0.571303 0.260911 0.160191 0.526218 0.824989 0.625348 0.835092 0.778772 0.587540 0.334450 0.719354 0.130259 0.376079 0.339259 0.657897 0.609180 0.723906 0.096776 0.979359 0.791524 0.350954 0.561548 0.900607 0.661996 0.427695 0.965874 0.858710 0.429591 0.951043 0.628299 0.624045 0.530089 0.225512 0.850336 0.202600 0.704040 0.856159 0.848457 0.907270 0.208356 0.148219 0.204172 0.209873 
0.166232 0.106029 0.119120 0.697321 0.021316 0.604040 0.869942 0.538716 0.025697 0.652264 0.308050 0.090765 0.969805 0.743848 0.284969 0.944409 0.666790 0.503476 0.892310 0.031851 0.289972 0.260634 0.792233 0.606950 0.175277 0.776776 0.912623 0.287724 0.539366 0.082950 0.208855 0.603339 0.364461 0.738888 0.515615 0.841194 0.266335 0.512284 0.004581 0.668201 0.528068 0.702620 0.025554 0.535784 0.866608 0.845769 0.726392 0.367957 0.870863 0.290746 0.586529 0.044475 0.048198 0.815202 0.016203 0.909129 0.873719 0.612021 0.011427 0.375159 0.425035 0.584686 0.056020 0.419521 
0.601853 0.801276 0.266161 0.883744 0.678278 0.584162 0.511302 0.037498 0.706613 0.352546 0.244635 0.630485 0.949955 0.871433 0.736250 0.064225 0.646275 0.228933 0.317847 0.549983 0.598235 0.331724 0.033272 0.553587 0.504667 0.329349 0.228617 0.333711 0.734012 0.970157 0.272313 0.059892 0.190041 0.502484 0.556558 0.220327 0.992690 0.900789 0.856913 0.170112 0.128563 0.931382 0.398508 0.135574 0.542861 0.295259 0.808236 0.910214 0.545328 0.086183 0.240108 0.660188 0.227981 0.999849 0.428610 0.266847 0.484945 0.746598 0.931664 0.899800 0.137013 0.182520 0.458168 0.935777 
0.263834 0.903333 0.994841 0.740679 0.573169 0.266725 0.126640 0.576555 0.476839 0.957798 0.126118 0.814345 0.966216 0.873810 0.789949 0.306207 0.420364 0.852683 0.974914 0.823792 0.559656 0.189930 0.122814 0.944753 0.375477 0.294503 0.724262 0.165738 0.773002 0.584395 0.713579 0.210587 0.171053 0.728557 0.748047 0.936119 0.554646 0.487591 0.432912 0.843299 0.859933 0.088399 0.382124 0.121850 0.875075 0.847416 0.642715 0.952706 0.616968 0.475689 0.882063 0.873554 0.401455 0.905962 0.626183 0.556709 0.420994 0.140667 0.017504 0.795306 0.666774 0.486390 0.425032 0.523330 
0.657654 0.313273 0.837022 0.442775 0.085576 0.061258 0.139062 0.652302 0.743822 0.200560 0.038653 0.002110 0.673794 0.267343 0.373229 0.723519 0.998116 0.135025 0.843276 0.671745 0.078279 0.738712 0.808779 0.891904 0.675636 0.793874 0.237253 0.955451 0.913458 0.329924 0.011457 0.080012 0.566524 0.620047 0.494470 0.103557 0.852001 0.305531 0.461141 0.887238 0.903615 0.536739 0.805189 0.417647 0.236684 0.293152 0.347882 0.962526 0.056723 0.084086 0.146782 0.974922 0.288485 0.741554 0.852674 0.548378 0.094816 0.448269 0.102171 0.378891 0.393903 0.961397 0.990576 0.686003 
0.693840 0.281302 0.753224 0.114750 0.951550 0.445602 0.773756 0.172449 0.164873 0.843561 0.613123 0.789441 0.371318 0.375153 0.988060 0.305899 0.136875 0.703098 0.051763 0.097910 0.467656 0.134378 0.053129 0.720262 0.203377 0.309090 0.219520 0.583700 0.877792 0.872390 0.647311 0.351322 0.542541 0.594810 0.996337 0.305455 0.883614 0.707909 0.599359 0.275937 0.190746 0.559940 0.361134 0.527766 0.071957 0.082522 0.501363 0.460301 0.038437 0.283313 0.800045 0.007379 0.734034 0.362557 0.671342 0.885383 0.754415 0.875964 0.290446 0.903161 0.099139 0.506813 0.488942 0.635929 
0.749812 0.007227 0.767486 0.940018 0.827667 0.560170 0.963509 0.493561 0.326186 0.887684 0.732359 0.395989 0.535009 0.974061 0.545164 0.514543 0.833764 0.098014 0.213541 0.648758 0.477554 0.898806 0.413983 0.285864 0.097494 0.409283 0.467650 0.716160 0.311910 0.946875 0.445799 0.179672 0.512371 0.166096 0.772123 0.732663 0.072865 0.642456 0.225962 0.516951 0.256996 0.189920 0.388294 0.907254 0.684693 0.766094 0.160642 0.243875 0.236734 0.733910 0.084151 0.395782 0.956764 0.380593 0.834605 0.977063 0.763812 0.227463 0.549297 0.259529 0.376610 0.076573 0.608147 0.730201 
0.449511 0.492844 0.975861 0.592964 0.058528 0.652322 0.661330 0.005566 0.703215 0.845014 0.113150 0.695102 0.420230 0.693574 0.532281 0.429865 0.020135 0.828159 0.895833 0.663681 0.773845 0.873211 0.059213 0.332349 0.913373 0.309176 0.762167 0.252346 0.163291 0.857828 0.682203 0.492139 0.161579 0.354309 0.025132 0.957583 0.353865 0.525603 0.597792 0.481964 0.482985 0.006129 0.563842 0.040694 0.982845 0.978528 0.466771 0.295880 0.107290 0.568980 0.039200 0.551165 0.450404 0.238467 0.599913 0.249752 0.440190 0.961374 0.199119 0.707926 0.291470 0.359955 0.282851 0.101546 
0.084382 0.988024 0.883992 0.325671 0.954804 0.440641 0.414604 0.670183 0.054937 0.808149 0.658704 0.085101 0.758477 0.567234 0.935860 0.053706 0.482282 0.514813 0.847007 0.982551 0.945110 0.018496 0.433096 0.082411 0.168267 0.632777 0.530124 0.481660 0.724331 0.065244 0.736326 0.610134 0.447442 0.945378 0.315296 0.905337 0.622090 0.066581 0.478880 0.644978 0.337179 0.187468 0.474250 0.442999 0.885693 0.347299 0.176722 0.379534 0.677906 0.587014 0.998975 0.966671 0.564733 0.911219 0.559953 0.709627 0.646593 0.244518 0.871185 0.079438 0.863872 0.374072 0.953617 0.912169 
0.228374 0.736493 0.643457 0.284746 0.698047 0.424968 0.242700 0.561013 0.580941 0.927958 0.072252 0.305927 0.252039 0.280434 0.333151 0.295694 0.699549 0.203187 0.953707 0.865589 0.715729 0.647850 0.252231 0.672011 0.862032 0.053616 0.040464 0.223316 0.965340 0.941957 0.645064 0.807923 0.745890 0.990002 0.330624 0.005393 0.972080 0.720094 0.111170 0.167926 0.041367 0.374328 0.984965 0.363948 0.925939 0.226335 0.380077 0.463352 0.291680 0.339456 0.259456 0.573688 0.690812 0.941651 0.302209 0.939895 0.312559 0.139959 0.820596 0.672906 0.945479 0.194801 0.125546 0.747523 
0.916418 0.312140 0.905553 0.501955 0.240271 0.049466 0.850039 0.973003 0.021190 0.578015 0.838352 0.258263 0.281204 0.402368 0.265536 0.717447 0.012308 0.120437 0.668028 0.164489 0.351716 0.573048 0.895228 0.465185 0.934428 0.228809 0.408728 0.995114 0.180067 0.572786 0.383798 0.330381 0.250443 0.403916 0.713226 0.895859 0.797040 0.260832 0.549915 0.200882 0.225305 0.338807 0.052476 0.728864 0.251269 0.905586 0.392085 0.788103 0.936340 0.424545 0.151041 0.494700 0.819385 0.758145 0.474500 0.859508 0.742348 0.448060 0.777026 0.168742 0.200706 0.966310 0.670344 0.620327 
0.153918 0.597240 0.812663 0.843079 0.515410 0.159883 0.287590 0.103954 0.388931 0.897839 0.157854 0.193781 0.373435 0.469128 0.452462 0.320047 0.852218 0.887729 0.733242 0.494891 0.149919 0.860046 0.461466 0.650187 0.948455 0.183499 0.453022 0.295437 0.908255 0.801370 0.988659 0.624208 0.791232 0.714561 0.642109 0.891497 0.332314 0.455212 0.893760 0.253679 0.927886 0.829772 0.238483 0.059999 0.938815 0.237998 0.624978 0.821028 0.968233 0.754894 0.217189 0.809126 0.680991 0.618800 0.070048 0.880578 0.274323 0.863197 0.723235 0.018850 0.634882 0.953581 0.178607 0.622123 
0.827293 0.783579 0.608905 0.946994 0.947169 0.784842 0.668322 0.053743 0.591808 0.930657 0.753697 0.829440 0.275054 0.460331 0.001342 0.949913 0.155064 0.381461 0.883229 0.795234 0.406174 0.687502 0.444322 0.398439 0.772293 0.913004 0.595030 0.403660 0.654671 0.888736 0.172253 0.028549 0.011227 0.208422 0.670167 0.115018 0.876444 0.032712 0.973648 0.437618 0.460404 0.638131 0.498605 0.896144 0.242578 0.845226 0.003425 0.155424 0.000455 0.539607 0.664370 0.570859 0.853997 0.667951 0.875022 0.849221 0.889998 0.971339 0.072909 0.155801 0.626724 0.742517 0.473844 0.497298 
0.535226 0.112903 0.857683 0.847106 0.967719 0.147133 0.843554 0.621741 0.088419 0.828480 0.249492 0.325385 0.998290 0.006370 0.998461 0.629286 0.980469 0.722149 0.164197 0.277424 0.099596 0.150000 0.608817 0.520836 0.160730 0.435273 0.331139 0.285797 0.275509 0.845522 0.036510 0.331094 0.959394 0.919151 0.504327 0.438162 0.323737 0.686304 0.446060 0.851131 0.865256 0.085567 0.495364 0.616213 0.466557 0.222742 0.571802 0.127841 0.839287 0.505182 0.191268 0.254774 0.437978 0.791540 0.083786 0.495373 0.335499 0.179015 0.621944 0.131175 0.442366 0.383024 0.274777 0.515745 
0.996973 0.574851 0.161248 0.540771 0.778182 0.907021 0.586199 0.025171 0.707500 0.552169 0.334721 0.031239 0.315319 0.608325 0.504461 0.749375 0.361786 0.297751 0.285470 0.328867 0.742100 0.136030 0.722588 0.216697 0.158959 0.032498 0.763336 0.475808 0.032626 0.815486 0.519381 0.434327 0.171726 0.259977 0.009505 0.986014 0.680227 0.103276 0.754798 0.548838 0.147349 0.097071 0.262358 0.085130 0.193182 0.395516 0.355928 0.811372 0.079074 0.753004 0.833088 0.093509 0.086981 0.899570 0.980051 0.905559 0.916243 0.532358 0.403166 0.742910 0.810416 0.039739 0.834912 0.143776 
0.078899 0.869900 0.329734 0.519017 0.050710 0.598709 0.072286 0.533422 0.762080 0.477095 0.868333 0.220887 0.747539 0.129815 0.083602 0.940003 0.896325 0.955156 0.972094 0.404830 0.465087 0.249268 0.156491 0.970921 0.696027 0.109472 0.086856 0.139919 0.029653 0.300218 0.994844 0.105247 0.460335 0.860881 0.397137 0.146686 0.205110 0.135045 0.069443 0.091326 0.586994 0.235008 0.547727 0.096500 0.389494 0.364574 0.700215 0.309590 0.171753 0.655287 0.593496 0.772356 0.371885 0.832298 0.816066 0.245162 0.597574 0.198533 0.551297 0.266004 0.245342 0.891618 0.188533 0.757785 
0.441234 0.688422 0.512079 0.524305 0.524588 0.884623 0.504496 0.523181 0.778760 0.358260 0.751704 0.842894 0.191778 0.024041 0.334907 0.617602 0.594114 0.836829 0.617137 0.672286 0.157099 0.431671 0.371402 0.929987 0.170999 0.509947 0.514482 0.101803 0.579255 0.345349 0.404773 0.637273 0.820249 0.681849 0.498253 0.927255 0.241527 0.397939 0.724299 0.231388 0.531283 0.274977 0.416019 0.366087 0.367959 0.148939 0.271673 0.631401 0.878097 0.497492 0.508960 0.816372 0.126091 0.734371 0.181914 0.195853 0.745213 0.545612 0.600277 0.878669 0.424097 0.939872 0.734026 0.951778 
0.107355 0.242791 0.402872 0.619755 0.582903 0.051082 0.510617 0.463153 0.681458 0.166472 0.065216 0.838790 0.244631 0.841610 0.918149 0.862305 0.247695 0.917933 0.274863 0.257938 0.028044 0.165535 0.998403 0.223515 0.489128 0.211536 0.837682 0.786486 0.344959 0.267055 0.527487 0.249058 0.921631 0.370370 0.462349 0.966453 0.619201 0.253712 0.547011 0.013583 0.951581 0.112619 0.548269 0.359800 0.776566 0.985693 0.276253 0.692363 0.882975 0.674846 0.025649 0.236858 0.769058 0.009540 0.254182 0.642476 0.756555 0.012462 0.021114 0.359827 0.013953 0.554819 0.650351 0.762990 
0.965347 0.343011 0.287166 0.273081 0.744014 0.471997 0.149341 0.515854 0.221727 0.905088 0.809603 0.674785 0.510397 0.443915 0.595798 0.386022 0.268096 0.707658 0.819156 0.461684 0.415871 0.035275 0.533293 0.829015 0.638900 0.701967 0.828124 0.379678 0.993277 0.883720 0.996722 0.551988 0.046306 0.884926 0.339387 0.894752 0.710637 0.053923 0.470227 0.750905 0.009167 0.507481 0.869413 0.289776 0.869275 0.454938 0.573612 0.544301 0.583526 0.850138 0.850881 0.464419 0.698347 0.359976 0.465825 0.134969 0.430739 0.205667 0.437605 0.817268 0.995565 0.949878 0.160864 0.009660 
0.005290 0.542134 0.889547 0.520551 0.834495 0.112199 0.745067 0.588118 0.469556 0.348965 0.579952 0.337120 0.981245 0.847279 0.041260 0.862181 0.133470 0.476143 0.802172 0.177983 0.854481 0.054124 0.455128 0.487280 0.786114 0.259052 0.296522 0.833738 0.337389 0.409077 0.999335 0.837534 0.331488 0.745264 0.571936 0.736631 0.874907 0.943071 0.543072 0.079664 0.540324 0.971898 0.642709 0.167780 0.083017 0.448120 0.848192 0.312944 0.837494 0.252998 0.169923 0.998586 0.934825 0.363696 0.153898 0.981329 0.935367 0.589952 0.726914 0.815313 0.628398 0.756771 0.386177 0.392602 
0.775912 0.070589 0.315078 0.324740 0.658155 0.898476 0.927473 0.997421 0.398388 0.139808 0.308327 0.014080 0.728625 0.945970 0.401017 0.033662 0.970133 0.390458 0.618407 0.406378 0.603254 0.430659 0.909814 0.133091 0.006763 0.895835 0.938691 0.103024 0.277099 0.095651 0.945713 0.172188 0.850551 0.673711 0.294783 0.004657 0.277089 0.000527 0.854701 0.308092 0.733748 0.108201 0.227608 0.192716 0.442236 0.073505 0.779357 0.310905 0.722541 0.893959 0.887230 0.080084 0.801040 0.485523 0.782813 0.297289 0.788702 0.447604 0.593748 0.966590 0.624493 0.278888 0.256592 0.152696 
0.818605 0.411732 0.827760 0.268743 0.401473 0.952711 0.153707 0.879624 0.474361 0.686308 0.117400 0.687166 0.415999 0.991215 0.875997 0.669170 0.659434 0.495196 0.853441 0.316156 0.166297 0.778462 0.273883 0.505136 0.323734 0.774860 0.800231 0.443759 0.753498 0.284817 0.227069 0.323351 0.849783 0.517467 0.092643 0.078336 0.732169 0.300229 0.506784 0.628329 0.880517 0.936110 0.702855 0.872226 0.915271 0.400198 0.540194 0.391584 0.997333 0.581555 0.306850 0.010537 0.102018 0.010784 0.044687 0.967283 0.698620 0.440522 0.950364 0.324571 0.878894 0.148668 0.806126 0.654503 
0.869082 0.236294 0.187839 0.369289 0.380787 0.811027 0.355917 0.155144 0.688961 0.031544 0.702730 0.286780 0.581682 0.720191 0.244907 0.806020 0.009651 0.961770 0.291540 0.456041 0.736382 0.614665 0.195833 0.749704 0.906552 0.902819 0.032824 0.409770 0.466191 0.926021 0.580964 0.667340 0.002154 0.404060 0.992889 0.650074 0.235004 0.847626 0.118721 0.998511 0.589355 0.326909 0.107751 0.185838 0.741684 0.262547 0.801127 0.097556 0.560884 0.546764 0.517420 0.573882 0.282490 0.328193 0.427510 0.486233 0.815049 0.972370 0.614636 0.950190 0.368362 0.974171 0.873350 0.727096 
0.085256 0.487464 0.851021 0.987716 0.058003 0.338901 0.288121 0.413722 0.463676 0.169235 0.298989 0.616183 0.750843 0.468617 0.299365 0.105041 0.404939 0.203547 0.301233 0.295529 0.294367 0.771837 0.830218 0.569317 0.795879 0.836606 0.249881 0.740443 0.866369 0.401140 0.707072 0.917782 0.520881 0.119983 0.010710 0.273872 0.193283 0.189020 0.870239 0.801199 0.774939 0.276691 0.674485 0.222437 0.147412 0.782525 0.847974 0.816021 0.556606 0.252425 0.316552 0.134581 0.460462 0.422799 0.355574 0.272800 0.465182 0.728259 0.307409 0.760716 0.422501 0.826557 0.809401 0.464789 
0.398951 0.807454 0.303893 0.750772 0.405977 0.276398 0.556309 0.654935 0.705427 0.378480 0.344260 0.635266 0.115949 0.732595 0.471571 0.775815 0.211813 0.806738 0.144571 0.776929 0.754920 0.049014 0.446940 0.146941 0.363733 0.026865 0.950706 0.568579 0.278886 0.229361 0.872246 0.692387 0.362641 0.226614 0.305278 0.752005 0.994363 0.381197 0.605299 0.558625 0.659032 0.744318 0.744890 0.736437 0.171910 0.495410 0.996385 0.781631 0.842943 0.711612 0.160927 0.295651 0.341132 0.246172 0.180505 0.608017 0.644635 0.493369 0.386688 0.688585 0.890644 0.605326 0.411061 0.490195 
0.260280 0.379843 0.032236 0.444106 0.209517 0.049053 0.404443 0.500365 0.216154 0.766590 0.229069 0.958929 0.483257 0.947750 0.376198 0.669034 0.627978 0.219955 0.663912 0.418728 0.347313 0.564114 0.407377 0.991726 0.570392 0.195183 0.695079 0.195862 0.261714 0.343636 0.219651 0.280433 0.944625 0.149959 0.469409 0.841941 0.636965 0.065313 0.536668 0.950852 0.835954 0.625777 0.459363 0.514637 0.699022 0.461821 0.547696 0.903916 0.153511 0.374133 0.577338 0.159834 0.886339 0.648369 0.224371 0.574349 0.155181 0.329962 0.239864 0.600371 0.540764 0.878899 0.414726 0.348842 
0.802594 0.513357 0.377437 0.844455 0.810467 0.887288 0.920152 0.030922 0.253839 0.379410 0.692531 0.928860 0.280108 0.039971 0.248672 0.090830 0.672025 0.925778 0.221559 0.478310 0.866058 0.302353 0.731759 0.785683 0.860856 0.240955 0.134512 0.220049 0.854569 0.455129 0.377384 0.696146 0.197963 0.146222 0.412247 0.584598 0.717097 0.798276 0.327097 0.369949 0.361141 0.044921 0.267573 0.870222 0.703631 0.761556 0.646384 0.426110 0.939474 0.619673 0.731346 0.935940 0.035646 0.458143 0.566359 0.643976 0.776087 0.794864 0.173424 0.006492 0.318975 0.821810 0.524574 0.071663 
0.428230 0.096868 0.394783 0.498890 0.180508 0.985130 0.407811 0.889391 0.031879 0.464965 0.700053 0.259789 0.208682 0.030181 0.545875 0.052952 0.772610 0.156056 0.471213 0.528503 0.467799 0.555061 0.865121 0.420324 0.978656 0.339835 0.092529 0.591966 0.290299 0.604079 0.412986 0.198396 0.976102 0.150728 0.894410 0.017897 0.819502 0.373724 0.660386 0.484030 0.097290 0.916193 0.304389 0.726612 0.256464 0.355495 0.885055 0.481306 0.334662 0.165782 0.013366 0.982844 0.462066 0.036195 0.506716 0.820143 0.453687 0.332858 0.635730 0.961257 0.114152 0.137767 0.437927 0.458870 
0.913779 0.909309 0.856542 0.548226 0.386057 0.371893 0.332405 0.610839 0.789609 0.000839 0.584691 0.423322 0.826459 0.359716 0.265371 0.911382 0.649254 0.720032 0.879824 0.215559 0.660288 0.237763 0.916125 0.504476 0.463852 0.822183 0.039635 0.720936 0.415817 0.889761 0.178732 0.138396 0.916139 0.703597 0.968437 0.646946 0.582848 0.586543 0.607760 0.507480 0.118490 0.047343 0.106159 0.893932 0.196913 0.323557 0.036009 0.142799 0.028973 0.114110 0.076814 0.965830 0.543722 0.809516 0.735356 0.953320 0.542652 0.801317 0.915677 0.699601 0.108712 0.308225 0.811825 0.266955 
0.182540 0.207860 0.925328 0.739922 0.273068 0.649465 0.708629 0.389775 0.203385 0.017168 0.940892 0.982232 0.406925 0.317441 0.778030 0.213456 0.097146 0.273687 0.271731 0.919403 0.241486 0.643939 0.956068 0.566457 0.892479 0.656636 0.164255 0.404643 0.049616 0.831856 0.336629 0.253444 0.204221 0.012345 0.763325 0.589498 0.784892 0.923539 0.420897 0.482108 0.842333 0.892597 0.825260 0.695582 0.899906 0.239211 0.686710 0.136934 0.245552 0.673721 0.396930 0.418037 0.440894 0.368371 0.602679 0.484963 0.542899 0.529374 0.412867 0.490725 0.146978 0.482688 0.744940 0.058715 
0.264471 0.384768 0.261882 0.265310 0.022967 0.026069 0.330717 0.430182 0.314858 0.970589 0.154445 0.191889 0.311877 0.118370 0.050605 0.966007 0.403950 0.029989 0.372680 0.772359 0.356693 0.173858 0.424191 0.610196 0.441141 0.247503 0.757623 0.139731 0.552192 0.154129 0.695548 0.182698 0.044648 0.506214 0.236894 0.586057 0.829817 0.693952 0.873389 0.838682 0.171644 0.476220 0.493330 0.040583 0.439115 0.387173 0.057355 0.213118 0.602528 0.765772 0.179081 0.733249 0.391810 0.567155 0.733556 0.890292 0.099629 0.676724 0.458039 0.302591 0.523888 0.675039 0.933951 0.606903 
0.147511 0.657311 0.581033 0.383172 0.588922 0.237429 0.542245 0.658088 0.397926 0.772874 0.735858 0.733641 0.538444 0.810636 0.718090 0.311775 0.176228 0.109313 0.131506 0.423970 0.599483 0.697156 0.665842 0.030325 0.741519 0.207209 0.640605 0.058901 0.635894 0.013124 0.265060 0.597447 0.863813 0.859758 0.200842 0.691641 0.195842 0.421588 0.297863 0.633685 0.776083 0.228620 0.070841 0.767192 0.909924 0.770151 0.088477 0.143724 0.800353 0.161402 0.005339 0.365620 0.876970 0.475199 0.368678 0.103573 0.861302 0.916708 0.721888 0.016030 0.433877 0.950774 0.836284 0.882524 
0.138741 0.757840 0.334376 0.750998 0.237103 0.719404 0.229972 0.329112 0.312935 0.195858 0.103323 0.018706 0.559727 0.082757 0.094263 0.589844 0.210608 0.256072 0.756180 0.687827 0.737737 0.788586 0.981495 0.437967 0.580804 0.586560 0.705685 0.285849 0.693917 0.803835 0.713089 0.911495 0.387551 0.688903 0.079164 0.880256 0.239542 0.270347 0.963450 0.818835 0.122309 0.958504 0.867510 0.714378 0.137429 0.216944 0.154053 0.454980 0.238653 0.186207 0.468760 0.395914 0.677701 0.485958 0.091662 0.861011 0.628569 0.574594 0.810437 0.600781 0.334197 0.672195 0.709479 0.315301 
0.869535 0.173356 0.482867 0.490339 0.667902 0.922330 0.687226 0.309742 0.830366 0.551240 0.803317 0.040538 0.323934 0.540433 0.807338 0.724708 0.840914 0.602609 0.289496 0.868896 0.728917 0.535824 0.974135 0.821957 0.490787 0.583866 0.534157 0.912062 0.969033 0.007061 0.958659 0.704982 0.288506 0.368404 0.471434 0.853874 0.158677 0.519911 0.660533 0.052879 0.922141 0.366189 0.647120 0.498430 0.010504 0.406436 0.796078 0.125376 0.427523 0.606442 0.023050 0.538983 0.640433 0.897306 0.623719 0.543520 0.370711 0.179952 0.800977 0.118883 0.854630 0.754872 0.531032 0.068045 
0.577841 0.512680 0.746258 0.661320 0.038470 0.575682 0.107464 0.044761 0.455179 0.757531 0.594890 0.594261 0.111528 0.056765 0.556923 0.664115 0.165297 0.519834 0.995005 0.041393 0.529308 0.541535 0.854730 0.236935 0.716232 0.028319 0.734987 0.483737 0.795599 0.913742 0.201700 0.421998 0.745679 0.140028 0.667964 0.954075 0.150155 0.999454 0.955587 0.314720 0.018932 0.354963 0.814128 0.129298 0.037306 0.861879 0.950084 0.711815 0.214789 0.501652 0.711008 0.102809 0.721644 0.947926 0.975042 0.900670 0.991383 0.496458 0.294978 0.696882 0.702679 0.759086 0.853219 0.883083 
0.548267 0.995214 0.674239 0.901520 0.167127 0.835055 0.361741 0.315426 0.110778 0.549750 0.635661 0.117914 0.354619 0.176573 0.036904 0.244074 0.447134 0.632718 0.358328 0.247741 0.429007 0.167426 0.737195 0.972279 0.467970 0.412313 0.778274 0.743642 0.109101 0.634322 0.765494 0.644468 0.369079 0.654454 0.565794 0.072244 0.687078 0.020687 0.312703 0.552744 0.188176 0.079241 0.663986 0.340232 0.911089 0.275338 0.506933 0.822379 0.634266 0.469696 0.905418 0.385179 0.306969 0.422699 0.863196 0.149667 0.546537 0.357476 0.345807 0.749102 0.230685 0.778362 0.798535 0.477200 
0.147351 0.705072 0.063585 0.329446 0.536201 0.925955 0.035730 0.260872 0.092193 0.820298 0.102039 0.167113 0.425003 0.617420 0.530684 0.510417 0.344743 0.827062 0.942440 0.420161 0.460910 0.549464 0.634915 0.982646 0.507778 0.012051 0.063556 0.582383 0.384468 0.225192 0.252751 0.845288 0.886915 0.276917 0.758657 0.196741 0.928948 0.510394 0.148191 0.272090 0.870304 0.172273 0.440173 0.408169 0.703343 0.104495 0.261493 0.845932 0.036421 0.665745 0.330906 0.543842 0.709719 0.477306 0.938866 0.184752 0.265170 0.115318 0.791534 0.685591 0.258581 0.728219 0.552948 0.696650 
0.854015 0.084041 0.902700 0.287703 0.616097 0.258944 0.944104 0.577480 0.498201 0.079369 0.842793 0.762421 0.530741 0.920635 0.912032 0.011222 0.067905 0.248894 0.188672 0.891938 0.686957 0.180160 0.021275 0.249595 0.908457 0.377785 0.585783 0.761001 0.341593 0.755776 0.195655 0.313574 0.658615 0.303229 0.235365 0.046591 0.316913 0.862110 0.603360 0.599591 0.492937 0.495788 0.902947 0.347022 0.940573 0.900064 0.992623 0.211455 0.378783 0.110234 0.511465 0.818976 0.960219 0.684297 0.134729 0.335062 0.661730 0.613329 0.338747 0.404028 0.475723 0.046029 0.281897 0.404470 
0.623384 0.044206 0.726093 0.613062 0.549644 0.030160 0.437401 0.232856 0.289735 0.390044 0.361767 0.810789 0.586584 0.339617 0.828875 0.264702 0.840545 0.769935 0.364654 0.527968 0.781908 0.698610 0.659343 0.231178 0.328045 0.762610 0.876794 0.639826 0.315212 0.635320 0.207296 0.736981 0.813126 0.676270 0.293417 0.026306 0.991687 0.266448 0.264037 0.200228 0.978982 0.884052 0.995166 0.863082 0.604362 0.621375 0.003675 0.667952 0.311319 0.624883 0.989503 0.279882 0.700001 0.959983 0.126451 0.939947 0.444853 0.903397 0.678470 0.500731 0.739628 0.211308 0.451909 0.505283 
0.351305 0.489113 0.451506 0.179845 0.073676 0.721044 0.183363 0.008341 0.581963 0.783624 0.550574 0.299734 0.906315 0.429816 0.714671 0.793622 0.983569 0.061683 0.214959 0.443127 0.439814 0.784847 0.474541 0.518807 0.779479 0.001457 0.464433 0.839620 0.003925 0.438238 0.053024 0.489817 0.642890 0.014389 0.978955 0.984298 0.415709 0.331050 0.964186 0.643624 0.547683 0.590921 0.018529 0.070230 0.210731 0.068132 0.489875 0.269885 0.507648 0.049488 0.544232 0.068540 0.451665 0.999994 0.622686 0.521077 0.806278 0.190973 0.806005 0.861689 0.188239 0.693406 0.480825 0.175671 
0.509242 0.447289 0.177959 0.207024 0.101981 0.045328 0.868589 0.120283 0.036523 0.775133 0.762946 0.381408 0.534712 0.290047 0.588823 0.893245 0.434418 0.060440 0.029747 0.279065 0.038711 0.703673 0.942939 0.251664 0.103197 0.833418 0.485078 0.137924 0.741160 0.635221 0.023596 0.833165 0.382522 0.364229 0.326525 0.246603 0.095967 0.180295 0.273112 0.395277 0.517839 0.206741 0.031004 0.556241 0.385385 0.504411 0.683182 0.809055 0.788179 0.247035 0.450439 0.532975 0.665037 0.896632 0.817630 0.870326 0.652667 0.088731 0.230554 0.015334 0.468850 0.242293 0.980452 0.840543 
0.401079 0.485211 0.425367 0.805160 0.799529 0.562322 0.582782 0.491808 0.791043 0.901097 0.448668 0.610067 0.135816 0.296620 0.148575 0.039198 0.059059 0.932398 0.201660 0.823174 0.121997 0.341486 0.593968 0.869885 0.673810 0.702591 0.020486 0.151476 0.835572 0.387912 0.974970 0.769946 0.655639 0.886180 0.271125 0.493205 0.074919 0.628852 0.224047 0.360215 0.053452 0.674340 0.199790 0.412583 0.731856 0.593725 0.398420 0.289590 0.500213 0.881023 0.380176 0.376002 0.317916 0.872262 0.152935 0.601159 0.798497 0.828457 0.526806 0.753295 0.572383 0.208841 0.380946 0.487654 
0.076051 0.167197 0.001139 0.105601 0.300754 0.054799 0.056616 0.707577 0.733086 0.625583 0.145164 0.709015 0.935837 0.573231 0.482855 0.429149 0.481092 0.947328 0.292676 0.017867 0.165630 0.829286 0.981952 0.902900 0.179499 0.477373 0.364959 0.630788 0.619854 0.126022 0.721627 0.774731 0.593177 0.946403 0.946076 0.978144 0.096273 0.108753 0.123145 0.995095 0.995940 0.090613 0.247464 0.621644 0.485532 0.838715 0.219328 0.314076 0.186458 0.475107 0.651832 0.488940 0.037125 0.358578 0.581408 0.597204 0.644346 0.544770 0.749358 0.829436 0.050394 0.496584 0.383414 0.634947 
0.239454 0.361457 0.549869 0.675055 0.196518 0.896423 0.888332 0.726070 0.672461 0.572493 0.269378 0.467092 0.265888 0.735206 0.254467 0.823409 0.611991 0.178260 0.802045 0.458959 0.852603 0.555317 0.913327 0.125434 0.793059 0.893470 0.132592 0.526327 0.118945 0.221117 0.194756 0.373730 0.051470 0.996353 0.389496 0.931015 0.235991 0.295343 0.698101 0.222549 0.885501 0.258295 0.543808 0.381245 0.365040 0.158175 0.647699 0.761863 0.895181 0.375074 0.044691 0.018710 0.738142 0.236338 0.767973 0.908050 0.025864 0.547775 0.469451 0.901981 0.309819 0.619419 0.074895 0.869388 
0.124780 0.881089 0.566160 0.190746 0.188118 0.530141 0.064366 0.776116 0.240051 0.678746 0.150923 0.364911 0.366417 0.190104 0.751501 0.721825 0.664975 0.816009 0.346179 0.373248 0.147888 0.048275 0.218370 0.134573 0.676071 0.868128 0.805108 0.854631 0.800589 0.437996 0.317619 0.555735 0.959003 0.497252 0.900158 0.936061 0.137525 0.537062 0.194504 0.791939 0.189703 0.063998 0.010371 0.235661 0.837907 0.990211 0.672049 0.347118 0.723181 0.383709 0.360351 0.445421 0.907654 0.101208 0.831596 0.499202 0.263941 0.066563 0.297899 0.944493 0.729440 0.467161 0.298565 0.107834 
0.184651 0.742563 0.064504 0.368297 0.187232 0.722969 0.910706 0.865137 0.665503 0.881798 0.800491 0.996077 0.603799 0.123953 0.298226 0.833024 0.505607 0.159696 0.809340 0.326574 0.282898 0.735537 0.673104 0.876136 0.255060 0.894483 0.164912 0.033420 0.070421 0.684452 0.725224 0.012934 0.097229 0.599247 0.623847 0.619591 0.166007 0.976612 0.310020 0.686689 0.396016 0.430893 0.578525 0.063377 0.250857 0.816057 0.626944 0.589310 0.693830 0.003511 0.423770 0.831465 0.356668 0.852144 0.314262 0.584862 0.003193 0.149642 0.696550 0.780262 0.417579 0.492621 0.896418 0.295268 
0.239639 0.417773 0.396697 0.536990 0.789063 0.138126 0.530289 0.814845 0.870020 0.758118 0.543025 0.332878 0.721098 0.683176 0.797899 0.453183 0.635875 0.609830 0.935413 0.282272 0.050111 0.508081 0.156649 0.278010 0.122733 0.560937 0.977920 0.634343 0.999779 0.295448 0.541660 0.804062 0.302938 0.478062 0.173057 0.620984 0.880459 0.435054 0.581169 0.601226 0.920210 0.372817 0.529583 0.006458 0.113967 0.354228 0.063934 0.311763 0.768563 0.538870 0.426701 0.155045 0.384236 0.277826 0.560913 0.453173 0.213769 0.754924 0.090470 0.177504 0.955906 0.977745 0.959953 0.947993 
0.414488 0.907350 0.511056 0.245909 0.526788 0.267660 0.414946 0.211939 0.704442 0.608655 0.330000 0.412565 0.460181 0.736373 0.289773 0.466162 0.217181 0.322253 0.061066 0.004599 0.000167 0.584580 0.822792 0.716949 0.139369 0.899615 0.408457 0.328597 0.955245 0.690196 0.674021 0.702035 0.410238 0.190408 0.786377 0.112518 0.357180 0.247119 0.350999 0.352296 0.932279 0.718629 0.592510 0.877525 0.895997 0.531751 0.798454 0.530975 0.239735 0.391521 0.831838 0.609897 0.272077 0.673762 0.628206 0.156224 0.076499 0.679269 0.532453 0.130175 0.156175 0.280922 0.785509 0.619037 
0.048197 0.096677 0.869261 0.717486 0.774249 0.261043 0.393486 0.242705 0.718960 0.474222 0.073940 0.517190 0.797173 0.528101 0.143460 0.426032 0.166675 0.239662 0.070331 0.514071 0.482611 0.065534 0.248771 0.747486 0.905859 0.710872 0.627698 0.623804 0.764464 0.429493 0.101441 0.087264 0.772901 0.465065 0.471842 0.985969 0.070224 0.165798 0.296823 0.889300 0.392102 0.259269 0.903866 0.856535 0.256690 0.950935 0.586917 0.265342 0.821234 0.591511 0.114068 0.143061 0.148545 0.800013 0.895480 0.853371 0.749318 0.530090 0.916486 0.060254 0.298183 0.014420 0.899960 0.838904 
0.904412 0.181595 0.751188 0.313557 0.426873 0.793988 0.922289 0.488209 0.985385 0.727333 0.051661 0.304169 0.926717 0.069182 0.821191 0.444077 0.532065 0.731531 0.657770 0.404954 0.809174 0.449296 0.591555 0.097225 0.748648 0.572476 0.738793 0.160279 0.926139 0.142127 0.418000 0.935235 0.804373 0.600348 0.410209 0.823064 0.789595 0.090130 0.769462 0.250325 0.262436 0.370147 0.723061 0.791454 0.829583 0.585147 0.136886 0.203687 0.914464 0.876736 0.208207 0.534946 0.718337 0.160553 0.371264 0.065813 0.239470 0.867417 0.404174 0.986540 0.986957 0.138409 0.454695 0.013850 
0.946820 0.947154 0.747759 0.033853 0.809823 0.891331 0.796070 0.219166 0.978273 0.427867 0.443441 0.634144 0.403709 0.156772 0.937557 0.107275 0.600050 0.782347 0.175428 0.084116 0.884378 0.136822 0.178377 0.630938 0.639467 0.518343 0.258690 0.433776 0.095441 0.605073 0.223958 0.138096 0.542204 0.332374 0.769895 0.662281 0.458123 0.779672 0.637390 0.392478 0.685625 0.172459 0.027514 0.320130 0.566755 0.577744 0.995079 0.133216 0.418273 0.405369 0.055959 0.092835 0.204376 0.150344 0.013467 0.539428 0.501956 0.858447 0.967083 0.053664 0.951150 0.543114 0.878989 0.948952 
0.486398 0.102863 0.847548 0.812006 0.934022 0.480265 0.798575 0.250638 0.886919 0.068683 0.081689 0.704356 0.289604 0.854482 0.623090 0.377590 0.179123 0.106965 0.490282 0.725941 0.111134 0.177870 0.876469 0.954345 0.635893 0.701061 0.925575 0.941298 0.250987 0.693638 0.042842 0.562899 0.013361 0.129985 0.636077 0.535017 0.333659 0.890621 0.283880 0.885639 0.820426 0.805847 0.660539 0.374555 0.513797 0.966231 0.181033 0.582103 0.345440 0.007025 0.071604 0.698338 0.664363 0.547945 0.823038 0.550776 0.755531 0.113962 0.769358 0.063995 0.596532 0.333102 0.638613 0.975080 
0.484081 0.390165 0.242297 0.039487 0.489940 0.606926 0.256039 0.230334 0.354027 0.865633 0.764791 0.846044 0.347599 0.668753 0.661869 0.394586 0.438384 0.526935 0.601222 0.715753 0.380419 0.423219 0.804661 0.055976 0.053188 0.396451 0.545894 0.492166 0.371473 0.984478 0.616786 0.872382 0.663411 0.956452 0.997392 0.813249 0.871311 0.748041 0.478254 0.777181 0.099154 0.625282 0.617303 0.595458 0.310796 0.664400 0.853638 0.437010 0.572272 0.826940 0.585787 0.137311 0.761432 0.995435 0.527590 0.342415 0.059883 0.595031 0.847793 0.787590 0.606450 0.849646 0.308054 0.648173 
0.337792 0.290109 0.344355 0.289385 0.369150 0.443541 0.710601 0.080582 0.461836 0.019650 0.243841 0.948365 0.130917 0.364110 0.378969 0.488104 0.961845 0.888285 0.393812 0.450540 0.990266 0.325573 0.535394 0.840043 0.671821 0.595115 0.735623 0.439196 0.086777 0.542905 0.124147 0.030800 0.709694 0.692305 0.845814 0.787045 0.328267 0.556015 0.558384 0.237169 0.617012 0.047877 0.570244 0.353021 0.235265 0.310174 0.774863 0.939889 0.398729 0.288472 0.343361 0.143759 0.610608 0.350955 0.360258 0.007711 0.489158 0.300174 0.974823 0.803474 0.472711 0.564291 0.130665 0.311480 
0.901573 0.076261 0.964255 0.296411 0.422685 0.481653 0.375446 0.109194 0.209232 0.311647 0.177244 0.346023 0.944669 0.314163 0.956238 0.589259 0.946662 0.203244 0.743262 0.929989 0.644302 0.071792 0.110937 0.303107 0.149477 0.325335 0.770648 0.614823 0.432890 0.661602 0.757955 0.038982 0.678153 0.875916 0.926755 0.424380 0.140074 0.763088 0.121278 0.628700 0.740056 0.992077 0.915308 0.215940 0.228620 0.610645 0.295175 0.261395 0.633572 0.735058 0.340371 0.702794 0.509129 0.130812 0.090786 0.567421 0.348932 0.274160 0.501127 0.241423 0.111802 0.414571 0.865585 0.892418 
0.366110 0.195058 0.145841 0.534105 0.392997 0.158154 0.626525 0.911774 0.519333 0.921038 0.531402 0.433132 0.089575 0.906277 0.083213 0.142594 0.890317 0.530854 0.298902 0.225425 0.422646 0.616692 0.712913 0.916434 0.314040 0.881923 0.872103 0.376103 0.067503 0.967443 0.450650 0.459690 0.604946 0.912863 0.659844 0.123679 0.830774 0.539231 0.196214 0.622999 0.258276 0.510439 0.827223 0.387476 0.970540 0.168084 0.240768 0.852388 0.331023 0.944149 0.532768 0.441676 0.466608 0.449426 0.748738 0.255370 0.616318 0.580562 0.755521 0.838811 0.200282 0.913680 0.570571 0.964693 
0.112883 0.418740 0.106857 0.115956 0.669683 0.301179 0.335023 0.153013 0.586181 0.810419 0.881420 0.758162 0.362919 0.134784 0.047188 0.247413 0.384402 0.603353 0.836108 0.081412 0.620228 0.824707 0.657328 0.522123 0.159128 0.173182 0.907596 0.269315 0.709947 0.040918 0.556824 0.312368 0.830361 0.246619 0.894754 0.522353 0.070961 0.113082 0.816801 0.514571 0.791316 0.081287 0.574208 0.490274 0.318543 0.153576 0.024150 0.862140 0.468770 0.661339 0.375559 0.025372 0.299516 0.228210 0.957105 0.121405 0.911968 0.666956 0.947968 0.314245 0.279824 0.447291 0.127450 0.454081 
0.781638 0.293660 0.910002 0.794472 0.964525 0.602148 0.515434 0.427020 0.492334 0.547589 0.747188 0.879233 0.439515 0.695464 0.809870 0.740125 0.075965 0.825807 0.825475 0.876847 0.573112 0.209599 0.537698 0.563917 0.137687 0.706955 0.956829 0.181884 0.017889 0.107616 0.616950 0.167717 0.636389 0.067338 0.721976 0.596263 0.259550 0.426404 0.046988 0.840261 0.312594 0.222085 0.011933 0.818531 0.427434 0.664562 0.047217 0.154971 0.706913 0.478701 0.213336 0.708846 0.051346 0.804250 0.899661 0.161132 0.361835 0.546188 0.016909 0.396832 0.671192 0.789598 0.085059 0.288933 
0.387212 0.701363 0.119042 0.500134 0.755466 0.807916 0.855439 0.976789 0.840897 0.762479 0.907957 0.793390 0.979622 0.940532 0.831233 0.869011 0.669771 0.572915 0.845455 0.661575 0.897030 0.733236 0.680009 0.462008 0.433584 0.033477 0.349871 0.408364 0.695406 0.254507 0.775669 0.872494 0.172504 0.431872 0.763911 0.113155 0.806570 0.464800 0.755907 0.299172 0.930225 0.710791 0.154789 0.270355 0.288015 0.736506 0.809302 0.012738 0.747111 0.285215 0.857816 0.923056 0.970298 0.625748 0.290330 0.397864 0.470667 0.662942 0.267437 0.378480 0.177154 0.342925 0.383784 0.162158 
0.241875 0.239126 0.746991 0.224392 0.598772 0.930433 0.538870 0.303509 0.058297 0.561783 0.184845 0.940514 0.486642 0.339198 0.536499 0.607886 0.916791 0.365623 0.985822 0.827920 0.878813 0.860310 0.716215 0.255703 0.102931 0.882146 0.204411 0.502233 0.690856 0.443896 0.645601 0.499578 0.299436 0.446262 0.975398 0.414590 0.364069 0.805983 0.490472 0.056076 0.524949 0.508521 0.599969 0.904448 0.912303 0.364773 0.235553 0.073230 0.898665 0.513509 0.356643 0.435703 0.659051 0.624461 0.631157 0.976326 0.595326 0.219137 0.113570 0.207843 0.710267 0.718381 0.736270 0.016499 
0.403390 0.960493 0.729277 0.830449 0.975604 0.596554 0.918741 0.235535 0.267810 0.836975 0.105388 0.350439 0.057950 0.811976 0.024113 0.085358 0.941362 0.008736 0.664272 0.479663 0.098586 0.036031 0.749175 0.424260 0.301598 0.708516 0.205087 0.912476 0.142185 0.835469 0.337279 0.449295 0.985496 0.874301 0.852419 0.967053 0.122297 0.347231 0.141914 0.693436 0.173570 0.712157 0.105485 0.092716 0.084266 0.769594 0.276406 0.494205 0.584615 0.373223 0.845998 0.236676 0.838439 0.039633 0.256469 0.421495 0.848666 0.938761 0.081332 0.246137 0.250217 0.483895 0.062313 0.244772 
0.098480 0.306200 0.126495 0.109632 0.560587 0.874674 0.875074 0.858341 0.703387 0.110708 0.624295 0.366205 0.995321 0.244803 0.440138 0.809195 0.620313 0.295044 0.545508 0.555754 0.229350 0.294834 0.182547 0.295590 0.477386 0.480016 0.038688 0.751389 0.423511 0.818571 0.482804 0.433263 0.609535 0.700772 0.947646 0.978961 0.577374 0.189378 0.239295 0.245491 0.552880 0.117788 0.140956 0.369020 0.059002 0.908289 0.565432 0.109208 0.172701 0.400002 0.979978 0.757592 0.452203 0.592095 0.126698 0.970740 0.005256 0.578544 0.699413 0.239029 0.163072 0.261548 0.572536 0.778063 
0.133481 0.155965 0.983776 0.999380 0.760373 0.297376 0.453841 0.985955 0.772204 0.416851 0.957411 0.614464 0.692443 0.180802 0.720769 0.015466 0.643136 0.884457 0.257528 0.389229 0.157277 0.171184 0.173183 0.469044 0.173888 0.868468 0.958047 0.825944 0.608052 0.948243 0.407590 0.613117 0.864946 0.690967 0.414076 0.393833 0.212489 0.109427 0.831780 0.511546 0.161280 0.601293 0.344415 0.785228 0.098792 0.202716 0.060938 0.970548 0.207237 0.226971 0.774765 0.195539 0.316960 0.040433 0.666524 0.554360 0.614140 0.182617 0.789815 0.001543 0.525250 0.939916 0.443401 0.437742 
0.943664 0.553727 0.213559 0.755144 0.277359 0.442306 0.421007 0.016181 0.117587 0.595351 0.689632 0.970821 0.348097 0.993318 0.223524 0.303768 0.707489 0.530257 0.738989 0.988772 0.211569 0.682708 0.988797 0.511974 0.175942 0.901174 0.195234 0.938938 0.155292 0.887442 0.389105 0.992078 0.010771 0.354057 0.226747 0.771416 0.041593 0.589934 0.223222 0.607105 0.411526 0.683076 0.403010 0.212630 0.225962 0.651986 0.194035 0.534314 0.740698 0.076344 0.175140 0.070181 0.393780 0.659338 0.614640 0.166606 0.514510 0.298417 0.724698 0.049778 0.760506 0.992303 0.500823 0.946711 
0.958997 0.792146 0.254081 0.516225 0.853449 0.483786 0.435405 0.145575 0.478978 0.734818 0.882429 0.697038 0.328662 0.993972 0.218014 0.361588 0.327955 0.871178 0.679325 0.418979 0.948677 0.453405 0.478527 0.279051 0.566841 0.716642 0.680498 0.493249 0.147503 0.428654 0.867884 0.056049 0.609037 0.215928 0.492138 0.141942 0.300935 0.164959 0.967969 0.212583 0.961766 0.632449 0.156379 0.017818 0.849340 0.011697 0.842997 0.736165 0.436351 0.118188 0.542114 0.149652 0.508148 0.994208 0.719710 0.736374 0.738225 0.757980 0.612663 0.096518 0.176357 0.332913 0.790963 0.953006 
0.574263 0.444725 0.491739 0.472342 0.615626 0.515063 0.260604 0.342560 0.411984 0.244594 0.087883 0.099671 0.259087 0.715441 0.636056 0.649748 0.935421 0.313950 0.235634 0.863830 0.030785 0.862168 0.065071 0.356163 0.607838 0.604117 0.238331 0.438742 0.071116 0.005198 0.790465 0.225628 0.060305 0.883545 0.616315 0.038493 0.711288 0.884340 0.293658 0.095669 0.468720 0.630030 0.618391 0.829957 0.110612 0.735144 0.501271 0.700828 0.001428 0.736895 0.986578 0.276282 0.481805 0.905214 0.453461 0.346036 0.693210 0.466586 0.748138 0.082953 0.479053 0.687843 0.438858 0.948227 
0.059694 0.996150 0.299951 0.265638 0.501068 0.529417 0.013799 0.227264 0.500948 0.703501 0.834102 0.746957 0.815925 0.818540 0.394893 0.192499 0.907236 0.993081 0.220935 0.900533 0.723164 0.770282 0.770643 0.819665 0.805695 0.875408 0.714515 0.864455 0.270379 0.356879 0.913621 0.534517 0.155618 0.268205 0.474778 0.234373 0.300745 0.760579 0.140573 0.905696 0.930767 0.598032 0.923930 0.408021 0.272078 0.400794 0.959296 0.982244 0.543626 0.819856 0.375775 0.584318 0.799592 0.229147 0.365981 0.864151 0.845860 0.088440 0.174708 0.660668 0.472299 0.454764 0.412003 0.837408 
0.234382 0.436942 0.721183 0.965803 0.442333 0.998091 0.931471 0.682412 0.318476 0.723537 0.027867 0.274200 0.524551 0.335821 0.666640 0.030560 0.712810 0.246592 0.621808 0.729572 0.641073 0.450742 0.975089 0.431744 0.274669 0.642513 0.329404 0.864178 0.589062 0.184922 0.171985 0.862714 0.837427 0.381894 0.591088 0.579682 0.668362 0.451152 0.861752 0.589759 0.106646 0.116962 0.819603 0.501626 0.496348 0.221328 0.019021 0.578052 0.703202 0.895890 0.236346 0.469153 0.982465 0.809921 0.705442 0.664259 0.187172 0.397782 0.643809 0.155123 0.908241 0.726436 0.208611 0.037552 
0.352543 0.304846 0.576676 0.311644 0.190997 0.864941 0.739870 0.161976 0.604966 0.692206 0.715348 0.405355 0.007828 0.128590 0.036159 0.476649 0.891742 0.284981 0.166309 0.814170 0.632433 0.444775 0.101512 0.204428 0.617042 0.680553 0.529681 0.539758 0.717027 0.090578 0.527116 0.175831 0.768949 0.962426 0.620027 0.357373 0.594611 0.103423 0.176779 0.173512 0.651190 0.563689 0.102616 0.758775 0.070787 0.808775 0.971975 0.164474 0.072238 0.221939 0.621312 0.855320 0.220463 0.199795 0.156447 0.194508 0.744949 0.480978 0.538292 0.776450 0.742430 0.656008 0.037569 0.889741 
0.822690 0.247266 0.716691 0.450222 0.873006 0.128867 0.500874 0.237965 0.410874 0.587974 0.274866 0.319899 0.757251 0.386861 0.493491 0.100208 0.077080 0.275762 0.114989 0.677538 0.640410 0.063808 0.208474 0.578580 0.637799 0.611115 0.434672 0.067675 0.964195 0.940807 0.793184 0.923965 0.119143 0.817134 0.540274 0.919399 0.640156 0.539196 0.800499 0.085922 0.399594 0.036764 0.241368 0.577069 0.905345 0.059152 0.566514 0.441028 0.710939 0.423531 0.630389 0.989071 0.189060 0.057603 0.925119 0.760078 0.771515 0.400928 0.339981 0.606206 0.616193 0.914095 0.326845 0.029475 
0.015317 0.961950 0.103499 0.531543 0.097513 0.232001 0.028407 0.623533 0.893024 0.475806 0.946402 0.303196 0.739325 0.754359 0.279122 0.806335 0.478281 0.082053 0.640355 0.525394 0.241128 0.042263 0.724576 0.779842 0.040774 0.214754 0.491930 0.313352 0.416740 0.218904 0.160184 0.620119 0.715747 0.577597 0.613236 0.101933 0.241062 0.532049 0.893304 0.070570 0.561892 0.531373 0.494167 0.366779 0.509100 0.898779 0.045763 0.940530 0.791908 0.462494 0.784012 0.218830 0.917538 0.379492 0.025406 0.424833 0.494566 0.640549 0.664588 0.215952 0.364588 0.839277 0.790193 0.045770 
0.042030 0.223020 0.321256 0.782605 0.766467 0.479751 0.756789 0.631080 0.776023 0.241228 0.616605 0.355784 0.600849 0.739808 0.757962 0.264953 0.607287 0.320042 0.520799 0.097515 0.210659 0.789697 0.726652 0.331308 0.623101 0.140783 0.532985 0.847487 0.388719 0.165908 0.997074 0.388397 0.571226 0.995477 0.702556 0.127094 0.270933 0.993914 0.323987 0.916560 0.360087 0.585628 0.493860 0.603221 0.938433 0.051381 0.606179 0.338591 0.676109 0.666285 0.104622 0.036044 0.058194 0.478767 0.772504 0.170673 0.441458 0.087983 0.589593 0.344161 0.253510 0.169813 0.784297 0.446573 
0.169977 0.396938 0.929902 0.409024 0.005480 0.122126 0.308811 0.186412 0.356417 0.509511 0.470284 0.362564 0.827976 0.257146 0.982112 0.975218 0.650172 0.709969 0.383342 0.452569 0.774283 0.949853 0.246159 0.711232 0.750475 0.362974 0.591532 0.755574 0.089782 0.247866 0.940350 0.388461 0.775502 0.261911 0.776113 0.265599 0.323925 0.792904 0.656187 0.615210 0.886271 0.138864 0.946513 0.219218 0.446041 0.929386 0.859299 0.092353 0.210395 0.931295 0.130288 0.328309 0.664860 0.029273 0.750161 0.355611 0.582555 0.204970 0.054859 0.008788 0.882968 0.911973 0.522009 0.226363 
0.651818 0.225008 0.894330 0.909283 0.081052 0.207656 0.067711 0.758867 0.994144 0.195329 0.635867 0.889174 0.351546 0.731557 0.008504 0.037423 0.002751 0.176766 0.436652 0.425394 0.440093 0.273169 0.834458 0.141982 0.286769 0.972167 0.077096 0.803131 0.830867 0.125015 0.174189 0.889721 0.247636 0.716319 0.894831 0.804429 0.337450 0.603064 0.388293 0.712046 0.674250 0.867258 0.272404 0.254253 0.605096 0.519089 0.159307 0.805765 0.757767 0.910521 0.779727 0.957099 0.600717 0.102309 0.521850 0.152613 0.933553 0.059471 0.292776 0.863866 0.037426 0.982122 0.528779 0.537928 
0.733933 0.271112 0.599608 0.116342 0.131627 0.479585 0.160891 0.598896 0.367926 0.349285 0.893391 0.621644 0.994351 0.003269 0.775380 0.676857 0.313160 0.253783 0.878721 0.948971 0.435649 0.859433 0.136557 0.201982 0.102695 0.017554 0.309993 0.327221 0.049004 0.356454 0.087517 0.475643 0.180621 0.254570 0.456399 0.735482 0.815675 0.473983 0.855310 0.507655 0.844198 0.005875 0.110755 0.806990 0.892927 0.991694 0.479685 0.072513 0.673826 0.228405 0.078679 0.981811 0.797857 0.463812 0.401402 0.335216 0.872499 0.207010 0.647250 0.518382 0.620052 0.832816 0.445929 0.790255 
0.650601 0.419162 0.502231 0.872722 0.935419 0.751846 0.920894 0.052212 0.570220 0.314799 0.333864 0.199886 0.154647 0.795449 0.322236 0.532959 0.478718 0.201900 0.632445 0.589077 0.732818 0.408412 0.075734 0.642170 0.767011 0.787986 0.160420 0.715793 0.994259 0.198512 0.254863 0.778624 0.946876 0.071020 0.765275 0.993897 0.591132 0.815900 0.476530 0.253070 0.406160 0.260519 0.359238 0.405135 0.595881 0.313938 0.351244 0.794620 0.497462 0.475583 0.022476 0.213091 0.404563 0.450524 0.227027 0.652700 0.696164 0.462410 0.042004 0.126005 0.365101 0.314776 0.693848 0.696302 
0.450076 0.998003 0.827099 0.647388 0.775477 0.693448 0.385670 0.068706 0.982791 0.539716 0.020231 0.668488 0.899508 0.679388 0.469764 0.317730 0.973493 0.364941 0.190407 0.688829 0.915113 0.856231 0.627407 0.978116 0.502814 0.032000 0.269352 0.846914 0.564007 0.509540 0.109585 0.392475 0.829181 0.099408 0.789044 0.449183 0.972554 0.709777 0.907516 0.993913 0.248658 0.051691 0.353645 0.501486 0.859166 0.306893 0.263713 0.731968 0.639254 0.405832 0.785858 0.242899 0.320016 0.871289 0.811403 0.077543 0.602134 0.351703 0.118862 0.136053 0.106986 0.489676 0.718288 0.411192 
0.545570 0.911339 0.817989 0.428549 0.553397 0.100926 0.192890 0.969758 0.055791 0.441737 0.006613 0.059566 0.422661 0.144800 0.480670 0.061375 0.758582 0.078206 0.086197 0.163319 0.424361 0.247018 0.368340 0.589405 0.297746 0.554323 0.615823 0.281152 0.562845 0.782555 0.687150 0.408133 0.213308 0.976389 0.292971 0.765977 0.299518 0.870660 0.564878 0.229314 0.795689 0.938581 0.160710 0.065600 0.120390 0.334298 0.653488 0.352236 0.846041 0.621493 0.827463 0.727333 0.781452 0.420529 0.497197 0.111918 0.659211 0.014798 0.601685 0.130345 0.848174 0.811678 0.984259 0.592005 
0.296343 0.546128 0.144027 0.133484 0.804040 0.388949 0.743730 0.314320 0.232988 0.739469 0.432925 0.831153 0.778696 0.435290 0.428936 0.722380 0.063590 0.815164 0.304671 0.534567 0.537103 0.213585 0.047014 0.849802 0.996254 0.518840 0.190284 0.480008 0.552478 0.151159 0.927600 0.191146 0.867751 0.637516 0.800018 0.048420 0.240924 0.131080 0.653515 0.475827 0.381365 0.657535 0.208058 0.669730 0.537905 0.864754 0.491327 0.805634 0.353082 0.302334 0.193949 0.973393 0.863041 0.122468 0.071108 0.449540 0.392602 0.549476 0.748384 0.230684 0.568442 0.217244 0.644921 0.307977 
0.745890 0.592973 0.606547 0.016295 0.569874 0.444099 0.449691 0.582741 0.512056 0.577128 0.697114 0.925411 0.162946 0.209477 0.562394 0.719211 0.214814 0.099512 0.905645 0.725457 0.109986 0.677124 0.916611 0.864293 0.590340 0.219215 0.841529 0.658562 0.392884 0.809918 0.213293 0.793310 0.101870 0.732900 0.367820 0.522818 0.179202 0.015736 0.525534 0.008695 0.909614 0.391990 0.074854 0.128049 0.840077 0.326420 0.819904 0.479255 0.447599 0.299414 0.184635 0.922742 0.814084 0.559917 0.267366 0.174361 0.178117 0.360259 0.357325 0.892818 0.986882 0.737249 0.868015 0.946667 
0.189947 0.082284 0.793527 0.362318 0.900782 0.255026 0.918249 0.776096 0.211272 0.467424 0.220107 0.908985 0.747025 0.186203 0.985110 0.334486 0.921950 0.258946 0.359952 0.305391 0.892158 0.512220 0.781234 0.977046 0.686748 0.119086 0.177930 0.643520 0.457584 0.070535 0.424200 0.010631 0.516565 0.667126 0.034734 0.423302 0.173868 0.252004 0.650588 0.303945 0.731272 0.007166 0.561031 0.491463 0.979328 0.889289 0.097453 0.136339 0.585707 0.327779 0.497518 0.553336 0.713189 0.255624 0.245309 0.559352 0.076095 0.776336 0.554708 0.494842 0.191305 0.498952 0.594852 0.415072 
0.692192 0.573050 0.751336 0.015086 0.846640 0.610991 0.203378 0.818750 0.689457 0.745450 0.900969 0.654712 0.708038 0.959339 0.313043 0.525570 0.221888 0.167501 0.304157 0.392215 0.536958 0.880924 0.381276 0.110072 0.198275 0.342597 0.017864 0.089769 0.323505 0.289791 0.046050 0.017612 0.098400 0.426214 0.746652 0.237237 0.911849 0.203119 0.833510 0.091208 0.188524 0.589019 0.939906 0.683402 0.455717 0.343356 0.316585 0.915750 0.913304 0.347334 0.701695 0.420676 0.029189 0.333387 0.239975 0.264366 0.700640 0.979298 0.197079 0.969426 0.773750 0.649207 0.062973 0.968981 
0.184172 0.897596 0.009975 0.467321 0.839181 0.900942 0.862412 0.269249 0.107863 0.514184 0.018035 0.278946 0.223343 0.785775 0.723225 0.535530 0.354730 0.653583 0.629642 0.290666 0.361985 0.444343 0.469777 0.073119 0.648247 0.154952 0.382986 0.106488 0.421535 0.944152 0.297605 0.171189 0.315221 0.860909 0.930793 0.201094 0.234132 0.231352 0.376830 0.152173 0.145387 0.427328 0.793378 0.000231 0.435176 0.804344 0.012030 0.544778 0.799642 0.518223 0.236997 0.260073 0.499192 0.354622 0.348015 0.041983 0.030592 0.384185 0.973177 0.791609 0.030663 0.520284 0.241591 0.252035 
0.365467 0.464544 0.197344 0.127630 0.200497 0.531090 0.776140 0.705049 0.444159 0.783941 0.185607 0.851897 0.213206 0.303954 0.459113 0.226329 0.139923 0.476749 0.375619 0.546562 0.449632 0.507216 0.306327 0.544579 0.437928 0.464735 0.831992 0.033310 0.574538 0.766789 0.286198 0.237410 0.298388 0.893008 0.858380 0.222828 0.814080 0.249957 0.718571 0.680436 0.078227 0.919474 0.063482 0.555068 0.972582 0.134801 0.355885 0.196603 0.260477 0.352365 0.733083 0.470827 0.065495 0.160351 0.571939 0.047470 0.818474 0.969538 0.729861 0.229501 0.962538 0.810882 0.690386 0.431239 
0.627227 0.400024 0.393835 0.843220 0.652685 0.906689 0.077411 0.543689 0.889159 0.788958 0.701781 0.233390 0.826583 0.503276 0.406493 0.253645 0.566549 0.510737 0.580963 0.940696 0.523011 0.507804 0.615814 0.317694 0.984841 0.467503 0.383963 0.968588 0.196031 0.301775 0.651039 0.273570 0.225618 0.375051 0.904546 0.275747 0.560801 0.814408 0.049338 0.319659 0.411980 0.081428 0.225185 0.562050 0.338008 0.332059 0.071945 0.027874 0.996362 0.431148 0.373866 0.531840 0.198117 0.332832 0.497034 0.122634 0.777162 0.006948 0.856570 0.504244 0.501326 0.890340 0.275443 0.444404 
0.781572 0.106586 0.446598 0.959384 0.077109 0.839561 0.230848 0.187044 0.310185 0.768431 0.756812 0.913145 0.728760 0.377511 0.850656 0.985872 0.171495 0.139954 0.523850 0.426440 0.373971 0.218120 0.024393 0.801280 0.525156 0.802827 0.273825 0.435496 0.803895 0.334705 0.640960 0.917026 0.390349 0.107878 0.644959 0.508636 0.059278 0.963997 0.424915 0.600100 0.577998 0.048116 0.984085 0.863854 0.766189 0.307512 0.708267 0.980167 0.170139 0.150824 0.239025 0.036624 0.456974 0.849026 0.908341 0.842099 0.035590 0.304327 0.910882 0.376720 0.365403 0.826289 0.901113 0.643238 
0.081353 0.647920 0.893472 0.192444 0.894288 0.266389 0.030299 0.206751 0.697416 0.803530 0.198048 0.400140 0.641719 0.532996 0.362690 0.422728 0.234992 0.728992 0.527542 0.552113 0.221685 0.372256 0.881383 0.074230 0.039181 0.633700 0.941734 0.293011 0.714271 0.264090 0.344501 0.937438 0.866920 0.889374 0.195805 0.474612 0.858275 0.528714 0.359029 0.398074 0.177971 0.194650 0.586446 0.227717 0.635779 0.821669 0.386743 0.939787 0.620989 0.466100 0.539544 0.009072 0.753019 0.165253 0.154677 0.709504 0.289531 0.816777 0.291989 0.148099 0.592830 0.349049 0.107760 0.233911 
0.931083 0.991110 0.931588 0.735988 0.705377 0.936358 0.986014 0.185705 0.015716 0.865766 0.930579 0.236960 0.269010 0.765674 0.849492 0.729179 0.114414 0.252293 0.228123 0.316695 0.849147 0.748321 0.358819 0.206451 0.113474 0.955046 0.824036 0.659749 0.425669 0.070960 0.189597 0.337624 0.153181 0.406665 0.878486 0.942633 0.846702 0.839691 0.189596 0.890272 0.091521 0.102799 0.863345 0.509872 0.942648 0.225603 0.019386 0.467243 0.607103 0.184267 0.786442 0.511138 0.485094 0.741444 0.634553 0.030212 0.650639 0.068446 0.480094 0.567700 0.575512 0.415094 0.233398 0.267737 
0.777529 0.675495 0.604293 0.051167 0.203036 0.254084 0.684597 0.417743 0.382790 0.864118 0.391935 0.192472 0.766675 0.866290 0.830248 0.361769 0.499833 0.634775 0.304750 0.596849 0.494416 0.072842 0.137147 0.709203 0.656870 0.503905 0.769830 0.740664 0.257276 0.502422 0.493285 0.371450 0.925371 0.024854 0.374467 0.734133 0.088785 0.922539 0.352713 0.949084 0.215289 0.702276 0.159782 0.766304 0.795094 0.763852 0.868989 0.322307 0.365301 0.246927 0.639573 0.472286 0.425825 0.833175 0.255540 0.978516 0.575863 0.604595 0.845537 0.563847 0.903288 0.287177 0.149900 0.662803 
0.481369 0.429738 0.733152 0.511945 0.635485 0.533446 0.156223 0.408008 0.683946 0.324997 0.150624 0.272019 0.835081 0.882188 0.592840 0.022612 0.554932 0.811503 0.334756 0.065933 0.791961 0.798277 0.506850 0.910302 0.343425 0.978701 0.072480 0.524116 0.979186 0.029305 0.380046 0.592554 0.561708 0.442471 0.565883 0.673728 0.493011 0.012665 0.988113 0.111926 0.604197 0.848672 0.768026 0.538682 0.246958 0.307843 0.412670 0.562711 0.158398 0.597987 0.031174 0.048294 0.796421 0.210426 0.776419 0.698987 0.722219 0.180303 0.867539 0.119289 0.066988 0.844592 0.366450 0.939629 
0.433499 0.650963 0.895803 0.114918 0.021810 0.076420 0.690675 0.307635 0.659453 0.942433 0.694964 0.913756 0.916910 0.960267 0.248895 0.200034 0.769241 0.609411 0.689113 0.842340 0.483932 0.614213 0.109025 0.968306 0.239479 0.116160 0.562831 0.849907 0.066660 0.630411 0.362933 0.840339 0.587363 0.038439 0.107336 0.147230 0.760542 0.663296 0.816438 0.010126 0.239867 0.163255 0.008805 0.073422 0.696079 0.085643 0.595332 0.714809 0.323179 0.025061 0.514907 0.319543 0.276848 0.950679 0.284603 0.012598 0.268103 0.522717 0.483519 0.300450 0.701499 0.387952 0.667145 0.900700 
0.446006 0.583169 0.367754 0.638267 0.814092 0.237169 0.676054 0.419597 0.779542 0.975696 0.591811 0.697375 0.093193 0.014756 0.425516 0.991000 0.002087 0.969246 0.166719 0.925451 0.426869 0.526068 0.915705 0.750682 0.734100 0.520326 0.395824 0.212591 0.277230 0.207997 0.175594 0.243167 0.000855 0.194220 0.556339 0.824496 0.312252 0.707363 0.016697 0.343897 0.129947 0.079349 0.932597 0.865559 0.387097 0.706123 0.034367 0.636904 0.681035 0.601121 0.759670 0.867883 0.220839 0.811061 0.281380 0.941194 0.666958 0.279039 0.742151 0.206841 0.117570 0.520479 0.334852 0.769454 
0.306175 0.743318 0.208639 0.160801 0.019730 0.469863 0.973718 0.768519 0.060418 0.505313 0.206394 0.899538 0.176462 0.687833 0.763236 0.391146 0.979072 0.025453 0.413043 0.918618 0.763352 0.214705 0.140056 0.159533 0.931493 0.324342 0.717702 0.306688 0.954854 0.601697 0.528972 0.756528 0.378626 0.498353 0.761542 0.718731 0.772081 0.799357 0.983398 0.557385 0.534756 0.044834 0.342782 0.584612 0.613713 0.624628 0.134060 0.561260 0.386190 0.040039 0.288359 0.918977 0.767675 0.991627 0.990029 0.702910 0.325050 0.225812 0.733736 0.131773 0.998728 0.388737 0.978600 0.292202 
0.504139 0.637146 0.533788 0.057466 0.849442 0.876607 0.804371 0.827382 0.725529 0.296155 0.341417 0.379686 0.794543 0.571857 0.766811 0.355878 0.696244 0.511663 0.119956 0.813127 0.057546 0.806775 0.640976 0.162032 0.482599 0.895620 0.366104 0.387011 0.154214 0.485108 0.928985 0.290822 0.018167 0.553952 0.469819 0.480252 0.215254 0.136464 0.483788 0.925619 0.748036 0.730699 0.467106 0.567935 0.890557 0.446081 0.680266 0.962279 0.215132 0.972105 0.628673 0.157202 0.894055 0.008357 0.426576 0.589719 0.996767 0.897149 0.010407 0.371447 0.535559 0.822381 0.435308 0.104190 
0.506816 0.499149 0.929011 0.555795 0.164892 0.970275 0.078796 0.369167 0.310682 0.231683 0.889383 0.120117 0.746344 0.505140 0.513073 0.080856 0.362684 0.735846 0.244973 0.936384 0.736971 0.888224 0.467842 0.909253 0.261015 0.735060 0.615943 0.562297 0.915980 0.249763 0.679699 0.633087 0.077089 0.284774 0.987972 0.868217 0.601612 0.775262 0.778420 0.176706 0.653327 0.930570 0.930162 0.997486 0.444414 0.021502 0.668360 0.881484 0.223691 0.015800 0.368676 0.948539 0.350188 0.338913 0.853121 0.409065 0.581953 0.990843 0.705971 0.948172 0.910340 0.130011 0.273649 0.911378 
0.819313 0.939689 0.215330 0.140283 0.721900 0.406513 0.980456 0.131956 0.956369 0.024673 0.639361 0.482444 0.052976 0.355595 0.452277 0.114309 0.652889 0.182125 0.637841 0.676672 0.415353 0.709294 0.471986 0.676021 0.321389 0.995670 0.389244 0.160663 0.666220 0.315604 0.676383 0.608537 0.920871 0.624853 0.484476 0.871740 0.484867 0.724065 0.849147 0.653245 0.799151 0.438399 0.958146 0.028356 0.528258 0.839352 0.323366 0.284360 0.228328 0.785901 0.079660 0.604929 0.590060 0.074246 0.991161 0.530794 0.324209 0.713670 0.295509 0.034922 0.028783 0.834717 0.384738 0.536105 
0.796950 0.600790 0.980799 0.364658 0.376341 0.899596 0.577243 0.024587 0.867885 0.906637 0.985578 0.133635 0.660914 0.732436 0.524690 0.533857 0.964744 0.331851 0.406536 0.898194 0.677606 0.442135 0.239209 0.906453 0.481801 0.827906 0.182315 0.958263 0.325096 0.884544 0.340760 0.557388 0.662217 0.072133 0.008312 0.820435 0.737675 0.361137 0.128909 0.066484 0.547147 0.109758 0.842567 0.176122 0.551572 0.889853 0.359925 0.908939 0.935592 0.965288 0.838975 0.581653 0.947084 0.165623 0.936385 0.738399 0.105237 0.413088 0.772423 0.527925 0.790567 0.517989 0.976601 0.837007 
0.646987 0.635560 0.426067 0.197660 0.574209 0.052466 0.470906 0.768655 0.884503 0.161973 0.586776 0.386930 0.757020 0.266436 0.112826 0.915181 0.647568 0.146258 0.345487 0.760953 0.706742 0.686943 0.671525 0.306075 0.475388 0.807527 0.489312 0.233141 0.592924 0.611546 0.220044 0.315626 0.974527 0.382027 0.423264 0.271715 0.942685 0.734057 0.579597 0.239756 0.839764 0.409929 0.444306 0.890220 0.313384 0.070515 0.172522 0.268189 0.001230 0.022535 0.012622 0.171040 0.726357 0.443329 0.627105 0.169913 0.427959 0.242685 0.423198 0.303894 0.427682 0.833132 0.514217 0.061016 
0.375553 0.701710 0.275014 0.000160 0.951200 0.317239 0.208747 0.402604 0.897416 0.939849 0.736881 0.425246 0.707743 0.570223 0.176720 0.259632 0.082014 0.937399 0.833271 0.173693 0.924507 0.850448 0.848484 0.684067 0.172453 0.622818 0.331684 0.244946 0.866073 0.376759 0.284072 0.780241 0.238910 0.084112 0.428902 0.914031 0.980416 0.594798 0.457001 0.043704 0.428127 0.241224 0.960518 0.368638 0.524632 0.439847 0.341934 0.462272 0.115198 0.994114 0.909661 0.926638 0.666020 0.689462 0.952389 0.403116 0.540731 0.673005 0.109786 0.936966 0.499453 0.531992 0.755536 0.040322 
0.814217 0.860534 0.734510 0.809612 0.630105 0.852695 0.842845 0.421285 0.198131 0.568251 0.925614 0.998187 0.866939 0.902955 0.422146 0.941046 0.772236 0.990888 0.335601 0.502795 0.696091 0.052216 0.778271 0.857290 0.529183 0.855145 0.802061 0.487499 0.060889 0.926277 0.376922 0.398261 0.849087 0.292570 0.944685 0.079010 0.081988 0.805102 0.448147 0.291381 0.859271 0.129243 0.103235 0.260047 0.966130 0.742312 0.425111 0.290065 0.897031 0.750155 0.186293 0.888817 0.361265 0.317936 0.641888 0.219030 0.771475 0.627141 0.892821 0.030710 0.992701 0.200446 0.615179 0.472962 
0.530225 0.381999 0.537310 0.903249 0.066009 0.854710 0.605828 0.342603 0.503553 0.996081 0.997207 0.102263 0.824448 0.370924 0.927561 0.576519 0.703755 0.761370 0.635186 0.998735 0.835851 0.994673 0.435319 0.762576 0.125155 0.729422 0.453614 0.603039 0.640245 0.899988 0.737418 0.450883 0.839978 0.253431 0.767103 0.963974 0.456002 0.330001 0.915956 0.818905 0.132761 0.133087 0.709417 0.367657 0.277449 0.540021 0.743849 0.750097 0.617937 0.392318 0.931117 0.683926 0.528444 0.234077 0.116015 0.561684 0.561149 0.171657 0.395767 0.536079 0.686145 0.367968 0.349340 0.087269 
0.351016 0.708542 0.382390 0.437870 0.207929 0.591608 0.331241 0.891422 0.528217 0.925706 0.493892 0.049347 0.720593 0.164978 0.323553 0.526406 0.417371 0.313248 0.286085 0.274318 0.133446 0.143868 0.603182 0.615790 0.723183 0.782534 0.119093 0.337610 0.845313 0.355071 0.719948 0.286328 0.113277 0.290651 0.186241 0.233232 0.158957 0.772703 0.040649 0.369249 0.734154 0.744228 0.801434 0.589780 0.976024 0.261034 0.058419 0.965575 0.181864 0.636150 0.349504 0.054304 0.006158 0.394142 0.929727 0.873466 0.916784 0.044797 0.280484 0.989445 0.661478 0.043035 0.858299 0.114429 
0.941053 0.519482 0.390414 0.362585 0.075506 0.245379 0.700287 0.541662 0.585126 0.689481 0.422190 0.964216 0.561233 0.928744 0.168854 0.604288 0.788938 0.547990 0.739408 0.392472 0.472907 0.018604 0.194301 0.584344 0.139715 0.517503 0.048685 0.302200 0.043143 0.382026 0.478607 0.199515 0.734044 0.856314 0.140829 0.357897 0.544580 0.099790 0.693197 0.134716 0.922473 0.155716 0.092959 0.774813 0.367099 0.096674 0.020611 0.833186 0.604776 0.184134 0.719770 0.420385 0.883947 0.589236 0.409029 0.690200 0.137572 0.346011 0.007160 0.410294 0.282439 0.705055 0.313817 0.445407 
0.875478 0.364477 0.222518 0.361251 0.021230 0.569088 0.628898 0.432030 0.908841 0.760342 0.784015 0.210219 0.986128 0.204866 0.443064 0.785444 0.263275 0.823974 0.591908 0.271608 0.281085 0.785445 0.068420 0.131042 0.115761 0.947659 0.672688 0.535092 0.818740 0.226840 0.519444 0.313191 0.734716 0.573256 0.924531 0.444632 0.646785 0.161626 0.558965 0.841467 0.351901 0.092158 0.960710 0.431142 0.630276 0.274291 0.566330 0.299959 0.106869 0.582970 0.443754 0.623101 0.468472 0.693795 0.131940 0.841126 0.475944 0.775277 0.810110 0.323225 0.219908 0.729424 0.571952 0.290320 
0.548504 0.434851 0.844634 0.279872 0.544440 0.965758 0.245084 0.394870 0.778961 0.242049 0.845857 0.038623 0.909342 0.013555 0.755047 0.227120 0.687654 0.813343 0.559649 0.964979 0.666162 0.941925 0.341957 0.572125 0.078038 0.477545 0.727202 0.982980 0.518898 0.523098 0.740886 0.232993 0.198071 0.870670 0.155685 0.586564 0.836164 0.093644 0.068269 0.383069 0.720781 0.174454 0.909535 0.600331 0.891680 0.037965 0.897158 0.013585 0.996067 0.072050 0.297602 0.130913 0.031142 0.580070 0.988605 0.403231 0.129659 0.988256 0.850533 0.979421 0.692396 0.859867 0.972344 0.091071 
0.624096 0.686531 0.070812 0.834803 0.899981 0.603862 0.598943 0.390077 0.669141 0.004126 0.994301 0.475962 0.938481 0.736816 0.464434 0.016321 0.177917 0.600119 0.191375 0.764486 0.383326 0.176939 0.435252 0.914594 0.529424 0.627029 0.492266 0.705488 0.287693 0.105134 0.831863 0.567282 0.050505 0.473005 0.989960 0.266464 0.331727 0.557232 0.694137 0.504987 0.088381 0.900421 0.132208 0.442385 0.823701 0.576278 0.710688 0.656904 0.051991 0.907132 0.140954 0.479127 0.379776 0.194009 0.045895 0.262706 0.683761 0.492102 0.802709 0.515825 0.488743 0.247515 0.891238 0.134072 
0.586251 0.227262 0.368791 0.978557 0.829978 0.944696 0.902770 0.798794 0.060910 0.580671 0.280471 0.249801 0.406866 0.278702 0.608375 0.812905 0.975780 0.944029 0.531352 0.066433 0.113652 0.832020 0.400574 0.677924 0.879912 0.331787 0.276378 0.550972 0.981384 0.468957 0.707198 0.431869 0.037850 0.720116 0.174562 0.211015 0.115215 0.836465 0.247984 0.324311 0.978173 0.951619 0.430722 0.784647 0.111972 0.562559 0.151360 0.973517 0.810436 0.660734 0.851928 0.804963 0.169904 0.734687 0.817899 0.581213 0.958966 0.072436 0.846015 0.288415 0.315232 0.165378 0.643313 0.834137 
0.208332 0.978549 0.113400 0.209513 0.439535 0.576022 0.728229 0.047797 0.502640 0.484223 0.114985 0.183555 0.021832 0.068540 0.425036 0.081220 0.876358 0.935422 0.460743 0.150675 0.371163 0.461991 0.687314 0.719748 0.868167 0.632819 0.272969 0.799549 0.277375 0.141317 0.484840 0.895666 0.137881 0.094120 0.649881 0.849748 0.371825 0.118083 0.525347 0.646120 0.015163 0.113206 0.424162 0.160631 0.961119 0.943175 0.799261 0.145555 0.333766 0.834235 0.459671 0.792805 0.732616 0.457861 0.148710 0.332829 0.924279 0.093007 0.594274 0.275971 0.798461 0.006323 0.279981 0.201275 
0.302500 0.975038 0.915435 0.662630 0.100974 0.184462 0.635736 0.129089 0.072089 0.279972 0.767190 0.048407 0.593131 0.684559 0.741522 0.696074 0.159844 0.829786 0.175655 0.436038 0.137510 0.901470 0.231289 0.723255 0.836484 0.815217 0.178242 0.555433 0.538641 0.034103 0.439983 0.057617 0.781139 0.589801 0.314481 0.292345 0.145998 0.132412 0.342175 0.071997 0.873478 0.143233 0.084749 0.326303 0.011063 0.234836 0.083488 0.845046 0.990852 0.985575 0.830055 0.199944 0.669934 0.110461 0.157099 0.278169 0.316909 0.497146 0.249657 0.700935 0.897515 0.860161 0.385690 0.649845 
0.468503 0.290472 0.040927 0.438250 0.411757 0.676334 0.206488 0.302512 0.550530 0.315769 0.719870 0.612152 0.391907 0.250559 0.174770 0.393034 0.418940 0.848083 0.398805 0.227688 0.517927 0.894566 0.518973 0.871584 0.270005 0.596253 0.722514 0.104279 0.089607 0.059232 0.665964 0.644961 0.332991 0.241792 0.639314 0.538934 0.717756 0.655661 0.822147 0.198727 0.885652 0.558897 0.179448 0.385965 0.147297 0.077800 0.670155 0.620963 0.868405 0.558219 0.342861 0.610627 0.583521 0.332054 0.250681 0.196646 0.454329 0.562408 0.964915 0.105632 0.795636 0.668202 0.295597 0.167242 
0.230334 0.340371 0.232105 0.409574 0.388649 0.485026 0.101025 0.565494 0.533887 0.597119 0.472617 0.287863 0.874500 0.498627 0.433632 0.331628 0.213296 0.874377 0.509419 0.987220 0.542409 0.387107 0.902888 0.459682 0.246523 0.488406 0.074384 0.535845 0.540102 0.721321 0.302754 0.564487 0.297862 0.166895 0.496027 0.574248 0.407961 0.181347 0.889398 0.709069 0.556672 0.378019 0.531463 0.365218 0.471762 0.145876 0.096343 0.971422 0.273201 0.316091 0.892662 0.902381 0.464011 0.425390 0.898276 0.726460 0.854367 0.441749 0.419128 0.052729 0.092371 0.471862 0.713315 0.949814 
0.847679 0.996907 0.357156 0.845286 0.649710 0.116374 0.575348 0.359564 0.256816 0.277549 0.095903 0.051085 0.783776 0.272223 0.755910 0.522750 0.608539 0.124990 0.543335 0.339899 0.972108 0.276611 0.677087 0.808488 0.097966 0.775406 0.357223 0.835158 0.589808 0.333506 0.347541 0.771678 0.818715 0.255147 0.880571 0.313107 0.851607 0.129437 0.311372 0.104532 0.641031 0.197059 0.865491 0.158216 0.246629 0.479178 0.538502 0.676365 0.810004 0.561274 0.023330 0.807944 0.680166 0.581317 0.689163 0.768248 0.931022 0.672195 0.415884 0.965463 0.392488 0.518016 0.543673 0.417420 
0.196001 0.790829 0.891723 0.499792 0.568400 0.908510 0.314547 0.222471 0.103892 0.652690 0.386231 0.135719 0.345744 0.181584 0.927702 0.650942 0.613436 0.792620 0.366745 0.926923 0.110049 0.613448 0.146749 0.946855 0.807232 0.106732 0.905734 0.344665 0.248758 0.209810 0.658283 0.600089 0.021269 0.810386 0.258768 0.040581 0.972315 0.266774 0.515978 0.610887 0.302655 0.385954 0.394009 0.240153 0.183496 0.991339 0.283777 0.834350 0.781858 0.447283 0.676210 0.817470 0.351636 0.238559 0.639240 0.260822 0.276923 0.467853 0.340289 0.804070 0.705784 0.874732 0.233596 0.386408 
0.224951 0.796586 0.489535 0.225524 0.196397 0.790104 0.886366 0.705161 0.773325 0.437538 0.026153 0.598973 0.192484 0.491704 0.070170 0.779504 0.841952 0.393429 0.198262 0.968734 0.805221 0.950523 0.296886 0.120923 0.251408 0.090776 0.120918 0.930751 0.291355 0.666689 0.150132 0.644213 0.993713 0.355837 0.962585 0.839811 0.529965 0.925794 0.731487 0.297847 0.920541 0.602320 0.450874 0.223896 0.697227 0.738642 0.182781 0.055016 0.269401 0.080010 0.154933 0.900268 0.881306 0.431048 0.806376 0.724221 0.934077 0.780601 0.508263 0.825989 0.239442 0.126309 0.401154 0.052844 
0.172436 0.629461 0.214796 0.710377 0.623167 0.549723 0.479889 0.232047 0.425430 0.098376 0.391625 0.459562 0.381523 0.616403 0.578153 0.405786 0.041319 0.528202 0.924634 0.810440 0.879586 0.594854 0.135700 0.440833 0.711433 0.834674 0.623518 0.473790 0.287914 0.128890 0.507605 0.223129 0.004540 0.410527 0.006595 0.124568 0.683680 0.242050 0.232249 0.926048 0.284651 0.258754 0.455787 0.969942 0.503409 0.665675 0.951650 0.559568 0.176308 0.192768 0.930027 0.999144 0.202856 0.405104 0.542240 0.299259 0.912383 0.890376 0.042334 0.413331 0.361067 0.737764 0.579430 0.328739 
0.226841 0.812545 0.325558 0.429672 0.329958 0.743897 0.338059 0.784108 0.812327 0.853206 0.551723 0.780768 0.267161 0.601176 0.164676 0.571749 0.894574 0.203025 0.431783 0.225692 0.236989 0.576617 0.141997 0.332258 0.133419 0.922590 0.871578 0.738310 0.933182 0.916375 0.886844 0.615491 0.785358 0.432953 0.662375 0.763206 0.883840 0.442864 0.693458 0.297735 0.436529 0.676641 0.904286 0.276177 0.170441 0.491914 0.025628 0.185123 0.276485 0.053895 0.853801 0.295872 0.265651 0.103668 0.087213 0.456290 0.838816 0.797820 0.484218 0.157691 0.382901 0.654752 0.381150 0.224948 
0.433342 0.448973 0.901122 0.413664 0.873831 0.919925 0.390726 0.635272 0.950996 0.046975 0.423804 0.740980 0.833072 0.325883 0.849329 0.963031 0.557925 0.017610 0.027813 0.445353 0.208848 0.654732 0.977986 0.848768 0.717736 0.070609 0.306389 0.036754 0.501745 0.163900 0.023057 0.386601 0.792481 0.685901 0.362127 0.225904 0.587837 0.529496 0.718915 0.714691 0.650913 0.140552 0.412394 0.757397 0.593303 0.130466 0.208074 0.883196 0.156520 0.236474 0.651209 0.619774 0.522635 0.519476 0.632841 0.634587 0.395048 0.978385 0.095688 0.516610 0.277284 0.362847 0.184566 0.315203 
0.310367 0.829117 0.006919 0.931836 0.761741 0.669186 0.654149 0.693272 0.128152 0.130113 0.390793 0.783053 0.636702 0.408099 0.415077 0.656273 0.269598 0.522317 0.253058 0.435744 0.275329 0.664869 0.541599 0.114728 0.583662 0.585295 0.490660 0.248483 0.504147 0.912668 0.065487 0.785310 0.349455 0.175457 0.364487 0.446165 0.049078 0.694206 0.882771 0.739791 0.355231 0.827362 0.893921 0.059479 0.647763 0.217621 0.378118 0.723621 0.936544 0.694601 0.571045 0.805633 0.785345 0.454042 0.918438 0.511774 0.967004 0.140238 0.129627 0.432555 0.630125 0.597589 0.710799 0.604773 
0.925164 0.126544 0.179175 0.144215 0.756801 0.501005 0.264367 0.611890 0.057013 0.035316 0.624192 0.139227 0.431625 0.634812 0.067202 0.558761 0.437315 0.718563 0.629778 0.569790 0.723074 0.328020 0.327309 0.876213 0.821859 0.260598 0.127975 0.246350 0.108711 0.145089 0.672062 0.850062 0.148761 0.370171 0.264076 0.795567 0.423286 0.651623 0.329465 0.212723 0.048378 0.289577 0.279412 0.684915 0.059140 0.250589 0.219890 0.189688 0.430919 0.624733 0.266074 0.242575 0.381162 0.386424 0.579521 0.364549 0.165852 0.033978 0.337451 0.951006 0.151844 0.605904 0.854446 0.808751 
0.427184 0.508556 0.770638 0.017478 0.546483 0.148321 0.963760 0.148874 0.383205 0.508438 0.513448 0.655116 0.477631 0.609342 0.012979 0.611430 0.342327 0.528075 0.072198 0.656490 0.418113 0.338593 0.854170 0.286333 0.345356 0.288205 0.390913 0.661230 0.314212 0.376559 0.457869 0.427440 0.690223 0.407776 0.914834 0.774662 0.651376 0.098330 0.242610 0.401603 0.950617 0.922715 0.937308 0.061045 0.603037 0.427566 0.795961 0.638776 0.586276 0.472905 0.822921 0.699505 0.236383 0.570835 0.940456 0.337804 0.249985 0.986004 0.857241 0.117410 0.629518 0.741965 0.943515 0.695829 
0.185647 0.712173 0.180174 0.421480 0.544742 0.247503 0.791339 0.256438 0.455309 0.123739 0.770577 0.950260 0.433107 0.723440 0.613252 0.229844 0.545387 0.842596 0.636581 0.188737 0.293606 0.060636 0.341700 0.205865 0.659527 0.793925 0.999883 0.372864 0.859275 0.125152 0.539611 0.465306 0.639717 0.295984 0.064508 0.568398 0.104063 0.054242 0.912593 0.589578 0.565430 0.875528 0.441410 0.425919 0.795219 0.727156 0.258019 0.067378 0.324050 0.758560 0.996488 0.011136 0.429950 0.445680 0.475974 0.321560 0.700906 0.048871 0.022752 0.069620 0.756631 0.813356 0.931592 0.413853 
0.907155 0.249156 0.512607 0.948028 0.082303 0.973771 0.104538 0.393112 0.865526 0.204803 0.662423 0.611753 0.789410 0.640719 0.732781 0.412247 0.281564 0.916334 0.900746 0.018399 0.993954 0.131426 0.845701 0.587916 0.535948 0.724609 0.564849 0.427199 0.189194 0.615433 0.157132 0.815271 0.768649 0.259045 0.847076 0.758170 0.093818 0.396401 0.687289 0.861628 0.273572 0.984591 0.177445 0.493312 0.976501 0.902820 0.830264 0.566597 0.812710 0.947675 0.368449 0.227425 0.686928 0.141838 0.674180 0.724341 0.117624 0.173775 0.154795 0.083438 0.513101 0.132985 0.214840 0.297840 
0.981348 0.527897 0.300899 0.730002 0.350892 0.901139 0.558607 0.774016 0.698904 0.139623 0.013410 0.576062 0.718710 0.213022 0.681946 0.156113 0.808968 0.357272 0.321364 0.674246 0.739693 0.646422 0.127095 0.094906 0.560877 0.420944 0.638457 0.072177 0.449657 0.768146 0.374036 0.552167 0.445741 0.760710 0.669911 0.355146 0.933861 0.950582 0.391802 0.968765 0.291043 0.287875 0.109277 0.510583 0.244063 0.011488 0.321271 0.155651 0.989712 0.727668 0.691911 0.423180 0.900901 0.456544 0.602310 0.217078 0.046971 0.165257 0.256235 0.407988 0.396567 0.219605 0.486145 0.253476 
0.437276 0.384905 0.873119 0.303983 0.702350 0.713329 0.412023 0.009592 0.566435 0.311842 0.369341 0.967776 0.572538 0.660453 0.675434 0.354929 0.067029 0.294788 0.346447 0.073236 0.252396 0.879880 0.947592 0.976718 0.938198 0.805393 0.869456 0.331260 0.489056 0.243757 0.406758 0.348047 0.120661 0.628185 0.451561 0.952542 0.227941 0.520462 0.219370 0.533920 0.741727 0.071846 0.680236 0.071320 0.980271 0.478332 0.596109 0.337458 0.498869 0.621080 0.221295 0.375766 0.263066 0.671163 0.451991 0.234234 0.395220 0.113178 0.428251 0.380644 0.348687 0.403794 0.170430 0.206648 
0.112563 0.802907 0.825443 0.152266 0.282623 0.190453 0.269337 0.459995 0.120191 0.794835 0.992964 0.620854 0.696347 0.564016 0.212148 0.920878 0.250823 0.472834 0.787337 0.521079 0.474744 0.503449 0.208230 0.034866 0.200247 0.943188 0.728682 0.605290 0.998969 0.997591 0.295777 0.113260 0.022785 0.981015 0.115913 0.519642 0.897142 0.206990 0.994735 0.207498 0.908807 0.049835 0.590702 0.685678 0.470373 0.797052 0.896259 0.679892 0.728510 0.178668 0.821792 0.843998 0.751758 0.856817 0.555035 0.866793 0.849940 0.190382 0.965571 0.249329 0.034658 0.148905 0.998288 0.946335 
0.258372 0.666971 0.998551 0.990513 0.147496 0.261282 0.457551 0.537196 0.274166 0.338009 0.905907 0.253790 0.959951 0.883714 0.997999 0.378007 0.281259 0.871848 0.596170 0.418046 0.160938 0.907944 0.934166 0.777969 0.834173 0.539913 0.936199 0.673730 0.257737 0.960221 0.920939 0.843525 0.855557 0.877585 0.970103 0.755134 0.805463 0.687657 0.814477 0.248041 0.639180 0.655565 0.626405 0.086296 0.104004 0.706015 0.814193 0.197911 0.508604 0.546212 0.237990 0.866787 0.834763 0.975697 0.625233 0.968660 0.202910 0.832204 0.331307 0.747303 0.540927 0.659151 0.926548 0.325982 
0.407679 0.982349 0.381502 0.851394 0.621970 0.513989 0.203427 0.586943 0.760182 0.017457 0.595666 0.431165 0.024470 0.917242 0.771779 0.147644 0.097894 0.602487 0.803327 0.173151 0.722815 0.843195 0.372009 0.966596 0.963546 0.164936 0.135870 0.720365 0.519474 0.461172 0.167571 0.516337 0.192777 0.833522 0.021607 0.904206 0.159906 0.021414 0.298648 0.411177 0.100205 0.900627 0.247084 0.674986 0.889850 0.545047 0.588825 0.106149 0.022659 0.343321 0.787178 0.357134 0.934725 0.425908 0.186904 0.386749 0.362418 0.807932 0.652411 0.239140 0.503917 0.724481 0.158529 0.201396 
0.594111 0.937596 0.513684 0.671034 0.555102 0.667692 0.695633 0.482855 0.186505 0.191304 0.343234 0.986323 0.041903 0.876771 0.017974 0.373273 0.570494 0.333471 0.296854 0.970044 0.198437 0.277388 0.046101 0.738192 0.064626 0.457768 0.120538 0.989753 0.119319 0.620108 0.625778 0.008528 0.577988 0.242559 0.113349 0.131610 0.279228 0.982240 0.649060 0.121183 0.207772 0.058398 0.388612 0.600872 0.735684 0.427291 0.805452 0.834942 0.314807 0.665643 0.466744 0.463808 0.154030 0.267309 0.450482 0.124873 0.089023 0.743937 0.194937 0.348160 0.979296 0.869279 0.012649 0.648383 
0.262997 0.572432 0.750923 0.262148 0.103093 0.664760 0.026501 0.269449 0.233272 0.456409 0.507068 0.915577 0.181789 0.311155 0.096855 0.697513 0.242074 0.247038 0.457474 0.921807 0.097089 0.410845 0.167208 0.944818 0.537221 0.573867 0.548885 0.825343 0.491861 0.447103 0.445607 0.842360 0.982998 0.335356 0.552344 0.832404 0.782276 0.647378 0.693921 0.946197 0.202315 0.205613 0.422290 0.443117 0.276286 0.495106 0.733093 0.973917 0.670885 0.451944 0.378382 0.564651 0.402733 0.369291 0.856780 0.263078 0.901246 0.192468 0.529844 0.065878 0.684087 0.483348 0.260892 0.667823 
0.603298 0.083845 0.409375 0.902729 0.696699 0.928209 0.176378 0.402062 0.311337 0.444527 0.340340 0.876039 0.935628 0.422957 0.818163 0.917211 0.742669 0.904976 0.836415 0.523507 0.481206 0.482341 0.603505 0.491709 0.854731 0.595300 0.565615 0.347339 0.568156 0.487622 0.645276 0.924126 0.457158 0.229605 0.400394 0.228900 0.022460 0.122650 0.918379 0.304258 0.725051 0.310970 0.821890 0.371406 0.432600 0.386110 0.963477 0.613674 0.244226 0.310131 0.446307 0.539632 0.430519 0.272266 0.599253 0.462297 0.759602 0.510486 0.722499 0.946698 0.694245 0.473132 0.021267 0.877227 
0.714632 0.414847 0.932977 0.257996 0.316759 0.780692 0.637955 0.860833 0.978133 0.383088 0.923135 0.105511 0.250529 0.439334 0.892089 0.115699 0.052150 0.543114 0.987985 0.527069 0.576810 0.015029 0.943791 0.725140 0.731919 0.993993 0.243782 0.063165 0.060459 0.812930 0.469558 0.180312 0.098291 0.165741 0.624282 0.912744 0.624617 0.182096 0.166369 0.085894 0.550515 0.045050 0.043399 0.375407 0.369762 0.292640 0.986185 0.188742 0.453613 0.004342 0.157737 0.036781 0.850654 0.126547 0.678472 0.809267 0.062099 0.842726 0.503812 0.024008 0.206396 0.191729 0.474688 0.825396 
0.222304 0.180704 0.435822 0.852551 0.913939 0.289541 0.652525 0.450435 0.720646 0.368163 0.875650 0.322520 0.359704 0.079809 0.001962 0.089476 0.162550 0.262822 0.778345 0.457212 0.483797 0.397577 0.742300 0.991239 0.372892 0.020978 0.520545 0.664883 0.560826 0.355649 0.004281 0.503889 0.718642 0.166324 0.317935 0.584798 0.758054 0.362786 0.176962 0.028235 0.502326 0.110574 0.640782 0.568459 0.006409 0.235953 0.443616 0.743269 0.106304 0.659216 0.138735 0.021016 0.108554 0.652137 0.781462 0.676674 0.915764 0.764781 0.288601 0.524058 0.554147 0.172949 0.342363 0.159757 
0.118440 0.995764 0.043078 0.416799 0.785016 0.040148 0.735186 0.747274 0.951917 0.580984 0.531041 0.947881 0.522964 0.455855 0.534380 0.943147 0.246652 0.980165 0.977506 0.393450 0.406325 0.988543 0.206796 0.812273 0.847252 0.081661 0.210613 0.495363 0.163064 0.056462 0.609925 0.919363 0.821129 0.331007 0.151286 0.205269 0.788283 0.340820 0.746345 0.737748 0.934360 0.572625 0.790597 0.796069 0.646672 0.190286 0.266758 0.075735 0.750915 0.302184 0.625210 0.361981 0.783991 0.748708 0.779469 0.912080 0.374571 0.371996 0.756775 0.925883 0.621370 0.166806 0.023258 0.632230 
0.297037 0.515701 0.161854 0.079733 0.543219 0.859371 0.669367 0.599014 0.702639 0.923375 0.893808 0.056811 0.301707 0.912638 0.572016 0.413294 0.714736 0.804993 0.800324 0.241637 0.341518 0.553812 0.051935 0.774485 0.496538 0.263351 0.755287 0.573781 0.743268 0.395313 0.058178 0.069154 0.821805 0.314273 0.687251 0.502398 0.157142 0.271942 0.516370 0.635217 0.430666 0.848450 0.360568 0.829320 0.516099 0.685343 0.456194 0.623864 0.818140 0.665527 0.320930 0.472190 0.290249 0.518633 0.750281 0.525078 0.497528 0.214453 0.668979 0.461692 0.058401 0.654822 0.117129 0.019786 
0.318678 0.885474 0.367411 0.936722 0.407427 0.942902 0.045355 0.321359 0.817076 0.996733 0.974109 0.965645 0.748339 0.174416 0.581040 0.387931 0.758779 0.942994 0.373993 0.137219 0.320291 0.495685 0.861170 0.497064 0.071277 0.000424 0.750569 0.541952 0.940733 0.679089 0.023766 0.414011 0.687098 0.962219 0.135784 0.041065 0.281760 0.360961 0.827938 0.776439 0.624871 0.703206 0.864998 0.334097 0.134945 0.477898 0.892931 0.902466 0.381098 0.236595 0.052844 0.441185 0.768266 0.471239 0.457828 0.816060 0.460308 0.446138 0.652221 0.842910 0.970756 0.363448 0.799266 0.115650 
0.420241 0.644425 0.058139 0.822575 0.811144 0.071346 0.993193 0.374500 0.406157 0.479333 0.226164 0.450331 0.903516 0.366025 0.147804 0.763598 0.864430 0.614752 0.772819 0.407173 0.273685 0.842066 0.955242 0.238349 0.244448 0.823193 0.945867 0.662876 0.997106 0.595979 0.485799 0.948159 0.076101 0.169670 0.057730 0.553677 0.808606 0.849417 0.661318 0.213523 0.581160 0.838443 0.274572 0.456957 0.690025 0.690150 0.258121 0.391792 0.144146 0.481995 0.993590 0.007052 0.703167 0.687793 0.956883 0.849356 0.751366 0.463402 0.064231 0.773165 0.106805 0.437014 0.228174 0.453517 
0.503967 0.467549 0.842896 0.933665 0.172909 0.289117 0.299732 0.987111 0.368703 0.219912 0.180714 0.727770 0.281846 0.439689 0.398838 0.621273 0.809747 0.324534 0.414186 0.622539 0.064705 0.881956 0.007798 0.742695 0.177603 0.556073 0.255599 0.506173 0.949125 0.049220 0.434573 0.915088 0.002346 0.186105 0.186497 0.501616 0.471071 0.759964 0.446577 0.904286 0.979503 0.919018 0.179831 0.147435 0.105679 0.235871 0.221415 0.358285 0.872817 0.908325 0.592087 0.700585 0.910718 0.712480 0.172638 0.007055 0.476919 0.043049 0.057291 0.144543 0.052441 0.903142 0.478446 0.040451 
0.086620 0.097436 0.890726 0.632490 0.748424 0.054416 0.808146 0.792519 0.203838 0.935902 0.314337 0.596693 0.688813 0.665823 0.015543 0.305748 0.356557 0.058130 0.596705 0.601722 0.659602 0.355474 0.792301 0.473344 0.754696 0.964390 0.579868 0.959506 0.360056 0.941760 0.712568 0.773065 0.484169 0.418591 0.416665 0.666408 0.017432 0.539407 0.904822 0.271247 0.133344 0.316625 0.039814 0.756852 0.851939 0.493238 0.360143 0.617300 0.736820 0.630926 0.603797 0.548101 0.811753 0.301100 0.259626 0.620267 0.545799 0.927061 0.428439 0.871571 0.991205 0.033686 0.685031 0.070169 
0.263464 0.967831 0.058284 0.987945 0.292534 0.212502 0.184010 0.426655 0.500208 0.505249 0.015817 0.276043 0.435536 0.193254 0.953221 0.651728 0.673384 0.456112 0.421814 0.651211 0.084754 0.374301 0.665217 0.084995 0.942771 0.909940 0.996605 0.733508 0.164856 0.230336 0.188592 0.426599 0.013814 0.174675 0.173353 0.558936 0.577226 0.134218 0.413066 0.798908 0.592557 0.569456 0.802087 0.345466 0.706168 0.092491 0.086282 0.039954 0.394116 0.306982 0.435784 0.566014 0.770288 0.238967 0.612159 0.052410 0.266717 0.206911 0.493506 0.616574 0.345420 0.656837 0.826639 0.420474 
0.804063 0.617672 0.207181 0.624945 0.248914 0.482172 0.468602 0.841419 0.918222 0.782495 0.777724 0.461999 0.484656 0.131078 0.214271 0.170894 0.402721 0.540705 0.927578 0.832240 0.214408 0.355183 0.720623 0.829924 0.229696 0.006523 0.672217 0.559118 0.800216 0.124212 0.040665 0.485633 0.100472 0.191639 0.634986 0.946901 0.482199 0.236917 0.243476 0.530226 0.914126 0.486825 0.687540 0.321883 0.677764 0.276352 0.861250 0.645864 0.656452 0.394050 0.504343 0.677718 0.737804 0.356106 0.369991 0.759805 0.352185 0.198617 0.937232 0.467116 0.921850 0.690929 0.011006 0.163369 
0.028191 0.157019 0.088275 0.426500 0.271265 0.532645 0.511045 0.329785 0.212303 0.999328 0.344400 0.071272 0.396563 0.937308 0.027852 0.024647 0.052698 0.951760 0.135922 0.430496 0.199206 0.764967 0.179805 0.843735 0.712093 0.122585 0.260540 0.477869 0.103297 0.076064 0.999051 0.901329 0.589578 0.690382 0.013172 0.759561 0.340527 0.664454 0.146589 0.246149 0.546872 0.115405 0.486175 0.371773 0.098643 0.406132 0.636563 0.103111 0.954113 0.767626 0.505478 0.196971 0.010104 0.939341 0.188338 0.501903 0.455520 0.834744 0.541049 0.706444 0.355258 0.601565 0.880049 0.916086 
0.930683 0.399872 0.575747 0.270785 0.370559 0.217403 0.931334 0.084809 0.176165 0.498974 0.579235 0.210338 0.609207 0.740964 0.901584 0.940515 0.009110 0.537930 0.258680 0.443375 0.148982 0.085714 0.982174 0.685451 0.148384 0.755735 0.046783 0.832474 0.275122 0.032610 0.594707 0.715579 0.432642 0.695308 0.433978 0.956993 0.997413 0.078069 0.682815 0.241045 0.856885 0.273329 0.269181 0.807392 0.310477 0.398196 0.839818 0.432739 0.319950 0.530683 0.268314 0.079274 0.369868 0.702492 0.356105 0.594366 0.114048 0.959560 0.220419 0.868169 0.862839 0.591113 0.542583 0.568994 
0.732770 0.882354 0.444644 0.827250 0.897758 0.182425 0.555563 0.683578 0.021777 0.031677 0.737773 0.796530 0.872373 0.480192 0.308543 0.643430 0.635698 0.232191 0.929461 0.030756 0.898373 0.477435 0.129833 0.578628 0.287766 0.774549 0.165390 0.309900 0.948343 0.394218 0.834358 0.419614 0.462707 0.154029 0.962339 0.854881 0.247445 0.012737 0.276843 0.816527 0.713574 0.457638 0.206015 0.006500 0.812041 0.258430 0.620003 0.201112 0.396393 0.388661 0.088098 0.044251 0.761892 0.472601 0.126864 0.318566 0.808323 0.045363 0.264087 0.031091 0.003030 0.629202 0.853575 0.343994 
0.483123 0.535253 0.090929 0.929732 0.852528 0.737504 0.519619 0.012316 0.423965 0.069665 0.155971 0.577028 0.852343 0.489504 0.084361 0.310735 0.380698 0.946860 0.863003 0.775983 0.746898 0.944523 0.995641 0.783063 0.256364 0.096013 0.027196 0.356852 0.024598 0.607109 0.020644 0.935912 0.717111 0.870497 0.263894 0.479228 0.197008 0.226912 0.361553 0.330745 0.747849 0.008241 0.183463 0.266186 0.678888 0.434174 0.457930 0.582750 0.445494 0.528885 0.875387 0.008484 0.682808 0.459028 0.786885 0.404941 0.601109 0.922494 0.357805 0.433322 0.432333 0.009834 0.912554 0.613100 
0.576950 0.540159 0.778059 0.956517 0.515195 0.552041 0.383749 0.642364 0.623232 0.640397 0.251788 0.271328 0.894791 0.942644 0.610872 0.932139 0.599300 0.694753 0.561595 0.727318 0.781763 0.583514 0.308497 0.130644 0.457877 0.254291 0.601275 0.142653 0.225402 0.508037 0.608133 0.057153 0.759584 0.190297 0.542598 0.406715 0.505614 0.852171 0.780163 0.669859 0.348004 0.128417 0.976031 0.560321 0.185081 0.143492 0.501108 0.727206 0.514795 0.160574 0.029056 0.507757 0.206876 0.788386 0.452922 0.838190 0.764804 0.019228 0.499228 0.982017 0.034271 0.854217 0.977974 0.439769 
0.237125 0.443361 0.739045 0.166263 0.110600 0.036293 0.193633 0.353662 0.956435 0.784366 0.849661 0.796281 0.365201 0.779366 0.703743 0.754832 0.918765 0.260879 0.748660 0.236786 0.448699 0.677670 0.014694 0.924224 0.596839 0.648186 0.536721 0.066537 0.006731 0.476016 0.373875 0.997500 0.864419 0.502934 0.975637 0.931369 0.740220 0.954478 0.570699 0.986364 0.519402 0.614608 0.545142 0.967984 0.315008 0.664777 0.604366 0.424388 0.789867 0.924948 0.978221 0.452424 0.879295 0.334005 0.700391 0.287645 0.307415 0.703516 0.802278 0.145513 0.721665 0.105082 0.215726 0.458210 
0.456747 0.183526 0.148385 0.177814 0.602730 0.132370 0.432329 0.317583 0.083428 0.761131 0.165448 0.334280 0.329510 0.285872 0.842380 0.954020 0.865487 0.463207 0.075575 0.408626 0.829011 0.175943 0.396074 0.647074 0.649913 0.912127 0.302166 0.254425 0.176778 0.537280 0.699573 0.162438 0.844608 0.589118 0.227968 0.545639 0.585479 0.730047 0.036179 0.320442 0.353277 0.639371 0.391203 0.054931 0.279931 0.069459 0.498574 0.293783 0.666616 0.242310 0.775727 0.977129 0.642901 0.131099 0.116599 0.058964 0.478183 0.848252 0.207520 0.406233 0.795780 0.926269 0.948654 0.795471 
0.966345 0.250861 0.619314 0.949735 0.565608 0.075097 0.250203 0.422434 0.571791 0.857527 0.833883 0.024230 0.554324 0.061988 0.089178 0.431159 0.559275 0.233797 0.948550 0.690305 0.238840 0.037218 0.119161 0.404030 0.748029 0.776091 0.614709 0.807991 0.725345 0.562171 0.974664 0.621286 0.023753 0.151117 0.456965 0.169450 0.411569 0.850372 0.792899 0.253263 0.402847 0.673697 0.488955 0.786605 0.327844 0.392500 0.076199 0.759485 0.096700 0.664246 0.193627 0.132992 0.979345 0.506682 0.050244 0.844613 0.882799 0.229544 0.815932 0.692291 0.513100 0.246668 0.372323 0.304681 
0.545149 0.285840 0.800409 0.627582 0.010267 0.871484 0.446339 0.238907 0.617616 0.136051 0.739560 0.006681 0.846905 0.446531 0.714090 0.354441 0.588530 0.431734 0.696791 0.512555 0.076867 0.609528 0.661672 0.062208 0.957860 0.254971 0.052049 0.968719 0.638304 0.850391 0.016498 0.193316 0.448113 0.788559 0.947129 0.654195 0.544283 0.822674 0.411879 0.246513 0.548943 0.940643 0.065862 0.462909 0.888240 0.440825 0.705879 0.792840 0.088640 0.098016 0.804703 0.040994 0.743284 0.278855 0.863066 0.327667 0.615710 0.456278 0.989329 0.426028 0.178466 0.160387 0.932063 0.637783 
0.517132 0.524602 0.822254 0.543046 0.521797 0.842333 0.928350 0.828499 0.130345 0.553341 0.432198 0.145584 0.017058 0.247663 0.896185 0.921366 0.760098 0.395514 0.009650 0.075029 0.578721 0.966288 0.079954 0.270742 0.383399 0.675374 0.128429 0.424025 0.039873 0.893929 0.000526 0.193780 0.927690 0.140371 0.636688 0.179883 0.406598 0.758921 0.004722 0.812774 0.957269 0.508070 0.939121 0.437429 0.195386 0.601902 0.019562 0.663528 0.754190 0.719900 0.760640 0.783574 0.550729 0.883252 0.010685 0.011175 0.103177 0.778693 0.450132 0.319541 0.402634 0.637607 0.824738 0.884139 
0.231657 0.557155 0.374612 0.642357 0.274623 0.507020 0.352061 0.740638 0.596136 0.451644 0.436275 0.729985 0.877571 0.012603 0.892474 0.977185 0.474981 0.735481 0.945868 0.242358 0.396900 0.658354 0.699188 0.107342 0.269154 0.456684 0.817577 0.838778 0.838524 0.023405 0.566336 0.142499 0.522914 0.108819 0.283511 0.052656 0.877627 0.756808 0.750843 0.354430 0.324748 0.118333 0.263965 0.787449 0.395554 0.696022 0.381427 0.747470 0.272616 0.544508 0.167943 0.288486 0.486905 0.455764 0.709477 0.305165 0.292840 0.829412 0.007219 0.544986 0.620506 0.490853 0.231103 0.748947 
0.483452 0.415800 0.811115 0.991184 0.470620 0.860493 0.993842 0.257073 0.184176 0.288215 0.896257 0.189609 0.414234 0.274194 0.805568 0.203622 0.891489 0.387659 0.658662 0.108515 0.435923 0.035474 0.964544 0.660121 0.812944 0.963770 0.560379 0.259666 0.351208 0.145956 0.643576 0.905342 0.146263 0.649457 0.076733 0.151791 0.295723 0.361446 0.435843 0.446797 0.463001 0.401910 0.271857 0.335342 0.145880 0.717619 0.458539 0.585369 0.556351 0.774502 0.040874 0.678835 0.385108 0.851263 0.042245 0.872691 0.266383 0.347398 0.831502 0.224884 0.977639 0.058462 0.797140 0.570401 
0.625562 0.905792 0.060101 0.813211 0.223036 0.510411 0.779251 0.518279 0.837510 0.951783 0.602478 0.894398 0.660370 0.339219 0.686881 0.267350 0.485494 0.002395 0.226935 0.863285 0.669032 0.529069 0.790508 0.671602 0.246977 0.308172 0.096108 0.959470 0.114618 0.618676 0.291500 0.965600 0.300804 0.658235 0.971010 0.213762 0.808255 0.130536 0.823685 0.446948 0.058163 0.080036 0.253214 0.864528 0.524300 0.939273 0.971512 0.507105 0.380585 0.409097 0.236846 0.490390 0.150636 0.668045 0.546012 0.315812 0.954650 0.978276 0.151937 0.805398 0.484610 0.230627 0.180528 0.789959 
0.683650 0.305814 0.092932 0.913187 0.895508 0.565434 0.881710 0.692673 0.251711 0.860797 0.532105 0.042027 0.595937 0.720542 0.774788 0.951098 0.242464 0.979732 0.174768 0.947183 0.826712 0.065478 0.953761 0.494513 0.443283 0.484740 0.255201 0.243766 0.303596 0.233050 0.348364 0.639505 0.028990 0.198307 0.296431 0.302972 0.724592 0.730547 0.479070 0.808530 0.607340 0.954605 0.976336 0.994766 0.785787 0.009386 0.517623 0.781239 0.887123 0.697243 0.763740 0.835508 0.520841 0.993684 0.298029 0.549585 0.470950 0.885537 0.397856 0.222477 0.919513 0.945008 0.672101 0.900370 
0.393050 0.645593 0.807267 0.556160 0.201313 0.510815 0.599568 0.274432 0.319757 0.296099 0.052186 0.334859 0.709224 0.209547 0.656186 0.128233 0.541225 0.084362 0.456872 0.176315 0.744060 0.600679 0.261309 0.219714 0.646872 0.549096 0.416288 0.441765 0.948493 0.408414 0.184964 0.356103 0.783022 0.670493 0.141507 0.941138 0.696669 0.588679 0.324235 0.144818 0.338176 0.799517 0.347794 0.430921 0.821150 0.213844 0.186520 0.290959 0.533576 0.355461 0.575303 0.722138 0.925763 0.361584 0.729045 0.693614 0.576690 0.586797 0.725974 0.696204 0.422840 0.316904 0.688545 0.081756 
0.364597 0.289841 0.550383 0.305155 0.667155 0.848953 0.105645 0.868606 0.248591 0.257331 0.565743 0.318580 0.840060 0.561756 0.340721 0.187677 0.009733 0.992785 0.633866 0.380452 0.200513 0.442093 0.171407 0.520257 0.801726 0.879793 0.782281 0.423977 0.261591 0.725251 0.483763 0.837020 0.720038 0.523597 0.367621 0.949916 0.411731 0.591195 0.186760 0.561860 0.205986 0.221037 0.445566 0.178741 0.484936 0.131553 0.766761 0.689175 0.009564 0.752189 0.389132 0.410340 0.350962 0.915204 0.227326 0.407200 0.293896 0.924104 0.784593 0.905151 0.439164 0.937634 0.737992 0.847477 
0.989201 0.255073 0.896580 0.441625 0.221404 0.220620 0.929295 0.807337 0.378652 0.413605 0.761913 0.109865 0.952142 0.868823 0.492457 0.728523 0.871497 0.987839 0.187615 0.765610 0.219975 0.799814 0.736343 0.990421 0.036910 0.138540 0.330245 0.703556 0.886514 0.884773 0.084550 0.311037 0.394156 0.302262 0.785114 0.637564 0.645430 0.543897 0.060750 0.161146 0.900976 0.926627 0.622299 0.907014 0.308783 0.520812 0.661923 0.487398 0.563864 0.629527 0.910924 0.874552 0.847438 0.294267 0.135761 0.539775 0.925551 0.069273 0.685552 0.119708 0.897385 0.520779 0.183438 0.850637 
0.037608 0.359479 0.191190 0.258303 0.666922 0.328234 0.287755 0.685833 0.796811 0.402839 0.475866 0.108472 0.196945 0.699183 0.219751 0.977403 0.560327 0.190453 0.204611 0.858623 0.504185 0.045672 0.364109 0.793473 0.010757 0.011222 0.321207 0.204304 0.087404 0.139156 0.453135 0.084218 0.746930 0.945459 0.438087 0.829995 0.338407 0.609338 0.404965 0.748513 0.376435 0.520551 0.384514 0.895836 0.664758 0.793715 0.208466 0.312430 0.209574 0.927857 0.031879 0.400018 0.969996 0.623304 0.668525 0.823384 0.327736 0.177250 0.318647 0.805919 0.148095 0.094689 0.776750 0.517793 
0.885257 0.807298 0.833577 0.138605 0.283202 0.671878 0.304259 0.103269 0.699746 0.223513 0.898634 0.756634 0.191502 0.091395 0.631403 0.792750 0.481412 0.838345 0.499665 0.485974 0.022622 0.205612 0.577360 0.640557 0.340810 0.196260 0.633078 0.445889 0.965767 0.223833 0.383217 0.221243 0.860255 0.316999 0.092384 0.406225 0.154943 0.106669 0.789333 0.331267 0.754712 0.223068 0.881303 0.398268 0.531133 0.116153 0.046414 0.078140 0.883032 0.351578 0.622015 0.619519 0.755659 0.843480 0.666938 0.258561 0.173596 0.486295 0.408848 0.238157 0.807700 0.459949 0.201864 0.660741 
0.916399 0.535168 0.062264 0.764054 0.433053 0.431151 0.435697 0.431572 0.525841 0.802176 0.628493 0.762893 0.782209 0.096650 0.058750 0.728056 0.416733 0.503583 0.129073 0.117893 0.213300 0.764336 0.971532 0.653573 0.592412 0.254092 0.148518 0.803882 0.836384 0.275909 0.907533 0.479892 0.922103 0.047834 0.266721 0.489872 0.589892 0.429892 0.244999 0.420133 0.812778 0.719507 0.824293 0.712407 0.228534 0.724366 0.236855 0.818164 0.181473 0.388078 0.139600 0.129203 0.812249 0.776972 0.856923 0.617389 0.159168 0.222702 0.223018 0.270147 0.072993 0.429169 0.883634 0.151349 
0.798407 0.585663 0.602146 0.604552 0.984683 0.545488 0.893716 0.646894 0.783502 0.842105 0.477251 0.412031 0.782576 0.838066 0.569423 0.141387 0.255974 0.944486 0.156487 0.556003 0.346846 0.838867 0.094750 0.128112 0.200789 0.054157 0.155299 0.114609 0.222439 0.695316 0.169515 0.706644 0.076291 0.813258 0.566559 0.521734 0.207020 0.547745 0.030605 0.102146 0.951499 0.860483 0.040258 0.894846 0.374038 0.633876 0.893281 0.969085 0.525042 0.082817 0.002530 0.211488 0.227092 0.985640 0.303617 0.299701 0.044054 0.568987 0.002903 0.633034 0.958079 0.076466 0.422175 0.388058 
0.100564 0.230261 0.058856 0.213695 0.102948 0.669483 0.579129 0.251886 0.072926 0.839698 0.039401 0.578292 0.755607 0.655866 0.237377 0.769486 0.602241 0.494689 0.424090 0.093196 0.848708 0.982619 0.614612 0.093779 0.426297 0.397075 0.877505 0.428795 0.417933 0.783490 0.418762 0.676627 0.110158 0.624719 0.969534 0.786386 0.807082 0.421911 0.317958 0.884679 0.707826 0.090439 0.955966 0.616418 0.682262 0.859592 0.588494 0.337153 0.542840 0.205260 0.271636 0.662862 0.335481 0.406545 0.193496 0.595408 0.377767 0.205976 0.008410 0.139050 0.324626 0.738787 0.541211 0.960080 
0.262567 0.103717 0.239537 0.465213 0.776144 0.519171 0.304637 0.823414 0.591363 0.184885 0.270485 0.714092 0.373118 0.701787 0.404825 0.196037 0.628031 0.779787 0.709121 0.106581 0.449428 0.283581 0.131712 0.582670 0.948229 0.383730 0.009783 0.057523 0.332913 0.676792 0.771256 0.347988 0.038212 0.137500 0.544612 0.635715 0.899834 0.463716 0.078084 0.290728 0.710599 0.493946 0.060580 0.430676 0.416065 0.031775 0.430678 0.028833 0.884934 0.498605 0.683864 0.358313 0.182738 0.446326 0.375496 0.990632 0.719385 0.658224 0.953302 0.887256 0.196488 0.347862 0.895015 0.381450 
0.335381 0.641061 0.224954 0.793576 0.967094 0.727412 0.029145 0.510218 0.155489 0.139727 0.485945 0.311765 0.015370 0.795088 0.587709 0.358757 0.833213 0.567665 0.375253 0.333389 0.842780 0.093386 0.553634 0.269572 0.010632 0.811264 0.461126 0.410662 0.837047 0.883222 0.728528 0.918061 0.015832 0.845301 0.350767 0.563532 0.192472 0.786021 0.003039 0.878152 0.101256 0.444533 0.485427 0.897449 0.201065 0.340426 0.791178 0.078756 0.538640 0.285308 0.129129 0.728284 0.031330 0.070087 0.184521 0.771360 0.961276 0.127969 0.864611 0.863593 0.773598 0.917051 0.072947 0.576092 
0.684394 0.979565 0.264801 0.583014 0.121728 0.849974 0.862088 0.999770 0.584197 0.578695 0.309442 0.668019 0.808774 0.735542 0.556720 0.278815 0.879022 0.618495 0.729174 0.347288 0.031602 0.034638 0.568341 0.719914 0.220251 0.642811 0.014482 0.697611 0.025391 0.589380 0.996301 0.253742 0.253224 0.126574 0.742909 0.618063 0.830816 0.982730 0.467466 0.328189 0.558587 0.666939 0.427912 0.944467 0.556651 0.628334 0.333233 0.538084 0.689272 0.065839 0.051778 0.550102 0.233400 0.166838 0.627205 0.934203 0.322750 0.490902 0.498853 0.200003 0.860958 0.124982 0.156247 0.024155 
0.139074 0.103538 0.600417 0.913405 0.700912 0.903204 0.935242 0.164532 0.955888 0.371857 0.416087 0.688732 0.852799 0.330806 0.060532 0.370343 0.957168 0.547641 0.295521 0.642670 0.504915 0.198933 0.757542 0.624283 0.679062 0.724373 0.021889 0.915066 0.178861 0.241590 0.815131 0.829274 0.757529 0.318848 0.185991 0.963791 0.078207 0.574880 0.471047 0.450185 0.334389 0.391736 0.877911 0.300483 0.317329 0.183584 0.071708 0.705000 0.351278 0.114500 0.128058 0.336498 0.314091 0.293879 0.902478 0.012984 0.605110 0.848796 0.856705 0.413886 0.603251 0.111758 0.352544 0.856100 
0.723874 0.188140 0.699956 0.749202 0.634219 0.004039 0.578760 0.146383 0.643522 0.579205 0.902122 0.001954 0.877648 0.871536 0.877290 0.083616 0.777153 0.207845 0.492005 0.290505 0.679363 0.971968 0.845956 0.996282 0.515163 0.747750 0.851663 0.821630 0.382156 0.968441 0.693374 0.541867 0.791126 0.944060 0.360307 0.580098 0.949719 0.402901 0.892898 0.714522 0.676004 0.612655 0.653908 0.641467 0.720633 0.538562 0.967144 0.636623 0.158684 0.246536 0.214715 0.858785 0.545762 0.905016 0.560129 0.035823 0.222485 0.674825 0.181436 0.034751 0.709521 0.896302 0.777260 0.327610 
0.107583 0.009361 0.924727 0.808728 0.337944 0.468749 0.344286 0.022686 0.848886 0.057905 0.675738 0.874255 0.418052 0.433485 0.323340 0.046466 0.815683 0.603649 0.443043 0.325421 0.836263 0.780561 0.933794 0.230448 0.964116 0.834454 0.252628 0.533061 0.622256 0.644112 0.023497 0.746241 0.692105 0.109889 0.887812 0.107619 0.288322 0.304264 0.911044 0.443521 0.514322 0.531229 0.876447 0.804618 0.521004 0.816970 0.272323 0.578699 0.293579 0.745407 0.347837 0.898890 0.314161 0.970766 0.502966 0.632712 0.127663 0.372643 0.321896 0.349891 0.622857 0.321941 0.723563 0.568219 
0.657122 0.836851 0.658047 0.725295 0.642931 0.542161 0.244666 0.566688 0.859847 0.015098 0.603417 0.440116 0.438394 0.603681 0.650014 0.513527 0.193912 0.085853 0.322773 0.927751 0.149449 0.364269 0.519780 0.392197 0.007073 0.186515 0.895503 0.874099 0.207979 0.518061 0.234439 0.880355 0.210272 0.474825 0.321780 0.579760 0.526767 0.239427 0.247569 0.417787 0.969538 0.217701 0.847043 0.100809 0.835746 0.155416 0.538970 0.665179 0.581940 0.400534 0.699203 0.362354 0.498365 0.381616 0.957248 0.667656 0.186296 0.734544 0.354691 0.740775 0.444201 0.355301 0.482810 0.355485 
0.489448 0.480419 0.637050 0.844141 0.634463 0.240688 0.164450 0.795698 0.567533 0.934837 0.801754 0.468648 0.614779 0.432842 0.091955 0.267242 0.579038 0.923831 0.143807 0.386037 0.104060 0.870479 0.784315 0.510531 0.300345 0.304050 0.837742 0.439899 0.600748 0.153890 0.822148 0.378897 0.931910 0.874632 0.336183 0.364467 0.556455 0.546399 0.516280 0.444211 0.554049 0.687713 0.932654 0.177826 0.853674 0.174514 0.086115 0.054985 0.645657 0.092856 0.324363 0.559386 0.704994 0.943394 0.221464 0.921776 0.202421 0.161682 0.535435 0.825035 0.719526 0.653359 0.383509 0.403446 
0.779969 0.470214 0.411061 0.611088 0.240708 0.287499 0.651221 0.045408 0.602271 0.358136 0.899111 0.432001 0.455939 0.285207 0.430959 0.586188 0.773354 0.750108 0.504261 0.684636 0.725065 0.505086 0.208740 0.922268 0.579947 0.044923 0.202228 0.562769 0.736661 0.655764 0.690369 0.016590 0.423920 0.153379 0.452122 0.337466 0.158004 0.063097 0.615619 0.102758 0.851039 0.788722 0.656718 0.775717 0.154881 0.444272 0.382498 0.936498 0.705767 0.583900 0.317616 0.699910 0.196909 0.608943 0.168764 0.178678 0.672031 0.947129 0.806670 0.991255 0.094482 0.907040 0.569297 0.744075 
0.717979 0.908429 0.363474 0.608935 0.679591 0.171125 0.215730 0.263734 0.458603 0.084128 0.333948 0.953240 0.246511 0.085532 0.346674 0.029050 0.709064 0.865692 0.912484 0.108847 0.916129 0.716984 0.919891 0.692521 0.215139 0.117003 0.938510 0.770164 0.662900 0.328307 0.003779 0.636569 0.789122 0.955763 0.901637 0.626728 0.346245 0.264275 0.932167 0.444859 0.612396 0.797840 0.448434 0.271055 0.625272 0.809414 0.277700 0.839862 0.523448 0.667688 0.366079 0.799755 0.151488 0.066272 0.152201 0.379074 0.400076 0.916959 0.110345 0.311798 0.013259 0.304114 0.872940 0.944986 
0.905278 0.418372 0.461945 0.007673 0.284638 0.156541 0.374620 0.345557 0.625194 0.694526 0.975048 0.587366 0.404227 0.668444 0.161773 0.678675 0.458124 0.904699 0.913253 0.218030 0.857838 0.804436 0.171149 0.836752 0.175700 0.884415 0.358518 0.405462 0.928781 0.000895 0.332653 0.964273 0.672399 0.193550 0.295533 0.143175 0.766267 0.964712 0.517432 0.626353 0.774815 0.170411 0.640609 0.618491 0.662020 0.994505 0.289181 0.680347 0.830562 0.496076 0.249286 0.956636 0.652179 0.485467 0.693004 0.561260 0.538273 0.257629 0.355841 0.118280 0.828469 0.356250 0.805646 0.479589 
0.891957 0.540900 0.838356 0.560571 0.926735 0.431011 0.706626 0.674662 0.715471 0.728496 0.110735 0.670966 0.924288 0.954896 0.192759 0.666233 0.251675 0.142936 0.987448 0.932058 0.647675 0.224611 0.663978 0.270158 0.143908 0.901216 0.377901 0.628215 0.784223 0.689835 0.081459 0.564827 0.719962 0.889038 0.179627 0.609470 0.198328 0.784589 0.812529 0.430504 0.141367 0.533035 0.903917 0.074891 0.614329 0.494076 0.302407 0.782604 0.199301 0.102320 0.053469 0.090685 0.130863 0.834702 0.306678 0.632921 0.578015 0.060736 0.441564 0.726479 0.348826 0.452765 0.665934 0.889063 
0.334669 0.698305 0.399934 0.852614 0.718152 0.244659 0.572295 0.896120 0.247528 0.384329 0.510525 0.643929 0.183324 0.391905 0.684279 0.602900 0.366519 0.533413 0.483002 0.482672 0.728382 0.386182 0.499839 0.990379 0.866501 0.920041 0.207859 0.049313 0.660887 0.750502 0.457378 0.606405 0.638437 0.510062 0.803538 0.373674 0.139377 0.908156 0.223774 0.768900 0.641455 0.405515 0.387242 0.265627 0.331040 0.209253 0.008809 0.307156 0.781292 0.434452 0.299061 0.679188 0.572205 0.583771 0.564109 0.048230 0.753957 0.618092 0.156359 0.163814 0.971431 0.392489 0.964947 0.243164 
0.701706 0.082143 0.890513 0.449040 0.477861 0.867446 0.612638 0.351906 0.672216 0.559146 0.835141 0.688172 0.152832 0.541125 0.980895 0.145236 0.435090 0.160759 0.737026 0.473907 0.201377 0.025827 0.198533 0.962291 0.611986 0.311994 0.961814 0.203270 0.795945 0.807770 0.926834 0.625281 0.177512 0.368614 0.408346 0.116959 0.286094 0.459829 0.313247 0.624906 0.904770 0.726478 0.112096 0.094738 0.457781 0.612566 0.602489 0.788486 0.830487 0.588662 0.684522 0.813212 0.549240 0.927314 0.108221 0.525977 0.295993 0.052349 0.253113 0.314405 0.159677 0.213499 0.638205 0.159497 
0.198462 0.505920 0.813680 0.334458 0.415264 0.298656 0.368840 0.957671 0.447082 0.993720 0.996083 0.664376 0.973717 0.282498 0.543831 0.369124 0.201098 0.298072 0.792863 0.379718 0.238337 0.290800 0.385029 0.454698 0.527833 0.826139 0.303464 0.304264 0.909872 0.675601 0.175378 0.468052 0.079830 0.524000 0.445783 0.322235 0.510890 0.247317 0.264982 0.279493 0.579438 0.578425 0.880065 0.611682 0.025575 0.573871 0.778449 0.316524 0.466894 0.976037 0.576817 0.274423 0.486480 0.008183 0.912364 0.556899 0.191115 0.518170 0.558132 0.336361 0.511494 0.268750 0.145984 0.388142 
0.029667 0.485488 0.824132 0.079491 0.770137 0.122078 0.096120 0.998525 0.067161 0.125580 0.013110 0.208662 0.340868 0.981738 0.087664 0.055769 0.287264 0.604211 0.073842 0.731604 0.194682 0.087018 0.203565 0.346820 0.570165 0.418013 0.912253 0.845652 0.802465 0.013613 0.966010 0.130253 0.353433 0.503486 0.940119 0.715676 0.330548 0.421623 0.498079 0.009009 0.847081 0.845188 0.549170 0.139789 0.619462 0.280496 0.386907 0.717600 0.894105 0.697594 0.879618 0.784756 0.132370 0.071129 0.461940 0.939606 0.515371 0.206391 0.621512 0.423612 0.030005 0.271578 0.990849 0.993314 
0.745348 0.855051 0.864828 0.893624 0.308902 0.820355 0.937788 0.485471 0.709449 0.477982 0.971882 0.518886 0.721872 0.609962 0.934532 0.087959 0.875068 0.530181 0.049709 0.207667 0.911434 0.417609 0.314229 0.699495 0.908643 0.709496 0.382510 0.627155 0.440661 0.165194 0.596716 0.948624 0.032504 0.321495 0.349074 0.571250 0.638977 0.575544 0.279060 0.836078 0.240184 0.991433 0.683599 0.911146 0.720945 0.417391 0.202290 0.057850 0.353258 0.589409 0.455068 0.622635 0.971149 0.818875 0.614157 0.804619 0.051710 0.221479 0.694868 0.231158 0.891811 0.792508 0.554792 0.489312 
0.495827 0.610569 0.345035 0.442866 0.941105 0.150336 0.836616 0.518711 0.098824 0.568698 0.959696 0.578783 0.922040 0.528712 0.329178 0.976096 0.994130 0.986347 0.878424 0.144899 0.745349 0.847103 0.938102 0.598963 0.363217 0.544997 0.225109 0.552880 0.202852 0.928685 0.851036 0.607857 0.303771 0.164337 0.427105 0.694384 0.427661 0.850670 0.366411 0.004310 0.357956 0.847122 0.527368 0.873045 0.181289 0.741123 0.462812 0.683674 0.063619 0.676345 0.429648 0.294341 0.877787 0.502657 0.365325 0.161838 0.743890 0.912670 0.936110 0.952337 0.292400 0.787386 0.301789 0.407519 
0.476413 0.118480 0.062703 0.892743 0.493934 0.275588 0.924992 0.694762 0.245178 0.145138 0.806025 0.780494 0.500310 0.029890 0.804589 0.618442 0.124042 0.071024 0.485639 0.700495 0.883557 0.785809 0.201281 0.526396 0.508567 0.690443 0.029371 0.605324 0.993742 0.420943 0.169093 0.904248 0.661042 0.087107 0.693608 0.124430 0.740845 0.528093 0.906260 0.204731 0.180103 0.738219 0.998546 0.525212 0.001505 0.867046 0.435106 0.347282 0.614977 0.760818 0.783673 0.178595 0.228553 0.640764 0.272080 0.606822 0.219980 0.010016 0.219632 0.999832 0.839570 0.908765 0.360159 0.742304 
0.906635 0.602150 0.273741 0.524754 0.685503 0.441855 0.344785 0.666376 0.453015 0.613197 0.406430 0.632276 0.511570 0.040966 0.342659 0.871086 0.827613 0.308147 0.340767 0.013481 0.293337 0.550895 0.762462 0.272791 0.412258 0.299932 0.938993 0.043063 0.915224 0.488934 0.101269 0.324155 0.694914 0.034842 0.320387 0.581124 0.906767 0.952767 0.268537 0.821935 0.317396 0.971561 0.499461 0.127232 0.879051 0.474862 0.543641 0.621975 0.390388 0.442177 0.125500 0.697795 0.823703 0.686065 0.565723 0.056424 0.516976 0.610777 0.388990 0.026856 0.767822 0.925726 0.639573 0.264527 
0.612355 0.165603 0.094910 0.450328 0.330252 0.963053 0.345982 0.602202 0.238824 0.129527 0.899484 0.971646 0.559357 0.402444 0.205232 0.118552 0.290154 0.763139 0.582462 0.669043 0.477260 0.827293 0.931240 0.269441 0.990680 0.525504 0.242277 0.915306 0.649703 0.634825 0.913430 0.381799 0.203044 0.596889 0.627350 0.357994 0.658079 0.084784 0.949762 0.353036 0.990788 0.485924 0.328025 0.103323 0.668281 0.986928 0.433772 0.310863 0.345903 0.562027 0.598577 0.133530 0.493938 0.588572 0.336233 0.648376 0.698538 0.474350 0.019255 0.018137 0.632817 0.730433 0.752469 0.322815 
0.619234 0.400610 0.675113 0.012445 0.389633 0.797749 0.301104 0.384388 0.162204 0.281601 0.446623 0.480496 0.382581 0.709987 0.187816 0.198450 0.400341 0.001393 0.358848 0.350257 0.472665 0.911950 0.524656 0.613072 0.741789 0.378846 0.712333 0.094098 0.282679 0.952920 0.162704 0.120715 0.744920 0.869760 0.497930 0.168603 0.359957 0.895721 0.550449 0.654100 0.756899 0.425791 0.573042 0.450597 0.428084 0.723713 0.024281 0.976515 0.895013 0.949895 0.895576 0.558609 0.673401 0.482358 0.807524 0.457371 0.778142 0.317506 0.277544 0.005571 0.638142 0.214681 0.318509 0.609255 
0.859998 0.528238 0.945025 0.260209 0.528753 0.614390 0.692398 0.378001 0.526341 0.590784 0.742110 0.250375 0.816424 0.612971 0.474803 0.242531 0.563828 0.961388 0.872190 0.064831 0.316859 0.892570 0.662872 0.507477 0.323174 0.463551 0.987334 0.512857 0.778539 0.918970 0.615590 0.662037 0.267067 0.509657 0.721031 0.765557 0.252637 0.757167 0.127500 0.342089 0.058213 0.340915 0.935579 0.640482 0.646263 0.499340 0.112927 0.669299 0.580344 0.032533 0.028711 0.179138 0.724295 0.360975 0.450012 0.020851 0.130068 0.499904 0.599385 0.899289 0.922876 0.105952 0.945679 0.975338 
0.808432 0.875341 0.658609 0.797072 0.157348 0.600218 0.756681 0.700909 0.006329 0.045982 0.819812 0.770687 0.420494 0.510714 0.175519 0.316494 0.223791 0.676895 0.677479 0.132884 0.613193 0.204486 0.896627 0.953712 0.609943 0.441995 0.356323 0.270908 0.838769 0.076377 0.268971 0.659061 0.218794 0.966821 0.530842 0.211859 0.743533 0.326300 0.136624 0.272488 0.982249 0.737608 0.010580 0.178571 0.087510 0.871357 0.253456 0.586793 0.386709 0.044530 0.048088 0.617461 0.432358 0.046654 0.698625 0.071018 0.275785 0.522545 0.967313 0.127725 0.298942 0.778214 0.202989 0.234099 
0.575562 0.655503 0.425954 0.201365 0.521642 0.642001 0.116876 0.379531 0.728630 0.703862 0.880903 0.327873 0.699441 0.012066 0.953737 0.142030 0.393332 0.484225 0.547501 0.518333 0.173450 0.963678 0.392234 0.083015 0.978317 0.740574 0.817485 0.324631 0.421847 0.110308 0.010987 0.201528 0.998632 0.316692 0.912481 0.983152 0.968257 0.154430 0.943677 0.373596 0.162752 0.077767 0.201264 0.423417 0.649026 0.267510 0.024465 0.894722 0.786586 0.930876 0.392237 0.481374 0.777075 0.611670 0.125701 0.424315 0.675396 0.395015 0.545799 0.212150 0.654830 0.355926 0.338736 0.882630 
0.183545 0.789411 0.247000 0.638405 0.440998 0.808179 0.788245 0.868445 0.814800 0.389382 0.360234 0.336118 0.132001 0.893255 0.890957 0.342422 0.338382 0.558468 0.329953 0.826246 0.324536 0.427309 0.299836 0.274891 0.372243 0.430996 0.318658 0.589319 0.996902 0.434941 0.647298 0.078812 0.931349 0.591447 0.576757 0.971629 0.531098 0.996954 0.210199 0.734440 0.710008 0.469114 0.764224 0.984950 0.649184 0.948331 0.102924 0.417558 0.270748 0.538345 0.249652 0.830849 0.933220 0.828102 0.987438 0.329162 0.150185 0.414915 0.175040 0.283060 0.355302 0.548575 0.285221 0.576266 
0.239557 0.126091 0.356730 0.691823 0.752238 0.915436 0.274596 0.028119 0.295605 0.188509 0.298361 0.892984 0.037116 0.607247 0.722152 0.385230 0.556552 0.874780 0.299441 0.593229 0.029823 0.925976 0.167030 0.134779 0.711564 0.430498 0.791951 0.954537 0.372562 0.646870 0.943471 0.861828 0.002775 0.088751 0.278604 0.743897 0.435847 0.857822 0.124604 0.401186 0.330969 0.989187 0.250319 0.199305 0.297950 0.196849 0.314265 0.785700 0.074251 0.206141 0.920705 0.310089 0.269902 0.054308 0.030031 0.577290 0.568980 0.756166 0.591521 0.102244 0.828806 0.038995 0.524919 0.282406 
0.886888 0.520296 0.704346 0.093662 0.956214 0.895961 0.517664 0.017356 0.426750 0.130908 0.813185 0.030640 0.820452 0.952169 0.852989 0.609405 0.659813 0.813601 0.618962 0.317386 0.108451 0.831193 0.472638 0.756329 0.439550 0.135713 0.507478 0.729755 0.593493 0.512021 0.081529 0.412043 0.861465 0.030990 0.522822 0.093359 0.676318 0.313508 0.603778 0.563479 0.817710 0.321311 0.116543 0.474123 0.815659 0.922281 0.962637 0.985406 0.322758 0.168155 0.753603 0.062448 0.389398 0.577273 0.113638 0.385272 0.090216 0.778332 0.486544 0.652301 0.187509 0.916644 0.826332 0.619453 
0.027234 0.899311 0.494390 0.737274 0.444875 0.176305 0.288539 0.323047 0.607604 0.236943 0.149335 0.691061 0.686553 0.892672 0.327336 0.180009 0.678631 0.048696 0.459958 0.412560 0.362262 0.441125 0.200171 0.004970 0.949446 0.784944 0.644650 0.210760 0.417532 0.492813 0.423096 0.319134 0.155374 0.775057 0.195712 0.919915 0.584797 0.855441 0.468069 0.984030 0.456153 0.186772 0.767862 0.392652 0.472889 0.914302 0.547556 0.559650 0.989287 0.816766 0.132791 0.172901 0.513422 0.107549 0.915764 0.355993 0.130887 0.390715 0.437991 0.994704 0.279439 0.026265 0.644528 0.680388 
0.485028 0.110760 0.822502 0.978907 0.966261 0.161758 0.138494 0.680192 0.587162 0.802621 0.988284 0.403126 0.544268 0.260622 0.735482 0.888336 0.731819 0.911863 0.773942 0.972631 0.152532 0.539088 0.727993 0.303472 0.989277 0.085435 0.720043 0.013712 0.875340 0.609270 0.338457 0.989026 0.079096 0.526389 0.834461 0.346613 0.617736 0.270462 0.714331 0.430500 0.395045 0.665675 0.042562 0.951741 0.999453 0.397182 0.614169 0.528799 0.189302 0.263843 0.835162 0.881359 0.417193 0.947097 0.396018 0.134047 0.631021 0.597141 0.994321 0.713351 0.896723 0.162862 0.577659 0.700302 
0.168630 0.631508 0.337089 0.754401 0.503306 0.030337 0.624452 0.967058 0.326570 0.785063 0.122966 0.489502 0.494351 0.978985 0.813263 0.300938 0.538784 0.569831 0.090769 0.453021 0.226733 0.138880 0.060916 0.363343 0.262639 0.570871 0.334801 0.631640 0.903537 0.034323 0.149977 0.487541 0.011900 0.149308 0.145784 0.677009 0.523218 0.710465 0.566165 0.691970 0.217276 0.714576 0.978301 0.173893 0.957036 0.940431 0.662112 0.784287 0.836853 0.595549 0.576679 0.133339 0.107828 0.529539 0.888756 0.692584 0.558129 0.622852 0.580499 0.598759 0.336677 0.308818 0.736181 0.666846 
0.980857 0.084256 0.096352 0.202690 0.216634 0.345449 0.465257 0.795541 0.858610 0.979080 0.707425 0.349342 0.275393 0.009836 0.829008 0.996379 0.468010 0.919764 0.137578 0.143412 0.088036 0.538574 0.951959 0.780246 0.392529 0.271779 0.849568 0.137513 0.612773 0.632723 0.864040 0.239533 0.548784 0.441510 0.788736 0.818795 0.377431 0.704802 0.152421 0.752766 0.584440 0.397911 0.921092 0.737395 0.171442 0.852047 0.490139 0.715111 0.164569 0.458567 0.876929 0.005638 0.627336 0.436081 0.405424 0.835478 0.159869 0.515670 0.406143 0.317458 0.376028 0.542770 0.387086 0.023119 
0.716028 0.412120 0.832656 0.173647 0.511945 0.742322 0.532943 0.581210 0.779259 0.511457 0.091541 0.508943 0.576370 0.930404 0.748076 0.563453 0.868514 0.230966 0.232455 0.644596 0.818403 0.748299 0.543840 0.672888 0.242377 0.443263 0.766692 0.995777 0.587606 0.933131 0.230700 0.541110 0.737834 0.701941 0.099899 0.900337 0.768610 0.015227 0.118894 0.073315 0.844584 0.040602 0.531029 0.334752 0.639290 0.027728 0.868743 0.020839 0.253668 0.112773 0.713543 0.419562 0.745027 0.963981 0.666310 0.149274 0.671436 0.068222 0.847248 0.467816 0.530681 0.948626 0.113892 0.509641 
0.496303 0.708729 0.435261 0.910136 0.048452 0.032079 0.441192 0.716443 0.920640 0.577994 0.350948 0.905288 0.011091 0.631434 0.980958 0.530946 0.658943 0.215623 0.253244 0.860421 0.129404 0.807002 0.238734 0.325749 0.250566 0.924450 0.642206 0.333909 0.523377 0.899897 0.843416 0.742771 0.676463 0.367305 0.639512 0.382965 0.423822 0.777881 0.812486 0.053059 0.848161 0.902947 0.950769 0.614165 0.187121 0.907201 0.653140 0.001556 0.793824 0.098239 0.414881 0.645955 0.406638 0.499437 0.228833 0.583877 0.523776 0.341456 0.196108 0.759577 0.087978 0.300191 0.581990 0.253797 
0.468816 0.102377 0.262416 0.262491 0.749458 0.355694 0.809501 0.958622 0.453259 0.843262 0.382644 0.645228 0.710464 0.460005 0.236043 0.952467 0.297533 0.616420 0.039571 0.599099 0.382001 0.460196 0.512538 0.379441 0.227233 0.022740 0.877874 0.050919 0.387452 0.979123 0.456150 0.140328 0.108982 0.119400 0.159896 0.790404 0.835640 0.600148 0.427473 0.463120 0.186487 0.346916 0.930055 0.213853 0.614766 0.223115 0.996738 0.012678 0.949042 0.307280 0.214123 0.627955 0.977174 0.280886 0.178675 0.582078 0.283119 0.688342 0.156206 0.596189 0.889416 0.410273 0.753838 0.033609 
0.059275 0.810981 0.608395 0.186300 0.006280 0.775409 0.660457 0.257355 0.936280 0.330050 0.376220 0.343228 0.782877 0.970301 0.826942 0.848329 0.412956 0.281269 0.963165 0.052446 0.061914 0.604470 0.034470 0.146143 0.494043 0.358079 0.536629 0.375938 0.009309 0.372942 0.726387 0.028197 0.836529 0.843217 0.918162 0.381219 0.010358 0.791120 0.396399 0.902156 0.520810 0.261012 0.420244 0.989224 0.820840 0.978135 0.802915 0.479307 0.325257 0.683491 0.534854 0.695947 0.667379 0.419153 0.865962 0.313824 0.964800 0.688569 0.882439 0.525454 0.780264 0.028142 0.368774 0.683132 
0.687118 0.634456 0.580088 0.433714 0.569224 0.495015 0.996054 0.096722 0.600318 0.849531 0.989924 0.923843 0.733808 0.332999 0.358153 0.052123 0.931673 0.431902 0.085709 0.078591 0.211335 0.815206 0.903199 0.294144 0.631769 0.809280 0.462485 0.428576 0.982921 0.947865 0.173609 0.391858 0.272014 0.035811 0.075154 0.207111 0.004485 0.420416 0.451371 0.094644 0.790496 0.272038 0.483991 0.481907 0.262157 0.098390 0.989734 0.466045 0.478463 0.549550 0.990516 0.646321 0.193906 0.690863 0.920539 0.277781 0.967296 0.320931 0.023510 0.191094 0.817946 0.853224 0.265114 0.758505 
0.041578 0.897325 0.961738 0.912005 0.253544 0.093972 0.421523 0.171877 0.421405 0.363950 0.027006 0.890739 0.447780 0.643955 0.192580 0.488022 0.578542 0.827370 0.300064 0.265059 0.873950 0.269962 0.475797 0.157233 0.374760 0.253168 0.268233 0.534888 0.678397 0.969160 0.937668 0.180543 0.001428 0.118240 0.004780 0.583176 0.738253 0.582194 0.981071 0.264554 0.859859 0.954770 0.789470 0.122389 0.631264 0.476702 0.269395 0.338936 0.176216 0.392711 0.825714 0.007757 0.589773 0.790928 0.935221 0.584949 0.252400 0.963822 0.389522 0.381349 0.957930 0.079633 0.941101 0.414557 
0.071945 0.619321 0.062820 0.187080 0.442804 0.102159 0.312066 0.365554 0.960556 0.735113 0.729613 0.013154 0.283081 0.849452 0.870433 0.628635 0.776655 0.396719 0.413292 0.631237 0.538112 0.876043 0.821662 0.161410 0.160599 0.410190 0.968045 0.479442 0.448799 0.559197 0.851307 0.181647 0.132621 0.338681 0.681485 0.527449 0.205522 0.088258 0.974509 0.541232 0.484006 0.291709 0.874606 0.050090 0.012999 0.821306 0.132723 0.779839 0.329804 0.873388 0.988541 0.733861 0.648838 0.099278 0.673852 0.732059 0.457478 0.873168 0.762905 0.943125 0.806215 0.799660 0.136295 0.819807 
0.517800 0.415469 0.724518 0.707355 0.819261 0.707355 0.183901 0.864762 0.343070 0.374799 0.304146 0.867772 0.722065 0.664428 0.927070 0.400034 0.837626 0.697020 0.446824 0.269187 0.707902 0.008837 0.600723 0.752458 0.167766 0.197044 0.422364 0.400196 0.051245 0.939151 0.288012 0.405002 0.765755 0.198968 0.327364 0.205409 0.589518 0.062658 0.194176 0.821178 0.860375 0.129441 0.270874 0.606382 0.112961 0.109533 0.726915 0.782974 0.507092 0.315867 0.940200 0.418775 0.648403 0.312997 0.062245 0.598087 0.830212 0.065028 0.469335 0.423721 0.473689 0.966564 0.593765 0.868141 
0.098784 0.643511 0.903002 0.760050 0.842514 0.096555 0.690457 0.257916 0.867286 0.059942 0.215121 0.364851 0.168797 0.954971 0.887437 0.753233 0.161753 0.132984 0.536611 0.129945 0.520839 0.001182 0.000033 0.586353 0.899342 0.693553 0.157584 0.648460 0.271554 0.507731 0.001433 0.230427 0.446929 0.558586 0.788432 0.040342 0.954175 0.083587 0.866085 0.547320 0.009557 0.560106 0.986472 0.818497 0.604880 0.056941 0.306530 0.022652 0.217692 0.823787 0.924767 0.927604 0.863781 0.305432 0.370143 0.279398 0.363276 0.767096 0.702405 0.018686 0.065963 0.143238 0.507302 0.146884 
0.820046 0.487705 0.199891 0.265075 0.967801 0.678200 0.299362 0.571400 0.108164 0.663499 0.584137 0.921422 0.558024 0.727061 0.451073 0.725054 0.893167 0.016685 0.809642 0.162657 0.232009 0.819689 0.361107 0.220702 0.228018 0.747042 0.681785 0.338320 0.187133 0.494392 0.720667 0.825270 0.513738 0.504733 0.916969 0.745628 0.663037 0.705780 0.065177 0.343772 0.875482 0.303003 0.650120 0.247956 0.070063 0.000305 0.582406 0.387258 0.951355 0.278112 0.862008 0.087991 0.702482 0.027214 0.975335 0.533107 0.356786 0.275547 0.745229 0.586567 0.620313 0.638356 0.120775 0.980601 
0.819133 0.096283 0.899752 0.287115 0.554265 0.170923 0.440622 0.103876 0.005916 0.398502 0.631459 0.582895 0.980438 0.410700 0.469151 0.401743 0.376853 0.920260 0.878653 0.069630 0.680639 0.447553 0.686930 0.804084 0.736448 0.052933 0.234050 0.241104 0.300719 0.152074 0.671451 0.584642 0.877536 0.956138 0.416210 0.778892 0.435995 0.315305 0.712555 0.809083 0.711910 0.986092 0.303112 0.202849 0.753600 0.168937 0.165832 0.324486 0.206473 0.057647 0.303021 0.006835 0.861832 0.018654 0.933698 0.398177 0.782939 0.469103 0.930208 0.270717 0.753205 0.350636 0.889928 0.480901 
0.724824 0.633912 0.823754 0.963363 0.277963 0.798246 0.395234 0.330487 0.585681 0.369623 0.772757 0.741135 0.102869 0.392445 0.134081 0.198707 0.782847 0.955291 0.773181 0.589134 0.240470 0.002038 0.779160 0.671818 0.856905 0.227722 0.538701 0.989684 0.984680 0.793816 0.808775 0.421755 0.781854 0.323088 0.193877 0.709306 0.310174 0.738247 0.535040 0.145455 0.235313 0.021621 0.261722 0.388711 0.995591 0.503542 0.254486 0.108524 0.547457 0.154428 0.739831 0.944699 0.352077 0.087253 0.818098 0.003930 0.254483 0.916392 0.250399 0.324351 0.936385 0.003581 0.530235 0.533746 
0.151405 0.951797 0.668103 0.208499 0.016014 0.213134 0.891385 0.057072 0.373058 0.567705 0.059884 0.993241 0.175950 0.243959 0.152458 0.115213 0.203835 0.351144 0.394076 0.678820 0.819591 0.368899 0.239095 0.570693 0.474481 0.377163 0.997340 0.476838 0.128379 0.516233 0.211937 0.982777 0.109730 0.976890 0.573129 0.063764 0.827409 0.649907 0.373148 0.706907 0.486194 0.958319 0.032754 0.831949 0.386923 0.090846 0.335172 0.858522 0.907100 0.384676 0.121580 0.198897 0.420858 0.433870 0.830009 0.118454 0.629958 0.505949 0.440774 0.110558 0.734980 0.216634 0.708016 0.214030 
0.663767 0.476323 0.659099 0.376414 0.504053 0.654852 0.362440 0.652784 0.516014 0.724893 0.895179 0.494178 0.023752 0.423260 0.064592 0.623603 0.602638 0.783063 0.781767 0.598004 0.160180 0.489897 0.603390 0.713579 0.279983 0.996195 0.214417 0.612563 0.108283 0.853365 0.995908 0.018361 0.554138 0.278831 0.790849 0.671701 0.341213 0.018968 0.091442 0.313286 0.823219 0.903869 0.280212 0.103215 0.646933 0.767679 0.486080 0.678129 0.644136 0.730383 0.541107 0.682227 0.047816 0.830566 0.656547 0.524065 0.659681 0.052558 0.732936 0.026556 0.385872 0.720675 0.532963 0.501430 
0.514956 0.598622 0.538846 0.664183 0.251487 0.405099 0.186946 0.568436 0.768882 0.105663 0.191390 0.079600 0.058850 0.486359 0.542281 0.220167 0.470158 0.810435 0.904384 0.500314 0.488411 0.311997 0.179787 0.262076 0.822514 0.830788 0.818206 0.610826 0.214336 0.482115 0.981727 0.968889 0.728309 0.667583 0.898636 0.341303 0.834158 0.290951 0.214209 0.927666 0.469452 0.567463 0.316770 0.858129 0.985059 0.809156 0.671878 0.312352 0.292407 0.943209 0.865039 0.678598 0.451975 0.572741 0.398110 0.753865 0.014668 0.347490 0.261556 0.160053 0.604396 0.068940 0.590453 0.776445 
0.976182 0.587411 0.151729 0.370104 0.437133 0.485886 0.923557 0.483305 0.288056 0.437941 0.880383 0.223064 0.651043 0.551454 0.944641 0.758312 0.736656 0.387796 0.361939 0.044250 0.195466 0.003238 0.715756 0.048977 0.990281 0.515526 0.077714 0.527073 0.539884 0.913212 0.289625 0.954008 0.682724 0.304832 0.449882 0.828659 0.176584 0.825276 0.936993 0.242703 0.983043 0.888140 0.618211 0.709098 0.431763 0.595406 0.422904 0.160976 0.263597 0.134463 0.235393 0.121569 0.066231 0.098656 0.116963 0.525474 0.110662 0.244738 0.008354 0.504756 0.595945 0.176944 0.656577 0.464606 
0.651704 0.225822 0.618613 0.680687 0.015195 0.549278 0.006519 0.210684 0.972506 0.031481 0.319952 0.746274 0.182390 0.908845 0.733534 0.076788 0.432666 0.037346 0.667819 0.228647 0.257754 0.742985 0.456877 0.529473 0.013303 0.477920 0.610605 0.190052 0.313069 0.181191 0.043584 0.696648 0.019540 0.209174 0.150316 0.216018 0.381833 0.656618 0.875987 0.317883 0.226089 0.712710 0.852483 0.093545 0.062635 0.372143 0.343920 0.131031 0.419754 0.921144 0.755131 0.258062 0.345294 0.146193 0.921140 0.672283 0.056729 0.463928 0.536411 0.668077 0.926816 0.510187 0.197915 0.734048 
0.802829 0.665459 0.380726 0.977628 0.614328 0.663113 0.503530 0.548559 0.439769 0.920721 0.223759 0.044112 0.168376 0.271986 0.224244 0.948885 0.068454 0.536031 0.127319 0.679732 0.655590 0.328420 0.830191 0.616424 0.651878 0.206012 0.486088 0.987988 0.127969 0.945356 0.887048 0.037878 0.037999 0.140469 0.544452 0.766001 0.835553 0.344845 0.982039 0.788084 0.990629 0.018556 0.073329 0.247685 0.903387 0.129399 0.255557 0.018074 0.327886 0.039334 0.979609 0.211702 0.290166 0.917271 0.584911 0.596382 0.721376 0.934934 0.175820 0.511709 0.901454 0.885356 0.668219 0.340268 
0.453062 0.157788 0.446443 0.665464 0.281740 0.198266 0.860978 0.022853 0.649534 0.168318 0.446973 0.631090 0.447037 0.206733 0.732966 0.562706 0.287106 0.480933 0.397958 0.271224 0.411296 0.969413 0.074102 0.527542 0.291052 0.783795 0.158066 0.793251 0.914752 0.394303 0.933042 0.280567 0.910424 0.420111 0.115299 0.212505 0.297490 0.057075 0.251654 0.974148 0.460076 0.287937 0.385337 0.689667 0.112499 0.667258 0.003718 0.366705 0.508351 0.828766 0.744781 0.388129 0.663396 0.761490 0.301481 0.130462 0.458964 0.644407 0.136428 0.760265 0.026947 0.530523 0.610426 0.076170 
0.429439 0.773522 0.600196 0.695141 0.907352 0.316666 0.267473 0.929584 0.886152 0.484035 0.123092 0.883060 0.060470 0.969645 0.122213 0.233661 0.414495 0.666094 0.121590 0.007467 0.399988 0.789703 0.378164 0.819022 0.647474 0.677476 0.135282 0.751256 0.997892 0.526079 0.568130 0.043650 0.507333 0.634766 0.600446 0.718678 0.614271 0.771767 0.528352 0.051050 0.457803 0.270689 0.690626 0.300606 0.841639 0.463348 0.352796 0.620498 0.699122 0.213657 0.521350 0.592764 0.384514 0.765552 0.522046 0.547015 0.998609 0.088530 0.956117 0.676129 0.675465 0.635031 0.183287 0.664760 
0.826397 0.213441 0.878270 0.242666 0.859440 0.212736 0.486167 0.066082 0.256573 0.961206 0.646219 0.156782 0.213401 0.031808 0.045127 0.112115 0.380847 0.206527 0.490948 0.804902 0.420287 0.070066 0.571341 0.808349 0.687012 0.358220 0.997712 0.747816 0.660406 0.036521 0.580576 0.002809 0.952294 0.421467 0.297947 0.436637 0.798893 0.035454 0.886460 0.490788 0.288823 0.289494 0.776715 0.188862 0.893336 0.476361 0.587508 0.653196 0.280461 0.842255 0.735561 0.767776 0.490127 0.053775 0.875584 0.033103 0.961380 0.316488 0.774071 0.254425 0.453297 0.000698 0.588973 0.478882 
0.083560 0.169622 0.120100 0.872977 0.431315 0.044693 0.551422 0.767817 0.836088 0.202400 0.013240 0.747169 0.873562 0.325935 0.337698 0.905671 0.740645 0.129962 0.695455 0.224184 0.184991 0.211549 0.744413 0.572314 0.174560 0.776944 0.474796 0.419663 0.858504 0.259086 0.848475 0.857899 0.321567 0.230402 0.848334 0.818814 0.109931 0.217429 0.109840 0.865562 0.486879 0.461107 0.561672 0.502348 0.845856 0.130603 0.679282 0.719807 0.519462 0.007352 0.502326 0.900701 0.249433 0.054276 0.863788 0.943508 0.879867 0.267191 0.490577 0.007536 0.213970 0.217933 0.104020 0.157740 
0.135103 0.721840 0.984392 0.775873 0.221761 0.800999 0.134438 0.979864 0.940634 0.985055 0.547444 0.746691 0.619182 0.608676 0.144876 0.972216 0.640940 0.428858 0.492904 0.635968 0.912580 0.242187 0.742061 0.810176 0.443382 0.459304 0.853477 0.095839 0.092733 0.257790 0.827045 0.289090 0.723702 0.772624 0.260535 0.988744 0.889569 0.921602 0.073383 0.548304 0.006238 0.025463 0.481170 0.464097 0.760672 0.635234 0.979508 0.768142 0.232909 0.196605 0.376551 0.567877 0.647923 0.895402 0.304167 0.280857 0.857295 0.537198 0.272839 0.211377 0.450027 0.687138 0.346354 0.860751 
0.174672 0.256395 0.857421 0.136299 0.544201 0.819731 0.264869 0.745982 0.857937 0.573184 0.877338 0.894422 0.762130 0.318299 0.674283 0.217397 0.575810 0.560456 0.238690 0.490691 0.738429 0.888189 0.679882 0.055663 0.311772 0.428635 0.301084 0.731219 0.958382 0.591646 0.551205 0.613361 0.176171 0.871862 0.645557 0.876194 0.602965 0.946245 0.959988 0.671850 0.952656 0.956555 0.653064 0.423914 0.761256 0.284755 0.331673 0.187768 0.374176 0.702380 0.420455 0.876497 0.790003 0.487914 0.232478 0.682736 0.586236 0.805336 0.604767 0.036481 0.166052 0.553529 0.612612 0.178987 
0.388821 0.163836 0.449504 0.246722 0.692028 0.742915 0.337685 0.306193 0.240687 0.521945 0.801810 0.667993 0.340492 0.467402 0.309292 0.313905 0.825838 0.545686 0.529354 0.023035 0.556229 0.218337 0.962120 0.035664 0.776669 0.283614 0.170030 0.393562 0.796204 0.495126 0.079476 0.940965 0.313813 0.330450 0.147179 0.801271 0.871236 0.796985 0.600807 0.513131 0.719441 0.004432 0.089450 0.753463 0.734386 0.518891 0.941336 0.037439 0.187829 0.390872 0.105637 0.429108 0.341972 0.691706 0.357398 0.659009 0.365063 0.154455 0.169654 0.810565 0.183612 0.320499 0.554411 0.508438 
0.833615 0.622288 0.832525 0.554461 0.731464 0.497549 0.616165 0.734422 0.119461 0.692407 0.068669 0.684537 0.440537 0.052195 0.903920 0.070754 0.370791 0.010753 0.741592 0.435482 0.355801 0.309615 0.126017 0.453353 0.546393 0.436625 0.644318 0.558936 0.658292 0.340020 0.382796 0.509094 0.162859 0.354999 0.919915 0.561665 0.403148 0.124249 0.843033 0.195258 0.792740 0.452986 0.520916 0.751277 0.939587 0.564292 0.083297 0.665539 0.088375 0.578283 0.589179 0.816027 0.387444 0.468935 0.922038 0.774984 0.248220 0.833784 0.077896 0.044641 0.405241 0.056209 0.043421 0.762313 
0.806231 0.251982 0.299848 0.507734 0.376136 0.578107 0.817117 0.341266 0.126603 0.192539 0.276167 0.063302 0.629265 0.355667 0.387418 0.016800 0.232138 0.889540 0.552798 0.851228 0.395112 0.239511 0.357975 0.088879 0.701993 0.993900 0.045015 0.785130 0.267489 0.164385 0.615349 0.314089 0.326252 0.028763 0.561770 0.828446 0.022798 0.506882 0.599492 0.109589 0.378457 0.161539 0.370975 0.352479 0.171686 0.135260 0.603467 0.337804 0.686476 0.771106 0.391274 0.750550 0.708410 0.167908 0.514369 0.908657 0.439071 0.349714 0.559027 0.506697 0.879165 0.698371 0.746141 0.792252 
0.060412 0.263397 0.516487 0.978877 0.676806 0.375865 0.429763 0.846345 0.430755 0.887147 0.835575 0.259327 0.384611 0.545949 0.943694 0.707204 0.990510 0.984272 0.841658 0.507874 0.917502 0.511971 0.995505 0.410123 0.459075 0.026377 0.064785 0.622564 0.545095 0.327965 0.159168 0.544651 0.214992 0.823272 0.531480 0.034923 0.238413 0.498798 0.546354 0.348987 0.923106 0.226545 0.207486 0.942120 0.952444 0.752889 0.228711 0.283090 0.169804 0.468051 0.733989 0.049575 0.448382 0.174335 0.852416 0.788774 0.558240 0.419669 0.052788 0.154874 0.066042 0.303413 0.308999 0.226037 
0.398083 0.841909 0.754463 0.779591 0.197083 0.831625 0.019315 0.748913 0.381534 0.240883 0.350681 0.602526 0.804443 0.028586 0.008156 0.967335 0.962302 0.765942 0.454528 0.349375 0.520635 0.934211 0.686714 0.422126 0.358451 0.069690 0.476901 0.403578 0.569468 0.864693 0.373626 0.259143 0.579515 0.122230 0.966910 0.566909 0.985243 0.300922 0.701342 0.862609 0.095480 0.529344 0.606303 0.178929 0.312764 0.394419 0.972570 0.225401 0.857992 0.351850 0.594178 0.947585 0.140314 0.151368 0.040023 0.564863 0.203384 0.906258 0.482988 0.614720 0.515910 0.484632 0.726942 0.208163 
0.522887 0.399060 0.388321 0.238281 0.272873 0.897721 0.187576 0.417169 0.062506 0.100410 0.021529 0.065091 0.942190 0.236711 0.959685 0.712054 0.984684 0.518878 0.628968 0.038367 0.303540 0.564589 0.695835 0.687220 0.095852 0.981217 0.529131 0.991704 0.495207 0.090414 0.407367 0.518527 0.057226 0.353362 0.895732 0.351059 0.846005 0.330845 0.579459 0.540952 0.623347 0.907876 0.601300 0.309065 0.223389 0.950551 0.602359 0.366883 0.400416 0.070950 0.240301 0.972227 0.919592 0.743556 0.665323 0.156434 0.693014 0.786663 0.622942 0.499511 0.504913 0.501410 0.511828 0.819524 
0.413828 0.106755 0.272912 0.083584 0.621423 0.664545 0.675322 0.044841 0.180301 0.846536 0.532745 0.601731 0.215376 0.081825 0.355475 0.964735 0.088942 0.291089 0.041810 0.061260 0.915600 0.025385 0.148347 0.092003 0.733156 0.301255 0.555171 0.009676 0.329423 0.416085 0.471451 0.658753 0.576684 0.968656 0.298319 0.238632 0.985841 0.330255 0.681969 0.870695 0.811514 0.423309 0.293824 0.904007 0.413628 0.048262 0.525747 0.920560 0.761264 0.472208 0.886751 0.027940 0.767794 0.171698 0.796245 0.206807 0.946167 0.826191 0.634325 0.233242 0.278240 0.853676 0.540828 0.567472 
0.661002 0.194389 0.269171 0.802037 0.673266 0.780315 0.689237 0.204610 0.806526 0.071922 0.288665 0.254133 0.566251 0.638012 0.912185 0.566034 0.916856 0.464337 0.055497 0.643141 0.807353 0.265723 0.083992 0.573377 0.418759 0.608881 0.521682 0.422482 0.501189 0.721198 0.935312 0.235982 0.279313 0.342850 0.774830 0.759770 0.232771 0.245165 0.121658 0.495505 0.114029 0.768683 0.960923 0.667137 0.208825 0.581702 0.983733 0.569069 0.990534 0.623437 0.311476 0.484773 0.450764 0.537210 0.222132 0.289875 0.350610 0.454240 0.603159 0.992847 0.239582 0.572859 0.397484 0.041611 
0.630587 0.364174 0.584898 0.701065 0.548395 0.003688 0.150766 0.841871 0.081117 0.249183 0.942466 0.892530 0.882254 0.379164 0.393424 0.157829 0.776006 0.146943 0.656887 0.788939 0.264938 0.925016 0.954228 0.524778 0.441258 0.057464 0.621266 0.988374 0.471540 0.286019 0.629544 0.161028 0.542145 0.695715 0.473211 0.600569 0.634223 0.502655 0.733859 0.942192 0.347791 0.246249 0.710621 0.258784 0.305512 0.639371 0.296446 0.081209 0.530548 0.873870 0.970258 0.086796 0.340155 0.821096 0.358568 0.561132 0.069014 0.241437 0.993023 0.169338 0.767288 0.950970 0.758331 0.272717 
0.292345 0.874798 0.451245 0.926135 0.395893 0.864873 0.543916 0.884118 0.919701 0.780456 0.343812 0.183943 0.825183 0.718109 0.139593 0.994754 0.226957 0.452192 0.569499 0.940702 0.538847 0.974454 0.377287 0.485110 0.567826 0.382835 0.943565 0.243432 0.823603 0.106488 0.194986 0.125302 0.898652 0.032345 0.048984 0.619170 0.462431 0.281526 0.422506 0.594402 0.284801 0.097667 0.396649 0.512054 0.149291 0.874805 0.232636 0.748807 0.713168 0.746527 0.070677 0.619882 0.020883 0.890061 0.136599 0.021106 0.415963 0.034953 0.292506 0.896568 0.549862 0.222190 0.904907 0.909751 
0.428739 0.596404 0.454952 0.398919 0.913820 0.065964 0.094889 0.903833 0.463780 0.115679 0.884718 0.250612 0.113949 0.882957 0.745837 0.647379 0.838805 0.956138 0.432251 0.070053 0.353018 0.723684 0.557541 0.878105 0.140208 0.587266 0.069239 0.376436 0.446133 0.507467 0.488357 0.462269 0.114931 0.158216 0.622379 0.311196 0.397956 0.511846 0.680984 0.581773 0.949932 0.099376 0.646263 0.132506 0.790629 0.053161 0.294448 0.814630 0.749387 0.663889 0.182582 0.426540 0.276543 0.829738 0.752722 0.862581 0.345117 0.781907 0.185187 0.865609 0.610324 0.384429 0.870450 0.753477 
0.015559 0.257891 0.978630 0.249287 0.281148 0.581301 0.493127 0.364277 0.094272 0.170227 0.233735 0.459138 0.334398 0.926557 0.963845 0.040814 0.591854 0.964592 0.008254 0.261054 0.437054 0.459250 0.431133 0.441544 0.984632 0.762157 0.379872 0.494825 0.301278 0.493128 0.251241 0.699601 0.536988 0.745891 0.652279 0.632759 0.001743 0.743868 0.722012 0.697860 0.101583 0.407709 0.074552 0.518340 0.455482 0.219449 0.114751 0.766943 0.919485 0.335849 0.695244 0.193824 0.176262 0.090144 0.865360 0.367844 0.312459 0.214007 0.366669 0.612281 0.256416 0.615722 0.185032 0.708325 
0.985791 0.359767 0.793920 0.737668 0.088319 0.599591 0.378879 0.325581 0.711449 0.495438 0.941770 0.207978 0.781801 0.085015 0.638872 0.912067 0.628155 0.830467 0.846739 0.055456 0.057153 0.017376 0.051502 0.893668 0.565252 0.552366 0.147300 0.325346 0.350557 0.021382 0.313609 0.841761 0.346943 0.440573 0.364072 0.324729 0.057267 0.151023 0.649594 0.358154 0.969183 0.514097 0.429085 0.018678 0.918043 0.434907 0.541963 0.657404 0.402041 0.376750 0.120047 0.853428 0.201659 0.987221 0.074407 0.124680 0.710631 0.500586 0.061167 0.829021 0.003373 0.083872 0.491625 0.407083 
0.168190 0.887436 0.216131 0.401627 0.165643 0.817845 0.696995 0.672936 0.891965 0.337960 0.583702 0.477519 0.459387 0.483235 0.060318 0.419978 0.167555 0.107053 0.123574 0.609286 0.507644 0.987403 0.752965 0.514212 0.124137 0.629981 0.221864 0.890922 0.693527 0.429176 0.138260 0.502331 0.546799 0.155008 0.181918 0.424136 0.924688 0.782090 0.916209 0.009725 0.810776 0.134992 0.631885 0.526710 0.704627 0.268678 0.131038 0.589976 0.974839 0.489626 0.745000 0.751187 0.725194 0.547539 0.578891 0.830821 0.714368 0.041257 0.368762 0.208696 0.187782 0.220469 0.179344 0.107711 
0.106871 0.900599 0.949886 0.536451 0.034311 0.619911 0.734037 0.078195 0.504275 0.175758 0.288158 0.841292 0.277507 0.436405 0.408795 0.589659 0.170531 0.288494 0.235168 0.469214 0.088376 0.291194 0.618324 0.448959 0.398092 0.076473 0.757335 0.942535 0.042321 0.130570 0.872188 0.640220 0.760188 0.554491 0.660735 0.994267 0.704832 0.861814 0.362370 0.929149 0.542459 0.996591 0.954650 0.330655 0.524060 0.617768 0.993632 0.821380 0.749035 0.335671 0.208409 0.761828 0.817164 0.956020 0.541597 0.662457 0.052443 0.511316 0.262732 0.943522 0.477141 0.714124 0.518260 0.947086 
0.368307 0.448885 0.057897 0.156398 0.768021 0.543171 0.357075 0.417651 0.805770 0.913168 0.590201 0.072516 0.349161 0.851753 0.106691 0.152050 0.049216 0.138128 0.329867 0.617430 0.522918 0.969729 0.614836 0.421852 0.328212 0.113421 0.155965 0.685390 0.051935 0.136075 0.048187 0.260704 0.031465 0.062571 0.156186 0.854779 0.184500 0.783455 0.344999 0.412441 0.646859 0.665806 0.158194 0.912278 0.208192 0.478808 0.667275 0.808757 0.915110 0.840397 0.321732 0.934324 0.026217 0.150911 0.868451 0.149156 0.919278 0.898621 0.199213 0.948800 0.159387 0.170320 0.644043 0.805028 
0.198800 0.269680 0.024560 0.971896 0.665049 0.541136 0.977834 0.836793 0.258982 0.252482 0.667586 0.117705 0.572401 0.488915 0.217944 0.153604 0.449394 0.258670 0.138390 0.301940 0.029606 0.467496 0.593059 0.521471 0.986664 0.976665 0.695978 0.557931 0.562665 0.724342 0.556386 0.608320 0.551336 0.950025 0.474023 0.367286 0.477047 0.299995 0.948296 0.590874 0.911071 0.303859 0.213326 0.349509 0.786463 0.273169 0.880264 0.052398 0.141159 0.458204 0.542537 0.715107 0.836957 0.878731 0.336119 0.596489 0.395447 0.012674 0.216119 0.923604 0.445503 0.784182 0.846780 0.955074 
0.484783 0.551095 0.214173 0.562651 0.065286 0.972788 0.201955 0.079748 0.351348 0.565387 0.812341 0.592798 0.290133 0.083650 0.420632 0.000714 0.921799 0.664332 0.896769 0.573599 0.158422 0.207219 0.486222 0.218696 0.320986 0.290968 0.586387 0.244733 0.313800 0.305678 0.289411 0.622572 0.823882 0.835783 0.667276 0.597066 0.127285 0.353292 0.793947 0.810417 0.315448 0.856988 0.199893 0.282110 0.606165 0.754475 0.192271 0.798308 0.175484 0.044979 0.647078 0.342215 0.738282 0.860224 0.820737 0.370132 0.118157 0.857431 0.364664 0.735684 0.659155 0.795979 0.006396 0.549243 
0.339647 0.179085 0.302030 0.126202 0.122170 0.130384 0.225708 0.205192 0.277076 0.599846 0.029689 0.327091 0.687373 0.858254 0.386884 0.638406 0.158784 0.006087 0.344178 0.805030 0.914164 0.309290 0.163153 0.904707 0.314520 0.415560 0.388379 0.107833 0.119711 0.775904 0.259612 0.032591 0.455608 0.771923 0.391654 0.510325 0.169292 0.977871 0.282673 0.024837 0.282351 0.119705 0.619657 0.270806 0.139239 0.385329 0.614418 0.390991 0.076678 0.844955 0.473838 0.051581 0.203855 0.392524 0.024401 0.914431 0.122590 0.203114 0.896453 0.168823 0.070631 0.359358 0.099835 0.272129 
0.953910 0.859036 0.372286 0.528319 0.795080 0.577723 0.798764 0.861811 0.733734 0.806272 0.087542 0.209182 0.972671 0.880452 0.879380 0.711337 0.470249 0.575755 0.009346 0.522899 0.981071 0.485447 0.141755 0.738216 0.441741 0.327931 0.534746 0.554031 0.514484 0.036456 0.081212 0.443444 0.473906 0.042921 0.115617 0.646414 0.910469 0.544817 0.141205 0.798605 0.292389 0.848398 0.721619 0.648430 0.467060 0.430798 0.010478 0.114536 0.578648 0.793900 0.383727 0.707518 0.890350 0.450687 0.729973 0.275157 0.510793 0.258902 0.100687 0.716250 0.942112 0.591528 0.721297 0.420944 
0.922938 0.231108 0.850150 0.233623 0.426429 0.437811 0.363135 0.824970 0.614196 0.827808 0.680491 0.124644 0.020904 0.230242 0.300653 0.454082 0.305274 0.562082 0.463138 0.193757 0.295462 0.715276 0.734118 0.828829 0.186916 0.158146 0.714354 0.663723 0.417452 0.628330 0.153051 0.219601 0.024133 0.750352 0.239874 0.676409 0.976724 0.986967 0.863211 0.767883 0.291668 0.584780 0.338683 0.747982 0.340426 0.178345 0.842363 0.901514 0.847400 0.523504 0.498497 0.901226 0.654725 0.466882 0.531687 0.767576 0.342148 0.992339 0.709270 0.885474 0.292618 0.408179 0.712368 0.005482 
0.051503 0.168797 0.941868 0.859367 0.372301 0.068989 0.167439 0.571553 0.860058 0.590354 0.499250 0.820571 0.923711 0.146891 0.614525 0.762175 0.921077 0.586480 0.265366 0.095645 0.163512 0.967672 0.901366 0.075387 0.169507 0.194141 0.839981 0.034266 0.541434 0.448396 0.292278 0.866035 0.176867 0.740486 0.648671 0.567072 0.014962 0.064827 0.246272 0.512898 0.952477 0.229432 0.741771 0.321694 0.066272 0.511946 0.801528 0.431666 0.938680 0.640677 0.248283 0.054784 0.061639 0.420719 0.211068 0.195467 0.290166 0.913255 0.419891 0.624221 0.000932 0.437296 0.642765 0.979535 
0.738828 0.028019 0.063370 0.919735 0.777283 0.297994 0.478143 0.049437 0.997037 0.800157 0.978539 0.981587 0.504255 0.575219 0.407173 0.068671 0.011276 0.387470 0.434045 0.155666 0.601507 0.360355 0.869192 0.662878 0.758664 0.984414 0.472000 0.110000 0.546699 0.667534 0.135868 0.598065 0.176505 0.161573 0.116689 0.726193 0.562679 0.088335 0.450819 0.446848 0.127714 0.108960 0.605103 0.316518 0.192874 0.935684 0.046871 0.158382 0.325489 0.106670 0.517155 0.550236 0.677944 0.602292 0.233108 0.406022 0.231137 0.047825 0.455878 0.471798 0.923170 0.440009 0.968378 0.957409 
0.270106 0.322823 0.418637 0.582223 0.805915 0.916390 0.471095 0.378279 0.393865 0.638790 0.971033 0.725175 0.084784 0.741682 0.171831 0.306406 0.249901 0.688144 0.627985 0.795570 0.044455 0.433360 0.348124 0.907241 0.475829 0.168369 0.334245 0.889884 0.403026 0.962070 0.848515 0.904051 0.377601 0.176490 0.233576 0.034814 0.365574 0.173673 0.585256 0.949465 0.837424 0.950718 0.539771 0.188532 0.747434 0.764605 0.638461 0.607838 0.503795 0.122360 0.329706 0.351167 0.272710 0.155846 0.978596 0.079051 0.021590 0.620471 0.924879 0.758763 0.980187 0.720318 0.699980 0.261823 
0.418990 0.553256 0.948543 0.337069 0.408767 0.102411 0.158291 0.041280 0.267323 0.230481 0.695731 0.449859 0.217590 0.842909 0.539937 0.392639 0.141966 0.120680 0.398620 0.484917 0.450222 0.853622 0.671654 0.529616 0.766621 0.090633 0.497367 0.664215 0.673339 0.977794 0.935996 0.446478 0.306225 0.589224 0.639707 0.689600 0.827886 0.323120 0.058324 0.345638 0.403837 0.388471 0.861162 0.364724 0.529443 0.406536 0.611930 0.474015 0.623526 0.562154 0.411921 0.456317 0.544566 0.217417 0.972561 0.209267 0.610387 0.958181 0.735888 0.011873 0.046698 0.647109 0.212021 0.917530 
0.546318 0.823208 0.227588 0.994301 0.388978 0.625699 0.318936 0.401181 0.328952 0.415255 0.096856 0.652609 0.876557 0.907187 0.588365 0.451208 0.018597 0.122962 0.897832 0.077101 0.046438 0.408252 0.995090 0.739527 0.091175 0.571749 0.532699 0.746680 0.301694 0.779255 0.293722 0.746855 0.666817 0.811518 0.222446 0.759155 0.237283 0.431456 0.609323 0.589143 0.249646 0.019151 0.704215 0.782685 0.574704 0.603696 0.615425 0.064534 0.505593 0.467041 0.405023 0.931021 0.442460 0.349343 0.870998 0.411191 0.730722 0.953936 0.086834 0.502576 0.742501 0.797272 0.011733 0.056688 
0.944317 0.805418 0.046982 0.678306 0.242826 0.468093 0.050771 0.263253 0.329162 0.012933 0.010624 0.049296 0.787873 0.455205 0.669180 0.911256 0.851717 0.184083 0.185099 0.265546 0.466082 0.823152 0.257760 0.641569 0.737739 0.392809 0.736090 0.327845 0.346701 0.332972 0.363171 0.600542 0.905401 0.458571 0.593704 0.433157 0.136856 0.719194 0.821837 0.169048 0.947800 0.079418 0.440628 0.896398 0.726378 0.285931 0.314665 0.715063 0.635337 0.707829 0.493058 0.414405 0.531678 0.216627 0.978766 0.004307 0.291620 0.412732 0.818165 0.183102 0.568624 0.332320 0.503910 0.747702 
0.414855 0.024602 0.007074 0.176697 0.337226 0.967264 0.265421 0.487798 0.600240 0.965345 0.171054 0.169608 0.047239 0.438423 0.730698 0.104863 0.081841 0.939360 0.642191 0.585870 0.007101 0.109206 0.106333 0.314696 0.519596 0.676319 0.410467 0.549008 0.706130 0.883680 0.751777 0.944408 0.869123 0.182827 0.839198 0.654355 0.723438 0.048224 0.017365 0.401397 0.368160 0.339977 0.369523 0.488978 0.080179 0.837628 0.066642 0.201056 0.468512 0.730429 0.782101 0.348060 0.844864 0.786219 0.351234 0.544710 0.980220 0.531292 0.314795 0.239386 0.552962 0.293689 0.834899 0.709917 
0.984814 0.372510 0.225131 0.231829 0.514595 0.990223 0.656814 0.976246 0.184078 0.491680 0.581561 0.306291 0.338228 0.031671 0.918502 0.475328 0.162219 0.427773 0.081792 0.712834 0.051049 0.292995 0.057992 0.566088 0.475405 0.996284 0.972244 0.516315 0.171145 0.353652 0.494231 0.332361 0.157945 0.776886 0.345680 0.771114 0.284387 0.171334 0.552236 0.065535 0.171080 0.447291 0.265649 0.046752 0.681737 0.165824 0.975344 0.767776 0.519521 0.519468 0.392108 0.259093 0.826839 0.582337 0.719677 0.503592 0.550325 0.211634 0.477217 0.045536 0.756034 0.244013 0.867755 0.377958 
0.302613 0.489943 0.677231 0.734568 0.931658 0.827898 0.413017 0.588070 0.178127 0.317447 0.305866 0.716975 0.083097 0.718947 0.507240 0.898422 0.222427 0.276286 0.739945 0.317094 0.953017 0.949530 0.465681 0.089295 0.758701 0.796809 0.411025 0.142802 0.087683 0.744762 0.552136 0.956766 0.863579 0.450975 0.052769 0.903295 0.124208 0.943793 0.923711 0.630270 0.567678 0.624464 0.091745 0.050458 0.400310 0.736836 0.361700 0.641932 0.577113 0.703827 0.754938 0.820962 0.827005 0.422983 0.643672 0.863296 0.779392 0.503983 0.961719 0.200880 0.440769 0.970903 0.306001 0.130187 
0.704022 0.467337 0.136278 0.552397 0.356860 0.505872 0.271949 0.072490 0.548496 0.411122 0.068922 0.703460 0.013702 0.281617 0.549430 0.208060 0.031556 0.938825 0.001333 0.541246 0.339623 0.459579 0.328674 0.506440 0.088400 0.750198 0.350766 0.926046 0.225862 0.281507 0.546369 0.001869 0.677320 0.507697 0.826438 0.479619 0.189332 0.062164 0.898320 0.129558 0.066746 0.396676 0.714641 0.400765 0.643184 0.268213 0.814896 0.470822 0.930648 0.612563 0.300194 0.902695 0.568139 0.866425 0.026799 0.092078 0.094650 0.299402 0.303004 0.406830 0.824469 0.894495 0.409241 0.306506 
0.671276 0.043017 0.710093 0.035517 0.952352 0.844292 0.508338 0.151385 0.498700 0.619317 0.911529 0.008072 0.017174 0.157751 0.170621 0.150819 0.069692 0.664415 0.088477 0.702168 0.282295 0.916367 0.886487 0.127106 0.469060 0.505023 0.599201 0.878032 0.213204 0.072364 0.032382 0.935413 0.476574 0.182538 0.657558 0.110742 0.226853 0.483973 0.119955 0.236501 0.797717 0.260831 0.922651 0.063516 0.595568 0.869483 0.936425 0.605096 0.427673 0.770521 0.499109 0.311784 0.435540 0.230052 0.630026 0.788698 0.367413 0.226261 0.740787 0.738308 0.035031 0.957781 0.354969 0.088057 
0.536276 0.613595 0.394193 0.554635 0.368669 0.876586 0.274721 0.160255 0.176915 0.613777 0.025773 0.761958 0.393131 0.987027 0.530936 0.338882 0.029441 0.675100 0.270541 0.751440 0.189618 0.343816 0.871577 0.223265 0.023834 0.464934 0.749171 0.218683 0.672272 0.047262 0.128730 0.556151 0.170894 0.885194 0.603884 0.660674 0.790785 0.389962 0.456246 0.393140 0.766378 0.020347 0.127610 0.030431 0.580114 0.345831 0.372936 0.129814 0.156850 0.904942 0.586803 0.480021 0.033844 0.837677 0.546822 0.755105 0.589427 0.452731 0.428580 0.240734 0.470524 0.298528 0.718490 0.782130 
0.701106 0.574054 0.368288 0.977448 0.507040 0.512117 0.784246 0.151284 0.686053 0.824490 0.799616 0.820268 0.682193 0.411579 0.625136 0.387762 0.332602 0.030571 0.710777 0.269516 0.743786 0.221531 0.845095 0.304400 0.770892 0.616777 0.992224 0.042170 0.606531 0.149519 0.567951 0.532048 0.892238 0.066917 0.528261 0.792862 0.133141 0.383843 0.019127 0.165811 0.269776 0.225632 0.318318 0.216720 0.765132 0.486943 0.216376 0.380318 0.194525 0.257253 0.127545 0.489641 0.428525 0.040841 0.262251 0.110548 0.366215 0.614170 0.838167 0.655663 0.200185 0.709672 0.346542 0.600843 
0.671589 0.299034 0.963120 0.706957 0.239276 0.536380 0.152800 0.893380 0.597733 0.337144 0.812572 0.534234 0.878476 0.976151 0.456233 0.797531 0.787960 0.225108 0.025181 0.679548 0.203361 0.698362 0.928345 0.217251 0.565668 0.808104 0.059525 0.039591 0.843312 0.353045 0.440116 0.831592 0.099570 0.044815 0.499775 0.647985 0.959385 0.126782 0.923601 0.240650 0.746410 0.110701 0.490521 0.274126 0.552756 0.247334 0.782325 0.753919 0.609022 0.748109 0.093241 0.376984 0.421189 0.872332 0.240161 0.774827 0.621237 0.385362 0.303210 0.610926 0.639560 0.733713 0.753270 0.194286 
0.179347 0.435866 0.088698 0.969184 0.760792 0.165096 0.434130 0.134786 0.695819 0.314048 0.614377 0.542575 0.978937 0.806375 0.975176 0.642949 0.490367 0.270643 0.882496 0.307254 0.559191 0.802609 0.031681 0.180417 0.921859 0.226044 0.598165 0.667624 0.675224 0.497146 0.070988 0.185808 0.824573 0.729486 0.338301 0.234980 0.171217 0.367344 0.034546 0.215316 0.869118 0.577674 0.122629 0.784404 0.395374 0.712526 0.319611 0.819012 0.649205 0.687344 0.994578 0.384525 0.680328 0.816258 0.359962 0.644360 0.443738 0.549898 0.905497 0.585538 0.274974 0.733451 0.037694 0.190537 
0.129724 0.137591 0.260359 0.899259 0.799039 0.655172 0.619593 0.204237 0.412548 0.645267 0.881804 0.876975 0.795595 0.946907 0.078389 0.552663 0.369233 0.332473 0.278724 0.207985 0.217618 0.325638 0.273420 0.669078 0.318802 0.890505 0.611985 0.538372 0.503172 0.557220 0.760316 0.183803 0.277245 0.526032 0.623609 0.267353 0.132482 0.267651 0.415003 0.299667 0.965859 0.253533 0.807581 0.167069 0.280556 0.791910 0.996429 0.037879 0.280867 0.409914 0.090499 0.790422 0.638098 0.631731 0.422165 0.920096 0.974444 0.625303 0.380803 0.071427 0.473846 0.920235 0.899073 0.641870 
0.999353 0.299919 0.421938 0.577245 0.081698 0.205705 0.757478 0.530575 0.795915 0.305773 0.581097 0.563435 0.753262 0.466489 0.124327 0.538001 0.567401 0.405123 0.526619 0.831976 0.785595 0.524777 0.807978 0.248477 0.705286 0.663154 0.540442 0.271173 0.713737 0.427693 0.310564 0.846135 0.486568 0.916898 0.804070 0.194747 0.421381 0.116226 0.902419 0.675020 0.936526 0.702471 0.709926 0.854036 0.767557 0.098948 0.703620 0.443044 0.969666 0.100603 0.721427 0.224069 0.699477 0.897763 0.287421 0.937348 0.847269 0.122076 0.465670 0.095081 0.128290 0.507378 0.673121 0.167711 
0.172928 0.760594 0.709449 0.711407 0.927297 0.943356 0.451333 0.757115 0.743142 0.847551 0.016336 0.003994 0.265529 0.538482 0.653689 0.182169 0.113662 0.459922 0.131182 0.365019 0.322716 0.161342 0.108170 0.005314 0.373880 0.920373 0.397628 0.274449 0.576182 0.330198 0.391042 0.708268 0.186549 0.505970 0.129128 0.879886 0.387312 0.170484 0.377087 0.756967 0.015933 0.252840 0.385577 0.212318 0.931964 0.497291 0.336335 0.283479 0.849348 0.153010 0.170038 0.653964 0.829068 0.115431 0.286691 0.733108 0.194734 0.552689 0.354289 0.006554 0.838633 0.839469 0.438114 0.521102 
0.032062 0.036630 0.750437 0.841857 0.801747 0.992048 0.490265 0.379666 0.699047 0.357475 0.738039 0.593766 0.491811 0.007373 0.371974 0.423895 0.726529 0.480363 0.315758 0.774275 0.127370 0.420745 0.155088 0.062584 0.690513 0.560348 0.320328 0.306163 0.007233 0.227695 0.335578 0.891057 0.418579 0.215547 0.458098 0.027899 0.257985 0.108092 0.876603 0.707440 0.087742 0.508198 0.035051 0.404971 0.173706 0.962037 0.876500 0.627343 0.960023 0.268422 0.750374 0.063824 0.005204 0.002659 0.944518 0.768461 0.876464 0.517373 0.885616 0.168124 0.812553 0.334370 0.964066 0.049834 
0.560479 0.270340 0.037604 0.686529 0.587709 0.904542 0.435151 0.611326 0.072635 0.698984 0.790449 0.252313 0.725535 0.235539 0.258182 0.301312 0.813502 0.763584 0.654088 0.539381 0.676977 0.101641 0.628867 0.551720 0.290844 0.033061 0.930705 0.380198 0.283634 0.606153 0.075515 0.097532 0.964106 0.810810 0.693005 0.366326 0.658534 0.227927 0.481974 0.556871 0.916126 0.414880 0.963281 0.519878 0.497049 0.737674 0.423564 0.503060 0.262746 0.205646 0.094945 0.014061 0.282223 0.388447 0.486430 0.811368 0.365739 0.237190 0.861659 0.982374 0.180254 0.526686 0.019162 0.282555 
0.881361 0.996591 0.783800 0.160474 0.072738 0.517448 0.478865 0.050297 0.371603 0.940861 0.199784 0.687989 0.737768 0.127971 0.655922 0.891243 0.409477 0.442828 0.014713 0.383718 0.965806 0.927674 0.262295 0.647912 0.949743 0.950722 0.232656 0.196126 0.004007 0.723470 0.888848 0.474529 0.013548 0.662179 0.714958 0.513637 0.645141 0.315827 0.110258 0.192508 0.039371 0.399169 0.175945 0.304051 0.061966 0.730284 0.785088 0.471391 0.855133 0.410877 0.476263 0.364307 0.404091 0.302489 0.469681 0.398262 0.267785 0.797138 0.803192 0.478321 0.735689 0.277228 0.733812 0.790091 
0.673832 0.447658 0.324420 0.136778 0.653127 0.348266 0.421406 0.431993 0.445326 0.414340 0.550986 0.979417 0.927840 0.000133 0.296057 0.497847 0.834538 0.918183 0.946943 0.142145 0.932344 0.389769 0.466490 0.423597 0.431165 0.531339 0.443037 0.175915 0.337890 0.769011 0.632555 0.643441 0.012750 0.783307 0.614323 0.034653 0.001165 0.819607 0.481029 0.592275 0.694876 0.282746 0.021556 0.535380 0.265336 0.643862 0.731435 0.470947 0.826693 0.535895 0.798462 0.915073 0.966408 0.089984 0.063158 0.992552 0.932631 0.076744 0.963711 0.855511 0.303535 0.191047 0.976487 0.158752 
0.191403 0.153922 0.423800 0.341184 0.179062 0.832077 0.277063 0.251999 0.687275 0.562482 0.842648 0.361788 0.219521 0.945408 0.076349 0.106939 0.690024 0.040949 0.170506 0.217562 0.491917 0.648326 0.112577 0.800195 0.241364 0.458672 0.019109 0.768618 0.245826 0.022127 0.040906 0.219576 0.084385 0.399255 0.769784 0.557660 0.396979 0.470047 0.889168 0.125201 0.313566 0.226992 0.176517 0.069688 0.691998 0.106823 0.540898 0.983814 0.949931 0.381225 0.525659 0.383992 0.595737 0.595334 0.210564 0.544832 0.521000 0.221912 0.289558 0.994363 0.566244 0.292649 0.238556 0.579323 
0.365615 0.886535 0.089232 0.812738 0.177608 0.080106 0.362838 0.494220 0.012645 0.910953 0.772285 0.214166 0.370702 0.126793 0.255190 0.428017 0.996402 0.660038 0.898872 0.893721 0.371792 0.612184 0.770534 0.997740 0.577249 0.559358 0.883553 0.035005 0.764984 0.757045 0.208140 0.560146 0.191665 0.986709 0.952525 0.152528 0.659970 0.182913 0.828870 0.749711 0.253305 0.048825 0.326177 0.243054 0.026281 0.800500 0.285103 0.458853 0.287784 0.281359 0.889033 0.041775 0.782363 0.513774 0.657932 0.044077 0.825126 0.478532 0.800319 0.014787 0.143434 0.693167 0.602204 0.189268 
0.458800 0.032442 0.355118 0.003454 0.443897 0.092904 0.576123 0.989609 0.630378 0.622627 0.039612 0.889715 0.164263 0.402932 0.094504 0.945938 0.322447 0.499825 0.320191 0.001443 0.949485 0.520577 0.704370 0.281965 0.424753 0.213188 0.599049 0.751005 0.378565 0.532985 0.967762 0.070542 0.252881 0.700806 0.584091 0.785691 0.503544 0.915633 0.644692 0.325579 0.551198 0.150678 0.375619 0.854935 0.566582 0.662782 0.129873 0.964648 0.037259 0.943557 0.079139 0.600876 0.540284 0.824129 0.696633 0.917469 0.983656 0.727501 0.411330 0.995363 0.465156 0.329109 0.316459 0.050827 
0.983290 0.117397 0.133358 0.234007 0.208925 0.626151 0.683354 0.249329 0.342228 0.108883 0.108051 0.482650 0.583166 0.557925 0.481468 0.715479 0.170059 0.556691 0.207489 0.739897 0.353697 0.769134 0.768880 0.663499 0.581590 0.829856 0.084805 0.368076 0.878227 0.240299 0.411541 0.360997 0.268181 0.704914 0.604976 0.074359 0.163877 0.627344 0.552529 0.316125 0.754376 0.217873 0.900659 0.359278 0.441522 0.078473 0.920075 0.047881 0.294123 0.192015 0.214297 0.308973 0.731301 0.180997 0.401087 0.616179 0.603053 0.102833 0.278979 0.115758 0.246829 0.465683 0.306219 0.373668 
0.157957 0.252186 0.312697 0.028522 0.826027 0.137085 0.863132 0.792624 0.377730 0.128826 0.650049 0.401080 0.716001 0.509692 0.349789 0.354686 0.088889 0.821418 0.634695 0.377206 0.631034 0.179227 0.961098 0.655178 0.877196 0.315208 0.273227 0.871554 0.354067 0.827342 0.577617 0.094757 0.900414 0.524470 0.650890 0.462679 0.338934 0.217177 0.104539 0.125685 0.061633 0.904440 0.356969 0.617418 0.909501 0.834498 0.424995 0.387495 0.727319 0.231093 0.280330 0.066619 0.588594 0.352901 0.759302 0.857802 0.496717 0.988724 0.642002 0.508235 0.258907 0.284491 0.771513 0.327246 
0.855722 0.759210 0.946733 0.674406 0.780216 0.984719 0.335815 0.400974 0.793493 0.582960 0.386755 0.731466 0.643861 0.601863 0.415396 0.587805 0.008742 0.664511 0.998445 0.997562 0.100532 0.640025 0.771959 0.191338 0.765958 0.749692 0.037092 0.852219 0.127424 0.283027 0.543467 0.508038 0.820916 0.636868 0.087202 0.616798 0.975741 0.132208 0.984856 0.932731 0.286089 0.167131 0.669542 0.544657 0.398905 0.942769 0.817427 0.143845 0.533845 0.789714 0.624560 0.809763 0.719111 0.651461 0.937507 0.663392 0.902984 0.648516 0.215579 0.137358 0.727226 0.794658 0.720083 0.887473 
0.647218 0.897794 0.772282 0.849771 0.465042 0.075828 0.091400 0.730958 0.272119 0.132707 0.495453 0.590652 0.280367 0.901861 0.312010 0.860630 0.939868 0.601198 0.392009 0.148601 0.597281 0.324127 0.154938 0.105517 0.182134 0.044666 0.591899 0.194640 0.281987 0.008799 0.669368 0.644891 0.410848 0.833033 0.316332 0.931595 0.899913 0.632817 0.600448 0.744783 0.065651 0.202334 0.266066 0.709739 0.641948 0.267458 0.915175 0.008470 0.209285 0.270205 0.633492 0.280013 0.110635 0.596070 0.045001 0.360671 0.898248 0.612165 0.418175 0.722552 0.294977 0.915539 0.118137 0.277341 
0.372653 0.224309 0.823410 0.766977 0.916930 0.582836 0.782811 0.328106 0.982044 0.331514 0.526739 0.663794 0.076968 0.714239 0.301406 0.975081 0.694730 0.925807 0.971964 0.859900 0.278217 0.719646 0.607153 0.416030 0.481401 0.735402 0.885292 0.312319 0.259768 0.903444 0.000710 0.625570 0.272810 0.152716 0.695055 0.625376 0.961941 0.310351 0.314496 0.694442 0.699879 0.649478 0.939732 0.112117 0.869110 0.133040 0.328328 0.988687 0.127210 0.287728 0.619337 0.625643 0.349559 0.732061 0.333235 0.299889 0.010078 0.976678 0.819351 0.054889 0.367362 0.290269 0.763832 0.623886 
0.192336 0.670191 0.118596 0.574111 0.767004 0.650096 0.538226 0.000833 0.146094 0.470224 0.591432 0.597623 0.646143 0.070629 0.159904 0.702076 0.151990 0.393667 0.993242 0.299367 0.493612 0.727400 0.566766 0.901595 0.162660 0.718756 0.210936 0.040428 0.650291 0.629475 0.337384 0.190880 0.083375 0.064530 0.117689 0.159551 0.522199 0.657536 0.493240 0.348737 0.700862 0.692661 0.820610 0.592182 0.100359 0.745089 0.114865 0.702915 0.901087 0.311197 0.413050 0.265064 0.437601 0.863540 0.255047 0.388801 0.978584 0.921054 0.225648 0.661504 0.578028 0.436882 0.119745 0.048127 
0.424989 0.818332 0.208333 0.261211 0.554050 0.491940 0.570693 0.213461 0.747960 0.903921 0.064954 0.716555 0.306741 0.462349 0.798597 0.810375 0.470886 0.588832 0.627005 0.005915 0.280830 0.549994 0.764726 0.912453 0.197316 0.090248 0.506985 0.225576 0.740347 0.794293 0.067517 0.887926 0.577732 0.737280 0.012616 0.189891 0.171069 0.322953 0.873563 0.499529 0.778346 0.559422 0.659275 0.488207 0.626404 0.206061 0.731672 0.721430 0.638068 0.950764 0.021249 0.888941 0.203662 0.343082 0.207740 0.523543 0.279571 0.813120 0.127161 0.060091 0.436341 0.164654 0.300081 0.363877 
0.477985 0.949849 0.594720 0.915363 0.216818 0.849745 0.635078 0.704290 0.662607 0.974396 0.296082 0.898429 0.809926 0.472364 0.769674 0.603493 0.122197 0.851410 0.087741 0.667974 0.730763 0.781793 0.340098 0.501232 0.205392 0.550962 0.410016 0.505101 0.352165 0.926838 0.902576 0.906383 0.849577 0.352877 0.454943 0.837277 0.918885 0.548448 0.246747 0.479488 0.545567 0.825516 0.255546 0.922323 0.860174 0.629906 0.086763 0.664379 0.431375 0.564299 0.325565 0.208443 0.792569 0.142335 0.014951 0.475888 0.632898 0.499362 0.706203 0.942719 0.924777 0.454494 0.233603 0.844866 
0.121910 0.874446 0.010722 0.835804 0.562545 0.394938 0.244982 0.878148 0.649611 0.187900 0.372600 0.290660 0.398480 0.741826 0.123124 0.189255 0.135853 0.462622 0.697868 0.577703 0.244150 0.255564 0.696351 0.187303 0.126536 0.974333 0.340878 0.181657 0.998372 0.301070 0.842327 0.308736 0.639935 0.293771 0.448477 0.188280 0.038787 0.487444 0.695350 0.167465 0.303174 0.078213 0.866554 0.497944 0.756727 0.511865 0.591507 0.230408 0.055655 0.504478 0.062586 0.246990 0.398985 0.182791 0.518777 0.597195 0.525569 0.324194 0.595599 0.200576 0.995250 0.095097 0.126604 0.035343 
0.588887 0.395364 0.277845 0.930841 0.122461 0.060823 0.577310 0.959060 0.411349 0.104862 0.222951 0.512720 0.102938 0.113829 0.271886 0.294218 0.355222 0.279924 0.124783 0.954854 0.823488 0.160856 0.213323 0.464461 0.281392 0.877109 0.394218 0.571952 0.229189 0.435196 0.106869 0.510149 0.948605 0.905158 0.657989 0.168876 0.132697 0.807846 0.779189 0.733415 0.922590 0.840182 0.731108 0.897697 0.283670 0.662229 0.749755 0.346986 0.347627 0.642431 0.388733 0.308157 0.959135 0.985966 0.560004 0.509303 0.309739 0.839097 0.388069 0.181791 0.268997 0.654470 0.985208 0.453881 
0.225292 0.938060 0.662618 0.884803 0.948416 0.190588 0.759520 0.015866 0.276053 0.996594 0.048760 0.859855 0.243417 0.782660 0.555752 0.468000 0.119755 0.760398 0.388183 0.598317 0.152917 0.421278 0.628746 0.291190 0.812070 0.950073 0.795544 0.542585 0.282044 0.356699 0.891090 0.682749 0.452862 0.862311 0.985446 0.979914 0.710107 0.537614 0.783745 0.952904 0.509663 0.324909 0.798174 0.401989 0.739907 0.535383 0.740369 0.941662 0.749878 0.772676 0.166870 0.879107 0.939814 0.803518 0.017453 0.462758 0.130630 0.457202 0.349952 0.952848 0.419009 0.571323 0.966997 0.942432 
0.382008 0.437358 0.204791 0.760832 0.767627 0.387901 0.528359 0.801918 0.889385 0.077221 0.065841 0.517581 0.829795 0.392368 0.248223 0.425760 0.521066 0.388011 0.272918 0.807134 0.476701 0.224458 0.123474 0.392425 0.573464 0.060919 0.990506 0.831510 0.668314 0.845750 0.741151 0.273424 0.131467 0.599676 0.022862 0.015883 0.278480 0.228556 0.394094 0.097968 0.802634 0.247207 0.859736 0.290986 0.583990 0.948823 0.907937 0.527309 0.569441 0.286253 0.365047 0.144731 0.723000 0.958906 0.472333 0.166443 0.947350 0.295598 0.485735 0.631144 0.535704 0.982947 0.880335 0.159280 
0.581774 0.163290 0.690851 0.603715 0.430803 0.748252 0.045139 0.116195 0.099246 0.052150 0.872212 0.998528 0.120204 0.083184 0.390001 0.832707 0.643628 0.966918 0.599532 0.345323 0.143351 0.975482 0.001123 0.194146 0.734341 0.252855 0.361455 0.575913 0.343783 0.445930 0.549397 0.339838 0.401259 0.622004 0.051537 0.575785 0.800553 0.713916 0.480830 0.950213 0.052596 0.473350 0.196195 0.702918 0.022126 0.477005 0.131485 0.408892 0.711107 0.751113 0.293333 0.281738 0.574250 0.183627 0.115085 0.344538 0.709741 0.241824 0.187179 0.231989 0.313301 0.720182 0.182522 0.633655 
0.252428 0.311245 0.110797 0.744838 0.518761 0.215832 0.266832 0.360789 0.679819 0.618555 0.728819 0.832799 0.660239 0.750527 0.800393 0.504870 0.939704 0.002787 0.284031 0.751242 0.612822 0.643219 0.636748 0.581977 0.503575 0.463429 0.338951 0.499543 0.918609 0.044001 0.351314 0.931292 0.006309 0.420556 0.683999 0.105863 0.923410 0.704373 0.857744 0.133155 0.735765 0.429134 0.224783 0.341367 0.393269 0.035545 0.264466 0.105594 0.855588 0.026726 0.622213 0.738741 0.093288 0.996426 0.455388 0.892988 0.294213 0.378624 0.086939 0.451305 0.576086 0.180179 0.138585 0.683522 
0.290517 0.678790 0.455641 0.289827 0.281853 0.452203 0.328682 0.740978 0.081549 0.148575 0.532953 0.640505 0.411147 0.882047 0.382899 0.132294 0.004196 0.290045 0.702848 0.306027 0.780323 0.356005 0.897620 0.703586 0.494922 0.188923 0.304950 0.042529 0.916806 0.190638 0.509707 0.092886 0.147118 0.573104 0.136880 0.570839 0.745023 0.314961 0.789462 0.487295 0.928999 0.887162 0.403850 0.359929 0.805367 0.906522 0.441963 0.946607 0.100400 0.295072 0.235996 0.423589 0.541121 0.753212 0.239230 0.143014 0.965953 0.796661 0.657007 0.990201 0.545174 0.426054 0.708595 0.465030 
0.618182 0.934884 0.130533 0.719765 0.004416 0.201666 0.606672 0.117353 0.799936 0.951466 0.356716 0.539102 0.858368 0.028712 0.860202 0.952539 0.406261 0.194887 0.221048 0.819354 0.684665 0.301291 0.710952 0.416750 0.719235 0.064517 0.076909 0.381689 0.737998 0.094033 0.188132 0.920525 0.154116 0.740564 0.226166 0.183670 0.782415 0.829829 0.764503 0.025302 0.254463 0.580606 0.378264 0.061305 0.988906 0.237686 0.851188 0.008037 0.014454 0.813513 0.130832 0.643502 0.895119 0.275904 0.437755 0.143926 0.467690 0.301468 0.363952 0.318351 0.682662 0.008532 0.167354 0.803803 
0.265615 0.948061 0.524960 0.901066 0.825417 0.297547 0.116676 0.490041 0.754074 0.197846 0.611095 0.980580 0.020286 0.413672 0.670981 0.464761 0.782229 0.678839 0.414286 0.527399 0.276000 0.674498 0.479255 0.572805 0.328658 0.718687 0.160664 0.379868 0.087911 0.294402 0.022686 0.535185 0.612367 0.289535 0.391799 0.188918 0.939711 0.311679 0.912862 0.575149 0.708240 0.396048 0.826159 0.191708 0.510369 0.184597 0.323440 0.961068 0.640826 0.129913 0.613120 0.916388 0.591520 0.681617 0.351984 0.401601 0.367071 0.588834 0.758095 0.951769 0.884650 0.668988 0.049821 0.441431 
0.825431 0.595846 0.261911 0.038862 0.806505 0.871937 0.341804 0.209078 0.191352 0.546303 0.309521 0.764432 0.147983 0.260952 0.342205 0.818183 0.410497 0.715167 0.147576 0.817160 0.612597 0.870951 0.522267 0.227219 0.019572 0.451460 0.006938 0.164339 0.737683 0.841330 0.117767 0.450484 0.797478 0.976643 0.598975 0.087540 0.395251 0.401550 0.317393 0.490608 0.512192 0.087666 0.175663 0.469434 0.184659 0.348423 0.792232 0.389043 0.475138 0.565371 0.037889 0.260950 0.161188 0.697097 0.697671 0.419157 0.684658 0.929184 0.306944 0.895303 0.071663 0.216892 0.198372 0.824843 
0.984102 0.949773 0.164741 0.337810 0.730995 0.598359 0.642333 0.722487 0.021075 0.676480 0.077345 0.446972 0.318553 0.590827 0.070421 0.838484 0.554881 0.438759 0.713697 0.717373 0.973657 0.353365 0.613428 0.074043 0.306115 0.600642 0.571078 0.811472 0.241120 0.246374 0.925208 0.032658 0.735097 0.389436 0.467425 0.129582 0.549764 0.499076 0.585838 0.412508 0.934201 0.340144 0.491121 0.518402 0.496868 0.688520 0.941195 0.110500 0.534056 0.171682 0.028805 0.012786 0.379306 0.260113 0.619310 0.972025 0.816579 0.238661 0.757992 0.680491 0.755188 0.624202 0.266374 0.954249 
0.732636 0.405791 0.431456 0.234930 0.034745 0.218124 0.157560 0.691100 0.012325 0.026045 0.628223 0.274991 0.397849 0.811527 0.726714 0.121346 0.605587 0.364090 0.584871 0.996260 0.269709 0.775779 0.190422 0.404662 0.908836 0.369813 0.368884 0.397815 0.783558 0.498397 0.857046 0.326359 0.386547 0.242292 0.398027 0.174680 0.391640 0.506461 0.720904 0.986566 0.659624 0.952975 0.224230 0.474376 0.263605 0.592510 0.816691 0.838105 0.736020 0.882033 0.784610 0.942505 0.281970 0.663856 0.659171 0.818536 0.176191 0.543894 0.353846 0.795569 0.661143 0.021634 0.349978 0.655008 
0.343881 0.042499 0.560529 0.066139 0.651153 0.491430 0.236223 0.487206 0.221843 0.120565 0.867498 0.081856 0.891214 0.650579 0.686926 0.012607 0.727886 0.261545 0.909627 0.212008 0.420491 0.264757 0.770375 0.464051 0.186667 0.463123 0.054602 0.394525 0.718252 0.689566 0.791647 0.968277 0.802655 0.717929 0.921540 0.999246 0.099940 0.904050 0.127146 0.951976 0.828877 0.125673 0.379635 0.609757 0.642288 0.550058 0.861041 0.523267 0.090525 0.437822 0.732625 0.466168 0.296189 0.452561 0.036463 0.642258 0.149285 0.314410 0.693999 0.189948 0.973914 0.370877 0.530334 0.716399 
0.582906 0.294630 0.308598 0.446032 0.570261 0.706026 0.873310 0.480643 0.918494 0.264389 0.384297 0.858372 0.098893 0.720706 0.605947 0.423594 0.142571 0.871465 0.510952 0.651527 0.810581 0.618124 0.291371 0.859735 0.609623 0.955435 0.915328 0.138635 0.257546 0.904572 0.175144 0.708090 0.950535 0.564837 0.061887 0.287734 0.520717 0.516422 0.440611 0.439774 0.608121 0.055126 0.121419 0.045902 0.109123 0.568895 0.761748 0.440632 0.607691 0.027687 0.213179 0.337274 0.905464 0.879485 0.326930 0.623074 0.511513 0.019754 0.437027 0.859999 0.872842 0.954596 0.378664 0.207078 
0.108352 0.032865 0.740916 0.066081 0.005204 0.278446 0.372473 0.540925 0.657413 0.391404 0.162147 0.112210 0.192828 0.114196 0.132261 0.451302 0.315664 0.414882 0.840715 0.720439 0.191578 0.292636 0.676489 0.232554 0.613321 0.655901 0.042474 0.119018 0.950829 0.874055 0.863666 0.195903 0.162409 0.393634 0.118542 0.152150 0.796702 0.357394 0.445630 0.412922 0.025059 0.090229 0.250976 0.825572 0.380933 0.879773 0.484213 0.551487 0.717747 0.367852 0.665749 0.464557 0.030756 0.347173 0.722110 0.906980 0.320447 0.340793 0.782404 0.346188 0.422024 0.247125 0.150444 0.433797 
0.908997 0.863563 0.347159 0.903701 0.991237 0.760511 0.234133 0.050063 0.715224 0.405574 0.947328 0.159814 0.356137 0.677950 0.137437 0.378816 0.783212 0.679622 0.510330 0.288439 0.434955 0.603585 0.028872 0.454980 0.416684 0.850187 0.298091 0.122259 0.995060 0.419174 0.272864 0.875275 0.206568 0.140836 0.885357 0.034554 0.574736 0.154327 0.973971 0.190711 0.551480 0.186054 0.551228 0.949331 0.259169 0.039173 0.721349 0.434731 0.017749 0.140600 0.069229 0.706456 0.296004 0.899462 0.710208 0.781515 0.962167 0.976292 0.868414 0.296007 0.731954 0.180888 0.875424 0.129964 
0.879068 0.432680 0.044989 0.448297 0.930815 0.546359 0.826067 0.837981 0.681874 0.136698 0.477602 0.771771 0.247777 0.248648 0.772064 0.387254 0.871019 0.174578 0.416398 0.607344 0.371955 0.746461 0.934005 0.190222 0.491445 0.908862 0.098948 0.881483 0.299217 0.147250 0.512342 0.771288 0.419221 0.404686 0.300416 0.726094 0.035342 0.843903 0.129824 0.743870 0.236412 0.828219 0.856075 0.155553 0.408109 0.305382 0.759999 0.408722 0.539209 0.826415 0.041246 0.855990 0.384866 0.266919 0.279591 0.365364 0.179112 0.894674 0.941521 0.946596 0.044165 0.367133 0.839154 0.169121 
0.819776 0.094959 0.417318 0.525337 0.756406 0.121902 0.863401 0.341090 0.526454 0.443274 0.277952 0.339331 0.538759 0.451676 0.525165 0.034964 0.657752 0.152488 0.120344 0.100765 0.258116 0.582027 0.364967 0.486134 0.422444 0.751716 0.991734 0.331946 0.508418 0.388759 0.052907 0.546850 0.680212 0.472952 0.967734 0.073356 0.344011 0.009948 0.430164 0.600665 0.392204 0.086000 0.696863 0.408461 0.502515 0.570514 0.622491 0.877252 0.399097 0.127308 0.698133 0.313959 0.778770 0.076258 0.872083 0.635099 0.779617 0.036525 0.234737 0.310553 0.298357 0.825530 0.618113 0.175117 
0.261726 0.138680 0.328708 0.974069 0.721331 0.130041 0.057234 0.298087 0.608041 0.108741 0.825285 0.644927 0.282449 0.932587 0.350062 0.800248 0.037929 0.609551 0.612349 0.359286 0.016598 0.177078 0.166455 0.805218 0.128307 0.366272 0.118470 0.757974 0.028000 0.044863 0.245230 0.741997 0.953120 0.565592 0.140605 0.000914 0.087711 0.477483 0.400493 0.140691 0.745326 0.899535 0.301284 0.037000 0.790988 0.598283 0.129684 0.984160 0.673008 0.801685 0.550329 0.685942 0.886106 0.392287 0.587667 0.214866 0.297808 0.216194 0.990284 0.288382 0.272312 0.326683 0.340105 0.943663 
0.593545 0.241205 0.364171 0.797197 0.517912 0.503405 0.492053 0.976556 0.335016 0.023689 0.399747 0.973993 0.440375 0.242738 0.982237 0.335860 0.076722 0.898485 0.867835 0.187166 0.537802 0.752539 0.220366 0.866878 0.803298 0.412078 0.215130 0.998104 0.464102 0.867501 0.068522 0.079738 0.030026 0.146704 0.147290 0.117178 0.806483 0.810081 0.025046 0.716571 0.464117 0.921162 0.216637 0.805277 0.667516 0.506623 0.364092 0.168117 0.661247 0.719815 0.531328 0.533183 0.012855 0.280392 0.446347 0.630841 0.333168 0.111531 0.585369 0.635512 0.990052 0.906037 0.975146 0.149235 
0.021514 0.223296 0.053543 0.523392 0.036188 0.022677 0.706332 0.357053 0.514451 0.866273 0.569285 0.760312 0.764937 0.832147 0.762882 0.182029 0.790034 0.698635 0.275556 0.892541 0.190989 0.572660 0.963019 0.970577 0.017015 0.863616 0.833874 0.394009 0.914832 0.347442 0.388523 0.313082 0.122919 0.994570 0.658316 0.726200 0.785247 0.060593 0.188516 0.611120 0.316825 0.759508 0.805042 0.900993 0.956403 0.951687 0.304825 0.124955 0.332207 0.352654 0.642435 0.972994 0.262860 0.379140 0.384851 0.576667 0.941509 0.358437 0.377487 0.876898 0.725013 0.124138 0.424735 0.333887 
0.421942 0.867386 0.751061 0.311738 0.762130 0.228021 0.569460 0.596464 0.084079 0.303506 0.601806 0.289330 0.337429 0.449740 0.288267 0.139712 0.924962 0.989602 0.047952 0.282163 0.505593 0.988381 0.431974 0.969832 0.718871 0.402687 0.651307 0.616396 0.418976 0.424354 0.904418 0.228707 0.602640 0.117084 0.138812 0.298066 0.156296 0.994137 0.230121 0.079798 0.171738 0.622235 0.987401 0.666915 0.943051 0.344236 0.885501 0.049510 0.103926 0.582683 0.330395 0.985069 0.337471 0.504467 0.408122 0.382240 0.350367 0.931711 0.503091 0.290023 0.846368 0.002965 0.587898 0.007271 
0.312380 0.763475 0.079250 0.836625 0.240901 0.364375 0.849642 0.430687 0.012046 0.676891 0.912324 0.524785 0.702382 0.743042 0.571310 0.945366 0.282084 0.186305 0.328558 0.458097 0.511213 0.547963 0.386240 0.698453 0.318427 0.422337 0.125157 0.489416 0.760492 0.462420 0.673979 0.010997 0.277940 0.707464 0.360942 0.852847 0.826378 0.011791 0.342895 0.230630 0.054609 0.819682 0.897015 0.769942 0.117912 0.469750 0.275988 0.823909 0.655359 0.963219 0.824577 0.518468 0.436193 0.692656 0.604461 0.515437 0.727906 0.025123 0.341063 0.579841 0.543950 0.435416 0.463706 0.685844 
0.162600 0.345283 0.299791 0.056552 0.485671 0.164433 0.123242 0.690812 0.521922 0.668081 0.643126 0.397049 0.770024 0.360383 0.984757 0.494974 0.645159 0.385917 0.176141 0.854664 0.773343 0.756817 0.635798 0.447507 0.258978 0.200339 0.595213 0.240167 0.049749 0.054767 0.040515 0.885686 0.370986 0.765797 0.805367 0.602002 0.198412 0.781416 0.211943 0.559040 0.763359 0.993116 0.442394 0.943817 0.765316 0.510938 0.198975 0.711901 0.821590 0.216734 0.934542 0.427544 0.771248 0.088118 0.413053 0.317818 0.998598 0.546630 0.646592 0.224736 0.032124 0.745947 0.352816 0.792994 
0.179501 0.388086 0.426157 0.201095 0.265968 0.760621 0.800337 0.534531 0.807685 0.163257 0.701134 0.461762 0.533274 0.774823 0.710262 0.240473 0.439727 0.071223 0.723781 0.037255 0.290420 0.938419 0.854536 0.610840 0.513442 0.041534 0.025679 0.415705 0.988645 0.942310 0.242686 0.137252 0.030126 0.544856 0.814127 0.615451 0.626595 0.081890 0.466205 0.088917 0.668254 0.559279 0.512063 0.763854 0.236851 0.167529 0.578142 0.955316 0.041381 0.680350 0.021501 0.614932 0.323361 0.206415 0.981191 0.816420 0.219245 0.233064 0.360215 0.879849 0.119666 0.008622 0.363664 0.972253 
0.419045 0.590657 0.704449 0.277437 0.016877 0.826774 0.373326 0.590778 0.627928 0.673935 0.244234 0.839546 0.959031 0.911365 0.166192 0.281474 0.001558 0.490345 0.957772 0.414131 0.260161 0.775409 0.458318 0.974858 0.154728 0.633922 0.578525 0.708072 0.143666 0.351965 0.523234 0.084548 0.887609 0.164640 0.561514 0.457011 0.839123 0.863139 0.667998 0.137127 0.833068 0.326439 0.873638 0.189629 0.721433 0.112113 0.914477 0.222310 0.565929 0.099529 0.490116 0.107740 0.305007 0.031849 0.949097 0.937131 0.614783 0.223682 0.549819 0.839116 0.187210 0.628451 0.833058 0.125148 
0.095727 0.531146 0.233452 0.732132 0.660024 0.106925 0.989507 0.789493 0.112102 0.274488 0.668641 0.657208 0.680885 0.970687 0.969875 0.028388 0.690114 0.403822 0.086904 0.303478 0.617153 0.970165 0.241886 0.065971 0.011277 0.170461 0.955181 0.835854 0.483161 0.653839 0.418485 0.258071 0.568976 0.822188 0.582672 0.570576 0.866790 0.289366 0.223110 0.449611 0.000715 0.718468 0.421784 0.799393 0.668490 0.627405 0.750037 0.947414 0.304686 0.255417 0.042567 0.393227 0.220986 0.197416 0.403296 0.717363 0.137143 0.074352 0.701284 0.119683 0.873028 0.221196 0.857086 0.369540 
0.597911 0.334882 0.801004 0.568199 0.402093 0.352181 0.876822 0.713689 0.397312 0.824011 0.556303 0.400849 0.087888 0.047516 0.712186 0.754243 0.196696 0.712887 0.503932 0.436749 0.871048 0.595938 0.707779 0.987009 0.701438 0.688130 0.774214 0.831113 0.937553 0.605380 0.089926 0.778884 0.842533 0.814965 0.347249 0.143657 0.723961 0.575180 0.265541 0.307073 0.230024 0.372634 0.959732 0.015408 0.476884 0.975915 0.439459 0.580965 0.761584 0.505006 0.831368 0.686835 0.324917 0.133858 0.363278 0.284458 0.956363 0.908710 0.629501 0.631675 0.675888 0.443938 0.369509 0.135016 
0.468604 0.853720 0.764712 0.618070 0.424825 0.009465 0.861706 0.072926 0.300591 0.545339 0.677172 0.371426 0.183556 0.733141 0.556232 0.149597 0.967327 0.159017 0.316853 0.905616 0.138021 0.020398 0.132584 0.926089 0.754785 0.373226 0.109442 0.653078 0.869097 0.256233 0.837633 0.674187 0.910737 0.915411 0.496972 0.202531 0.623195 0.326583 0.800088 0.194804 0.448539 0.432854 0.333516 0.000837 0.804506 0.580124 0.289515 0.450618 0.060779 0.223730 0.461898 0.557290 0.100976 0.025681 0.116428 0.794116 0.282449 0.853585 0.806406 0.042771 0.859655 0.025119 0.418815 0.958868 
0.699878 0.266371 0.347590 0.250529 0.206140 0.627448 0.983606 0.564089 0.777108 0.443442 0.441733 0.536141 0.280954 0.019860 0.614759 0.103278 0.112850 0.138704 0.331652 0.395527 0.073901 0.950866 0.077629 0.979704 0.625401 0.836338 0.584537 0.758510 0.483399 0.138837 0.715130 0.358867 0.636018 0.646405 0.567323 0.335708 0.096482 0.449715 0.573599 0.197034 0.261824 0.948834 0.450109 0.610869 0.582166 0.826736 0.454850 0.040279 0.049630 0.959066 0.246652 0.391200 0.241240 0.383667 0.151771 0.613658 0.003242 0.856950 0.778604 0.493843 0.484576 0.619976 0.892901 0.422266 
0.703052 0.934752 0.236059 0.168715 0.799989 0.219597 0.096341 0.495226 0.967572 0.701809 0.666985 0.790197 0.412765 0.979433 0.092499 0.946302 0.433666 0.701261 0.648542 0.260359 0.856914 0.207411 0.913628 0.507816 0.073925 0.808913 0.780422 0.801245 0.981439 0.419942 0.145949 0.752703 0.543068 0.535377 0.456771 0.047780 0.492178 0.477795 0.182316 0.453338 0.220001 0.671981 0.139975 0.396291 0.922264 0.050943 0.616942 0.627823 0.099216 0.633317 0.072774 0.720689 0.093893 0.267607 0.140440 0.022620 0.809758 0.578826 0.172626 0.741442 0.891225 0.527771 0.837804 0.849977 
0.641309 0.391732 0.714645 0.235578 0.717934 0.129068 0.424276 0.490330 0.136401 0.550541 0.435131 0.412800 0.138290 0.810575 0.865005 0.167435 0.086492 0.299340 0.606831 0.380000 0.004548 0.096360 0.045717 0.740621 0.199623 0.455400 0.558777 0.396713 0.262876 0.451021 0.361055 0.995755 0.515529 0.896820 0.361048 0.255889 0.635568 0.271584 0.320222 0.956260 0.491159 0.417231 0.913308 0.203372 0.003046 0.308287 0.354255 0.710707 0.403111 0.576446 0.567063 0.975232 0.216094 0.439665 0.091891 0.751096 0.580935 0.296349 0.881279 0.432733 0.654723 0.867357 0.351794 0.254587 
0.033361 0.681465 0.415941 0.086517 0.079768 0.860946 0.520495 0.863620 0.269332 0.790694 0.303024 0.962240 0.905209 0.781028 0.871540 0.013501 0.768867 0.762979 0.638793 0.463892 0.575107 0.063168 0.263446 0.625444 0.772966 0.431632 0.293329 0.035458 0.643722 0.344352 0.510142 0.827117 0.569631 0.615310 0.634632 0.670230 0.269726 0.069471 0.676467 0.813498 0.471955 0.265847 0.165454 0.667906 0.284302 0.382914 0.685263 0.432459 0.079547 0.682694 0.448355 0.535727 0.975822 0.942140 0.224197 0.361081 0.596903 0.982661 0.407533 0.718854 0.223156 0.063883 0.071782 0.054609 
0.069321 0.275888 0.945386 0.853867 0.870850 0.192445 0.588048 0.022437 0.924450 0.916125 0.711358 0.947484 0.818739 0.971758 0.339530 0.982692 0.448772 0.774467 0.730102 0.561612 0.909251 0.449773 0.164288 0.604916 0.648476 0.195588 0.486950 0.128028 0.820754 0.505187 0.517444 0.051039 0.809013 0.223943 0.432154 0.832105 0.686488 0.299440 0.680230 0.321138 0.400162 0.790339 0.308897 0.467080 0.158536 0.538464 0.202867 0.236158 0.159765 0.807853 0.108289 0.438171 0.193823 0.163936 0.106198 0.978943 0.720578 0.465525 0.593195 0.242503 0.205870 0.245795 0.012092 0.772726 
0.319576 0.028897 0.656336 0.878796 0.420860 0.107249 0.283463 0.985854 0.779926 0.232134 0.352808 0.227999 0.530208 0.569542 0.893495 0.812754 0.364693 0.686423 0.437491 0.719755 0.185101 0.645271 0.567179 0.271858 0.707593 0.013007 0.047564 0.762790 0.509635 0.883489 0.613837 0.509274 0.155780 0.008107 0.843867 0.340597 0.785370 0.975247 0.909495 0.414079 0.169054 0.606241 0.193096 0.731067 0.567964 0.387710 0.106920 0.642144 0.345346 0.136366 0.077187 0.031968 0.116955 0.489254 0.600810 0.531560 0.130481 0.032842 0.650286 0.894515 0.311344 0.331804 0.237807 0.699780 
0.527325 0.942605 0.106204 0.689145 0.034886 0.500057 0.271538 0.218623 0.677803 0.968737 0.809156 0.180013 0.644044 0.636686 0.063609 0.733302 0.307748 0.617506 0.560074 0.934913 0.649638 0.272753 0.297555 0.126115 0.948726 0.273832 0.649151 0.013656 0.267889 0.522430 0.360962 0.516683 0.193658 0.425600 0.392806 0.749676 0.019717 0.105246 0.792111 0.277631 0.287109 0.176950 0.198896 0.068938 0.329278 0.400650 0.176283 0.332933 0.968620 0.326795 0.560426 0.732033 0.128883 0.120129 0.438176 0.765066 0.021636 0.213175 0.649936 0.313025 0.368641 0.180557 0.086044 0.850435 
0.658183 0.529571 0.783253 0.232514 0.392175 0.729266 0.764381 0.898863 0.934294 0.490350 0.887971 0.048766 0.176158 0.854070 0.564269 0.517871 0.112042 0.249339 0.811010 0.608495 0.085113 0.405046 0.892607 0.572959 0.823417 0.599704 0.610721 0.710832 0.590653 0.873138 0.813532 0.320944 0.648666 0.132746 0.727748 0.594513 0.813378 0.785957 0.149408 0.511337 0.080290 0.939935 0.268648 0.492269 0.852595 0.202093 0.656778 0.800228 0.333850 0.716895 0.663929 0.677309 0.134410 0.314945 0.537921 0.615405 0.338935 0.826831 0.118749 0.273150 0.721537 0.450249 0.289648 0.040887 
0.406742 0.667475 0.702678 0.610963 0.905600 0.865187 0.824558 0.465347 0.238648 0.548513 0.732715 0.517041 0.314440 0.483110 0.053993 0.949093 0.551237 0.299438 0.103164 0.746237 0.878068 0.408521 0.008735 0.945258 0.279396 0.263648 0.512206 0.018768 0.786759 0.078354 0.107435 0.591586 0.132427 0.077694 0.672526 0.368553 0.091257 0.772858 0.973192 0.229044 0.388828 0.946458 0.827427 0.206438 0.805980 0.459736 0.891632 0.222677 0.277315 0.085493 0.991133 0.202407 0.261012 0.132562 0.522381 0.410967 0.099779 0.446213 0.099459 0.865258 0.452267 0.164777 0.717467 0.586188 
0.821553 0.602964 0.111321 0.303447 0.523415 0.373221 0.844588 0.565722 0.769761 0.180420 0.027467 0.113492 0.062608 0.602743 0.127423 0.280299 0.924397 0.344708 0.879360 0.900201 0.327917 0.699968 0.244185 0.935241 0.339264 0.901958 0.043705 0.177018 0.140492 0.987579 0.684683 0.210979 0.785702 0.794311 0.008821 0.038618 0.503871 0.122719 0.306635 0.355110 0.540965 0.385481 0.090092 0.408961 0.415731 0.718881 0.451580 0.537808 0.723778 0.604907 0.071227 0.487281 0.904536 0.279690 0.831365 0.000929 0.715636 0.066193 0.688272 0.853650 0.025649 0.805193 0.261223 0.231029 
0.721058 0.749102 0.211664 0.449165 0.613463 0.583452 0.118090 0.834849 0.199799 0.357294 0.420966 0.424551 0.588429 0.230370 0.185533 0.706289 0.646797 0.562531 0.041341 0.702638 0.457816 0.062984 0.088847 0.789966 0.355605 0.006877 0.471950 0.489215 0.059945 0.167498 0.627371 0.766175 0.358239 0.287259 0.530630 0.639231 0.698913 0.030340 0.440404 0.104890 0.012530 0.123515 0.385269 0.508915 0.169583 0.236064 0.961110 0.062746 0.544015 0.827085 0.150828 0.988653 0.433749 0.361112 0.039831 0.028798 0.507159 0.190664 0.779994 0.478048 0.983664 0.625348 0.466602 0.108244 
0.970663 0.980765 0.934761 0.161995 0.718259 0.257437 0.715176 0.506042 0.043066 0.647240 0.354380 0.225142 0.283838 0.724058 0.109896 0.762614 0.064470 0.074166 0.968888 0.979486 0.476100 0.908748 0.548449 0.082742 0.767685 0.636706 0.298658 0.994075 0.254832 0.365964 0.439793 0.852669 0.945033 0.336489 0.382461 0.992925 0.909503 0.349343 0.592118 0.317175 0.728917 0.987607 0.940306 0.947257 0.860226 0.919100 0.462195 0.900574 0.696124 0.786289 0.954888 0.118062 0.621265 0.899711 0.739017 0.194446 0.438450 0.571712 0.238868 0.981143 0.898824 0.896897 0.315400 0.528337 
0.528525 0.724389 0.209629 0.223384 0.394814 0.876987 0.790747 0.426723 0.486160 0.169696 0.862671 0.813202 0.974857 0.101236 0.320385 0.735053 0.285296 0.196619 0.547611 0.649772 0.166137 0.238883 0.933653 0.425463 0.083956 0.799956 0.257767 0.906797 0.735195 0.730488 0.715344 0.913168 0.961621 0.650141 0.507925 0.976187 0.973151 0.265781 0.665976 0.013137 0.010734 0.514462 0.215203 0.376671 0.632709 0.434786 0.633332 0.958828 0.129536 0.342678 0.598868 0.299935 0.034823 0.408423 0.799905 0.215983 0.462018 0.561601 0.108746 0.845314 0.551801 0.113732 0.221548 0.034500 
0.324408 0.856955 0.041002 0.038052 0.298529 0.041031 0.447588 0.264890 0.341464 0.421396 0.535221 0.389238 0.995986 0.826342 0.263385 0.930086 0.544972 0.462503 0.843482 0.836990 0.138293 0.408327 0.261917 0.913608 0.845019 0.161917 0.267157 0.121969 0.195098 0.891662 0.858675 0.715277 0.676907 0.980946 0.204885 0.895164 0.225498 0.571264 0.565332 0.214106 0.955211 0.594920 0.329169 0.780984 0.234482 0.059665 0.389467 0.942505 0.217439 0.355002 0.953459 0.009130 0.075431 0.657422 0.224058 0.285541 0.900826 0.847149 0.306298 0.925173 0.858520 0.598338 0.955773 0.556360 
0.106107 0.991680 0.545356 0.289750 0.987447 0.606048 0.115638 0.223265 0.413165 0.530135 0.682230 0.168232 0.224055 0.342267 0.792695 0.655948 0.899188 0.698905 0.778186 0.447301 0.773401 0.329229 0.742524 0.330090 0.940233 0.464188 0.349644 0.559041 0.418443 0.024768 0.152002 0.805344 0.894518 0.667616 0.847620 0.703106 0.986773 0.559460 0.935654 0.007753 0.851609 0.360788 0.023326 0.236970 0.701085 0.349489 0.588063 0.401476 0.035870 0.365315 0.061676 0.524557 0.432869 0.224650 0.800690 0.128578 0.101446 0.250960 0.717460 0.228241 0.166444 0.282075 0.659362 0.358629 
0.613252 0.759112 0.004159 0.469183 0.893511 0.250796 0.791411 0.523591 0.314455 0.035514 0.437725 0.252821 0.772796 0.189158 0.932602 0.315741 0.321242 0.898260 0.622658 0.178321 0.094439 0.358236 0.252468 0.274535 0.852356 0.049863 0.110252 0.458301 0.601622 0.254159 0.948490 0.118485 0.549188 0.702902 0.666110 0.993333 0.225301 0.457659 0.995259 0.106321 0.388531 0.743075 0.541867 0.172023 0.466334 0.498826 0.406899 0.618688 0.943950 0.138420 0.321903 0.399324 0.482044 0.804700 0.005061 0.971359 0.833593 0.101547 0.616142 0.896366 0.176134 0.928407 0.711613 0.081497 
0.779715 0.146905 0.578321 0.339482 0.121154 0.854158 0.959873 0.366334 0.765993 0.748647 0.259720 0.419861 0.801157 0.511951 0.136394 0.368155 0.888745 0.111009 0.583617 0.073680 0.738186 0.674373 0.446250 0.900795 0.315594 0.366130 0.532750 0.848936 0.934131 0.099847 0.428720 0.629739 0.756935 0.097774 0.646472 0.785229 0.480980 0.228053 0.511331 0.894213 0.544375 0.382046 0.853673 0.929504 0.660342 0.903452 0.141242 0.418609 0.809973 0.627664 0.768034 0.943578 0.601611 0.230475 0.101154 0.990185 0.094050 0.280101 0.290272 0.410857 0.082961 0.136470 0.142668 0.296710 
0.419325 0.326756 0.454609 0.826831 0.892005 0.777879 0.777191 0.094255 0.367185 0.821462 0.723876 0.746309 0.686340 0.481077 0.370244 0.330225 0.109879 0.743249 0.966246 0.189854 0.627908 0.249499 0.355324 0.322063 0.157367 0.710232 0.185697 0.019429 0.142923 0.666915 0.690098 0.203656 0.437458 0.138567 0.807650 0.261739 0.472522 0.980212 0.828174 0.961611 0.255005 0.978207 0.114964 0.674034 0.335327 0.213636 0.721503 0.377199 0.551620 0.035918 0.425062 0.873667 0.571207 0.109063 0.210357 0.651506 0.242104 0.578084 0.348889 0.919612 0.763420 0.473413 0.510812 0.384611 
0.091765 0.029914 0.845615 0.138776 0.639885 0.390216 0.104920 0.442006 0.451883 0.179213 0.197121 0.244249 0.845260 0.217605 0.316217 0.545589 0.587132 0.534180 0.924169 0.881407 0.575379 0.963889 0.579959 0.526628 0.233467 0.487447 0.567392 0.736583 0.763130 0.143315 0.725854 0.022069 0.405417 0.824025 0.575019 0.218504 0.144416 0.055458 0.952212 0.150691 0.957738 0.173635 0.257692 0.607429 0.394742 0.587659 0.833665 0.710421 0.052180 0.895620 0.338822 0.935801 0.751906 0.217504 0.841779 0.082131 0.974698 0.580913 0.218456 0.576112 0.936540 0.851690 0.686968 0.409855 
0.266794 0.693322 0.595232 0.081901 0.943962 0.568809 0.072737 0.913007 0.947407 0.038748 0.234091 0.840605 0.174030 0.494903 0.100448 0.926743 0.545079 0.009565 0.437708 0.831527 0.199156 0.525636 0.335926 0.837756 0.584430 0.003632 0.174247 0.149114 0.328728 0.298166 0.259238 0.354506 0.545301 0.868782 0.548226 0.982307 0.733310 0.883080 0.654990 0.243977 0.947989 0.371485 0.300684 0.727055 0.169008 0.278061 0.802270 0.624390 0.268914 0.292986 0.257510 0.092339 0.928033 0.192202 0.812685 0.890761 0.924068 0.061454 0.297333 0.765922 0.233310 0.153744 0.826963 0.055546 
0.155732 0.959400 0.052525 0.906255 0.435604 0.085121 0.254527 0.345633 0.117915 0.697305 0.315198 0.833559 0.708673 0.492834 0.153741 0.191778 0.879736 0.508774 0.182330 0.191100 0.406910 0.288536 0.182291 0.099527 0.093516 0.973772 0.726698 0.643451 0.640421 0.723279 0.290727 0.772926 0.195021 0.944190 0.280848 0.583678 0.139104 0.948383 0.997196 0.596194 0.879675 0.529676 0.843435 0.847687 0.923533 0.916590 0.237310 0.313626 0.317735 0.382581 0.977691 0.417210 0.081381 0.494901 0.376649 0.992318 0.651957 0.778165 0.480579 0.113307 0.457473 0.356042 0.782080 0.581292 
0.280746 0.726094 0.692732 0.903504 0.435555 0.597337 0.001453 0.575491 0.360508 0.212174 0.095186 0.454956 0.117195 0.405339 0.500086 0.082124 0.083648 0.921184 0.442937 0.316096 0.933135 0.214128 0.733509 0.633562 0.414711 0.830656 0.669400 0.453312 0.672829 0.446590 0.969280 0.327694 0.474246 0.005958 0.540779 0.446624 0.002940 0.312576 0.318769 0.941920 0.782716 0.822597 0.368517 0.918317 0.080053 0.030903 0.661420 0.098345 0.690222 0.935109 0.070199 0.537455 0.588241 0.035184 0.478880 0.251549 0.295203 0.738544 0.875154 0.259986 0.116189 0.600579 0.873911 0.395284 
0.438495 0.735429 0.132399 0.230574 0.888459 0.387454 0.604762 0.120767 0.382880 0.395318 0.648170 0.216298 0.537927 0.293345 0.570987 0.710022 0.166921 0.095247 0.982283 0.211224 0.247090 0.262794 0.112629 0.873421 0.980266 0.953237 0.497469 0.695790 0.488562 0.704564 0.872713 0.329825 0.355750 0.716407 0.147001 0.016954 0.430250 0.588498 0.208884 0.715703 0.286260 0.667369 0.581138 0.147740 0.103673 0.047385 0.027063 0.228526 0.863611 0.780398 0.917207 0.272321 0.042046 0.999085 0.220071 0.704207 0.789738 0.312018 0.364927 0.834508 0.076610 0.712662 0.067049 0.267536 
0.523282 0.174711 0.941671 0.505968 0.884816 0.053368 0.648746 0.119595 0.180648 0.225476 0.548344 0.874470 0.646582 0.976267 0.017376 0.777974 0.658036 0.584009 0.327523 0.646990 0.755072 0.559691 0.066531 0.614393 0.259773 0.976276 0.918290 0.732517 0.714302 0.117373 0.871733 0.063103 0.406942 0.322839 0.780043 0.904180 0.575308 0.826891 0.109538 0.707906 0.407647 0.285869 0.967828 0.478121 0.665529 0.675175 0.501950 0.593314 0.479521 0.752960 0.086560 0.034864 0.026164 0.207940 0.833737 0.898392 0.897689 0.517755 0.042160 0.169747 0.726265 0.631529 0.491846 0.233723 
0.455885 0.355404 0.038896 0.547230 0.499236 0.417928 0.554308 0.479320 0.723831 0.118053 0.673720 0.502775 0.197860 0.759756 0.490614 0.843225 0.633102 0.950972 0.190146 0.691126 0.880519 0.720580 0.553783 0.631440 0.476292 0.979152 0.443795 0.564708 0.855483 0.090638 0.923561 0.143533 0.738920 0.263181 0.449150 0.477621 0.610819 0.233349 0.681279 0.296678 0.117692 0.758216 0.068133 0.308534 0.591418 0.608455 0.160805 0.709499 0.549729 0.126156 0.014620 0.166644 0.788538 0.301215 0.463206 0.967145 0.603875 0.844469 0.509864 0.659852 0.305718 0.082387 0.465692 0.252848 
0.874732 0.570878 0.711063 0.633422 0.320446 0.515880 0.242399 0.779284 0.602904 0.393363 0.234819 0.163699 0.167048 0.062774 0.153015 0.766296 0.540351 0.937196 0.077976 0.883196 0.854171 0.999688 0.910888 0.043072 0.530479 0.997722 0.744027 0.227376 0.210817 0.604673 0.953721 0.849177 0.903731 0.650549 0.275609 0.588316 0.961771 0.795666 0.766279 0.938470 0.531695 0.598550 0.865211 0.240479 0.316554 0.494894 0.472247 0.295698 0.338107 0.190919 0.570469 0.165635 0.566408 0.085886 0.190347 0.598170 0.671830 0.155360 0.329036 0.293876 0.450746 0.232015 0.007603 0.170312 
0.514427 0.460853 0.769129 0.571182 0.345689 0.110882 0.195274 0.484399 0.995227 0.397030 0.936121 0.778304 0.879670 0.587671 0.764160 0.097771 0.872006 0.658524 0.548511 0.024308 0.945850 0.650012 0.857931 0.425334 0.287141 0.012734 0.167515 0.957894 0.726561 0.565011 0.548457 0.744149 0.206996 0.521606 0.094110 0.665604 0.767802 0.635574 0.310992 0.937069 0.650116 0.868709 0.505108 0.601456 0.193268 0.733049 0.627426 0.966735 0.892289 0.831466 0.457800 0.383497 0.326158 0.330881 0.342213 0.599254 0.509385 0.964513 0.858310 0.981323 0.340691 0.116696 0.622371 0.592539 
0.945370 0.832071 0.706262 0.528929 0.497532 0.159417 0.802813 0.630123 0.538664 0.786412 0.693547 0.729088 0.860511 0.476811 0.736833 0.020456 0.309972 0.096782 0.965921 0.081992 0.234399 0.939205 0.808405 0.142225 0.366192 0.126275 0.892135 0.008437 0.775711 0.232623 0.266485 0.027614 0.727869 0.038147 0.253987 0.211431 0.675218 0.325075 0.065943 0.434087 0.358291 0.153872 0.375888 0.209026 0.095993 0.224598 0.242155 0.642510 0.316694 0.797225 0.071171 0.783435 0.256941 0.240468 0.608261 0.495210 0.811764 0.292858 0.681959 0.013110 0.283916 0.086499 0.224995 0.354784 
0.640403 0.814921 0.404302 0.918583 0.153226 0.835363 0.172519 0.294131 0.644777 0.277062 0.415549 0.013546 0.811742 0.428684 0.540624 0.720322 0.019979 0.711534 0.553307 0.564872 0.120546 0.450447 0.505446 0.140247 0.773253 0.528651 0.795735 0.270309 0.489865 0.721209 0.505842 0.214217 0.715637 0.424026 0.905217 0.272094 0.391798 0.652581 0.516462 0.781140 0.926837 0.888747 0.393592 0.363222 0.021247 0.288845 0.142491 0.816577 0.383194 0.616089 0.640829 0.407574 0.707746 0.058006 0.433513 0.578060 0.918162 0.207895 0.463269 0.364886 0.515812 0.661762 0.927498 0.106181 
0.961241 0.324442 0.895223 0.013884 0.038393 0.788777 0.870277 0.977435 0.921203 0.391855 0.011540 0.618952 0.591077 0.736193 0.040490 0.715700 0.181279 0.855601 0.462076 0.971976 0.511997 0.863697 0.079197 0.613751 0.540781 0.475276 0.749628 0.065253 0.712919 0.125654 0.141638 0.397965 0.694454 0.430785 0.055117 0.934149 0.752191 0.057547 0.243857 0.909166 0.632438 0.689951 0.164334 0.977263 0.340829 0.574328 0.040475 0.355282 0.552685 0.494485 0.557427 0.776249 0.492051 0.114738 0.385751 0.848567 0.238515 0.008570 0.870827 0.519068 0.476979 0.008243 0.649131 0.016068 
0.240391 0.462976 0.477237 0.203518 0.889692 0.400661 0.568062 0.972473 0.732801 0.441677 0.798089 0.078089 0.357884 0.813600 0.014021 0.244705 0.549456 0.070376 0.262541 0.538288 0.296366 0.848640 0.958937 0.191402 0.583578 0.367984 0.149144 0.010719 0.019631 0.968619 0.217960 0.893106 0.337703 0.148696 0.240499 0.303589 0.354939 0.353599 0.063978 0.451618 0.183325 0.446052 0.920780 0.431443 0.818316 0.511561 0.837185 0.872008 0.567860 0.899939 0.975406 0.818360 0.840986 0.794534 0.901956 0.326873 0.418431 0.247980 0.850437 0.619890 0.635961 0.711417 0.321497 0.240324 
0.680570 0.670708 0.618952 0.580085 0.090946 0.817781 0.216486 0.156176 0.588376 0.130334 0.336584 0.604082 0.150152 0.984386 0.240468 0.448243 0.655775 0.625978 0.731865 0.886073 0.036943 0.388201 0.660014 0.542746 0.063744 0.235671 0.171654 0.424638 0.720412 0.849901 0.445927 0.371793 0.438942 0.721242 0.972817 0.752394 0.970766 0.995070 0.875450 0.907876 0.390114 0.706172 0.608650 0.789449 0.988184 0.249259 0.279487 0.287300 0.963227 0.627461 0.890761 0.255751 0.856850 0.710815 0.316121 0.037198 0.438084 0.230872 0.071363 0.596037 0.905991 0.554350 0.572988 0.319247 
0.289115 0.591255 0.134889 0.738658 0.189801 0.811877 0.836912 0.096473 0.462354 0.576349 0.140679 0.138933 0.308617 0.516161 0.579454 0.331799 0.412831 0.407201 0.457400 0.756878 0.844472 0.635522 0.655990 0.284399 0.345227 0.120641 0.790619 0.055111 0.161769 0.572233 0.838954 0.100038 0.694284 0.494456 0.356960 0.973963 0.778922 0.791971 0.680649 0.588992 0.918723 0.496333 0.296763 0.052509 0.365566 0.424478 0.151602 0.529410 0.877847 0.155493 0.274258 0.890679 0.628575 0.155198 0.998535 0.884224 0.582945 0.968530 0.118955 0.231718 0.871825 0.810677 0.427526 0.307362 
0.676518 0.134949 0.835167 0.524543 0.674980 0.728732 0.925976 0.293282 0.318273 0.423598 0.612064 0.366303 0.022071 0.966971 0.868129 0.451454 0.463792 0.366759 0.223436 0.269818 0.266405 0.756901 0.978103 0.774136 0.822175 0.756158 0.387353 0.174543 0.356496 0.838547 0.356978 0.846203 0.206160 0.466342 0.179812 0.968315 0.837722 0.476302 0.822988 0.088670 0.999850 0.225139 0.964603 0.310792 0.786007 0.688712 0.509360 0.510200 0.669246 0.839456 0.533994 0.689454 0.833907 0.057110 0.386181 0.100918 0.361928 0.437003 0.972027 0.782863 0.927264 0.756152 0.737552 0.809033 
0.698917 0.020200 0.455307 0.959783 0.315919 0.548404 0.290724 0.711519 0.534800 0.159236 0.211633 0.131765 0.848536 0.349146 0.437097 0.028890 0.714510 0.066164 0.186642 0.329121 0.718875 0.678217 0.591905 0.126729 0.723404 0.775632 0.666362 0.097025 0.363608 0.753070 0.108167 0.039613 0.673459 0.655922 0.452489 0.148223 0.508424 0.097153 0.941518 0.317692 0.875888 0.232441 0.721779 0.447778 0.553614 0.175595 0.594567 0.207221 0.302043 0.711826 0.720849 0.222940 0.365879 0.669897 0.185374 0.831769 0.957923 0.869995 0.052155 0.095187 0.388558 0.445117 0.546986 0.170262 
0.067926 0.125008 0.924195 0.987215 0.861414 0.024518 0.493869 0.909906 0.127311 0.897584 0.433995 0.945409 0.880606 0.810379 0.498198 0.777868 0.638191 0.755196 0.855112 0.482013 0.104783 0.947082 0.695313 0.551268 0.695545 0.724881 0.021286 0.961542 0.767681 0.958643 0.824397 0.178277 0.286682 0.723364 0.405758 0.295079 0.403228 0.027719 0.937262 0.667424 0.205676 0.039955 0.116467 0.322792 0.746156 0.316017 0.087137 0.736050 0.585999 0.564523 0.696619 0.871250 0.308717 0.221940 0.775222 0.585358 0.141044 0.999483 0.437436 0.538457 0.582056 0.858921 0.576988 0.249617 
0.254828 0.223847 0.772694 0.796864 0.734123 0.433999 0.425598 0.966793 0.307088 0.549574 0.951031 0.297106 0.741663 0.847942 0.942831 0.790569 0.226848 0.788424 0.708627 0.462207 0.727852 0.044640 0.549771 0.105121 0.714856 0.662461 0.709679 0.523935 0.992196 0.500563 0.553795 0.870635 0.043146 0.578652 0.724750 0.254000 0.554235 0.324988 0.535861 0.474138 0.448174 0.756244 0.274205 0.095841 0.070841 0.729447 0.979015 0.846857 0.051089 0.108500 0.523527 0.869629 0.006850 0.308294 0.558140 0.580890 0.040860 0.926611 0.125559 0.959065 0.247008 0.944419 0.289494 0.390822 
0.223568 0.449819 0.220411 0.725351 0.056741 0.786772 0.525205 0.465812 0.617312 0.371745 0.570179 0.397524 0.266855 0.538667 0.654543 0.108425 0.559795 0.158493 0.603921 0.952197 0.641572 0.960224 0.882076 0.877613 0.247466 0.470421 0.167263 0.335443 0.220930 0.733599 0.250966 0.675868 0.729089 0.473488 0.605183 0.712444 0.675990 0.655888 0.931775 0.433921 0.080682 0.876662 0.879053 0.664070 0.287436 0.301581 0.624026 0.587306 0.235475 0.214429 0.139253 0.441727 0.011038 0.115180 0.618829 0.830683 0.114811 0.687580 0.013264 0.094530 0.620917 0.889789 0.299670 0.191236 
0.672465 0.530495 0.144109 0.153867 0.743324 0.514214 0.979189 0.262076 0.163088 0.662770 0.847218 0.016691 0.931142 0.352524 0.073021 0.751190 0.556122 0.555966 0.336304 0.942586 0.954287 0.090265 0.676200 0.591658 0.803430 0.429162 0.025475 0.109018 0.485362 0.307792 0.357718 0.947928 0.844584 0.362234 0.684702 0.967708 0.531457 0.319540 0.002373 0.775803 0.997151 0.172769 0.139227 0.219649 0.530095 0.404759 0.941071 0.216307 0.446700 0.847244 0.313467 0.912366 0.976674 0.436819 0.730109 0.841507 0.179764 0.529134 0.992957 0.513526 0.670981 0.954740 0.778233 0.266561 
0.847703 0.990162 0.117323 0.848022 0.703192 0.621763 0.897832 0.057123 0.192488 0.924600 0.504551 0.570895 0.759693 0.890345 0.125641 0.096793 0.474613 0.256741 0.089070 0.610385 0.854054 0.821550 0.261456 0.456453 0.165154 0.904783 0.383858 0.206193 0.065977 0.866121 0.502586 0.744946 0.980632 0.547774 0.657236 0.932571 0.000928 0.959669 0.623857 0.434599 0.956845 0.473227 0.141601 0.548699 0.535318 0.622917 0.254738 0.340094 0.625774 0.399880 0.179217 0.808510 0.856293 0.198963 0.588756 0.388614 0.811192 0.186161 0.586842 0.300364 0.316571 0.142352 0.997886 0.615293 
0.344329 0.713286 0.228844 0.045943 0.902742 0.469043 0.960966 0.542489 0.900309 0.192373 0.438519 0.515871 0.773687 0.881225 0.248751 0.011128 0.807438 0.116987 0.275727 0.923997 0.423508 0.541483 0.818390 0.755625 0.875316 0.376775 0.360910 0.467211 0.462289 0.817888 0.166760 0.944329 0.871276 0.594406 0.782337 0.042949 0.482436 0.513511 0.953633 0.579428 0.622988 0.037442 0.004888 0.035729 0.580811 0.537634 0.672920 0.763522 0.513765 0.931673 0.014256 0.960767 0.425318 0.136170 0.191199 0.755523 0.620543 0.139706 0.442034 0.330232 0.340894 0.221301 0.301159 0.125000 
0.781994 0.979341 0.226558 0.640166 0.918450 0.617034 0.230075 0.562980 0.813029 0.048258 0.165099 0.899254 0.113191 0.054548 0.260316 0.618787 0.463850 0.329611 0.466970 0.542006 0.478680 0.135402 0.957265 0.914711 0.376180 0.668453 0.942093 0.256642 0.094763 0.359016 0.952262 0.359359 0.221377 0.276536 0.153630 0.462989 0.195724 0.409741 0.574068 0.107357 0.589682 0.675115 0.205482 0.913697 0.456263 0.715899 0.416950 0.479442 0.177995 0.498448 0.723453 0.296793 0.846405 0.426739 0.689065 0.172619 0.473587 0.795655 0.573375 0.513797 0.699464 0.434939 0.907529 0.930769 
0.679625 0.054774 0.226751 0.439207 0.323626 0.688240 0.128549 0.468017 0.750410 0.714659 0.594658 0.926348 0.439876 0.170328 0.623930 0.971350 0.864170 0.373271 0.354873 0.745429 0.323349 0.821365 0.846643 0.104605 0.809165 0.222356 0.822931 0.064502 0.274224 0.062204 0.085954 0.808677 0.753607 0.382956 0.348775 0.316943 0.800933 0.718400 0.866370 0.145881 0.385627 0.962225 0.452178 0.642029 0.427890 0.822145 0.305270 0.022561 0.917182 0.211770 0.234455 0.467670 0.034654 0.133203 0.749327 0.465791 0.208338 0.205133 0.662722 0.021561 0.346155 0.891754 0.912174 0.846341 
0.006945 0.633641 0.455767 0.011777 0.469350 0.255500 0.667835 0.301140 0.012782 0.027925 0.079170 0.540352 0.000359 0.683078 0.541173 0.321590 0.858455 0.549643 0.281754 0.791042 0.797254 0.275820 0.879853 0.739049 0.245800 0.655289 0.136685 0.220681 0.736340 0.111118 0.340130 0.447148 0.868978 0.905475 0.618756 0.444556 0.714743 0.908413 0.846301 0.214293 0.511095 0.735221 0.720162 0.812967 0.354112 0.088310 0.417153 0.686727 0.384521 0.667142 0.683642 0.780959 0.820176 0.934609 0.525153 0.791270 0.278558 0.452175 0.618199 0.551807 0.613825 0.016664 0.283970 0.194025 
0.602190 0.961436 0.318472 0.145200 0.141483 0.538957 0.832364 0.146243 0.990081 0.748155 0.721257 0.700595 0.081959 0.766913 0.550157 0.499024 0.066055 0.374420 0.387589 0.865719 0.617223 0.606925 0.592219 0.626495 0.728444 0.680673 0.944403 0.744075 0.621938 0.635103 0.652584 0.347216 0.659683 0.820977 0.908399 0.870720 0.479618 0.088085 0.549014 0.302309 0.439477 0.267949 0.733991 0.207338 0.268846 0.861452 0.463315 0.298891 0.133476 0.486464 0.501213 0.812142 0.880365 0.262402 0.010216 0.377583 0.204233 0.778841 0.683705 0.011181 0.463445 0.181471 0.415699 0.807500 
0.384466 0.270836 0.820145 0.612872 0.099009 0.450043 0.210098 0.460982 0.611071 0.101329 0.109346 0.843676 0.497252 0.453004 0.292074 0.104415 0.974891 0.072309 0.107298 0.522429 0.657482 0.698970 0.924485 0.259608 0.971174 0.244887 0.600699 0.466889 0.207430 0.084939 0.989527 0.938902 0.915447 0.015076 0.983882 0.756640 0.011809 0.948864 0.466454 0.001873 0.175573 0.268172 0.019695 0.433666 0.947788 0.904848 0.518075 0.357623 0.403781 0.698258 0.389442 0.690212 0.652088 0.470422 0.562253 0.645880 0.461873 0.109574 0.286142 0.233468 0.017637 0.190646 0.447146 0.511886 
0.919152 0.950391 0.589670 0.934891 0.544991 0.612698 0.671500 0.845456 0.577173 0.272722 0.481404 0.087687 0.591949 0.212830 0.515346 0.956459 0.552601 0.026169 0.740400 0.205530 0.840571 0.053379 0.515141 0.068087 0.808014 0.522327 0.572787 0.192959 0.983877 0.304745 0.436248 0.073783 0.877783 0.905662 0.156414 0.751659 0.421221 0.003175 0.845859 0.968392 0.102318 0.256420 0.418702 0.301646 0.357768 0.313658 0.499279 0.704682 0.902313 0.096253 0.698031 0.483361 0.112536 0.050467 0.915896 0.867470 0.851094 0.870817 0.781138 0.489338 0.819064 0.188167 0.691332 0.778158 
0.001492 0.902940 0.871588 0.633513 0.140884 0.977603 0.840675 0.681581 0.578065 0.991533 0.383904 0.468590 0.044593 0.599713 0.707772 0.359778 0.634288 0.071536 0.791574 0.575412 0.137401 0.214570 0.030661 0.675921 0.354853 0.029124 0.609783 0.981181 0.659185 0.922231 0.384098 0.002135 0.922905 0.565492 0.097311 0.675145 0.333817 0.908915 0.797386 0.837769 0.095804 0.904386 0.863257 0.922842 0.634436 0.045695 0.096491 0.417016 0.655787 0.396753 0.980663 0.070979 0.046664 0.029726 0.593295 0.642914 0.383590 0.415061 0.893080 0.428265 0.288493 0.607487 0.572615 0.005130 
0.460979 0.195125 0.740731 0.919876 0.343566 0.208957 0.961207 0.612276 0.610992 0.475775 0.811610 0.860173 0.059711 0.624036 0.352439 0.258297 0.720087 0.596373 0.547903 0.334370 0.299963 0.491578 0.525633 0.356969 0.277251 0.015603 0.373864 0.634936 0.974790 0.001366 0.359005 0.406767 0.329154 0.941771 0.493494 0.254454 0.028084 0.730944 0.119019 0.191004 0.489564 0.693361 0.333156 0.502552 0.620903 0.455417 0.642337 0.370989 0.066612 0.151509 0.567636 0.016042 0.884175 0.943782 0.295869 0.306060 0.411242 0.054834 0.909519 0.430490 0.497237 0.197533 0.888195 0.168842 
0.420946 0.731530 0.707550 0.738147 0.357679 0.704352 0.776862 0.712282 0.646489 0.042405 0.554350 0.417459 0.233630 0.757512 0.996557 0.007189 0.967729 0.564380 0.681980 0.461592 0.643308 0.793096 0.674806 0.323962 0.904153 0.264608 0.681969 0.648760 0.331837 0.689681 0.344152 0.992265 0.480331 0.801475 0.353640 0.843128 0.125641 0.155518 0.496914 0.124853 0.752335 0.219252 0.489561 0.242149 0.441842 0.145935 0.331432 0.875958 0.813164 0.366619 0.158122 0.991757 0.960481 0.455698 0.155064 0.475602 0.724660 0.414830 0.467615 0.600226 0.247911 0.107216 0.375546 0.554342 
0.459146 0.175280 0.854483 0.374199 0.505066 0.419497 0.128098 0.585021 0.157956 0.033495 0.199251 0.281195 0.886394 0.571115 0.124545 0.172040 0.513765 0.895468 0.671474 0.006756 0.098452 0.790563 0.236819 0.452798 0.953578 0.807846 0.854707 0.059166 0.956155 0.687484 0.230982 0.787560 0.134729 0.452839 0.843096 0.376392 0.891605 0.628515 0.212533 0.575279 0.973025 0.724435 0.892864 0.545991 0.069081 0.311962 0.153979 0.515841 0.080335 0.274795 0.394166 0.734085 0.059732 0.440220 0.804816 0.827102 0.863521 0.560261 0.222490 0.105591 0.765946 0.949929 0.991335 0.141471 
0.772812 0.107340 0.138613 0.357123 0.681416 0.743391 0.581653 0.439430 0.209192 0.376943 0.398982 0.804160 0.019408 0.175152 0.456872 0.537813 0.024844 0.980899 0.035239 0.009540 0.958803 0.372066 0.465300 0.598361 0.393484 0.554443 0.913583 0.416112 0.581956 0.825547 0.810133 0.595281 0.346842 0.432634 0.756675 0.925479 0.794009 0.679112 0.200790 0.052916 0.626434 0.926017 0.442213 0.182880 0.052498 0.170533 0.194532 0.492807 0.151880 0.989640 0.362917 0.532239 0.527979 0.431322 0.291488 0.967939 0.112779 0.183542 0.127668 0.002888 0.639438 0.614083 0.090879 0.126926 
0.321876 0.314714 0.132005 0.926842 0.020908 0.672499 0.335343 0.524955 0.271781 0.793101 0.067904 0.196752 0.318866 0.470884 0.166307 0.086419 0.893008 0.436982 0.716272 0.199860 0.863647 0.219763 0.538813 0.119098 0.213427 0.220122 0.968673 0.752263 0.587034 0.607424 0.200020 0.585622 0.414207 0.406719 0.956755 0.385880 0.071699 0.907756 0.978918 0.427975 0.971194 0.322613 0.105737 0.516505 0.772455 0.886258 0.780516 0.103828 0.355338 0.004769 0.625822 0.763626 0.733850 0.497629 0.400789 0.801103 0.656920 0.324554 0.415109 0.293300 0.964622 0.627720 0.152791 0.917360 
0.786796 0.349580 0.464692 0.403818 0.745698 0.181750 0.866636 0.690269 0.703877 0.161153 0.775937 0.805643 0.883133 0.753665 0.539757 0.219131 0.563433 0.568592 0.923365 0.417717 0.559246 0.811482 0.952235 0.046830 0.777729 0.652558 0.564627 0.486574 0.141378 0.581392 0.606762 0.492960 0.448943 0.745930 0.061587 0.292618 0.135837 0.606967 0.666124 0.155565 0.881387 0.009067 0.093689 0.714877 0.907463 0.654909 0.544524 0.810038 0.050591 0.237000 0.079990 0.694266 0.547251 0.023769 0.892513 0.823671 0.718773 0.201360 0.554049 0.645405 0.322195 0.356133 0.298787 0.486370 
0.469104 0.400446 0.296925 0.014158 0.730212 0.490142 0.841115 0.187903 0.232874 0.371424 0.309787 0.858949 0.196503 0.826916 0.951525 0.271524 0.455077 0.699621 0.917564 0.949997 0.613317 0.601029 0.211708 0.132002 0.152953 0.761129 0.830803 0.935401 0.190669 0.686484 0.692998 0.688393 0.799300 0.908739 0.915829 0.041217 0.493252 0.405220 0.647299 0.296259 0.401335 0.109287 0.105130 0.441451 0.030723 0.952827 0.665752 0.623367 0.790389 0.455343 0.650879 0.765379 0.191226 0.292065 0.754300 0.328486 0.759716 0.284243 0.605092 0.462949 0.058115 0.169218 0.725808 0.449252 
0.035866 0.283830 0.674431 0.082765 0.252134 0.854944 0.310202 0.687166 0.335382 0.325075 0.695416 0.493824 0.912003 0.465184 0.330659 0.452000 0.859147 0.946220 0.273173 0.965208 0.407843 0.334408 0.736517 0.083392 0.753664 0.849630 0.136491 0.313201 0.373718 0.480652 0.356469 0.456230 0.205472 0.684655 0.593120 0.973756 0.324299 0.953775 0.463179 0.427362 0.694630 0.938938 0.417818 0.256502 0.802052 0.982963 0.584596 0.946901 0.614520 0.436877 0.897305 0.278974 0.068959 0.288140 0.618134 0.934958 0.148960 0.753323 0.607410 0.599629 0.033774 0.120884 0.355082 0.639763 
0.177464 0.314513 0.236902 0.703514 0.943184 0.475506 0.820447 0.793481 0.523327 0.503261 0.912055 0.469771 0.088674 0.345713 0.030973 0.118425 0.918133 0.444716 0.665420 0.182535 0.151458 0.019014 0.806682 0.528942 0.921541 0.291152 0.791355 0.668852 0.833290 0.173327 0.872891 0.525956 0.150072 0.945766 0.377564 0.357258 0.762842 0.398195 0.475064 0.439370 0.506396 0.458507 0.809836 0.751148 0.601486 0.586530 0.479002 0.355915 0.119949 0.667475 0.866979 0.665741 0.890012 0.482870 0.620107 0.281046 0.568507 0.646030 0.938688 0.657425 0.641121 0.392862 0.391067 0.276080 
0.724402 0.714516 0.214357 0.899040 0.120930 0.425296 0.560800 0.014536 0.038462 0.439956 0.696535 0.450870 0.013811 0.172254 0.166655 0.195349 0.878602 0.708592 0.766671 0.395989 0.263735 0.650547 0.780807 0.229078 0.464263 0.734879 0.117827 0.678865 0.829058 0.523998 0.251991 0.684339 0.319194 0.416736 0.800794 0.091501 0.412588 0.337151 0.577234 0.930972 0.331852 0.289888 0.120399 0.176648 0.535796 0.507235 0.666065 0.296596 0.587240 0.883911 0.017816 0.659504 0.883665 0.343761 0.966784 0.899054 0.844391 0.572875 0.459195 0.180585 0.388875 0.602480 0.628897 0.149066 
0.470567 0.945500 0.612404 0.828339 0.139069 0.670862 0.687873 0.473524 0.490686 0.650639 0.617648 0.256264 0.555092 0.817135 0.512448 0.234918 0.415148 0.821615 0.991590 0.949322 0.043541 0.139625 0.087059 0.312240 0.791256 0.310442 0.212483 0.914756 0.046664 0.144838 0.679840 0.005723 0.867618 0.070090 0.266883 0.217744 0.606553 0.941382 0.338615 0.539433 0.321703 0.120498 0.862190 0.228678 0.281421 0.829852 0.637688 0.344468 0.629641 0.125074 0.449332 0.038894 0.578682 0.754084 0.301602 0.555081 0.831565 0.706204 0.479255 0.361441 0.990853 0.498496 0.276144 0.308756 
0.154517 0.090251 0.615545 0.481699 0.154510 0.617291 0.619412 0.989229 0.907477 0.399903 0.321688 0.857482 0.817186 0.758606 0.008415 0.557740 0.143922 0.782459 0.140518 0.326732 0.846651 0.852017 0.487566 0.281437 0.913196 0.527931 0.218728 0.577487 0.415086 0.711135 0.347637 0.524794 0.553538 0.823384 0.590924 0.084814 0.094910 0.101960 0.793288 0.196190 0.001454 0.025814 0.635351 0.156960 0.013357 0.284901 0.132450 0.112957 0.019054 0.060602 0.604469 0.544425 0.355963 0.615366 0.390569 0.345672 0.598520 0.702555 0.768944 0.749773 0.011015 0.350349 0.855883 0.482325 
0.341599 0.279414 0.994248 0.268606 0.930605 0.994226 0.908167 0.449568 0.174756 0.509778 0.933362 0.544359 0.966694 0.107681 0.465871 0.834827 0.246755 0.020259 0.439180 0.160620 0.295523 0.843544 0.404864 0.045716 0.629960 0.853399 0.341845 0.057032 0.736186 0.168886 0.212789 0.298217 0.843151 0.912323 0.849084 0.979099 0.481607 0.259685 0.909728 0.311782 0.836861 0.773622 0.837456 0.064526 0.293876 0.187875 0.447037 0.617199 0.373196 0.752400 0.684974 0.780407 0.296792 0.449004 0.179728 0.798567 0.441137 0.681578 0.392582 0.716931 0.209561 0.019432 0.162504 0.164860 
0.608857 0.592302 0.988788 0.460721 0.162914 0.376294 0.208961 0.640917 0.870640 0.364052 0.195464 0.620661 0.180521 0.713092 0.481061 0.274327 0.590183 0.053561 0.928893 0.917301 0.574538 0.479100 0.380268 0.504742 0.559576 0.634766 0.102508 0.398907 0.453603 0.819287 0.530065 0.143213 0.748305 0.533278 0.965616 0.643622 0.719445 0.621438 0.713317 0.013233 0.364778 0.398253 0.943684 0.886690 0.480835 0.004062 0.979482 0.517291 0.125866 0.081137 0.143800 0.094801 0.778912 0.328811 0.010110 0.662867 0.961131 0.269687 0.554103 0.690778 0.675800 0.652091 0.599014 0.713278 
0.192922 0.826331 0.727980 0.700449 0.122635 0.851955 0.073914 0.794474 0.720139 0.873801 0.243251 0.485338 0.355111 0.365070 0.097727 0.810803 0.522399 0.905630 0.086515 0.037779 0.224912 0.436960 0.150164 0.778198 0.895963 0.603883 0.261694 0.675097 0.453726 0.436796 0.374966 0.119160 0.990349 0.042767 0.096813 0.407081 0.150546 0.888491 0.330797 0.992145 0.810997 0.249541 0.428387 0.775187 0.769784 0.069930 0.297845 0.953817 0.147786 0.069356 0.230713 0.371631 0.721769 0.880645 0.163986 0.681068 0.379401 0.870987 0.383087 0.914511 0.864160 0.823529 0.061686 0.251641 
0.739218 0.783878 0.828551 0.758779 0.369907 0.797682 0.917579 0.671108 0.651276 0.709013 0.343734 0.383066 0.507441 0.768849 0.925219 0.779699 0.275137 0.543693 0.328866 0.298184 0.727180 0.598313 0.334854 0.540215 0.862784 0.481536 0.919212 0.120828 0.711375 0.406541 0.807661 0.145050 0.722356 0.285736 0.660868 0.490086 0.005189 0.038901 0.916192 0.128332 0.057598 0.436539 0.896722 0.386832 0.768234 0.689431 0.706910 0.240633 0.163115 0.269563 0.518844 0.338712 0.979743 0.640405 0.902898 0.251752 0.246585 0.745489 0.402059 0.307424 0.486669 0.908516 0.883241 0.078157 
0.242993 0.555233 0.371305 0.992589 0.837108 0.188964 0.114529 0.382829 0.953623 0.874702 0.505002 0.312163 0.838237 0.147457 0.267137 0.513831 0.357230 0.942262 0.215355 0.470899 0.718435 0.411019 0.990481 0.906733 0.528017 0.390700 0.523208 0.241890 0.575156 0.584891 0.741639 0.309438 0.671823 0.979169 0.653523 0.463010 0.284570 0.483814 0.292393 0.919485 0.173077 0.201576 0.786005 0.116637 0.374706 0.969656 0.799895 0.437250 0.615799 0.494580 0.440192 0.300264 0.883308 0.177998 0.575941 0.382368 0.398424 0.383250 0.730960 0.155274 0.525685 0.352953 0.697886 0.416529 
0.920467 0.037633 0.150096 0.718565 0.951121 0.366539 0.774557 0.575011 0.250320 0.096507 0.879821 0.742063 0.534800 0.965878 0.805246 0.390729 0.112572 0.721211 0.450960 0.971464 0.689946 0.760046 0.523388 0.191058 0.253261 0.312258 0.428679 0.038981 0.549311 0.332418 0.939734 0.659889 0.731437 0.755808 0.132544 0.091207 0.119228 0.764862 0.341817 0.864998 0.818514 0.073543 0.754290 0.326221 0.467120 0.198368 0.263993 0.474184 0.385099 0.115338 0.175291 0.666668 0.652889 0.496736 0.520075 0.691302 0.899652 0.282388 0.117763 0.209884 0.594292 0.878549 0.153371 0.619501 
0.269949 0.666367 0.785115 0.454120 0.839774 0.099992 0.464453 0.010293 0.249511 0.350505 0.098355 0.925705 0.774000 0.328406 0.124920 0.977793 0.399551 0.854835 0.277705 0.403353 0.143955 0.458834 0.463005 0.706524 0.365161 0.630809 0.720959 0.878123 0.020436 0.335096 0.536866 0.957489 0.803606 0.788652 0.218484 0.781327 0.314169 0.147223 0.389488 0.316386 0.726176 0.997957 0.424539 0.424597 0.201453 0.116418 0.409657 0.486351 0.243002 0.456708 0.092360 0.859854 0.730498 0.233976 0.028450 0.327050 0.489878 0.386165 0.549776 0.201591 0.686340 0.624064 0.377265 0.870772 
0.767365 0.846712 0.648620 0.511432 0.087218 0.937203 0.265094 0.370162 0.588951 0.981627 0.995096 0.332575 0.453089 0.484429 0.374878 0.052294 0.321604 0.705281 0.757610 0.766774 0.724993 0.523854 0.001336 0.376738 0.089423 0.262741 0.401102 0.296989 0.857905 0.906336 0.464338 0.532342 0.989393 0.506034 0.293609 0.874554 0.957457 0.161155 0.460413 0.164702 0.048205 0.226102 0.870126 0.526945 0.722414 0.746712 0.484585 0.852085 0.583293 0.784991 0.237763 0.529526 0.377295 0.270961 0.885496 0.175828 0.758943 0.904975 0.147079 0.238664 0.915285 0.336597 0.367415 0.546469 
0.189413 0.067997 0.990703 0.351024 0.616488 0.068881 0.652617 0.794355 0.382522 0.226430 0.934942 0.407568 0.606142 0.293146 0.217767 0.260095 0.570894 0.135396 0.758005 0.371529 0.105618 0.882700 0.370437 0.020230 0.123012 0.329492 0.977761 0.401319 0.346400 0.000616 0.467449 0.618803 0.959180 0.279208 0.067038 0.262701 0.512420 0.273390 0.218961 0.737054 0.785748 0.368322 0.107354 0.630692 0.331289 0.874535 0.035483 0.803193 0.373303 0.971498 0.544597 0.811299 0.520639 0.783045 0.310216 0.907342 0.685849 0.188327 0.170553 0.490148 0.437512 0.297666 0.480093 0.985966 
0.287566 0.361629 0.777083 0.481045 0.204033 0.370943 0.418726 0.249445 0.908095 0.051453 0.274360 0.340549 0.044986 0.164380 0.044318 0.853894 0.872208 0.959333 0.879221 0.791436 0.907260 0.881335 0.989665 0.929414 0.013545 0.129000 0.900123 0.645580 0.248492 0.012177 0.139490 0.208259 0.621543 0.131144 0.145500 0.250786 0.948708 0.676041 0.488347 0.355329 0.820226 0.853512 0.956368 0.659801 0.549492 0.577377 0.474646 0.701782 0.634379 0.064971 0.090574 0.989687 0.653621 0.055563 0.188114 0.843389 0.805484 0.483017 0.914775 0.472656 0.450438 0.061956 0.311391 0.067203 
0.092115 0.257711 0.970241 0.709307 0.594802 0.810264 0.315695 0.885459 0.128416 0.328064 0.795991 0.307519 0.868374 0.160604 0.635823 0.559518 0.539472 0.455010 0.220655 0.579326 0.531788 0.532567 0.822515 0.989872 0.376869 0.195874 0.522454 0.112833 0.234423 0.709935 0.781924 0.804844 0.979199 0.183169 0.660222 0.291532 0.798167 0.404478 0.139875 0.727152 0.897895 0.984879 0.214801 0.720205 0.211943 0.989239 0.413030 0.894605 0.074163 0.040404 0.003755 0.457240 0.628130 0.050898 0.293430 0.218085 0.684839 0.428592 0.177690 0.540441 0.650173 0.065000 0.265063 0.325226 
0.575106 0.432729 0.149570 0.818432 0.923347 0.074867 0.114461 0.264415 0.375290 0.715905 0.751084 0.841018 0.804897 0.544553 0.146579 0.769570 0.905180 0.645772 0.609206 0.586103 0.240616 0.789380 0.954631 0.186033 0.028504 0.150426 0.327312 0.198958 0.824513 0.320058 0.108973 0.559642 0.036668 0.649325 0.931979 0.211387 0.198653 0.704183 0.158863 0.201700 0.614587 0.880117 0.638638 0.742741 0.053639 0.460246 0.760657 0.713626 0.784961 0.131097 0.221950 0.191720 0.411012 0.568741 0.334693 0.389328 0.358338 0.277825 0.213642 0.045112 0.401886 0.129883 0.850396 0.963419 
0.688302 0.306874 0.722872 0.735879 0.409107 0.291779 0.139474 0.013363 0.681582 0.005813 0.318756 0.050883 0.480545 0.874760 0.458923 0.024132 0.863183 0.957299 0.021600 0.703889 0.230904 0.168078 0.826905 0.960899 0.557677 0.017643 0.862485 0.973707 0.457927 0.280283 0.830224 0.295857 0.212490 0.027164 0.115452 0.090815 0.335020 0.607787 0.999205 0.419513 0.678681 0.663066 0.510892 0.957175 0.681438 0.701731 0.723365 0.854909 0.550209 0.990331 0.244079 0.858290 0.171864 0.676566 0.519207 0.825007 0.208188 0.764629 0.762483 0.857657 0.122790 0.242388 0.617325 0.874259 
0.544735 0.967171 0.294522 0.950023 0.935582 0.709326 0.146153 0.389380 0.116020 0.542541 0.379699 0.495047 0.344583 0.190355 0.457404 0.941116 0.402487 0.230531 0.399490 0.046429 0.758554 0.319804 0.165850 0.248770 0.828528 0.623602 0.053765 0.644059 0.761902 0.285304 0.414274 0.986169 0.773627 0.051023 0.035863 0.520550 0.030223 0.855537 0.779577 0.144276 0.626163 0.424604 0.297494 0.702819 0.920702 0.523424 0.576876 0.813814 0.413553 0.996246 0.414273 0.066313 0.668589 0.934200 0.431219 0.739366 0.711834 0.307483 0.155705 0.954486 0.729957 0.178099 0.010380 0.341014 
0.422631 0.130312 0.604751 0.346557 0.745720 0.612891 0.690929 0.528456 0.613698 0.168732 0.278057 0.046098 0.087733 0.766869 0.607352 0.337075 0.311815 0.682939 0.297338 0.908214 0.299024 0.154988 0.563520 0.127265 0.915534 0.024301 0.416614 0.766580 0.305258 0.904435 0.017816 0.321182 0.731887 0.031462 0.773141 0.717172 0.586593 0.909709 0.641020 0.776672 0.443123 0.713717 0.391021 0.743754 0.412249 0.528764 0.129998 0.952660 0.008934 0.820474 0.576597 0.564364 0.641844 0.310271 0.611224 0.718399 0.808741 0.403991 0.101796 0.639939 0.426498 0.652420 0.051426 0.743097 
0.647199 0.217693 0.475267 0.664473 0.069310 0.987586 0.631224 0.162780 0.994546 0.934408 0.260935 0.384370 0.401022 0.870898 0.897108 0.303826 0.597019 0.793189 0.889685 0.115939 0.881580 0.862630 0.797908 0.939739 0.784985 0.358402 0.412299 0.623373 0.699450 0.611339 0.612561 0.996257 0.103127 0.629317 0.867274 0.905441 0.489649 0.325251 0.886686 0.874471 0.266496 0.788577 0.144757 0.372547 0.471152 0.309330 0.727439 0.706073 0.321162 0.191749 0.742292 0.949653 0.965400 0.836268 0.926512 0.439397 0.002370 0.780769 0.906012 0.159404 0.329587 0.659330 0.046930 0.025404 
0.650568 0.893019 0.571563 0.887113 0.147905 0.728570 0.962306 0.518641 0.320959 0.093225 0.746529 0.981882 0.471924 0.774997 0.916153 0.304678 0.745348 0.470359 0.217477 0.235204 0.104465 0.600505 0.168107 0.259572 0.739112 0.241284 0.503827 0.865999 0.906950 0.303059 0.902209 0.538934 0.778592 0.049111 0.572671 0.769637 0.793645 0.053730 0.555146 0.944023 0.894605 0.384735 0.601032 0.197395 0.465243 0.653557 0.466924 0.119874 0.420921 0.484609 0.637079 0.416730 0.845018 0.068927 0.304773 0.898228 0.144550 0.689264 0.246768 0.960141 0.430488 0.521433 0.725393 0.081320 
0.683430 0.618961 0.917519 0.687600 0.866815 0.715303 0.603955 0.690505 0.208237 0.023311 0.429924 0.630921 0.822478 0.827083 0.787955 0.803860 0.891104 0.054019 0.143321 0.408858 0.137624 0.839169 0.035061 0.674486 0.783762 0.783124 0.365353 0.575288 0.164523 0.558028 0.569476 0.028914 0.961557 0.410650 0.206300 0.615035 0.455865 0.899140 0.051886 0.051266 0.012435 0.742101 0.292662 0.629629 0.591044 0.584705 0.359877 0.027066 0.874879 0.475832 0.816526 0.038580 0.087515 0.119260 0.037988 0.768701 0.277583 0.837872 0.670239 0.623933 0.671221 0.798601 0.190126 0.770155 
0.638840 0.399672 0.426295 0.758535 0.329095 0.671652 0.769256 0.699203 0.177209 0.917613 0.512768 0.465498 0.021114 0.660641 0.565244 0.257465 0.935351 0.143081 0.305146 0.484823 0.481622 0.414956 0.301183 0.474605 0.290593 0.523494 0.460861 0.752378 0.220351 0.051170 0.787240 0.259492 0.459915 0.485598 0.476840 0.940041 0.740368 0.612637 0.305905 0.477645 0.661765 0.392863 0.722508 0.907988 0.108296 0.283623 0.485035 0.976233 0.291274 0.363404 0.553154 0.283697 0.417820 0.139480 0.995607 0.092150 0.230054 0.346373 0.606356 0.524491 0.115226 0.221932 0.051035 0.674064 
0.947188 0.356546 0.090868 0.548843 0.768931 0.603683 0.389596 0.665056 0.065923 0.862488 0.280950 0.783321 0.370998 0.768337 0.446426 0.463907 0.580803 0.383573 0.585778 0.023573 0.513115 0.167879 0.750133 0.112989 0.703941 0.013514 0.603921 0.388147 0.696123 0.918714 0.427835 0.056479 0.798515 0.601656 0.967910 0.975808 0.176083 0.064647 0.561816 0.545056 0.566897 0.780636 0.425813 0.464896 0.068592 0.621265 0.467661 0.550626 0.435177 0.308002 0.096065 0.080374 0.817072 0.659909 0.435025 0.778160 0.228916 0.184252 0.692179 0.477125 0.317014 0.042795 0.407552 0.370748 
0.209866 0.642959 0.770337 0.063213 0.880964 0.227865 0.740155 0.578248 0.672384 0.304074 0.388058 0.347450 0.877969 0.630795 0.618719 0.771296 0.267496 0.866768 0.516095 0.992025 0.935707 0.406508 0.836235 0.423718 0.502736 0.845671 0.848409 0.743815 0.669352 0.587714 0.163441 0.262077 0.471705 0.238333 0.455079 0.735853 0.584110 0.581261 0.384096 0.015996 0.734305 0.107244 0.647467 0.609498 0.874675 0.162943 0.422542 0.913765 0.015368 0.109076 0.404059 0.572963 0.824803 0.531058 0.844455 0.626704 0.706513 0.001947 0.921570 0.489937 0.167312 0.202142 0.052689 0.835474 
0.712430 0.730807 0.378346 0.573034 0.507556 0.184995 0.965304 0.952472 0.934653 0.184339 0.122398 0.553247 0.571816 0.952945 0.542779 0.946255 0.173924 0.368096 0.744590 0.921213 0.425499 0.212216 0.666336 0.225041 0.820948 0.320976 0.044800 0.474781 0.962200 0.159180 0.554378 0.849206 0.368987 0.456864 0.412986 0.560612 0.364420 0.779811 0.509971 0.151950 0.863267 0.158642 0.075965 0.777663 0.839216 0.279317 0.785654 0.508312 0.694116 0.875108 0.448614 0.612015 0.697748 0.012205 0.835076 0.432804 0.351013 0.137339 0.296086 0.766828 0.162663 0.012789 0.291595 0.879455 
0.236181 0.729074 0.494061 0.195784 0.473885 0.044795 0.368963 0.249842 0.820593 0.832489 0.114675 0.163508 0.195893 0.364984 0.546718 0.268149 0.300751 0.456594 0.508150 0.843718 0.082316 0.261447 0.917905 0.589943 0.206939 0.398927 0.815533 0.515417 0.948830 0.833646 0.830180 0.250993 0.641492 0.739243 0.214431 0.122918 0.360562 0.381602 0.307161 0.215457 0.092429 0.296782 0.660853 0.476544 0.163966 0.605357 0.972418 0.607519 0.021064 0.252507 0.520601 0.479270 0.271058 0.675861 0.683787 0.430404 0.482660 0.995565 0.749120 0.286933 0.646419 0.413283 0.046065 0.323050 
0.120492 0.958341 0.300077 0.515724 0.691918 0.624610 0.002942 0.012206 0.580722 0.177941 0.671713 0.316200 0.114591 0.642368 0.488415 0.219652 0.798356 0.013017 0.155628 0.782196 0.098261 0.511127 0.389183 0.890041 0.883995 0.162026 0.241944 0.272853 0.397852 0.362879 0.025078 0.377049 0.867549 0.394771 0.998128 0.982072 0.097333 0.086544 0.256785 0.262572 0.539819 0.745559 0.571010 0.637559 0.801028 0.319751 0.044611 0.699872 0.697570 0.444174 0.596794 0.779486 0.755820 0.693108 0.790467 0.167161 0.672778 0.852647 0.143109 0.178663 0.329641 0.231076 0.555906 0.788550 
0.608199 0.047321 0.615470 0.954443 0.301036 0.498183 0.095670 0.671471 0.564570 0.933022 0.317931 0.865627 0.920673 0.791139 0.441556 0.690105 0.639147 0.843835 0.804998 0.755505 0.059497 0.307979 0.416696 0.012781 0.985083 0.355630 0.933170 0.253629 0.874259 0.905751 0.789234 0.640049 0.316045 0.734425 0.353262 0.377877 0.896075 0.992071 0.941118 0.741614 0.234378 0.623599 0.118100 0.175449 0.545671 0.874266 0.495424 0.256996 0.545793 0.119065 0.015663 0.024336 0.522767 0.052758 0.255900 0.472281 0.680508 0.730106 0.495663 0.170771 0.455659 0.527281 0.298811 0.613029 
0.448539 0.425735 0.848636 0.114453 0.662101 0.615464 0.118255 0.434780 0.814299 0.189340 0.457500 0.030149 0.679689 0.239628 0.161184 0.617393 0.534307 0.900335 0.731356 0.376913 0.493220 0.253780 0.829076 0.395980 0.255802 0.898241 0.045609 0.210209 0.624821 0.718363 0.531712 0.668792 0.705828 0.266537 0.909314 0.956673 0.084936 0.792029 0.785627 0.654664 0.066978 0.171386 0.569902 0.010704 0.306189 0.917974 0.079171 0.749114 0.078139 0.736452 0.119684 0.589337 0.561947 0.555204 0.108887 0.808682 0.380118 0.785866 0.242737 0.994932 0.262539 0.269823 0.264282 0.626986 
0.456673 0.009028 0.641516 0.971198 0.905143 0.891087 0.008629 0.139392 0.208446 0.945243 0.455642 0.189327 0.223585 0.691472 0.276253 0.210562 0.166514 0.253553 0.979984 0.263468 0.580815 0.861954 0.070996 0.000060 0.514319 0.935716 0.412194 0.616789 0.982619 0.613097 0.513939 0.641955 0.154316 0.618138 0.415082 0.936795 0.095063 0.267478 0.544705 0.043003 0.260181 0.561058 0.525356 0.896009 0.202644 0.657724 0.829770 0.432249 0.780048 0.226598 0.440789 0.183633 0.219972 0.064921 0.198938 0.460110 0.015241 0.399306 0.802353 0.747242 0.265893 0.622578 0.471360 0.312549 
0.667075 0.702736 0.503169 0.860218 0.808594 0.867076 0.202612 0.470138 0.183893 0.126151 0.676828 0.636239 0.922722 0.444385 0.294381 0.648222 0.912316 0.244228 0.549942 0.628924 0.118432 0.464294 0.156921 0.772603 0.085997 0.514608 0.610402 0.457410 0.570013 0.124875 0.820093 0.113964 0.977040 0.483220 0.690796 0.301856 0.695574 0.488047 0.229584 0.820065 0.894865 0.517277 0.972670 0.110326 0.032885 0.266398 0.921674 0.616150 0.652371 0.047601 0.956061 0.425609 0.170224 0.176260 0.153390 0.770264 0.088116 0.937975 0.903848 0.529382 0.345231 0.223928 0.777864 0.095510 
0.773101 0.781837 0.924001 0.052278 0.726932 0.923100 0.926672 0.816379 0.331889 0.539011 0.791971 0.603367 0.716692 0.156652 0.293145 0.645841 0.935001 0.878166 0.492101 0.516522 0.242241 0.012724 0.022530 0.688604 0.742640 0.049586 0.224870 0.227963 0.320138 0.149642 0.380759 0.198452 0.586144 0.253821 0.476097 0.698820 0.137726 0.353121 0.820711 0.769061 0.591329 0.504442 0.397211 0.428869 0.708098 0.781780 0.404567 0.364888 0.008619 0.494929 0.283381 0.970015 0.829111 0.887827 0.847936 0.187616 0.063804 0.261839 0.851939 0.047516 0.975231 0.620678 0.349720 0.812289 
0.350428 0.562315 0.352779 0.809822 0.702787 0.409438 0.207946 0.203594 0.517218 0.366345 0.218905 0.275982 0.379669 0.527491 0.841698 0.238066 0.339312 0.365018 0.854224 0.385162 0.854668 0.918228 0.524725 0.993627 0.660834 0.168992 0.371394 0.073494 0.893077 0.128597 0.342297 0.224232 0.828151 0.380775 0.964178 0.603545 0.582461 0.586840 0.111356 0.480640 0.636444 0.953377 0.463483 0.815396 0.739328 0.890592 0.589878 0.336728 0.784746 0.610617 0.471349 0.580884 0.173172 0.536934 0.842657 0.809741 0.247648 0.276352 0.925382 0.630700 0.416615 0.092986 0.016435 0.615972 
0.667140 0.024185 0.023020 0.267907 0.604978 0.098018 0.496032 0.009299 0.381886 0.391910 0.235289 0.853308 0.259169 0.834234 0.749206 0.565454 0.571954 0.033137 0.297254 0.127299 0.080182 0.044786 0.699252 0.458420 0.249307 0.747317 0.415128 0.064628 0.980407 0.491882 0.969864 0.828767 0.013484 0.709865 0.108243 0.332275 0.314551 0.433458 0.996754 0.206997 0.259846 0.896672 0.588690 0.673316 0.210185 0.496946 0.908008 0.330197 0.917670 0.455641 0.265878 0.032706 0.004243 0.632433 0.857853 0.161730 0.640825 0.661500 0.447254 0.440707 0.499355 0.275774 0.013443 0.035662 
0.413255 0.008142 0.047936 0.015772 0.650475 0.708249 0.475511 0.295376 0.671608 0.377837 0.035309 0.561463 0.353952 0.059139 0.423662 0.421572 0.334991 0.074699 0.053638 0.759264 0.630233 0.295757 0.103886 0.744626 0.597187 0.086718 0.700530 0.654645 0.929306 0.669140 0.783173 0.952137 0.625841 0.077577 0.980138 0.821719 0.813546 0.786296 0.354113 0.234338 0.938099 0.164588 0.307624 0.197050 0.636312 0.542690 0.056390 0.670324 0.813422 0.070486 0.122751 0.352650 0.022985 0.541693 0.883093 0.658778 0.784367 0.982418 0.420419 0.609884 0.373647 0.841088 0.741844 0.069549 
0.844919 0.988549 0.798844 0.350029 0.382176 0.931629 0.995090 0.796401 0.323387 0.695938 0.468546 0.199242 0.702502 0.467092 0.342373 0.280129 0.798108 0.668202 0.506260 0.515045 0.821085 0.880064 0.979590 0.671714 0.007280 0.910130 0.441391 0.285155 0.577600 0.733935 0.269922 0.631020 0.313744 0.500051 0.587477 0.568445 0.362023 0.850538 0.869093 0.400511 0.922343 0.400957 0.963435 0.933734 0.271216 0.455115 0.105609 0.412987 0.917539 0.482130 0.674043 0.955851 0.407170 0.043079 0.607551 0.035774 0.505592 0.115959 0.366591 0.105233 0.459966 0.768036 0.638893 0.635004 
0.835806 0.201702 0.970992 0.628147 0.621250 0.179518 0.925304 0.217365 0.644343 0.303032 0.302215 0.462331 0.656430 0.453724 0.207286 0.178348 0.142641 0.289727 0.969108 0.962924 0.829973 0.208645 0.648934 0.050207 0.945802 0.734667 0.810940 0.555622 0.014895 0.636542 0.002755 0.341565 0.515449 0.613042 0.676599 0.253875 0.740107 0.937080 0.345547 0.372518 0.658735 0.513627 0.921574 0.793100 0.890009 0.390171 0.477080 0.863322 0.294059 0.096887 0.959787 0.055681 0.251424 0.657584 0.410878 0.203420 0.713848 0.152495 0.863540 0.958352 0.963692 0.003335 0.614981 0.718678 
0.256717 0.822441 0.745578 0.357663 0.077469 0.594845 0.395652 0.828615 0.621247 0.686140 0.940571 0.241027 0.903117 0.614700 0.006221 0.531542 0.491450 0.281949 0.236032 0.352381 0.889173 0.403965 0.660252 0.892199 0.608871 0.180953 0.051393 0.630890 0.315815 0.244509 0.887385 0.119419 0.326752 0.763419 0.069828 0.513428 0.730095 0.551471 0.155034 0.771822 0.133055 0.396263 0.614798 0.445491 0.532376 0.987110 0.992410 0.633699 0.138911 0.716060 0.054974 0.510488 0.688845 0.243154 0.694368 0.639725 0.343277 0.601861 0.637224 0.987206 0.870741 0.419415 0.982505 0.248837 
0.614404 0.361903 0.284468 0.511064 0.212678 0.952805 0.427138 0.228855 0.837642 0.920189 0.795656 0.713091 0.395980 0.797821 0.495135 0.973317 0.233043 0.213274 0.531687 0.855659 0.793592 0.244539 0.247739 0.210527 0.924325 0.831901 0.239312 0.999070 0.799392 0.763380 0.100167 0.103111 0.581264 0.265519 0.362744 0.885988 0.243535 0.481933 0.226512 0.930103 0.548200 0.507096 0.058679 0.451260 0.873647 0.153922 0.894610 0.384313 0.116597 0.360435 0.023973 0.369751 0.663250 0.618658 0.873124 0.471637 0.640454 0.680923 0.492726 0.048457 0.632735 0.181642 0.497085 0.524568 
0.580456 0.462460 0.719255 0.998150 0.318893 0.640182 0.119407 0.743356 0.645150 0.542101 0.361902 0.722663 0.009572 0.326570 0.250733 0.989212 0.008624 0.459506 0.546379 0.124613 0.238762 0.913627 0.481847 0.417249 0.978798 0.173004 0.497887 0.536116 0.357722 0.430414 0.460625 0.265751 0.777587 0.155799 0.562403 0.137688 0.951981 0.528140 0.634802 0.185371 0.804250 0.763453 0.648946 0.348141 0.132743 0.743337 0.226550 0.330374 0.344704 0.387194 0.747348 0.141309 0.268897 0.910789 0.235823 0.357377 0.166785 0.026069 0.232087 0.516380 0.903462 0.523525 0.764009 0.771441 
0.538001 0.111787 0.100856 0.716825 0.879136 0.876002 0.924833 0.034763 0.200487 0.576170 0.115718 0.531869 0.102426 0.530241 0.490068 0.293601 0.696174 0.216913 0.609112 0.904927 0.597878 0.933961 0.075427 0.733958 0.527458 0.382635 0.528851 0.866093 0.339391 0.790399 0.813075 0.725372 0.175185 0.033760 0.565287 0.702081 0.424970 0.688678 0.266640 0.706296 0.645608 0.373306 0.759533 0.753959 0.423062 0.562206 0.257674 0.735964 0.278359 0.257048 0.153119 0.385414 0.109915 0.390156 0.049546 0.368022 0.004314 0.191343 0.532869 0.108665 0.821146 0.261452 0.744396 0.751635 
0.870217 0.782351 0.915845 0.874877 0.205194 0.022046 0.618486 0.206176 0.909950 0.231445 0.241757 0.984012 0.605464 0.422642 0.699030 0.657076 0.141157 0.578625 0.578300 0.916062 0.052230 0.927182 0.271445 0.792461 0.977888 0.506060 0.348765 0.918284 0.057482 0.128167 0.319359 0.194758 0.223998 0.109437 0.339492 0.253190 0.973682 0.714583 0.397557 0.150889 0.918616 0.736645 0.042497 0.114834 0.392266 0.012021 0.644766 0.705502 0.711309 0.288880 0.355202 0.455737 0.517417 0.850018 0.106623 0.990283 0.758479 0.935803 0.545354 0.075635 0.725232 0.630681 0.714170 0.867514 
0.265078 0.453222 0.788311 0.423690 0.263070 0.080333 0.324850 0.265832 0.919565 0.841261 0.759697 0.358085 0.002420 0.871084 0.868032 0.570160 0.338487 0.989482 0.203298 0.284405 0.644162 0.898679 0.871626 0.296213 0.933809 0.304335 0.468225 0.834431 0.536479 0.799194 0.990085 0.362518 0.105709 0.501181 0.328916 0.993792 0.242938 0.413959 0.868682 0.963623 0.940525 0.024148 0.931171 0.543466 0.008785 0.040867 0.169891 0.635488 0.575858 0.567992 0.384074 0.515486 0.872976 0.494049 0.400189 0.945998 0.109896 0.307394 0.439127 0.084061 0.446790 0.427915 0.537592 0.011841 
0.317881 0.297702 0.155915 0.460627 0.837049 0.739907 0.557738 0.154294 0.529404 0.260064 0.737572 0.614289 0.640308 0.391872 0.896011 0.722161 0.867152 0.007167 0.677657 0.518660 0.435844 0.314516 0.160458 0.980205 0.972280 0.081233 0.982195 0.801510 0.388820 0.538867 0.364156 0.686708 0.853400 0.614439 0.622213 0.361246 0.515916 0.134624 0.014848 0.177751 0.647835 0.554059 0.136539 0.374375 0.300701 0.381601 0.577324 0.707860 0.235817 0.811445 0.344654 0.946089 0.606646 0.601544 0.536638 0.233634 0.815789 0.225966 0.092932 0.196587 0.146286 0.351143 0.930021 0.105447 
0.120297 0.359639 0.431070 0.130636 0.443962 0.818324 0.233897 0.717101 0.981726 0.812474 0.511769 0.034105 0.110245 0.505741 0.118225 0.387152 0.223984 0.770102 0.690548 0.951889 0.458923 0.718610 0.498194 0.497427 0.480496 0.503893 0.874619 0.262736 0.847321 0.124113 0.349249 0.364289 0.957855 0.490278 0.732161 0.469994 0.752000 0.181597 0.945503 0.358091 0.540293 0.838735 0.773361 0.764730 0.969905 0.114594 0.669161 0.929892 0.459897 0.608230 0.346264 0.164481 0.199654 0.672712 0.915155 0.452981 0.463741 0.337324 0.473207 0.543606 0.361640 0.599538 0.960372 0.442820 
0.942211 0.481502 0.955314 0.087370 0.945307 0.283830 0.161723 0.513446 0.080888 0.247502 0.418971 0.736642 0.602975 0.785964 0.304592 0.574842 0.613338 0.651264 0.081844 0.226230 0.541410 0.988161 0.035109 0.464172 0.528834 0.241009 0.595452 0.144751 0.774785 0.949373 0.539229 0.790764 0.723374 0.836144 0.927864 0.995168 0.600254 0.092604 0.772075 0.664396 0.416526 0.162418 0.248594 0.923321 0.409433 0.145317 0.993979 0.922643 0.418930 0.645963 0.056021 0.891416 0.695527 0.453545 0.094079 0.804716 0.411301 0.191541 0.196641 0.735980 0.464861 0.189037 0.619119 0.475860 
0.648271 0.431382 0.193594 0.478408 0.596885 0.166051 0.078153 0.927123 0.043531 0.171207 0.713590 0.850233 0.305237 0.091867 0.164873 0.470329 0.213833 0.225217 0.126137 0.696516 0.312960 0.248656 0.144812 0.680765 0.630643 0.432201 0.042878 0.421760 0.080548 0.530953 0.082161 0.450032 0.224121 0.733982 0.168075 0.023981 0.885620 0.393732 0.659177 0.103951 0.806171 0.125192 0.046647 0.421258 0.950270 0.138231 0.528094 0.143263 0.527736 0.905417 0.656900 0.344546 0.792938 0.740862 0.818593 0.204352 0.606434 0.962365 0.795874 0.773934 0.129115 0.551474 0.056323 0.678752 
0.475598 0.697853 0.279709 0.930790 0.551871 0.104967 0.944753 0.499733 0.912676 0.715395 0.211967 0.628739 0.198358 0.579589 0.212442 0.622357 0.535398 0.991222 0.229238 0.220874 0.694419 0.090670 0.011914 0.080216 0.465804 0.975198 0.332118 0.612243 0.328172 0.212338 0.390257 0.776864 0.505031 0.125938 0.370021 0.094366 0.509126 0.168746 0.608521 0.204039 0.073445 0.829381 0.922137 0.715649 0.471533 0.396706 0.579127 0.120141 0.204409 0.616706 0.238578 0.232986 0.166809 0.046426 0.609168 0.946043 0.067676 0.450788 0.875875 0.595568 0.168089 0.069582 0.274699 0.605135 
0.642472 0.671553 0.053078 0.445018 0.678483 0.976252 0.630302 0.856258 0.567676 0.464396 0.203180 0.312099 0.057828 0.651047 0.532540 0.019427 0.423286 0.224045 0.720518 0.374818 0.852291 0.186940 0.373957 0.991436 0.712613 0.221657 0.686935 0.857166 0.615985 0.183560 0.079709 0.703123 0.994302 0.632944 0.430059 0.521843 0.296572 0.518311 0.858151 0.321071 0.735052 0.294260 0.686441 0.631258 0.799990 0.841060 0.009266 0.086088 0.101826 0.514128 0.129709 0.299319 0.853712 0.906759 0.263764 0.026086 0.753544 0.877121 0.833232 0.222237 0.805425 0.054118 0.193974 0.909155 
0.542056 0.007523 0.152171 0.303330 0.345335 0.036865 0.372520 0.687636 0.442206 0.419479 0.679937 0.662861 0.140531 0.975140 0.365283 0.219076 0.575498 0.296486 0.432434 0.907673 0.958463 0.306544 0.251476 0.975874 0.335885 0.242322 0.728842 0.078465 0.206093 0.883600 0.299261 0.393516 0.318465 0.951554 0.013967 0.023001 0.302918 0.859337 0.706437 0.990717 0.887842 0.809459 0.962974 0.330389 0.183311 0.471014 0.855511 0.780824 0.683566 0.492953 0.162150 0.091908 0.140164 0.675653 0.283585 0.817231 0.585706 0.002661 0.197609 0.218245 0.209414 0.404090 0.879242 0.728168 
0.650490 0.082051 0.080048 0.239114 0.982025 0.879975 0.774609 0.212969 0.391964 0.595944 0.974001 0.837589 0.979762 0.214585 0.824437 0.602768 0.475232 0.031006 0.524196 0.074444 0.246779 0.218858 0.642171 0.711609 0.300718 0.528217 0.048816 0.781305 0.316338 0.545710 0.875353 0.196357 0.976794 0.603577 0.572997 0.335988 0.012443 0.564782 0.163123 0.442892 0.563807 0.678915 0.276060 0.980890 0.707721 0.425062 0.369002 0.636745 0.105122 0.834381 0.168106 0.460075 0.822762 0.107386 0.041910 0.131470 0.094772 0.941810 0.370740 0.352462 0.169297 0.918156 0.987762 0.596735 
0.541435 0.461820 0.716954 0.940717 0.411587 0.958457 0.073141 0.697658 0.437684 0.610226 0.435040 0.291041 0.089112 0.084828 0.818990 0.664417 0.093931 0.338608 0.927044 0.629028 0.579665 0.017766 0.215499 0.395334 0.301101 0.189248 0.684067 0.859671 0.125474 0.965486 0.343655 0.225288 0.210351 0.626175 0.987368 0.698515 0.718760 0.741243 0.761701 0.313193 0.491205 0.939172 0.432985 0.007755 0.155149 0.742934 0.656432 0.444205 0.304124 0.474059 0.656197 0.942482 0.340776 0.621597 0.328878 0.752584 0.172851 0.298742 0.453309 0.807234 0.917255 0.193950 0.630524 0.360177 
0.723556 0.777293 0.069205 0.338274 0.952505 0.359665 0.939557 0.519568 0.017944 0.259431 0.812819 0.485009 0.981440 0.630138 0.231705 0.261908 0.724964 0.164230 0.772307 0.170401 0.202804 0.754024 0.430243 0.407786 0.831497 0.479748 0.952755 0.321767 0.685964 0.303111 0.988250 0.178524 0.840056 0.843411 0.906941 0.330840 0.763894 0.453498 0.000899 0.033472 0.410987 0.127331 0.705185 0.841890 0.589765 0.355222 0.780747 0.366403 0.348321 0.685551 0.677471 0.794293 0.685341 0.799159 0.276502 0.516516 0.301131 0.462643 0.857061 0.584722 0.212340 0.089194 0.751732 0.822877 
0.519233 0.816822 0.528617 0.869460 0.800643 0.274345 0.900783 0.709157 0.542739 0.940993 0.519037 0.782399 0.743470 0.140676 0.327730 0.764028 0.873200 0.026852 0.780129 0.654056 0.556411 0.994172 0.200282 0.429940 0.062892 0.483199 0.922646 0.567561 0.809833 0.024029 0.924307 0.582329 0.007501 0.171181 0.672990 0.173181 0.650239 0.151514 0.522788 0.686143 0.738666 0.397316 0.776569 0.289238 0.360391 0.929829 0.155686 0.197477 0.145543 0.222444 0.710472 0.533580 0.925692 0.768471 0.704337 0.563380 0.415637 0.278738 0.348996 0.153280 0.686281 0.113851 0.235219 0.406854 
0.994520 0.628599 0.780672 0.930696 0.944346 0.958511 0.471458 0.182297 0.473527 0.149236 0.639534 0.455342 0.745880 0.644310 0.710584 0.083791 0.261452 0.139365 0.357781 0.659119 0.634388 0.831535 0.999418 0.341863 0.647698 0.534337 0.385129 0.281563 0.971143 0.245961 0.983269 0.791464 0.517213 0.515657 0.772012 0.550160 0.471292 0.703603 0.932981 0.556047 0.443887 0.424133 0.930858 0.163461 0.869000 0.875781 0.969846 0.871809 0.569000 0.530924 0.737328 0.188720 0.854927 0.888077 0.823967 0.382850 0.349291 0.292105 0.647972 0.128742 0.068205 0.153137 0.581505 0.830195 
0.218790 0.365906 0.070403 0.333294 0.503029 0.881023 0.093364 0.569958 0.317784 0.930758 0.555444 0.542172 0.126359 0.044094 0.390759 0.710120 0.459153 0.453464 0.420965 0.616519 0.541295 0.753853 0.880032 0.344875 0.850916 0.874706 0.845885 0.201158 0.972129 0.424974 0.247779 0.411237 0.101588 0.506672 0.978288 0.199577 0.937545 0.465292 0.965026 0.633103 0.812408 0.320069 0.379887 0.460518 0.064565 0.700278 0.482591 0.956818 0.888078 0.502102 0.190400 0.527279 0.957449 0.259601 0.247090 0.565751 0.874611 0.430971 0.129974 0.614063 0.157486 0.726534 0.179749 0.860301 
0.106324 0.887302 0.663342 0.264293 0.115068 0.430530 0.723246 0.494585 0.483621 0.656079 0.464376 0.709671 0.990584 0.409885 0.362038 0.151917 0.765452 0.895871 0.575900 0.721971 0.524187 0.981649 0.727416 0.066168 0.870018 0.648948 0.401454 0.034193 0.086419 0.020847 0.000447 0.632885 0.291875 0.152292 0.627649 0.420694 0.997389 0.487313 0.039679 0.875446 0.039071 0.949987 0.754769 0.981222 0.530224 0.350340 0.106140 0.592711 0.081057 0.129209 0.357751 0.685686 0.193657 0.813658 0.987568 0.980419 0.008243 0.381964 0.653514 0.858383 0.558168 0.564522 0.631970 0.077048 
0.110404 0.252229 0.442672 0.524151 0.565171 0.646848 0.067218 0.859244 0.311972 0.435937 0.189257 0.463165 0.994235 0.789209 0.074928 0.756945 0.955012 0.869401 0.305356 0.191473 0.102797 0.263119 0.017869 0.661545 0.359299 0.412559 0.019645 0.314334 0.870531 0.183881 0.170720 0.765531 0.028892 0.384411 0.201159 0.924692 0.789705 0.957343 0.701787 0.012500 0.895522 0.407465 0.840523 0.739052 0.624383 0.870280 0.430056 0.731164 0.121816 0.446629 0.966612 0.849452 0.780851 0.364375 0.556199 0.994115 0.398909 0.233756 0.775509 0.929425 0.210776 0.536296 0.450243 0.876727 
0.063122 0.068858 0.403757 0.595050 0.645271 0.062100 0.128646 0.920788 0.077112 0.405868 0.768787 0.858847 0.272715 0.445415 0.548135 0.704444 0.480016 0.038954 0.391501 0.912204 0.832179 0.480599 0.034563 0.660904 0.225409 0.065981 0.852991 0.158077 0.570161 0.714542 0.711540 0.076166 0.107863 0.507752 0.067967 0.839200 0.829749 0.195234 0.081277 0.478760 0.497859 0.691792 0.562933 0.129025 0.503383 0.603007 0.498805 0.269148 0.458171 0.851540 0.616485 0.784077 0.518923 0.438749 0.253814 0.441785 0.925908 0.654605 0.464137 0.876731 0.394914 0.483227 0.056106 0.546001 
0.403868 0.723482 0.606224 0.561619 0.661344 0.428647 0.157616 0.134946 0.779496 0.228956 0.636647 0.061478 0.286541 0.353065 0.422017 0.119010 0.603383 0.571003 0.886105 0.157433 0.286263 0.298765 0.935202 0.370425 0.196537 0.590554 0.119668 0.439623 0.877981 0.170693 0.300209 0.881780 0.206660 0.965643 0.511024 0.556030 0.569514 0.945791 0.773852 0.455253 0.915664 0.460755 0.926658 0.735261 0.615518 0.309437 0.503163 0.314521 0.665132 0.900870 0.320641 0.600295 0.297181 0.849666 0.490852 0.387138 0.439589 0.245060 0.253881 0.242228 0.562304 0.873701 0.640064 0.526985 
0.447560 0.766250 0.995900 0.120450 0.803993 0.451327 0.445784 0.870425 0.363494 0.090380 0.803174 0.320688 0.716509 0.463809 0.867530 0.881104 0.168926 0.616985 0.047555 0.066375 0.964902 0.676378 0.307381 0.821341 0.618737 0.381922 0.580682 0.429043 0.499052 0.291675 0.669446 0.563050 0.846463 0.702296 0.787599 0.205647 0.033583 0.887756 0.336032 0.995692 0.418369 0.793455 0.173894 0.873776 0.182380 0.303569 0.734259 0.590873 0.757369 0.673154 0.389083 0.447678 0.439543 0.057075 0.895180 0.809090 0.950305 0.928596 0.040004 0.485286 0.640336 0.036415 0.869982 0.802128 
0.362827 0.897948 0.131402 0.564405 0.824903 0.123095 0.109957 0.760215 0.750212 0.960643 0.356410 0.425447 0.988988 0.514338 0.452303 0.173905 0.513954 0.829379 0.357105 0.709647 0.735188 0.095207 0.597995 0.490424 0.795329 0.947910 0.971063 0.790182 0.474658 0.226431 0.107701 0.746647 0.102077 0.879060 0.762666 0.685701 0.758701 0.202457 0.302762 0.089484 0.933683 0.234209 0.906183 0.332794 0.101949 0.655438 0.803348 0.154014 0.522186 0.792281 0.163378 0.793948 0.242128 0.120792 0.208392 0.901858 0.837026 0.199147 0.112413 0.954650 0.467297 0.042039 0.154381 0.620151 
0.765389 0.766303 0.203265 0.467902 0.179211 0.404083 0.825746 0.200174 0.867775 0.882010 0.306267 0.600491 0.142568 0.240848 0.099387 0.820339 0.724663 0.586276 0.174677 0.989887 0.614186 0.825338 0.582387 0.853449 0.909646 0.568205 0.416928 0.887526 0.774017 0.290672 0.024863 0.055054 0.983193 0.675132 0.951533 0.751259 0.174890 0.721187 0.667810 0.403854 0.673593 0.250028 0.909314 0.876948 0.698311 0.867398 0.422380 0.923829 0.202084 0.523037 0.265685 0.593785 0.303918 0.013198 0.980912 0.239015 0.694207 0.180456 0.677381 0.435045 0.235674 0.432069 0.759658 0.656164 
0.630206 0.947227 0.887704 0.262588 0.574888 0.583347 0.874956 0.001134 0.329323 0.860815 0.686036 0.796381 0.454167 0.960693 0.912620 0.739493 0.336616 0.389642 0.690669 0.356504 0.909110 0.627225 0.049699 0.138483 0.765678 0.290686 0.331572 0.758234 0.255405 0.441521 0.229600 0.952755 0.195585 0.998132 0.965081 0.293456 0.505862 0.575356 0.701805 0.610301 0.766488 0.781797 0.089306 0.274619 0.482894 0.016104 0.797867 0.529209 0.186614 0.984441 0.812325 0.722483 0.233844 0.400885 0.069258 0.128342 0.112542 0.033015 0.626546 0.944031 0.576450 0.057734 0.530167 0.162788 
0.774049 0.531927 0.058917 0.985223 0.109984 0.573355 0.681762 0.945649 0.647318 0.347146 0.486546 0.830126 0.408134 0.855218 0.699967 0.326328 0.388752 0.506562 0.301390 0.505967 0.692206 0.847861 0.225201 0.093480 0.122993 0.595423 0.543030 0.326739 0.682675 0.530216 0.775248 0.667710 0.526882 0.595850 0.753338 0.889792 0.132026 0.963541 0.062261 0.663276 0.600420 0.472805 0.090700 0.881572 0.227587 0.639089 0.225821 0.856556 0.688373 0.216804 0.237375 0.433456 0.327773 0.935908 0.611895 0.506768 0.977594 0.043899 0.136663 0.033992 0.224273 0.149888 0.855068 0.203277 
0.934693 0.960692 0.083319 0.207916 0.814638 0.309047 0.792964 0.752557 0.054198 0.931053 0.721373 0.983365 0.282235 0.667422 0.193687 0.594351 0.408019 0.952248 0.841360 0.052729 0.890993 0.399706 0.133462 0.973892 0.979496 0.915798 0.478939 0.800891 0.576890 0.300307 0.255270 0.760361 0.306641 0.764289 0.360667 0.562467 0.325244 0.618616 0.302982 0.981835 0.236334 0.772435 0.692825 0.011461 0.685780 0.376259 0.060716 0.576494 0.063778 0.182037 0.090684 0.606839 0.366082 0.656997 0.268109 0.124137 0.731686 0.628142 0.607040 0.823861 0.239823 0.231149 0.134303 0.505115 
0.975872 0.977681 0.588281 0.244542 0.325015 0.247345 0.177250 0.900359 0.034623 0.948284 0.141094 0.666937 0.032083 0.780279 0.172372 0.607639 0.511305 0.853089 0.529957 0.943273 0.706136 0.221366 0.846818 0.052179 0.738236 0.861766 0.373005 0.124033 0.894714 0.537434 0.339842 0.092301 0.140467 0.442622 0.789890 0.572052 0.368884 0.045436 0.205453 0.925996 0.512637 0.858223 0.988039 0.039184 0.592814 0.533307 0.317733 0.600662 0.630316 0.186676 0.720656 0.427056 0.642324 0.462484 0.008401 0.010664 0.479446 0.216564 0.675325 0.308314 0.629490 0.598835 0.223061 0.900988 
0.193282 0.517745 0.037940 0.953504 0.756207 0.438824 0.561392 0.017653 0.468033 0.991981 0.279783 0.269120 0.106188 0.234254 0.121548 0.820270 0.772402 0.321905 0.163861 0.150053 0.565985 0.730454 0.295665 0.817673 0.587132 0.349628 0.897843 0.720480 0.004395 0.120289 0.365623 0.544198 0.582474 0.899503 0.692715 0.234235 0.458046 0.987039 0.912297 0.185138 0.026876 0.501696 0.335248 0.685091 0.695094 0.928047 0.351854 0.498159 0.390164 0.963127 0.796944 0.449031 0.274830 0.435148 0.747513 0.184460 0.328249 0.117351 0.759182 0.341137 0.474640 0.410965 0.565204 0.642411 
0.141693 0.843287 0.106765 0.740466 0.928571 0.541315 0.154915 0.520456 0.631568 0.485476 0.065908 0.106902 0.264477 0.179754 0.535697 0.133250 0.956058 0.129437 0.905789 0.455759 0.111956 0.466939 0.557061 0.797306 0.025902 0.183507 0.013820 0.698002 0.653252 0.071383 0.713256 0.847201 0.460797 0.009650 0.091092 0.001093 0.761503 0.824959 0.662044 0.685423 0.816093 0.503781 0.843739 0.829857 0.048812 0.423333 0.745509 0.490370 0.671618 0.906353 0.172927 0.850842 0.391460 0.649051 0.829061 0.399859 0.131945 0.177623 0.251503 0.410492 0.821917 0.666531 0.508690 0.332287 
0.700152 0.897272 0.408447 0.509333 0.978580 0.591092 0.671254 0.830305 0.095831 0.290839 0.606148 0.730712 0.500144 0.000903 0.622766 0.684069 0.096475 0.953161 0.891653 0.899247 0.289045 0.705732 0.990182 0.662928 0.211694 0.783320 0.804555 0.672680 0.688250 0.739509 0.714766 0.838727 0.734139 0.813806 0.575454 0.805210 0.363416 0.674808 0.510827 0.655509 0.394174 0.807411 0.603285 0.548443 0.337066 0.433086 0.535699 0.144916 0.978046 0.717511 0.371457 0.506762 0.782002 0.538760 0.440335 0.866175 0.089436 0.151406 0.189638 0.199953 0.153320 0.673718 0.155996 0.529014 
0.095413 0.931565 0.540767 0.452260 0.058398 0.629426 0.995849 0.653317 0.747317 0.638307 0.206638 0.655772 0.606926 0.323569 0.909211 0.317481 0.508529 0.327728 0.033805 0.229655 0.863423 0.527098 0.557299 0.392312 0.760649 0.497722 0.553304 0.188633 0.855573 0.254048 0.568891 0.073433 0.619339 0.327892 0.327930 0.889339 0.918988 0.101512 0.389956 0.897803 0.995332 0.278284 0.358851 0.348681 0.506017 0.533059 0.037536 0.690089 0.043237 0.483403 0.926415 0.544921 0.654086 0.633669 0.266135 0.143274 0.566843 0.215824 0.093706 0.774324 0.356021 0.556931 0.672700 0.496361 
0.522120 0.458526 0.221430 0.300740 0.846788 0.713104 0.025112 0.928049 0.782317 0.358736 0.139094 0.453102 0.201747 0.047892 0.705750 0.018518 0.795951 0.397846 0.372954 0.586093 0.868449 0.139956 0.240175 0.907132 0.008126 0.259234 0.768106 0.151944 0.533990 0.881687 0.852248 0.892880 0.087421 0.394227 0.348814 0.685042 0.089351 0.503320 0.777281 0.418261 0.504046 0.743710 0.494564 0.965462 0.493419 0.138885 0.271962 0.409923 0.452629 0.672768 0.135749 0.926040 0.757705 0.549040 0.835675 0.717045 0.956024 0.232504 0.334862 0.562865 0.539613 0.828214 0.788687 0.561126 
0.526465 0.758728 0.395111 0.711212 0.686284 0.506551 0.322035 0.372163 0.635249 0.474600 0.220895 0.150417 0.244751 0.605767 0.747216 0.691286 0.141427 0.919542 0.842880 0.586929 0.717203 0.063964 0.803314 0.995122 0.484634 0.279531 0.186374 0.535992 0.055631 0.326769 0.105357 0.391334 0.904940 0.085978 0.062594 0.760473 0.014095 0.026069 0.790883 0.368299 0.625639 0.011209 0.571321 0.825411 0.098927 0.610189 0.116981 0.895773 0.922839 0.605776 0.718498 0.381030 0.258737 0.506346 0.647057 0.973159 0.896346 0.395597 0.302415 0.873942 0.583092 0.771041 0.758064 0.855836 
0.862420 0.940342 0.915631 0.907546 0.508026 0.282272 0.443054 0.287210 0.416753 0.122267 0.186776 0.962668 0.615244 0.643276 0.775950 0.436740 0.517950 0.270368 0.958833 0.321160 0.646808 0.330236 0.140734 0.080113 0.479566 0.042170 0.203212 0.131322 0.184808 0.381095 0.568087 0.901940 0.247759 0.670168 0.009693 0.874291 0.628140 0.227035 0.664285 0.358975 0.102610 0.395448 0.234334 0.249364 0.766680 0.917631 0.618386 0.088474 0.512180 0.744884 0.938864 0.958888 0.176707 0.032368 0.199960 0.959451 0.541599 0.614789 0.328618 0.148502 0.218242 0.589556 0.639750 0.872439 
0.479672 0.811738 0.368105 0.442499 0.301385 0.370782 0.663031 0.808804 0.839509 0.114297 0.753550 0.801230 0.888457 0.389545 0.207797 0.797185 0.551155 0.989182 0.985523 0.008910 0.257932 0.608172 0.883980 0.885755 0.214348 0.069482 0.989835 0.683747 0.386697 0.416277 0.537690 0.670301 0.447871 0.065704 0.928324 0.084179 0.494759 0.632355 0.819819 0.924265 0.485204 0.279767 0.611300 0.451714 0.373147 0.672898 0.432801 0.040829 0.025886 0.714201 0.237211 0.170884 0.476698 0.127400 0.778330 0.211846 0.879453 0.420887 0.740163 0.872778 0.661912 0.027068 0.905471 0.086776 
0.390957 0.930569 0.544538 0.773156 0.304515 0.311809 0.845473 0.912094 0.269650 0.342311 0.962474 0.435432 0.112981 0.803937 0.084083 0.960901 0.303273 0.101971 0.633914 0.517698 0.115276 0.690100 0.823890 0.140588 0.164895 0.039530 0.799745 0.219185 0.012673 0.112497 0.335881 0.301700 0.699667 0.567296 0.550747 0.807284 0.416130 0.414536 0.290769 0.158599 0.006106 0.778117 0.191925 0.887006 0.009113 0.035717 0.091292 0.030200 0.931798 0.044380 0.447789 0.852750 0.621185 0.758318 0.896409 0.175342 0.727807 0.116469 0.945730 0.384063 0.490179 0.421933 0.950675 0.738208 
0.675941 0.447844 0.187691 0.565410 0.926384 0.519695 0.282628 0.790099 0.999846 0.611668 0.195077 0.513492 0.273912 0.571334 0.207514 0.367843 0.598728 0.639485 0.441208 0.161668 0.795542 0.020767 0.100701 0.827049 0.405336 0.776133 0.952033 0.564252 0.587222 0.740465 0.857539 0.435158 0.349820 0.897798 0.402940 0.166324 0.240665 0.453067 0.123954 0.281758 0.639746 0.873836 0.968583 0.294904 0.169773 0.252091 0.826541 0.384227 0.381312 0.896305 0.668049 0.684802 0.840243 0.874105 0.724434 0.570996 0.120507 0.820224 0.039010 0.608607 0.880845 0.951415 0.420728 0.302740 
0.742410 0.832476 0.348258 0.101721 0.970843 0.203434 0.605499 0.655369 0.288665 0.763857 0.522357 0.011003 0.665266 0.624344 0.256679 0.301133 0.973588 0.347222 0.229304 0.646226 0.586546 0.788810 0.906678 0.496915 0.151994 0.946979 0.565332 0.383486 0.196290 0.056840 0.959419 0.028437 0.104316 0.330018 0.780470 0.094073 0.218498 0.487768 0.737812 0.004141 0.221026 0.553663 0.579063 0.543756 0.788214 0.268307 0.780036 0.574909 0.617600 0.315401 0.594884 0.483183 0.093654 0.014400 0.452344 0.117375 0.526236 0.260656 0.883662 0.541415 0.871267 0.714508 0.129578 0.466431 
0.516063 0.987281 0.851165 0.401221 0.976586 0.083116 0.317214 0.507979 0.903008 0.745571 0.022265 0.137225 0.448796 0.232861 0.646286 0.100637 0.534591 0.226091 0.291868 0.386397 0.665464 0.094186 0.631287 0.706332 0.156630 0.847349 0.842994 0.765760 0.168078 0.634774 0.832072 0.788119 0.870319 0.006100 0.441720 0.950445 0.351545 0.314629 0.575350 0.421988 0.725351 0.062490 0.523809 0.996611 0.234387 0.733457 0.164643 0.160464 0.477359 0.046152 0.685335 0.061884 0.740139 0.972739 0.908815 0.378244 0.028632 0.673490 0.996165 0.304993 0.993307 0.964207 0.416287 0.211817 
0.348303 0.370796 0.964451 0.331679 0.655519 0.788868 0.156432 0.744147 0.722466 0.817369 0.429476 0.688516 0.544516 0.586088 0.752307 0.632269 0.031992 0.062585 0.774766 0.152196 0.390754 0.437770 0.485287 0.093101 0.280238 0.170275 0.866445 0.506843 0.672350 0.396673 0.735968 0.189951 0.248616 0.420044 0.049636 0.398382 0.677351 0.829301 0.569608 0.648648 0.609611 0.181618 0.202859 0.742614 0.841471 0.162448 0.896902 0.137265 0.152625 0.519043 0.562259 0.968972 0.120964 0.927961 0.689437 0.398923 0.939255 0.486065 0.797318 0.920219 0.060673 0.593917 0.215270 0.818126 
0.151601 0.171250 0.539934 0.252390 0.158701 0.501598 0.811634 0.049145 0.190579 0.201268 0.603357 0.149690 0.711350 0.807841 0.772675 0.904340 0.810504 0.236154 0.082072 0.664919 0.936983 0.163846 0.736423 0.153216 0.729045 0.862231 0.421032 0.547058 0.616876 0.730184 0.361816 0.029301 0.386885 0.879453 0.613484 0.867454 0.131847 0.848369 0.703354 0.872200 0.384647 0.111800 0.887412 0.104573 0.008147 0.948253 0.637398 0.067659 0.072948 0.455044 0.300632 0.608965 0.866243 0.812776 0.753143 0.360027 0.985143 0.991431 0.899892 0.665357 0.062757 0.833908 0.740350 0.841022 
0.585335 0.822176 0.887651 0.462075 0.194982 0.566780 0.226700 0.072118 0.470698 0.785362 0.211786 0.714942 0.432616 0.680761 0.167966 0.268956 0.564615 0.836582 0.977318 0.855400 0.190820 0.466294 0.129194 0.509537 0.228843 0.417630 0.446045 0.286044 0.811006 0.533624 0.990154 0.009572 0.591075 0.186294 0.626507 0.777186 0.754061 0.406522 0.944357 0.908322 0.891147 0.257161 0.758769 0.918886 0.509396 0.137638 0.998577 0.473637 0.465340 0.193723 0.389626 0.036320 0.407790 0.611025 0.548665 0.691448 0.811804 0.593334 0.174379 0.682285 0.535917 0.348693 0.222448 0.854244 
0.262775 0.581231 0.752841 0.573849 0.936099 0.401488 0.103996 0.256658 0.756088 0.724333 0.867020 0.509403 0.569175 0.301186 0.101419 0.753412 0.488648 0.086264 0.002622 0.762773 0.672555 0.663006 0.461188 0.112482 0.603914 0.388668 0.916270 0.343020 0.371806 0.351696 0.764254 0.294848 0.130959 0.916214 0.005116 0.854412 0.613892 0.238246 0.795390 0.168871 0.441837 0.419914 0.685099 0.972511 0.086902 0.252420 0.206260 0.411129 0.579970 0.577262 0.150902 0.408194 0.504885 0.737974 0.916272 0.603438 0.282087 0.448420 0.464375 0.116689 0.514440 0.443724 0.423026 0.967110 
0.043324 0.962945 0.142519 0.853233 0.256991 0.984967 0.810007 0.860001 0.751361 0.796939 0.883141 0.099466 0.791945 0.645672 0.989911 0.294604 0.294579 0.350795 0.689930 0.983132 0.275848 0.103353 0.368222 0.345493 0.505364 0.980809 0.713391 0.917715 0.637190 0.587980 0.098293 0.483372 0.295919 0.858676 0.136489 0.669468 0.079571 0.402011 0.816199 0.358769 0.252583 0.524549 0.167594 0.520558 0.846440 0.370140 0.756859 0.841093 0.901204 0.876556 0.169110 0.544174 0.692363 0.220004 0.986270 0.884076 0.843235 0.062518 0.050794 0.413964 0.384048 0.320574 0.767311 0.392466 
0.757261 0.487571 0.004259 0.025344 0.225123 0.702715 0.023509 0.581309 0.827947 0.358920 0.410669 0.562338 0.168613 0.260147 0.333635 0.440420 0.275225 0.622426 0.075227 0.287626 0.493929 0.715383 0.401080 0.875186 0.144946 0.352960 0.171358 0.104420 0.128171 0.425264 0.238353 0.855397 0.942150 0.146534 0.660393 0.157575 0.609310 0.656301 0.314117 0.839726 0.096980 0.642179 0.645392 0.215258 0.533326 0.605158 0.175468 0.584759 0.052486 0.542942 0.563074 0.726603 0.008724 0.002794 0.096922 0.070897 0.280089 0.984963 0.052514 0.185315 0.013440 0.530335 0.242826 0.822730 
0.242806 0.253821 0.793891 0.732992 0.819788 0.276860 0.736014 0.897393 0.465169 0.955525 0.791324 0.247336 0.493532 0.714804 0.549698 0.728687 0.296912 0.697990 0.475085 0.804801 0.856167 0.837626 0.496461 0.485323 0.498713 0.317933 0.869082 0.114476 0.849724 0.046844 0.270947 0.458989 0.598041 0.513413 0.921881 0.173686 0.107726 0.817308 0.218073 0.719300 0.147652 0.553494 0.154964 0.873583 0.319056 0.560948 0.342613 0.009110 0.430632 0.343099 0.951364 0.547768 0.255894 0.979394 0.349090 0.126095 0.555112 0.073950 0.691563 0.960366 0.674437 0.434851 0.110270 0.712687 
0.440780 0.675608 0.519188 0.227471 0.444517 0.005164 0.445310 0.364759 0.458521 0.969979 0.282475 0.764908 0.968504 0.560568 0.056527 0.374858 0.179645 0.944386 0.519953 0.465178 0.312236 0.049646 0.627851 0.831022 0.569917 0.479533 0.605210 0.583229 0.325717 0.980089 0.056575 0.798500 0.296938 0.671546 0.971230 0.665255 0.746369 0.532287 0.374859 0.617558 0.432528 0.093360 0.148022 0.541956 0.373941 0.512628 0.161119 0.123241 0.612392 0.352737 0.952254 0.729883 0.362167 0.990882 0.720857 0.137661 0.864651 0.949544 0.029327 0.241735 0.680318 0.536919 0.993286 0.222484 
0.692717 0.915470 0.236108 0.780531 0.769626 0.661722 0.765574 0.337610 0.289496 0.661126 0.949442 0.827485 0.454022 0.164138 0.821351 0.489002 0.640809 0.906633 0.043295 0.908367 0.683303 0.511723 0.555396 0.830253 0.877500 0.928583 0.894521 0.329640 0.840068 0.024406 0.047579 0.630156 0.354938 0.086846 0.962981 0.254248 0.628807 0.454072 0.763560 0.795400 0.278033 0.411482 0.964059 0.821019 0.525345 0.963083 0.587198 0.547125 0.595918 0.141401 0.266523 0.898977 0.622623 0.265948 0.586130 0.646543 0.917556 0.433285 0.491249 0.073871 0.060923 0.361870 0.865000 0.524651 
0.357477 0.613713 0.709200 0.675717 0.155057 0.486884 0.841746 0.402886 0.091569 0.212952 0.136576 0.212793 0.312625 0.219084 0.972545 0.615111 0.649556 0.322517 0.742777 0.179439 0.186303 0.906912 0.868392 0.299703 0.101850 0.272031 0.745710 0.393936 0.183660 0.912385 0.852330 0.899623 0.362906 0.692141 0.352087 0.595123 0.730855 0.090285 0.915331 0.781935 0.290125 0.374930 0.708737 0.571186 0.442732 0.256211 0.336408 0.348452 0.402464 0.581668 0.899943 0.473677 0.972539 0.765226 0.453114 0.373550 0.834228 0.676447 0.266701 0.227272 0.871018 0.089943 0.573979 0.842939 
0.738004 0.322996 0.653053 0.160769 0.096415 0.887452 0.662883 0.468877 0.480144 0.815077 0.323215 0.409900 0.725671 0.221208 0.633924 0.918985 0.322123 0.760723 0.461853 0.023388 0.889600 0.281763 0.584763 0.939336 0.670053 0.843609 0.979162 0.657832 0.329097 0.616113 0.146987 0.979004 0.342828 0.283324 0.268278 0.661248 0.033375 0.582946 0.806961 0.273469 0.993083 0.065745 0.982559 0.560793 0.997298 0.370555 0.522006 0.054194 0.868975 0.325512 0.811362 0.398667 0.043821 0.632230 0.818926 0.752486 0.374471 0.888046 0.793341 0.150873 0.240798 0.863882 0.104198 0.407267 
0.392402 0.488478 0.868417 0.244640 0.178813 0.086188 0.582894 0.948100 0.963852 0.621008 0.266170 0.387814 0.759436 0.809985 0.735353 0.056284 0.723441 0.599340 0.032631 0.266748 0.395790 0.688853 0.791905 0.766538 0.085087 0.942309 0.826724 0.146411 0.081593 0.399284 0.586425 0.614414 0.149529 0.007548 0.802449 0.099390 0.682393 0.161837 0.156260 0.719997 0.861952 0.128999 0.669604 0.704412 0.309405 0.261859 0.287503 0.591267 0.952903 0.807905 0.136877 0.242389 0.074715 0.739107 0.678697 0.647303 0.741135 0.190102 0.471736 0.352815 0.016213 0.156021 0.890412 0.095785 
0.688413 0.409645 0.353408 0.977715 0.213063 0.951444 0.595005 0.936499 0.378016 0.121187 0.616091 0.744484 0.582200 0.991725 0.295248 0.492320 0.411503 0.911930 0.823780 0.031776 0.996905 0.184150 0.559929 0.655607 0.985835 0.430025 0.287332 0.286384 0.528463 0.440345 0.803513 0.871898 0.330306 0.981119 0.191313 0.906668 0.225900 0.227709 0.851634 0.216212 0.096159 0.613538 0.011629 0.650156 0.699639 0.863237 0.993180 0.167676 0.020741 0.013142 0.969808 0.325019 0.818496 0.241262 0.304629 0.338467 0.192256 0.328104 0.578966 0.193290 0.335315 0.277442 0.652437 0.610900 
0.707500 0.087083 0.337776 0.770320 0.534827 0.088262 0.324271 0.271640 0.438830 0.508116 0.774508 0.484511 0.815186 0.404414 0.648315 0.592881 0.337749 0.815716 0.864663 0.197216 0.753765 0.391574 0.409244 0.181804 0.341342 0.433739 0.385394 0.237880 0.821821 0.103396 0.151607 0.343294 0.394406 0.117886 0.323846 0.524199 0.056244 0.268866 0.028118 0.410067 0.786803 0.285083 0.575305 0.643708 0.064389 0.356881 0.157641 0.928871 0.998654 0.390246 0.304365 0.558506 0.338372 0.710618 0.505117 0.034338 0.496531 0.138395 0.197887 0.341558 0.903036 0.558523 0.244461 0.543215 
0.440595 0.587918 0.300756 0.846804 0.263219 0.573445 0.230419 0.808361 0.295211 0.921948 0.129624 0.293813 0.555730 0.044885 0.285921 0.816953 0.022251 0.570771 0.518500 0.286465 0.091317 0.257564 0.832904 0.386619 0.827653 0.853423 0.441552 0.011453 0.917909 0.007949 0.148604 0.475894 0.521750 0.243094 0.736732 0.437582 0.537986 0.458814 0.346065 0.792382 0.393236 0.190574 0.543386 0.999347 0.505186 0.874706 0.244820 0.959989 0.371283 0.927373 0.561321 0.573236 0.974595 0.384946 0.976511 0.595516 0.333288 0.152240 0.065637 0.539286 0.068689 0.552760 0.239895 0.822400 
0.019204 0.878863 0.013674 0.365347 0.975207 0.312641 0.349386 0.399183 0.445219 0.255424 0.985840 0.553439 0.010482 0.600125 0.607996 0.987372 0.380093 0.112677 0.146002 0.594572 0.471431 0.493309 0.154270 0.931664 0.266704 0.779558 0.312046 0.019133 0.495172 0.592143 0.869473 0.861273 0.095115 0.807890 0.066513 0.649952 0.562931 0.091761 0.144729 0.409209 0.320697 0.512164 0.961929 0.254127 0.899132 0.608761 0.329838 0.767647 0.445119 0.754905 0.008894 0.851114 0.838695 0.889211 0.882899 0.460748 0.421963 0.106527 0.443038 0.701258 0.204880 0.943355 0.368208 0.402804 
0.331079 0.550655 0.285519 0.673972 0.043077 0.110345 0.354334 0.918565 0.305360 0.926135 0.618086 0.120635 0.458589 0.113715 0.491234 0.443065 0.830747 0.039289 0.654594 0.860583 0.563816 0.949721 0.450317 0.715109 0.574741 0.383652 0.537913 0.669059 0.998004 0.237561 0.286058 0.034351 0.319902 0.016982 0.404408 0.749347 0.558323 0.775077 0.601161 0.417453 0.691813 0.750388 0.849933 0.317136 0.641076 0.155575 0.356705 0.682203 0.913206 0.721933 0.010759 0.199636 0.255181 0.671313 0.405968 0.193094 0.286980 0.688434 0.159365 0.930528 0.060832 0.234666 0.122043 0.209478 
0.420640 0.299630 0.858259 0.428857 0.791082 0.007899 0.105112 0.568567 0.275239 0.655758 0.575858 0.836049 0.994081 0.987649 0.304990 0.771193 0.784469 0.247461 0.585828 0.816987 0.620372 0.417138 0.178588 0.168416 0.063179 0.737733 0.029631 0.242002 0.046457 0.727103 0.894915 0.594467 0.425785 0.966487 0.423793 0.303006 0.720287 0.577918 0.800512 0.860571 0.407350 0.692232 0.545207 0.785767 0.546750 0.128825 0.388202 0.382017 0.477633 0.949928 0.388540 0.223656 0.660339 0.269852 0.924276 0.674016 0.946226 0.600442 0.727865 0.476569 0.843696 0.548177 0.603941 0.667555 
0.271047 0.896580 0.154800 0.650119 0.725038 0.083310 0.388462 0.951996 0.505320 0.962702 0.099842 0.260218 0.721997 0.500487 0.382235 0.957340 0.039601 0.163850 0.284174 0.269019 0.932238 0.527997 0.637057 0.799123 0.595354 0.519037 0.317337 0.359105 0.323999 0.365226 0.320856 0.952983 0.314576 0.300479 0.522986 0.002381 0.727848 0.893453 0.327256 0.892431 0.677944 0.637751 0.474028 0.448516 0.264052 0.565457 0.610381 0.959705 0.319143 0.744435 0.874086 0.575578 0.704828 0.395065 0.523554 0.293769 0.751131 0.811958 0.671798 0.878241 0.525576 0.971231 0.872817 0.921031 
0.198099 0.795631 0.555326 0.676044 0.745184 0.746505 0.129122 0.189603 0.960999 0.328734 0.261135 0.267590 0.542469 0.131628 0.008082 0.833684 0.109447 0.721576 0.984315 0.155993 0.786395 0.540716 0.144405 0.759679 0.322676 0.007257 0.006705 0.079776 0.996560 0.566502 0.229271 0.807445 0.116180 0.229139 0.340093 0.999817 0.877979 0.091406 0.175430 0.925209 0.878832 0.765121 0.391720 0.318722 0.024085 0.108989 0.666737 0.430731 0.536207 0.399175 0.831957 0.231218 0.664105 0.244055 0.056694 0.681104 0.036063 0.559139 0.276768 0.552760 0.769431 0.897820 0.929788 0.387859 
0.823094 0.775584 0.060485 0.949527 0.420309 0.047877 0.866220 0.287507 0.239194 0.718854 0.490220 0.690903 0.519285 0.559111 0.767269 0.387876 0.626988 0.761087 0.360819 0.158901 0.175706 0.055173 0.940147 0.226995 0.616346 0.602435 0.757911 0.403882 0.717486 0.558786 0.408268 0.297420 0.187035 0.206540 0.120950 0.668542 0.753449 0.692208 0.304258 0.343097 0.372752 0.641940 0.499875 0.440144 0.029932 0.826412 0.928613 0.963787 0.564912 0.580934 0.512859 0.827957 0.487473 0.419552 0.699638 0.125400 0.161992 0.359514 0.829729 0.641596 0.589721 0.659939 0.564327 0.018950 
0.426740 0.595787 0.845242 0.504618 0.520522 0.189264 0.002253 0.767518 0.716380 0.674837 0.501077 0.352932 0.689681 0.201795 0.713027 0.201206 0.908145 0.027017 0.134642 0.089864 0.367473 0.258634 0.064346 0.508043 0.426991 0.872191 0.804023 0.591354 0.517477 0.781340 0.744244 0.997030 0.527069 0.328641 0.888632 0.221991 0.248618 0.285640 0.949084 0.184017 0.007196 0.138160 0.808231 0.203846 0.051470 0.556121 0.944185 0.830249 0.697143 0.273774 0.233401 0.990061 0.382432 0.288352 0.714775 0.846914 0.286661 0.362317 0.975264 0.963106 0.017153 0.503620 0.381516 0.163066 
0.888513 0.555184 0.963414 0.440727 0.435339 0.342292 0.173974 0.171417 0.490555 0.073297 0.383341 0.169313 0.659808 0.422761 0.973581 0.202565 0.183412 0.287150 0.606667 0.680340 0.725872 0.324551 0.855564 0.729865 0.667974 0.658518 0.749553 0.645687 0.084616 0.891107 0.004791 0.896302 0.441587 0.265811 0.230732 0.005988 0.462688 0.710221 0.957748 0.311553 0.063020 0.459428 0.284104 0.523476 0.990286 0.902908 0.894113 0.918136 0.286040 0.691551 0.812735 0.015330 0.142408 0.315368 0.826566 0.875555 0.077845 0.207468 0.180010 0.968942 0.921704 0.450178 0.582930 0.448866 
0.389217 0.299888 0.309185 0.092834 0.182098 0.149364 0.294318 0.018937 0.011745 0.569339 0.835985 0.296029 0.860853 0.974978 0.575896 0.221890 0.312938 0.799419 0.099648 0.989569 0.275404 0.056591 0.002606 0.626972 0.755613 0.046972 0.104699 0.323522 0.286303 0.047080 0.958117 0.465204 0.532827 0.607165 0.054423 0.567323 0.950899 0.293925 0.314562 0.005835 0.749620 0.721121 0.768672 0.115360 0.683452 0.285818 0.263523 0.445162 0.138234 0.919911 0.855083 0.291160 0.698638 0.620824 0.368099 0.829337 0.180766 0.178004 0.840786 0.189146 0.025905 0.592751 0.598080 0.294334 
0.771852 0.543537 0.239281 0.445489 0.563750 0.036313 0.483601 0.911607 0.727632 0.729664 0.359578 0.335912 0.608441 0.306281 0.398395 0.354090 0.209524 0.633540 0.906599 0.615488 0.105437 0.194444 0.849309 0.410261 0.092285 0.671727 0.361685 0.969555 0.881865 0.041743 0.616832 0.307761 0.357295 0.513624 0.538271 0.669333 0.706680 0.095636 0.569145 0.648836 0.700753 0.241715 0.287048 0.092150 0.376450 0.409930 0.899810 0.438320 0.086609 0.730113 0.257214 0.992857 0.252077 0.308805 0.847223 0.804308 0.551067 0.911329 0.802896 0.519969 0.961030 0.641217 0.669090 0.199472 
0.394898 0.991477 0.936078 0.817264 0.298174 0.308741 0.061311 0.000047 0.782171 0.644223 0.502291 0.861135 0.832340 0.111422 0.608820 0.225547 0.016044 0.157708 0.440448 0.053067 0.106586 0.700701 0.736713 0.020922 0.992249 0.762447 0.055517 0.365169 0.207785 0.417747 0.184058 0.614956 0.714994 0.395916 0.080471 0.569679 0.928672 0.121125 0.900393 0.487563 0.024016 0.527203 0.811846 0.891627 0.015103 0.849490 0.308804 0.090239 0.169795 0.721200 0.459939 0.123301 0.182269 0.227223 0.259837 0.402382 0.526474 0.959416 0.188916 0.379300 0.044876 0.985252 0.858480 0.599037 
0.810834 0.482421 0.841586 0.409854 0.264653 0.109739 0.135409 0.449136 0.920283 0.622495 0.671823 0.471216 0.136642 0.118113 0.659215 0.970519 0.616065 0.739333 0.261336 0.761883 0.368491 0.882418 0.856130 0.546173 0.828119 0.004980 0.893530 0.457306 0.281380 0.816969 0.514808 0.060461 0.597070 0.896931 0.362860 0.811620 0.444479 0.398376 0.728660 0.854735 0.301884 0.068597 0.544052 0.510336 0.054585 0.698218 0.824006 0.507346 0.108458 0.373569 0.741029 0.447225 0.790495 0.748844 0.912579 0.168626 0.186441 0.120598 0.619105 0.598475 0.601904 0.280506 0.989586 0.821963 
0.757319 0.683388 0.782450 0.596134 0.606802 0.924445 0.508492 0.414839 0.946676 0.481826 0.301687 0.057886 0.493937 0.316380 0.465642 0.816267 0.066790 0.652962 0.635684 0.758570 0.125527 0.693657 0.373140 0.894715 0.071859 0.754651 0.643758 0.027907 0.010548 0.077349 0.734199 0.627175 0.479559 0.775864 0.429404 0.668406 0.733098 0.650571 0.925877 0.203988 0.267614 0.079528 0.871031 0.125050 0.968951 0.074187 0.657097 0.464673 0.093148 0.113030 0.250554 0.844929 0.986826 0.941953 0.479955 0.358667 0.148501 0.730041 0.451684 0.152817 0.028206 0.292510 0.851938 0.376239 
0.373611 0.478920 0.512912 0.081116 0.698233 0.789974 0.309021 0.185956 0.042461 0.503471 0.861157 0.456407 0.798079 0.717761 0.717061 0.225947 0.988711 0.593460 0.138487 0.951628 0.029537 0.078403 0.521196 0.958083 0.374832 0.028656 0.027820 0.740365 0.803497 0.210649 0.450394 0.560844 0.923070 0.080536 0.483891 0.455648 0.714403 0.039743 0.202701 0.521751 0.823381 0.825700 0.836029 0.194736 0.226502 0.187271 0.847168 0.291659 0.933636 0.908541 0.429376 0.891674 0.106857 0.561505 0.814933 0.467099 0.371421 0.101001 0.661606 0.172878 0.967994 0.390949 0.375885 0.431799 
0.215603 0.744774 0.584661 0.113339 0.480176 0.089289 0.683030 0.227726 0.550372 0.585000 0.551323 0.491015 0.138455 0.324927 0.867868 0.899722 0.731561 0.233212 0.402712 0.437697 0.805934 0.288016 0.258623 0.856673 0.089289 0.940823 0.745161 0.293246 0.870799 0.751927 0.094632 0.655005 0.839613 0.838206 0.511976 0.758877 0.250450 0.698914 0.567796 0.141863 0.572055 0.752747 0.170938 0.564059 0.558297 0.171664 0.273183 0.780035 0.713512 0.640781 0.707987 0.431017 0.747009 0.867586 0.824792 0.070027 0.649272 0.723008 0.582511 0.551706 0.404431 0.432826 0.620127 0.542612 
0.792048 0.211605 0.588613 0.992458 0.119867 0.865397 0.095262 0.598681 0.270521 0.075327 0.761502 0.350587 0.296606 0.256615 0.195264 0.859458 0.706585 0.239432 0.873747 0.425979 0.710386 0.274017 0.618254 0.575678 0.651712 0.509192 0.166228 0.109305 0.480447 0.000050 0.308629 0.365709 0.800425 0.742008 0.293307 0.583980 0.391936 0.184251 0.490644 0.428303 0.725714 0.653493 0.331712 0.349232 0.546818 0.152921 0.881910 0.341095 0.464117 0.092523 0.309707 0.014269 0.236803 0.731402 0.343528 0.988599 0.426543 0.896209 0.663472 0.385211 0.624016 0.500980 0.276096 0.548112 
0.951161 0.249604 0.430136 0.649939 0.645176 0.532881 0.612956 0.583867 0.285115 0.693608 0.619883 0.813736 0.823079 0.229732 0.831535 0.410073 0.354886 0.773325 0.133689 0.494530 0.194210 0.468830 0.447890 0.026030 0.187377 0.953641 0.217423 0.731628 0.924929 0.266693 0.324090 0.757722 0.981822 0.206353 0.429097 0.832339 0.021903 0.197919 0.431555 0.078138 0.951714 0.883156 0.434189 0.879788 0.847368 0.990987 0.250949 0.557535 0.845913 0.092153 0.727766 0.710334 0.422401 0.627309 0.646445 0.711798 0.806971 0.721196 0.452046 0.572179 0.759338 0.765540 0.297876 0.714994 
0.328125 0.099724 0.833767 0.631708 0.474569 0.392465 0.800073 0.366970 0.077041 0.297901 0.619197 0.401119 0.160751 0.119639 0.723658 0.851916 0.327134 0.323830 0.827453 0.235421 0.735603 0.572165 0.160143 0.725425 0.208340 0.293033 0.281562 0.656077 0.827032 0.408816 0.412650 0.897084 0.005055 0.318700 0.060503 0.636622 0.672610 0.576373 0.015511 0.211239 0.629583 0.546467 0.561805 0.295304 0.533739 0.558371 0.432659 0.964558 0.171168 0.083651 0.962747 0.369533 0.629925 0.034080 0.479802 0.874094 0.755442 0.259870 0.098639 0.364969 0.754820 0.592072 0.484606 0.220091 
0.675706 0.705744 0.160319 0.866940 0.999944 0.502079 0.465119 0.559871 0.361523 0.521295 0.009085 0.023872 0.892163 0.880021 0.638766 0.193493 0.256767 0.928327 0.757042 0.469643 0.325830 0.675220 0.002108 0.922354 0.726158 0.328074 0.676716 0.789803 0.722345 0.668314 0.295426 0.739607 0.152596 0.014429 0.434734 0.916697 0.651006 0.547547 0.804026 0.208316 0.354971 0.854294 0.103453 0.493846 0.489495 0.281686 0.183451 0.292980 0.160198 0.666406 0.031328 0.459528 0.139061 0.437457 0.204002 0.709922 0.463975 0.608989 0.442423 0.883694 0.490263 0.534001 0.292752 0.755811 
0.436580 0.854712 0.113107 0.269919 0.350159 0.248594 0.812776 0.058605 0.678122 0.695641 0.016471 0.807096 0.004648 0.053145 0.277889 0.908521 0.597904 0.516471 0.854623 0.085549 0.908578 0.277960 0.432499 0.501607 0.150279 0.740803 0.361891 0.645374 0.842432 0.012522 0.243190 0.526113 0.618709 0.302327 0.718465 0.624417 0.287760 0.425926 0.974291 0.116932 0.524001 0.234545 0.124086 0.919060 0.020337 0.625378 0.317074 0.527886 0.579188 0.715358 0.255703 0.272512 0.353300 0.454349 0.423221 0.257534 0.217257 0.013092 0.218248 0.529753 0.795388 0.233826 0.465256 0.293854 
0.836463 0.791087 0.527657 0.662455 0.234858 0.586483 0.225075 0.019665 0.861493 0.264196 0.605342 0.048201 0.569355 0.309611 0.182253 0.375155 0.188041 0.881418 0.425741 0.243203 0.555027 0.211974 0.589160 0.555005 0.955146 0.991582 0.183362 0.130887 0.043412 0.444726 0.953625 0.795693 0.514244 0.768165 0.783451 0.933736 0.041757 0.922077 0.130696 0.986277 0.793824 0.304429 0.534934 0.778529 0.834660 0.508208 0.159083 0.872839 0.167619 0.904149 0.310277 0.518640 0.386375 0.185792 0.744022 0.396852 0.177382 0.473832 0.868556 0.674245 0.605029 0.192138 0.250181 0.695722 
0.771396 0.741268 0.555462 0.069731 0.074214 0.846072 0.720017 0.029524 0.835780 0.556423 0.062770 0.116727 0.706164 0.913124 0.210185 0.720135 0.407845 0.357135 0.975364 0.026841 0.419566 0.542277 0.286466 0.010066 0.143163 0.676262 0.696878 0.947739 0.966089 0.917331 0.096870 0.745031 0.310939 0.756113 0.799482 0.397413 0.871884 0.906416 0.075687 0.281498 0.773444 0.174387 0.289256 0.187681 0.797950 0.863058 0.228386 0.155302 0.818437 0.657989 0.913506 0.561262 0.119047 0.535887 0.097387 0.460283 0.274035 0.389995 0.022886 0.956706 0.187082 0.289174 0.148841 0.170531 
0.168222 0.106618 0.169596 0.050254 0.032081 0.112201 0.359861 0.083675 0.293237 0.022365 0.239284 0.146526 0.178345 0.493979 0.657343 0.251794 0.021248 0.244730 0.053957 0.871029 0.817509 0.849995 0.881672 0.460395 0.165829 0.656537 0.345100 0.952711 0.017624 0.275801 0.315119 0.593212 0.029031 0.774670 0.192955 0.692564 0.567057 0.759256 0.157160 0.050980 0.656717 0.047655 0.096103 0.632687 0.573290 0.479508 0.765386 0.956561 0.831344 0.770192 0.149356 0.340083 0.512430 0.212828 0.982069 0.950335 0.255699 0.408466 0.153549 0.224385 0.474568 0.590555 0.919234 0.437221 
0.863257 0.516355 0.153284 0.867460 0.168325 0.807530 0.526083 0.607155 0.817475 0.381530 0.108953 0.107250 0.842241 0.471948 0.362848 0.098011 0.547915 0.475728 0.806587 0.948113 0.415188 0.265313 0.462395 0.274729 0.971705 0.242271 0.715403 0.900885 0.337489 0.421716 0.818193 0.299708 0.387784 0.059720 0.493361 0.877290 0.671450 0.166793 0.975004 0.346757 0.878752 0.100668 0.906853 0.203901 0.875609 0.508001 0.188397 0.346815 0.222089 0.844646 0.419581 0.859250 0.324355 0.861051 0.266364 0.997082 0.111120 0.178268 0.212723 0.848658 0.830540 0.689990 0.479876 0.106893 
0.991560 0.844480 0.059297 0.886712 0.226314 0.728003 0.593527 0.224320 0.671075 0.347680 0.030793 0.228147 0.559570 0.773727 0.209846 0.566578 0.293442 0.363411 0.915329 0.032188 0.458887 0.313553 0.628510 0.864564 0.863695 0.615984 0.908751 0.848625 0.101648 0.854345 0.769268 0.361870 0.524468 0.046379 0.591468 0.474764 0.824748 0.535976 0.269299 0.834252 0.469843 0.792895 0.115991 0.998950 0.427124 0.627227 0.500489 0.259521 0.041961 0.800177 0.492961 0.698212 0.116656 0.067291 0.744316 0.895743 0.237370 0.679110 0.105468 0.335661 0.087008 0.306108 0.011329 0.073984 
0.510680 0.841663 0.439690 0.983569 0.378775 0.157311 0.282255 0.773111 0.052815 0.457259 0.215833 0.381351 0.338359 0.696830 0.396433 0.243494 0.677576 0.293068 0.709860 0.180585 0.048375 0.027444 0.035529 0.081730 0.099080 0.112440 0.293459 0.614016 0.256888 0.931142 0.156582 0.166711 0.227081 0.905397 0.352621 0.966687 0.910605 0.788584 0.564527 0.967130 0.530539 0.597232 0.076916 0.275229 0.721591 0.943913 0.674164 0.749604 0.971155 0.297051 0.677503 0.150827 0.779052 0.699682 0.417127 0.299948 0.164401 0.899682 0.410870 0.119879 0.271585 0.529292 0.627766 0.232215 
0.884119 0.379781 0.495797 0.897393 0.889952 0.659099 0.946146 0.583413 0.758298 0.375788 0.325715 0.647962 0.041895 0.792887 0.473793 0.601343 0.449535 0.270458 0.764229 0.652009 0.578224 0.554546 0.274755 0.950992 0.847362 0.736878 0.122684 0.956673 0.557899 0.406699 0.036431 0.453255 0.631597 0.099345 0.737731 0.978693 0.990916 0.109938 0.763958 0.121483 0.335611 0.862790 0.987543 0.680485 0.904049 0.181335 0.744174 0.123394 0.942190 0.079477 0.601315 0.325697 0.435060 0.781441 0.320400 0.582903 0.118749 0.177780 0.926008 0.431523 0.489224 0.353775 0.164016 0.120519 
0.587639 0.272495 0.004868 0.124488 0.162323 0.055114 0.416815 0.228752 0.020230 0.386858 0.319557 0.109440 0.426436 0.052024 0.387251 0.425423 0.348980 0.178946 0.371323 0.148340 0.083733 0.212343 0.537012 0.945442 0.757296 0.791697 0.547682 0.366091 0.057077 0.001101 0.106499 0.363550 0.716154 0.521897 0.114663 0.443905 0.897223 0.465170 0.752380 0.177922 0.213791 0.525800 0.621032 0.939480 0.793428 0.611708 0.778993 0.887296 0.988308 0.434671 0.012439 0.977975 0.626025 0.617101 0.385101 0.381443 0.777450 0.351250 0.877903 0.075491 0.611523 0.431072 0.570354 0.624580 
0.156541 0.125368 0.267683 0.152128 0.577094 0.314249 0.227578 0.986505 0.610407 0.158107 0.724392 0.164980 0.361285 0.569177 0.408860 0.197865 0.800602 0.579169 0.084479 0.586831 0.575976 0.641129 0.061501 0.651695 0.974754 0.830246 0.699433 0.042072 0.286001 0.394165 0.301371 0.914483 0.686710 0.274904 0.094752 0.564447 0.027836 0.493467 0.776996 0.195761 0.936428 0.715442 0.756864 0.187750 0.140766 0.897585 0.572398 0.785974 0.040758 0.080395 0.459766 0.627239 0.661555 0.638302 0.087770 0.154615 0.709539 0.067365 0.900853 0.280566 0.966559 0.547719 0.019312 0.292329 
0.200838 0.689919 0.349458 0.813681 0.621756 0.362354 0.216859 0.828576 0.575814 0.476812 0.295120 0.079250 0.277638 0.834373 0.569730 0.862815 0.081085 0.992337 0.609427 0.822362 0.298708 0.268332 0.788097 0.754850 0.043596 0.038316 0.668691 0.370899 0.349291 0.058351 0.364489 0.239346 0.457411 0.863026 0.319645 0.959601 0.173090 0.608193 0.737208 0.699072 0.956002 0.046924 0.377133 0.311085 0.811747 0.063758 0.986901 0.777980 0.953746 0.201644 0.803730 0.382701 0.204265 0.220234 0.727973 0.214660 0.370114 0.416133 0.233251 0.936827 0.830465 0.081972 0.604976 0.110295 
0.406051 0.553032 0.013797 0.518357 0.403757 0.027297 0.366471 0.122319 0.290703 0.937455 0.993103 0.810181 0.298219 0.688828 0.326908 0.186200 0.116356 0.826559 0.197843 0.626141 0.026412 0.839336 0.603891 0.537494 0.902962 0.667515 0.497210 0.198603 0.701757 0.796677 0.519828 0.673545 0.332781 0.594368 0.777533 0.182468 0.541234 0.740544 0.741944 0.405042 0.484229 0.644074 0.717072 0.639004 0.040386 0.299737 0.923943 0.891380 0.928019 0.638320 0.204478 0.022471 0.693842 0.695433 0.509960 0.172046 0.933357 0.108878 0.257002 0.664757 0.160963 0.752073 0.852440 0.792330 
0.750859 0.008784 0.705775 0.791405 0.148126 0.403383 0.742536 0.349858 0.065455 0.187731 0.380904 0.438803 0.022490 0.314243 0.174400 0.359212 0.688601 0.294171 0.630411 0.924275 0.841305 0.216151 0.244954 0.806161 0.872106 0.522734 0.117102 0.137176 0.879747 0.501481 0.817735 0.898822 0.882791 0.319022 0.513881 0.609391 0.958462 0.397139 0.555604 0.345901 0.019844 0.555355 0.115405 0.887795 0.903293 0.070734 0.337369 0.298616 0.320153 0.453944 0.907929 0.526307 0.204449 0.299488 0.997533 0.450706 0.737709 0.113096 0.201086 0.736248 0.877581 0.723943 0.801593 0.347411 
0.826671 0.417041 0.848749 0.604034 0.865107 0.146968 0.953440 0.010497 0.370283 0.943385 0.754826 0.175438 0.171588 0.655518 0.930839 0.136388 0.599507 0.237433 0.822242 0.744574 0.617543 0.985623 0.063894 0.397156 0.440931 0.832805 0.802437 0.428139 0.448533 0.058904 0.930286 0.234904 0.459799 0.485034 0.182590 0.968030 0.578499 0.377583 0.396854 0.002618 0.582018 0.232782 0.604093 0.542940 0.937771 0.964929 0.733457 0.677537 0.055122 0.357169 0.098655 0.750619 0.378448 0.108426 0.126007 0.134423 0.207429 0.481735 0.532324 0.634890 0.904756 0.731775 0.427128 0.517296 
0.791442 0.439602 0.430206 0.764302 0.737793 0.160628 0.525547 0.603996 0.339593 0.292633 0.856056 0.638032 0.548175 0.604955 0.153838 0.838859 0.333224 0.464256 0.951822 0.771449 0.581718 0.523300 0.638075 0.351755 0.590622 0.907922 0.733709 0.088723 0.914271 0.862506 0.777160 0.549808 0.664147 0.489228 0.746578 0.020815 0.374035 0.866203 0.104896 0.919147 0.060294 0.647951 0.118775 0.737587 0.386150 0.290651 0.386244 0.906096 0.670432 0.685111 0.977231 0.594702 0.210269 0.500079 0.240094 0.455386 0.451879 0.514375 0.296463 0.644544 0.049401 0.113081 0.146756 0.215228 
0.318442 0.786288 0.812877 0.941758 0.722699 0.904212 0.216972 0.847850 0.287424 0.848280 0.584060 0.122558 0.134409 0.055351 0.086633 0.651361 0.447977 0.505857 0.894410 0.777652 0.035751 0.165166 0.721167 0.730481 0.114717 0.366856 0.369876 0.546039 0.239248 0.551920 0.038410 0.069948 0.128376 0.357154 0.430679 0.547596 0.926400 0.407038 0.874260 0.111875 0.585449 0.717227 0.858242 0.164994 0.415933 0.422476 0.794671 0.484340 0.501676 0.817368 0.538192 0.052396 0.668248 0.399877 0.586874 0.382455 0.729597 0.238722 0.405003 0.493470 0.257778 0.224389 0.924234 0.023920 
0.531392 0.828100 0.988854 0.659591 0.258655 0.747536 0.341633 0.362432 0.482454 0.264239 0.300068 0.791197 0.077987 0.411139 0.821233 0.108025 0.789992 0.705390 0.750628 0.156289 0.670680 0.121122 0.856246 0.286735 0.538901 0.674996 0.007559 0.077616 0.894915 0.243802 0.844291 0.759953 0.162621 0.125615 0.767345 0.311629 0.347345 0.123670 0.677547 0.720491 0.533956 0.318604 0.862592 0.305786 0.679474 0.254953 0.182320 0.290427 0.232770 0.474388 0.694114 0.713035 0.569188 0.515977 0.572014 0.418939 0.754924 0.861589 0.270546 0.260926 0.863401 0.928095 0.910834 0.629785 
0.090650 0.584662 0.440566 0.734177 0.945798 0.520478 0.284966 0.954356 0.094741 0.660672 0.358920 0.690517 0.508657 0.158942 0.819445 0.889921 0.118831 0.241262 0.068900 0.184324 0.653371 0.953802 0.230958 0.994093 0.427224 0.027312 0.086340 0.948262 0.126767 0.830211 0.993529 0.109282 0.688368 0.827938 0.897349 0.521582 0.873115 0.828082 0.896253 0.964431 0.389074 0.896456 0.630457 0.954899 0.745434 0.217089 0.480320 0.054817 0.896857 0.820975 0.356458 0.701748 0.925083 0.283292 0.272706 0.312553 0.433410 0.596190 0.864972 0.511813 0.175942 0.492911 0.545618 0.333684 
0.113495 0.143214 0.962417 0.246066 0.692369 0.950741 0.008026 0.370314 0.899262 0.095628 0.339816 0.777385 0.755951 0.311946 0.902391 0.598245 0.441695 0.889743 0.599164 0.373753 0.140763 0.357333 0.704643 0.434358 0.035842 0.291866 0.168014 0.955036 0.932015 0.872666 0.826973 0.473196 0.902606 0.960003 0.035524 0.918749 0.173130 0.670820 0.104233 0.136527 0.143194 0.565651 0.155764 0.172446 0.165632 0.333537 0.718623 0.449677 0.686348 0.661065 0.287444 0.662543 0.771072 0.441863 0.517726 0.453037 0.184240 0.369387 0.281416 0.876032 0.492750 0.265263 0.529741 0.267949 
0.138996 0.589216 0.442905 0.092993 0.214133 0.723572 0.392709 0.169200 0.361003 0.150926 0.034965 0.279415 0.528323 0.840460 0.149370 0.173637 0.017463 0.638914 0.285685 0.553891 0.690879 0.678122 0.401862 0.426362 0.076183 0.312779 0.132494 0.574889 0.667064 0.293971 0.290006 0.294958 0.317650 0.249950 0.633612 0.750528 0.397124 0.445436 0.117428 0.994723 0.475060 0.603863 0.689329 0.212580 0.191341 0.181492 0.498715 0.560472 0.172130 0.473017 0.057147 0.487696 0.633635 0.677740 0.259949 0.362834 0.472274 0.055489 0.344607 0.523328 0.538041 0.328326 0.123586 0.834780 
0.683002 0.722215 0.213067 0.773911 0.194609 0.164992 0.915100 0.442559 0.698660 0.479532 0.800771 0.385379 0.470185 0.892288 0.965094 0.588523 0.297922 0.079897 0.491203 0.618793 0.852596 0.398781 0.851849 0.985847 0.289273 0.357415 0.463910 0.375746 0.807330 0.341755 0.081665 0.166190 0.275690 0.708330 0.967129 0.587329 0.372065 0.717895 0.834391 0.501439 0.165299 0.029897 0.405021 0.085406 0.076207 0.369978 0.729203 0.428248 0.511812 0.926931 0.223797 0.998315 0.091906 0.742200 0.483122 0.758919 0.231697 0.660599 0.653663 0.879562 0.203102 0.745109 0.207654 0.283459 
0.490395 0.429501 0.206983 0.704390 0.657872 0.188337 0.186687 0.151186 0.457766 0.544236 0.238910 0.027936 0.130831 0.025603 0.368936 0.589033 0.709408 0.292613 0.260958 0.260513 0.227094 0.743225 0.914620 0.700903 0.963844 0.727520 0.115552 0.025973 0.659059 0.108180 0.571445 0.428211 0.068833 0.391079 0.703088 0.958624 0.988015 0.003046 0.285551 0.007845 0.706632 0.910007 0.635896 0.366668 0.541901 0.569002 0.634907 0.607423 0.006962 0.455439 0.898243 0.870588 0.429069 0.496552 0.262122 0.946240 0.311064 0.633022 0.138078 0.103511 0.427259 0.246321 0.217455 0.896327 
0.191036 0.211004 0.759737 0.699426 0.131769 0.207164 0.524425 0.165558 0.393328 0.194331 0.343367 0.489233 0.982360 0.757171 0.240733 0.173084 0.055951 0.551650 0.511229 0.563379 0.496245 0.528749 0.418421 0.053815 0.628998 0.466197 0.321940 0.638718 0.984892 0.729109 0.832589 0.863552 0.395653 0.054771 0.821807 0.577258 0.205491 0.759445 0.604764 0.132276 0.003640 0.453920 0.147717 0.976005 0.352174 0.944620 0.679702 0.489505 0.000038 0.634902 0.402311 0.416437 0.932859 0.275876 0.506452 0.406603 0.604269 0.350797 0.811736 0.516293 0.284267 0.187175 0.482547 0.501678 
0.490185 0.266171 0.944457 0.223697 0.111244 0.039448 0.342987 0.596915 0.802147 0.821188 0.023677 0.422807 0.464929 0.205534 0.942995 0.990604 0.611335 0.437642 0.913860 0.639498 0.633008 0.635662 0.346285 0.714868 0.652265 0.499552 0.702976 0.245189 0.990868 0.686162 0.929307 0.264574 0.670875 0.672911 0.773865 0.054000 0.523045 0.272847 0.986047 0.849805 0.040873 0.523109 0.557519 0.813570 0.621657 0.471887 0.000563 0.924173 0.644342 0.380881 0.732555 0.738065 0.444946 0.001582 0.878138 0.024976 0.317208 0.506661 0.389049 0.202367 0.410242 0.484041 0.965000 0.453971 
0.148929 0.993192 0.860740 0.917506 0.902829 0.932053 0.233468 0.986715 0.556046 0.715159 0.533801 0.564852 0.627053 0.959656 0.757199 0.616044 0.899593 0.190268 0.915286 0.889300 0.787774 0.430774 0.562227 0.761765 0.090290 0.413872 0.531447 0.916357 0.884696 0.901929 0.269377 0.953816 0.146083 0.421337 0.500911 0.909375 0.539029 0.260519 0.855967 0.089848 0.429972 0.493324 0.815211 0.332099 0.406911 0.665967 0.669066 0.555223 0.808375 0.008877 0.885080 0.541448 0.627878 0.889351 0.935661 0.345019 0.341918 0.014361 0.467254 0.268723 0.919657 0.231699 0.126958 0.437082 
0.054216 0.479797 0.416144 0.463823 0.274088 0.093012 0.727076 0.395784 0.596054 0.378060 0.086989 0.407798 0.817046 0.428906 0.904617 0.816512 0.262203 0.534902 0.374225 0.972020 0.285065 0.341100 0.979024 0.056623 0.092682 0.374694 0.856637 0.254590 0.258197 0.997299 0.749054 0.416069 0.282849 0.466110 0.056906 0.992725 0.677260 0.024027 0.781358 0.233550 0.674936 0.106465 0.653595 0.195920 0.940130 0.618349 0.913618 0.983499 0.156104 0.139430 0.103466 0.979601 0.631950 0.941051 0.822193 0.448253 0.951790 0.729607 0.675473 0.512656 0.847298 0.300516 0.292906 0.484029 
0.852855 0.825688 0.951936 0.561523 0.080822 0.963742 0.370604 0.707240 0.775717 0.276711 0.955269 0.586481 0.708438 0.618199 0.408924 0.033577 0.933628 0.296397 0.916315 0.563645 0.918902 0.939938 0.116715 0.072222 0.800126 0.893736 0.521184 0.693738 0.199930 0.985192 0.135931 0.624107 0.774681 0.568726 0.656017 0.195458 0.437772 0.593532 0.239582 0.329778 0.413807 0.489640 0.435484 0.484149 0.225388 0.469989 0.523485 0.932431 0.308525 0.941624 0.173122 0.839686 0.942116 0.153136 0.739930 0.544686 0.566703 0.319857 0.314967 0.974976 0.252998 0.049703 0.709188 0.343653 
0.559715 0.599111 0.476713 0.632065 0.309688 0.001088 0.937590 0.276034 0.355330 0.818498 0.586890 0.342966 0.566196 0.406707 0.983490 0.434707 0.319059 0.696548 0.168634 0.032345 0.000838 0.976076 0.651857 0.199206 0.193454 0.912008 0.026465 0.974867 0.394132 0.415346 0.165306 0.697054 0.381470 0.364478 0.849451 0.914731 0.416269 0.217564 0.462065 0.960947 0.466844 0.278135 0.178542 0.978726 0.666232 0.157995 0.148518 0.283189 0.091355 0.538082 0.383819 0.286205 0.833772 0.804922 0.764824 0.177246 0.501670 0.157424 0.005566 0.488852 0.297778 0.209924 0.587193 0.777264 
0.931471 0.817794 0.712522 0.685204 0.674250 0.613812 0.813070 0.542376 0.963320 0.624368 0.531710 0.416130 0.568851 0.962337 0.490982 0.933112 0.829249 0.016974 0.557333 0.991173 0.257303 0.180774 0.439488 0.269741 0.719681 0.628133 0.490160 0.494115 0.125967 0.853661 0.264291 0.401720 0.684072 0.117151 0.663328 0.585598 0.955358 0.852911 0.859075 0.370459 0.935119 0.922974 0.189323 0.564731 0.569743 0.123697 0.129787 0.450348 0.540963 0.273621 0.058445 0.342652 0.153065 0.140463 0.860461 0.698198 0.283746 0.646141 0.640375 0.221249 0.118612 0.535319 0.748266 0.256116 
0.700710 0.955724 0.496464 0.067089 0.636410 0.966620 0.009418 0.310183 0.536344 0.364277 0.367661 0.300679 0.491324 0.843334 0.345607 0.677705 0.522097 0.418394 0.657960 0.356911 0.789410 0.840743 0.086216 0.203758 0.962343 0.915970 0.977465 0.034329 0.404990 0.069452 0.400330 0.639048 0.617151 0.201468 0.711877 0.856451 0.672269 0.835094 0.229657 0.528538 0.576360 0.296173 0.153939 0.118065 0.130297 0.949422 0.450894 0.038732 0.124251 0.971176 0.878238 0.308871 0.267471 0.593079 0.682004 0.270443 0.963489 0.156782 0.214671 0.753889 0.817879 0.889614 0.544992 0.293947 
0.581491 0.645931 0.371691 0.982411 0.084481 0.689970 0.857450 0.397123 0.128233 0.412557 0.474066 0.916899 0.651565 0.849908 0.280225 0.152900 0.745154 0.800822 0.888973 0.764501 0.100815 0.261927 0.757767 0.875204 0.649672 0.479637 0.080280 0.976618 0.187866 0.250797 0.631901 0.446944 0.488170 0.751358 0.767224 0.996297 0.416096 0.333103 0.806300 0.396314 0.329383 0.319690 0.711999 0.094857 0.903626 0.601304 0.347921 0.452566 0.363096 0.829103 0.437820 0.327435 0.680808 0.680745 0.491901 0.540236 0.953577 0.329504 0.767661 0.180963 0.673320 0.260240 0.086847 0.750214 
0.817065 0.624253 0.616964 0.057676 0.371716 0.940561 0.552996 0.512550 0.203506 0.954230 0.689546 0.945993 0.221175 0.068620 0.153607 0.644607 0.280337 0.666405 0.399830 0.714136 0.094093 0.068152 0.426066 0.366795 0.752856 0.737112 0.789055 0.711649 0.386390 0.925766 0.403327 0.685932 0.329211 0.759988 0.591833 0.941654 0.201421 0.107605 0.369461 0.758309 0.296876 0.320392 0.128603 0.641095 0.649544 0.959690 0.796318 0.805832 0.796071 0.391705 0.240671 0.761734 0.016712 0.532760 0.631895 0.175124 0.704909 0.677284 0.454936 0.122953 0.237012 0.769831 0.278131 0.720893 
0.878791 0.642876 0.655963 0.275237 0.919515 0.504430 0.086151 0.599342 0.192577 0.290434 0.140260 0.878734 0.760033 0.774025 0.629532 0.266977 0.608373 0.049656 0.848619 0.299462 0.019688 0.222582 0.228485 0.758262 0.537340 0.688691 0.193295 0.659655 0.611478 0.833997 0.488873 0.321883 0.889592 0.709382 0.065498 0.293047 0.319528 0.586096 0.333511 0.273745 0.642133 0.605256 0.611971 0.842601 0.419182 0.339331 0.843218 0.255193 0.910190 0.585761 0.457982 0.581725 0.904837 0.070814 0.832362 0.888391 0.815181 0.278356 0.979224 0.839263 0.170403 0.449037 0.970522 0.387387 
0.990547 0.064127 0.218950 0.457241 0.821986 0.611486 0.717298 0.113727 0.809180 0.552739 0.577467 0.312923 0.583076 0.571597 0.603250 0.836996 0.182645 0.574578 0.717478 0.877716 0.913773 0.572036 0.943278 0.350127 0.425481 0.809500 0.844355 0.951104 0.554189 0.452290 0.829236 0.438077 0.964419 0.332449 0.465045 0.498951 0.890457 0.641315 0.385741 0.358568 0.669387 0.061692 0.749888 0.382790 0.356991 0.099450 0.140047 0.177957 0.993126 0.632579 0.861689 0.287181 0.060938 0.614300 0.433329 0.189834 0.063959 0.166290 0.738074 0.195614 0.127011 0.926480 0.711107 0.227975 
0.000771 0.939700 0.560643 0.818190 0.266757 0.750797 0.615689 0.984256 0.948976 0.647819 0.954258 0.947368 0.421251 0.148128 0.380550 0.162301 0.229860 0.971617 0.244382 0.093092 0.775393 0.143771 0.603767 0.223746 0.978123 0.474061 0.452961 0.715887 0.481534 0.219949 0.735200 0.302224 0.425209 0.576104 0.788283 0.713392 0.636222 0.662161 0.617400 0.859886 0.978276 0.584693 0.314974 0.248208 0.098573 0.623423 0.202599 0.318403 0.590080 0.796938 0.378049 0.172287 0.034375 0.477013 0.938982 0.005225 0.323060 0.825753 0.832784 0.792546 0.755533 0.162028 0.474771 0.501257 
0.867191 0.898565 0.956314 0.174290 0.398589 0.497358 0.938596 0.608318 0.233423 0.775047 0.839551 0.496414 0.967256 0.693740 0.605730 0.624756 0.983975 0.767492 0.749154 0.293351 0.163886 0.925527 0.140217 0.447164 0.866232 0.972653 0.338208 0.877853 0.427575 0.271778 0.918515 0.556051 0.311050 0.332774 0.999359 0.110168 0.786216 0.851741 0.260694 0.032091 0.058027 0.283381 0.766232 0.306123 0.571145 0.673597 0.038332 0.630026 0.707041 0.233283 0.682790 0.106442 0.338444 0.127568 0.990360 0.113261 0.040578 0.206467 0.273263 0.362957 0.330068 0.888008 0.703452 0.119017 
0.613987 0.693733 0.884227 0.023455 0.684805 0.026214 0.698465 0.727318 0.518362 0.938858 0.929215 0.317781 0.386618 0.374311 0.847590 0.241399 0.658709 0.417859 0.272522 0.537184 0.997863 0.580620 0.257469 0.163550 0.825509 0.394511 0.686512 0.636825 0.738899 0.831711 0.063370 0.167586 0.821664 0.071399 0.731776 0.409937 0.787198 0.198699 0.231119 0.840967 0.578951 0.890290 0.318492 0.687509 0.616972 0.506916 0.169395 0.454366 0.662826 0.041513 0.709006 0.764404 0.014093 0.358953 0.808325 0.253673 0.394844 0.163095 0.052835 0.549492 0.784607 0.086636 0.552070 0.303850 
0.991606 0.311842 0.971424 0.943851 0.005754 0.062223 0.065613 0.806354 0.614339 0.066242 0.332827 0.776085 0.928043 0.081025 0.437476 0.072186 0.305746 0.984135 0.622208 0.349651 0.159211 0.503217 0.677256 0.066364 0.870377 0.702473 0.825251 0.460965 0.748822 0.583768 0.037643 0.445052 0.090333 0.756537 0.442441 0.164082 0.212884 0.562563 0.149031 0.935961 0.356965 0.686058 0.934123 0.503785 0.554521 0.322678 0.694938 0.949317 0.761164 0.653781 0.682942 0.103328 0.900754 0.915329 0.664178 0.955455 0.847852 0.440491 0.319315 0.260336 0.212940 0.581616 0.604520 0.674715 
0.523582 0.344089 0.635375 0.385369 0.444905 0.886443 0.007271 0.044188 0.156885 0.263549 0.481255 0.749578 0.056694 0.308479 0.579939 0.115047 0.185187 0.451937 0.545608 0.873830 0.661373 0.596482 0.186331 0.535285 0.925980 0.535559 0.768800 0.721875 0.579527 0.225718 0.587153 0.761525 0.632264 0.923879 0.548934 0.926874 0.172752 0.743264 0.325027 0.918415 0.652415 0.646342 0.355101 0.279004 0.816444 0.872721 0.198742 0.487601 0.879801 0.389825 0.881474 0.349986 0.286264 0.264496 0.222241 0.365164 0.627736 0.638175 0.974964 0.195374 0.987563 0.065282 0.757042 0.299909 
0.475804 0.079629 0.415146 0.127938 0.100071 0.368476 0.164045 0.653529 0.537588 0.218647 0.141174 0.017907 0.906914 0.959070 0.433842 0.639839 0.141707 0.580845 0.623146 0.036467 0.874834 0.739600 0.506251 0.662490 0.854577 0.353268 0.873631 0.084109 0.690292 0.870875 0.197702 0.481529 0.169453 0.385086 0.641608 0.730680 0.558554 0.729707 0.074352 0.144608 0.279643 0.254236 0.713348 0.438823 0.885726 0.846822 0.260681 0.840122 0.351928 0.711339 0.979355 0.997196 0.179616 0.047341 0.889475 0.851544 0.389872 0.114372 0.809895 0.108087 0.392711 0.962625 0.780530 0.818094 
0.804543 0.515579 0.451913 0.824168 0.525354 0.378819 0.655748 0.138850 0.895113 0.150019 0.205561 0.827921 0.813398 0.237692 0.929309 0.729548 0.757806 0.031643 0.040154 0.402812 0.061897 0.096907 0.057073 0.202362 0.560579 0.858174 0.799887 0.429703 0.049473 0.533012 0.046388 0.811857 0.361913 0.854720 0.859578 0.212637 0.777600 0.757671 0.421498 0.137555 0.468279 0.369355 0.461695 0.595273 0.178214 0.694513 0.962236 0.491538 0.920157 0.983459 0.670801 0.308728 0.017253 0.792130 0.705127 0.121711 0.129017 0.713380 0.889342 0.420287 0.753931 0.845963 0.124317 0.915452 
0.227271 0.604478 0.006734 0.857042 0.396811 0.124131 0.926547 0.502335 0.467900 0.222580 0.488282 0.754154 0.147005 0.525929 0.099057 0.542698 0.527446 0.214106 0.859520 0.006276 0.689699 0.478110 0.942708 0.336469 0.756100 0.344534 0.665079 0.116549 0.465729 0.373740 0.277174 0.521471 0.932242 0.974693 0.409854 0.515983 0.099111 0.845645 0.276105 0.649159 0.395887 0.438424 0.689492 0.522635 0.289058 0.883405 0.925848 0.877557 0.182868 0.009687 0.620152 0.188282 0.384104 0.499654 0.840092 0.601604 0.049360 0.184792 0.872569 0.884150 0.564332 0.421346 0.067896 0.006834 
0.493889 0.723542 0.341795 0.765563 0.986086 0.760245 0.372058 0.075149 0.440905 0.318310 0.797107 0.295689 0.845911 0.778060 0.075749 0.096984 0.545442 0.708070 0.772225 0.987447 0.626523 0.061865 0.991764 0.634046 0.320650 0.435112 0.298542 0.006440 0.246507 0.576307 0.916141 0.586587 0.466079 0.400449 0.179171 0.253249 0.675029 0.028590 0.500490 0.223889 0.620703 0.914089 0.890109 0.984691 0.863979 0.676430 0.665066 0.487716 0.121695 0.914771 0.646013 0.609403 0.359816 0.902670 0.800458 0.237286 0.968877 0.916005 0.300633 0.544437 0.011152 0.518826 0.164488 0.413615 
0.902044 0.000299 0.771757 0.888744 0.664502 0.161546 0.892235 0.560223 0.800151 0.378612 0.471492 0.052047 0.242698 0.188673 0.690913 0.948106 0.948891 0.568683 0.489112 0.596957 0.428369 0.187152 0.134297 0.647253 0.189345 0.837547 0.524126 0.212727 0.107681 0.653323 0.543151 0.053303 0.713481 0.281225 0.438697 0.391549 0.557418 0.044201 0.062524 0.574958 0.363969 0.281207 0.092184 0.908924 0.955666 0.436337 0.973939 0.539325 0.595697 0.254115 0.994956 0.806005 0.223340 0.329282 0.617600 0.352501 0.634749 0.134232 0.197502 0.583635 0.046985 0.751438 0.079912 0.034413 
0.573314 0.170141 0.648398 0.695269 0.583778 0.352608 0.969790 0.195419 0.682711 0.994554 0.380284 0.716157 0.164402 0.493651 0.498245 0.342641 0.081270 0.761826 0.557954 0.947045 0.828204 0.737064 0.480764 0.480002 0.604030 0.203957 0.744607 0.299834 0.499716 0.188436 0.207929 0.250814 0.305810 0.482881 0.797689 0.860994 0.926561 0.114570 0.330849 0.254038 0.117820 0.338131 0.326934 0.518204 0.633142 0.687043 0.519050 0.919722 0.305390 0.234183 0.037315 0.758128 0.444508 0.014373 0.203908 0.094552 0.287627 0.504650 0.883262 0.949795 0.479444 0.376402 0.544014 0.787503 
0.848332 0.464447 0.456646 0.647261 0.769154 0.263732 0.237190 0.311188 0.651466 0.086569 0.280892 0.799048 0.752205 0.568673 0.437350 0.820724 0.455656 0.334042 0.067453 0.367994 0.999345 0.735089 0.550508 0.997362 0.138012 0.133833 0.677495 0.233435 0.383952 0.145438 0.840221 0.100684 0.031191 0.677567 0.289095 0.970011 0.937159 0.357753 0.391246 0.824559 0.276812 0.975864 0.398200 0.797015 0.230109 0.466714 0.427437 0.785793 0.726814 0.213504 0.093485 0.235412 0.728485 0.095248 0.483612 0.107527 0.287845 0.858727 0.632807 0.810201 0.198188 0.158061 0.528137 0.776822 
0.739593 0.362830 0.940532 0.434575 0.804575 0.488621 0.656579 0.862961 0.530236 0.664497 0.963611 0.956322 0.240580 0.336503 0.597168 0.620602 0.504845 0.389793 0.718940 0.385626 0.465153 0.098123 0.260210 0.654288 0.291568 0.498115 0.847030 0.556331 0.944374 0.473321 0.927869 0.090207 0.532347 0.545352 0.144394 0.734519 0.271245 0.639020 0.823865 0.990555 0.354769 0.847983 0.812201 0.107851 0.089781 0.969171 0.196023 0.720580 0.967261 0.480212 0.323196 0.824842 0.150965 0.730952 0.640691 0.917259 0.340339 0.565368 0.189198 0.308011 0.511559 0.870345 0.231391 0.138968 
0.585160 0.953537 0.978467 0.493000 0.907821 0.646571 0.606514 0.158701 0.081253 0.159868 0.062882 0.784371 0.239389 0.911853 0.987841 0.180135 0.876415 0.786056 0.551349 0.598442 0.570697 0.046771 0.373377 0.291855 0.837001 0.773495 0.752143 0.925013 0.857683 0.915807 0.125555 0.013303 0.727599 0.076083 0.726676 0.846828 0.135055 0.276336 0.355101 0.247107 0.372549 0.418517 0.476938 0.853150 0.894331 0.179545 0.243914 0.044435 0.755538 0.430817 0.427681 0.664241 0.577816 0.835286 0.525695 0.004629 0.132417 0.474820 0.027190 0.143500 0.256833 0.457288 0.799066 0.346177 
0.247731 0.933095 0.498371 0.468200 0.314726 0.534502 0.772220 0.780242 0.649987 0.950467 0.668423 0.104620 0.840960 0.747440 0.407258 0.034263 0.186254 0.149455 0.956898 0.036568 0.630935 0.898511 0.148712 0.629021 0.903745 0.644549 0.956624 0.977947 0.296368 0.573539 0.871552 0.451145 0.397130 0.747147 0.264636 0.324239 0.861574 0.490218 0.550357 0.779781 0.334578 0.777244 0.138647 0.032012 0.941012 0.035469 0.860056 0.871028 0.548645 0.266694 0.524337 0.483729 0.778147 0.169088 0.518682 0.400930 0.394786 0.259486 0.198019 0.405530 0.483526 0.533085 0.769465 0.854463 
0.671309 0.958110 0.449679 0.580267 0.171200 0.929598 0.431542 0.729813 0.326097 0.796187 0.990538 0.495449 0.007248 0.211407 0.450356 0.551192 0.485180 0.399727 0.036953 0.971378 0.013296 0.322578 0.305065 0.297675 0.489042 0.843296 0.862198 0.907320 0.001603 0.659625 0.906119 0.234511 0.253670 0.726607 0.478073 0.560192 0.196775 0.877862 0.409477 0.042817 0.565281 0.404005 0.634888 0.001780 0.090182 0.644617 0.351461 0.947768 0.827338 0.984829 0.751031 0.337104 0.536123 0.498366 0.020131 0.141466 0.023947 0.325287 0.012225 0.355423 0.003480 0.863684 0.099302 0.730373 
0.083604 0.207067 0.800176 0.720089 0.856845 0.269943 0.130233 0.443369 0.325830 0.341074 0.167615 0.703830 0.998949 0.867908 0.736150 0.123724 0.824594 0.693398 0.363527 0.217342 0.305745 0.714423 0.166971 0.466783 0.921374 0.677365 0.102859 0.386080 0.734618 0.211585 0.901332 0.426336 0.836931 0.077247 0.753898 0.264134 0.498502 0.465590 0.961154 0.191470 0.927418 0.666185 0.116277 0.227983 0.474189 0.367703 0.164931 0.491019 0.354317 0.912060 0.819796 0.043698 0.784597 0.961286 0.090032 0.722296 0.583484 0.771882 0.113262 0.377501 0.537767 0.780293 0.610832 0.585721 
0.627723 0.160559 0.124560 0.522322 0.285495 0.619819 0.021944 0.966997 0.205008 0.290221 0.997430 0.771821 0.291561 0.532781 0.717805 0.398071 0.010458 0.041513 0.054001 0.393619 0.143215 0.904454 0.561328 0.305105 0.168306 0.131633 0.357890 0.154032 0.007927 0.553503 0.428340 0.484330 0.055640 0.192020 0.988254 0.353374 0.361602 0.840371 0.804387 0.093007 0.086143 0.416875 0.194312 0.944968 0.782289 0.060804 0.055160 0.542330 0.515196 0.713698 0.070338 0.765674 0.082566 0.268139 0.598651 0.877704 0.546046 0.404730 0.294720 0.495120 0.402178 0.986719 0.110066 0.640902 
0.665321 0.567311 0.827971 0.293915 0.197714 0.725974 0.200281 0.009332 0.857444 0.776020 0.352219 0.354610 0.528204 0.478120 0.920966 0.974712 0.369992 0.229274 0.378559 0.665677 0.045402 0.000525 0.694318 0.248045 0.632165 0.101671 0.455146 0.111190 0.574101 0.350037 0.493531 0.991639 0.186248 0.247782 0.534860 0.083293 0.692511 0.110634 0.025171 0.462568 0.796432 0.135750 0.201977 0.673841 0.267519 0.583350 0.653903 0.800852 0.852992 0.441892 0.475121 0.864773 0.135216 0.856792 0.787549 0.003425 0.106554 0.153776 0.635274 0.430670 0.727492 0.489575 0.239792 0.946145 
0.732426 0.588552 0.748383 0.399193 0.419913 0.211683 0.295856 0.587048 0.151524 0.282715 0.518952 0.748149 0.368158 0.396107 0.943967 0.233063 0.669054 0.855451 0.990858 0.027791 0.025366 0.890381 0.269368 0.276919 0.681000 0.379597 0.061850 0.184941 0.678860 0.245622 0.590409 0.544219 0.232472 0.810524 0.166309 0.133378 0.347417 0.185823 0.446133 0.517986 0.094303 0.394152 0.988856 0.919307 0.175786 0.748218 0.980283 0.039210 0.286439 0.155308 0.040289 0.425519 0.712957 0.904330 0.252445 0.730255 0.268853 0.465358 0.077710 0.264507 0.266709 0.562496 0.398184 0.332949 
0.891680 0.697571 0.589107 0.334858 0.104516 0.404724 0.707174 0.383250 0.390093 0.674336 0.097575 0.881079 0.531575 0.086441 0.114070 0.171531 0.732012 0.913849 0.639067 0.745787 0.539010 0.762121 0.388543 0.501801 0.419675 0.244748 0.399252 0.093286 0.859306 0.661494 0.593476 0.713601 0.376155 0.908323 0.879888 0.783225 0.096707 0.346896 0.239040 0.694282 0.426484 0.757260 0.564704 0.392036 0.637823 0.115859 0.454769 0.151707 0.383232 0.779661 0.662229 0.666559 0.650874 0.984387 0.883191 0.339167 0.850740 0.538761 0.773531 0.119365 0.321744 0.771895 0.081602 0.826295 
0.983947 0.306572 0.310762 0.259910 0.012561 0.819641 0.521165 0.947670 0.789387 0.364566 0.716766 0.493675 0.715909 0.712606 0.039974 0.519015 0.582162 0.388585 0.505674 0.217917 0.800613 0.472273 0.262112 0.092919 0.029786 0.518046 0.379142 0.750426 0.943077 0.318864 0.781604 0.767534 0.200783 0.276387 0.974860 0.347637 0.675406 0.472159 0.599267 0.791059 0.163713 0.012620 0.268069 0.226007 0.777082 0.974981 0.042237 0.274465 0.399504 0.208261 0.837263 0.295256 0.249203 0.783138 0.079733 0.854099 0.484034 0.397565 0.045502 0.453861 0.708201 0.556470 0.988623 0.960199 
0.771651 0.395551 0.587188 0.436336 0.043706 0.618034 0.492427 0.222352 0.526654 0.425993 0.710943 0.137409 0.450887 0.948865 0.240606 0.913458 0.717972 0.174669 0.699940 0.152490 0.792500 0.221150 0.351774 0.693100 0.151001 0.962559 0.383056 0.085688 0.368732 0.821407 0.542568 0.909160 0.276616 0.347771 0.958467 0.433291 0.257522 0.555708 0.244633 0.545570 0.934155 0.464598 0.660916 0.087266 0.611391 0.869114 0.662010 0.166734 0.702913 0.502451 0.315977 0.084738 0.909793 0.229071 0.217796 0.969801 0.681705 0.902381 0.984200 0.971176 0.317207 0.156335 0.594951 0.769939 
0.579794 0.338227 0.577474 0.099715 0.578629 0.512302 0.917448 0.437964 0.991683 0.326652 0.601007 0.023407 0.516792 0.934447 0.490561 0.067795 0.946431 0.537195 0.294362 0.402955 0.540218 0.801656 0.190211 0.625204 0.755290 0.710670 0.979650 0.638347 0.881450 0.679917 0.858071 0.793720 0.559834 0.572583 0.012933 0.569494 0.689230 0.254474 0.217039 0.423947 0.077649 0.662319 0.921444 0.514452 0.768834 0.432737 0.857139 0.063857 0.360852 0.970114 0.649202 0.451094 0.096267 0.691987 0.268520 0.798394 0.489035 0.872462 0.454013 0.395263 0.667998 0.825928 0.124535 0.621216 
0.930054 0.128920 0.211869 0.140916 0.268703 0.550736 0.622343 0.917947 0.897505 0.226546 0.388361 0.417317 0.507914 0.966770 0.083323 0.533914 0.525493 0.218278 0.336621 0.088829 0.033715 0.394833 0.431049 0.037519 0.317637 0.806223 0.370313 0.254036 0.041548 0.582665 0.798163 0.213603 0.760944 0.545979 0.707388 0.297073 0.744403 0.309448 0.522382 0.476167 0.118167 0.630707 0.537250 0.887220 0.148046 0.586713 0.500931 0.118220 0.857122 0.831627 0.702250 0.274750 0.575484 0.632983 0.324645 0.617454 0.333440 0.895525 0.853412 0.124068 0.756106 0.996833 0.450621 0.342755 
0.578386 0.089355 0.056324 0.859927 0.520481 0.499320 0.641697 0.766146 0.661012 0.570923 0.154536 0.518375 0.483076 0.108421 0.460853 0.078007 0.245681 0.548641 0.884371 0.293741 0.628828 0.115211 0.659018 0.638553 0.224996 0.623766 0.368952 0.102659 0.972797 0.515258 0.788995 0.627852 0.996654 0.478674 0.536769 0.552301 0.858372 0.082537 0.767574 0.291740 0.994646 0.552276 0.140390 0.131579 0.285069 0.985190 0.318846 0.091067 0.792920 0.490907 0.662394 0.296114 0.950239 0.530359 0.428810 0.072736 0.280109 0.904103 0.048052 0.819320 0.059646 0.741231 0.564559 0.580669 
0.016867 0.544648 0.233708 0.561794 0.615337 0.836873 0.587884 0.449805 0.057744 0.637778 0.500416 0.366796 0.793113 0.392030 0.624546 0.057032 0.295963 0.874697 0.674475 0.339450 0.898118 0.377898 0.939509 0.678292 0.464680 0.782673 0.420470 0.113083 0.746140 0.485856 0.473319 0.510576 0.658854 0.111199 0.416416 0.864654 0.935074 0.212702 0.545085 0.668600 0.596792 0.068157 0.122119 0.090228 0.868458 0.369384 0.746461 0.953167 0.161469 0.897859 0.795243 0.158853 0.831076 0.491937 0.323811 0.767044 0.559065 0.114557 0.159800 0.337415 0.021093 0.239893 0.136868 0.155306 
0.122217 0.318282 0.987683 0.097641 0.180132 0.435730 0.965073 0.937314 0.843687 0.723308 0.337156 0.718404 0.698662 0.956620 0.554635 0.315291 0.165905 0.734754 0.988563 0.974104 0.325469 0.240718 0.684800 0.711493 0.332746 0.032636 0.536291 0.772756 0.348528 0.343460 0.393482 0.670830 0.498336 0.566848 0.932403 0.296664 0.190331 0.078785 0.106109 0.180547 0.346184 0.197427 0.427307 0.306381 0.227199 0.623189 0.014052 0.523911 0.533724 0.141164 0.600280 0.102063 0.638260 0.820136 0.220613 0.555109 0.341626 0.440058 0.625826 0.371136 0.244113 0.529110 0.467463 0.521370 
0.864354 0.992834 0.807801 0.626777 0.071565 0.598679 0.603575 0.283685 0.625019 0.327015 0.905454 0.066924 0.434182 0.047904 0.079524 0.158705 0.972087 0.719273 0.738467 0.656205 0.222986 0.030179 0.612672 0.723463 0.389745 0.144455 0.289838 0.352707 0.942778 0.369181 0.035050 0.874600 0.203974 0.779895 0.234789 0.889905 0.297198 0.068967 0.338360 0.174828 0.963003 0.471805 0.235705 0.390729 0.378146 0.616710 0.858118 0.454009 0.128806 0.460777 0.258123 0.133086 0.759009 0.700569 0.472092 0.950084 0.028546 0.128902 0.058508 0.532517 0.886744 0.227322 0.881876 0.693719 
0.479291 0.719632 0.043575 0.478344 0.946392 0.945207 0.776336 0.208657 0.021214 0.874061 0.512236 0.668808 0.879183 0.561614 0.684911 0.223792 0.961127 0.708452 0.226754 0.570870 0.759327 0.542451 0.575756 0.805492 0.258213 0.717249 0.911465 0.900784 0.978613 0.179643 0.991564 0.110264 0.346552 0.365624 0.961253 0.003639 0.593698 0.420273 0.722215 0.763696 0.688634 0.141290 0.853138 0.419269 0.036308 0.170092 0.473434 0.599033 0.000574 0.766256 0.091431 0.952863 0.510898 0.701785 0.095711 0.891665 0.524248 0.558855 0.458625 0.602265 0.559134 0.515294 0.141725 0.409926 
0.848272 0.568073 0.545257 0.853956 0.685455 0.328992 0.305056 0.473180 0.307548 0.159139 0.821372 0.538205 0.049446 0.625567 0.828314 0.176042 0.173206 0.418224 0.771714 0.039973 0.007951 0.485017 0.349282 0.220553 0.465477 0.482769 0.225765 0.403227 0.580160 0.245789 0.910605 0.397221 0.076788 0.465182 0.461228 0.737378 0.183596 0.454324 0.557605 0.976784 0.366674 0.217543 0.212152 0.654640 0.238007 0.513408 0.751290 0.926252 0.481922 0.900985 0.877663 0.038663 0.569200 0.217960 0.616658 0.552160 0.861895 0.348824 0.686840 0.315392 0.541974 0.565861 0.922564 0.150779 
0.210289 0.713153 0.271076 0.921819 0.736545 0.125174 0.847092 0.671795 0.885005 0.270240 0.192200 0.437514 0.625162 0.853981 0.683221 0.873152 0.054155 0.270818 0.644517 0.475937 0.845716 0.039443 0.207752 0.888176 0.672080 0.364916 0.212277 0.015562 0.060762 0.235696 0.343238 0.661367 0.631345 0.478869 0.750420 0.662867 0.732051 0.958331 0.390355 0.283774 0.823650 0.018891 0.576360 0.250711 0.039252 0.998297 0.808074 0.507503 0.118718 0.593681 0.939134 0.292184 0.313258 0.546848 0.761137 0.681886 0.652783 0.596834 0.416829 0.052998 0.065581 0.808713 0.722904 0.360772 
0.551176 0.976246 0.514777 0.319824 0.572912 0.619770 0.024817 0.969182 0.791201 0.383263 0.972601 0.504138 0.235340 0.042095 0.384122 0.979675 0.397443 0.272376 0.817861 0.895432 0.934749 0.862433 0.833519 0.721160 0.963191 0.751498 0.629496 0.941937 0.305767 0.532686 0.421734 0.898715 0.484210 0.096346 0.715681 0.533605 0.013208 0.063335 0.053282 0.670340 0.529430 0.462026 0.505804 0.755866 0.722902 0.040957 0.130731 0.279190 0.416583 0.363526 0.603267 0.440391 0.306541 0.684341 0.604318 0.836055 0.053208 0.153365 0.807526 0.686988 0.355414 0.159072 0.272790 0.785629 
0.632155 0.428322 0.584349 0.955447 0.498272 0.636897 0.858631 0.679823 0.456586 0.896526 0.645400 0.176693 0.400987 0.291245 0.310755 0.033863 0.877002 0.509355 0.203685 0.092742 0.786450 0.115809 0.034336 0.985017 0.876543 0.487089 0.653893 0.762250 0.328853 0.427387 0.249432 0.204930 0.543809 0.891703 0.847718 0.209005 0.626712 0.838246 0.989995 0.684545 0.297595 0.664132 0.242847 0.818161 0.991169 0.412189 0.647720 0.714462 0.467234 0.996672 0.055536 0.391355 0.869473 0.720337 0.462398 0.108282 0.522644 0.541830 0.623400 0.348919 0.270278 0.775731 0.989340 0.027900 
0.031489 0.913813 0.045430 0.732535 0.390724 0.399356 0.863301 0.892180 0.818635 0.543752 0.676745 0.026764 0.020387 0.245830 0.738726 0.796248 0.153646 0.484121 0.150562 0.094134 0.906312 0.854802 0.518737 0.071627 0.046313 0.003224 0.192707 0.819484 0.350851 0.815975 0.055487 0.660617 0.424951 0.419746 0.065107 0.554792 0.926204 0.830658 0.168148 0.416005 0.988063 0.851516 0.804077 0.331230 0.558968 0.822735 0.539559 0.214366 0.650636 0.179437 0.228660 0.757905 0.530148 0.553493 0.236023 0.796455 0.881087 0.972909 0.058258 0.080537 0.467926 0.894716 0.375231 0.460433 
0.615577 0.896782 0.875752 0.084955 0.078149 0.188884 0.481454 0.564562 0.345647 0.146902 0.875422 0.457935 0.738750 0.842067 0.021465 0.836850 0.740980 0.505780 0.862676 0.103099 0.669745 0.829087 0.847012 0.100236 0.840060 0.686328 0.173372 0.050625 0.340033 0.328262 0.490016 0.047813 0.822102 0.418291 0.820438 0.628492 0.858678 0.654559 0.717812 0.913628 0.262144 0.252731 0.570998 0.886153 0.359100 0.194466 0.049460 0.327013 0.502717 0.421726 0.029658 0.865935 0.235496 0.460052 0.675166 0.191370 0.153895 0.501609 0.841062 0.211833 0.245790 0.915625 0.141667 0.797504 
0.360480 0.833755 0.489455 0.359527 0.370160 0.177620 0.700351 0.469835 0.589099 0.643680 0.155850 0.183344 0.826790 0.802923 0.963410 0.459447 0.198021 0.587848 0.762100 0.025604 0.348184 0.941568 0.330366 0.007525 0.683106 0.124075 0.475158 0.896486 0.401219 0.993942 0.945082 0.743439 0.882055 0.895250 0.372418 0.684451 0.712752 0.839385 0.081466 0.995494 0.278373 0.017766 0.443130 0.459713 0.429588 0.180285 0.995331 0.870491 0.175810 0.073962 0.070064 0.145986 0.848702 0.603818 0.293519 0.420731 0.888225 0.429107 0.411816 0.188914 0.788398 0.808238 0.068336 0.579070 
0.047869 0.049398 0.198553 0.421728 0.770047 0.811472 0.777017 0.238855 0.621121 0.722090 0.496518 0.590737 0.141934 0.065367 0.450731 0.794916 0.646819 0.504549 0.802463 0.927333 0.390457 0.804928 0.182001 0.884559 0.096790 0.723845 0.491030 0.673189 0.551786 0.944861 0.220887 0.988985 0.724424 0.940772 0.124125 0.381370 0.518240 0.017526 0.882098 0.565171 0.949280 0.296859 0.732266 0.374953 0.331340 0.299815 0.431723 0.401396 0.199057 0.163550 0.794118 0.319486 0.748841 0.725096 0.935357 0.395645 0.667586 0.725587 0.419448 0.401666 0.521339 0.537179 0.021369 0.539559 
0.484259 0.360034 0.980050 0.986752 0.187610 0.778794 0.072635 0.263306 0.727403 0.152034 0.850998 0.778289 0.735771 0.508737 0.337997 0.907035 0.858555 0.207470 0.726026 0.974326 0.842805 0.413362 0.880727 0.069876 0.910149 0.622920 0.025303 0.154741 0.614942 0.318013 0.783973 0.013532 0.321362 0.326051 0.735039 0.651986 0.822506 0.717361 0.985405 0.548670 0.226369 0.673736 0.475722 0.867269 0.044194 0.257028 0.764154 0.899989 0.372653 0.089740 0.672392 0.935662 0.046176 0.564470 0.033920 0.512719 0.690704 0.704501 0.461008 0.381443 0.501571 0.187259 0.788333 0.695614 
0.193704 0.296122 0.903897 0.779617 0.522759 0.613648 0.181924 0.548638 0.989527 0.875171 0.150106 0.285253 0.907723 0.305640 0.233947 0.230420 0.644680 0.893527 0.462190 0.287993 0.608459 0.981835 0.923086 0.414134 0.253075 0.625235 0.727069 0.340729 0.798527 0.725411 0.620304 0.966963 0.243971 0.603624 0.338715 0.746760 0.402756 0.117981 0.761079 0.722560 0.660283 0.062549 0.049419 0.565464 0.525559 0.136286 0.133133 0.872407 0.014887 0.603292 0.329042 0.929493 0.803921 0.003235 0.000717 0.995818 0.892311 0.817828 0.252072 0.514067 0.096673 0.700550 0.313180 0.479150 
0.124324 0.625617 0.631529 0.552109 0.821272 0.315444 0.486261 0.029845 0.121983 0.634490 0.189805 0.845629 0.147232 0.121071 0.777498 0.720268 0.154491 0.892090 0.887396 0.388134 0.130383 0.033162 0.747248 0.542183 0.921022 0.659143 0.594583 0.756536 0.529043 0.702903 0.322830 0.513081 0.374125 0.244887 0.651074 0.387557 0.124032 0.100465 0.529582 0.631572 0.930917 0.420518 0.861277 0.035080 0.121525 0.245229 0.898778 0.287094 0.076574 0.978255 0.040034 0.847645 0.775473 0.311942 0.629896 0.938150 0.230230 0.753896 0.828866 0.158450 0.281801 0.239166 0.647809 0.416470 
0.205542 0.137080 0.374801 0.628491 0.481188 0.621323 0.857996 0.204435 0.350422 0.836662 0.239749 0.582173 0.026156 0.160788 0.741480 0.959205 0.443370 0.652028 0.603457 0.566078 0.815586 0.011408 0.086483 0.170181 0.473736 0.564826 0.133814 0.129935 0.676110 0.552397 0.573486 0.117444 0.563180 0.583316 0.449062 0.651302 0.663436 0.016873 0.378463 0.154752 0.394015 0.540098 0.596741 0.706823 0.003575 0.635744 0.888574 0.367001 0.777065 0.706330 0.324716 0.980828 0.025559 0.602026 0.651476 0.917901 0.824663 0.120080 0.451361 0.948398 0.098309 0.001790 0.304567 0.998032 
0.148454 0.375157 0.930094 0.085737 0.359035 0.457857 0.970345 0.910889 0.998542 0.487409 0.475064 0.286335 0.779879 0.068384 0.181508 0.324427 0.167362 0.943176 0.302986 0.619872 0.450798 0.078849 0.776877 0.924893 0.537108 0.702028 0.751591 0.354760 0.939935 0.555605 0.385318 0.233217 0.502870 0.604665 0.728377 0.122031 0.351709 0.369439 0.761661 0.957383 0.479310 0.794891 0.767693 0.312047 0.771695 0.326695 0.534508 0.379957 0.984608 0.168553 0.281377 0.227798 0.838928 0.465027 0.054127 0.613042 0.259275 0.617403 0.672115 0.304212 0.691118 0.604864 0.650287 0.008558 
0.190273 0.863735 0.900447 0.667501 0.796845 0.611581 0.927967 0.903322 0.944954 0.960334 0.841208 0.604897 0.833756 0.249461 0.804227 0.184975 0.778689 0.180245 0.561670 0.218691 0.539651 0.576299 0.502534 0.837095 0.442783 0.152113 0.209432 0.556554 0.935895 0.181205 0.165587 0.212354 0.429912 0.122844 0.698307 0.913301 0.442089 0.706597 0.305650 0.419485 0.707590 0.980276 0.092035 0.788745 0.446600 0.992986 0.057717 0.589135 0.334358 0.723190 0.981985 0.780744 0.259198 0.265093 0.415649 0.340813 0.989911 0.484182 0.827859 0.023794 0.937391 0.390546 0.645570 0.933129 
0.041600 0.251440 0.051022 0.027232 0.105772 0.635443 0.790435 0.470054 0.258849 0.617520 0.833396 0.573280 0.117030 0.419597 0.904037 0.160134 0.196249 0.003830 0.720701 0.584096 0.777812 0.034563 0.834940 0.845061 0.212964 0.051482 0.781272 0.643078 0.483270 0.289350 0.171276 0.937849 0.917105 0.035705 0.922980 0.832873 0.379526 0.892489 0.375702 0.302290 0.886468 0.059101 0.340610 0.643842 0.993340 0.703838 0.592246 0.478531 0.819987 0.579606 0.178578 0.131324 0.800474 0.125228 0.402280 0.811061 0.402354 0.601565 0.083471 0.478200 0.526600 0.616844 0.337913 0.453404 
0.638339 0.030855 0.089585 0.555379 0.843710 0.748051 0.387685 0.119180 0.653946 0.467554 0.386359 0.047562 0.291349 0.772435 0.857861 0.371720 0.466943 0.321569 0.934052 0.247465 0.801152 0.314628 0.380822 0.708260 0.619180 0.208841 0.253362 0.466702 0.839002 0.473658 0.007289 0.801931 0.142544 0.327943 0.255167 0.672869 0.644735 0.665255 0.358733 0.112240 0.545227 0.057221 0.209185 0.743102 0.925071 0.230010 0.383765 0.569617 0.770059 0.422312 0.157380 0.048674 0.003479 0.332224 0.632063 0.880720 0.820837 0.984285 0.324333 0.571912 0.465483 0.849455 0.883015 0.220836 
0.281730 0.999691 0.244733 0.991812 0.629351 0.042912 0.175658 0.076002 0.558083 0.134815 0.436118 0.478495 0.851707 0.523192 0.513543 0.754584 0.276262 0.079167 0.017765 0.111973 0.631494 0.696632 0.149006 0.974754 0.161984 0.015070 0.538413 0.053493 0.529851 0.913194 0.649814 0.094114 0.196891 0.437274 0.128364 0.758439 0.216255 0.077305 0.865707 0.764582 0.959442 0.907065 0.188581 0.865139 0.861031 0.323155 0.912402 0.618466 0.964134 0.335530 0.370810 0.818184 0.896956 0.570200 0.562720 0.677035 0.803930 0.078013 0.366337 0.773714 0.424529 0.023575 0.015637 0.439555 
0.535785 0.600362 0.341342 0.257449 0.359418 0.459285 0.312674 0.471137 0.505229 0.772472 0.168387 0.164464 0.466990 0.151106 0.383634 0.897202 0.799158 0.267692 0.286901 0.763309 0.831581 0.216028 0.590174 0.400430 0.704721 0.065441 0.928914 0.920036 0.986853 0.311125 0.906887 0.306214 0.416984 0.362392 0.451046 0.490450 0.142575 0.706914 0.070184 0.300940 0.143524 0.266955 0.109602 0.471251 0.319633 0.074347 0.759659 0.875555 0.223007 0.520078 0.810254 0.088957 0.812308 0.283200 0.022469 0.623128 0.719071 0.382356 0.555167 0.446036 0.297675 0.288762 0.919118 0.944393 
0.699141 0.243785 0.854200 0.323209 0.091600 0.959896 0.139158 0.017060 0.579963 0.670670 0.401355 0.876104 0.181330 0.417562 0.130594 0.036015 0.095634 0.633009 0.570187 0.741690 0.066813 0.599348 0.294014 0.515545 0.954632 0.572876 0.255857 0.255963 0.779672 0.913452 0.406180 0.846907 0.025221 0.449465 0.054318 0.049025 0.469815 0.248613 0.744397 0.569524 0.448690 0.306655 0.384076 0.577946 0.932446 0.960354 0.603240 0.455163 0.581670 0.825129 0.965290 0.055417 0.276086 0.233872 0.064750 0.062073 0.124334 0.118465 0.172214 0.293590 0.095621 0.430914 0.304188 0.071300 
0.495197 0.438719 0.016082 0.997702 0.988935 0.411917 0.533009 0.656633 0.935388 0.183573 0.619568 0.976063 0.581184 0.865702 0.147737 0.829106 0.630010 0.331126 0.929323 0.202690 0.196433 0.523087 0.665678 0.390736 0.070339 0.254865 0.604962 0.990047 0.527999 0.554597 0.794219 0.238245 0.460842 0.520350 0.299097 0.583236 0.392194 0.124357 0.118386 0.619507 0.116260 0.271896 0.428949 0.102331 0.494412 0.060286 0.356390 0.981755 0.804992 0.454140 0.584968 0.025128 0.663527 0.452763 0.934211 0.250511 0.145310 0.990671 0.362343 0.853507 0.643674 0.130676 0.165149 0.435395 
0.533428 0.733271 0.263793 0.656963 0.087428 0.496235 0.352100 0.750043 0.437194 0.845238 0.967258 0.103377 0.043367 0.286753 0.625766 0.562515 0.487520 0.883754 0.344359 0.712992 0.405642 0.503928 0.652986 0.284793 0.207384 0.869122 0.565863 0.978614 0.113451 0.086721 0.709982 0.484924 0.706318 0.954358 0.186685 0.272184 0.322892 0.921859 0.520741 0.019074 0.344569 0.592896 0.428857 0.525553 0.449026 0.049484 0.608483 0.353832 0.543084 0.857003 0.586475 0.068803 0.008892 0.488212 0.206949 0.307286 0.076596 0.126852 0.246569 0.289374 0.093265 0.751597 0.096650 0.766519 
0.444206 0.555624 0.726491 0.214833 0.807928 0.426664 0.973386 0.128061 0.521857 0.579418 0.632886 0.434747 0.548846 0.536461 0.081916 0.465704 0.772527 0.706681 0.546605 0.924425 0.811839 0.019216 0.702232 0.139024 0.879660 0.065891 0.524708 0.743437 0.139726 0.472358 0.576847 0.753874 0.776137 0.596524 0.601193 0.140565 0.237570 0.056907 0.282277 0.990096 0.498582 0.005473 0.740101 0.830255 0.421535 0.536269 0.666421 0.307365 0.597933 0.193123 0.433336 0.583507 0.405063 0.931989 0.992735 0.746196 0.563205 0.820314 0.101354 0.453532 0.518763 0.923760 0.853872 0.858402 
0.125530 0.438925 0.090169 0.566271 0.160965 0.448831 0.807390 0.129905 0.390858 0.947952 0.863144 0.493734 0.685826 0.866438 0.335204 0.674485 0.239158 0.041826 0.802963 0.014623 0.823546 0.071425 0.742395 0.891344 0.223771 0.962685 0.006322 0.279204 0.292984 0.191013 0.584438 0.250330 0.747224 0.571571 0.173607 0.278579 0.859460 0.499730 0.708803 0.426876 0.190626 0.131517 0.460545 0.309213 0.324490 0.503491 0.116113 0.378666 0.039448 0.267652 0.634412 0.233101 0.332336 0.255178 0.023630 0.933024 0.966708 0.552499 0.999184 0.622470 0.727520 0.981503 0.124665 0.312478 
0.485665 0.599461 0.862183 0.347364 0.956354 0.923064 0.638718 0.771586 0.282950 0.505113 0.132743 0.524225 0.781520 0.838737 0.351802 0.152427 0.983500 0.292502 0.783133 0.333605 0.284692 0.613265 0.997516 0.937548 0.677677 0.011592 0.131081 0.598120 0.030080 0.147577 0.493350 0.554773 0.777177 0.810646 0.496690 0.532809 0.330863 0.836844 0.947215 0.618537 0.520989 0.827228 0.117103 0.996995 0.686365 0.196767 0.892191 0.592319 0.656569 0.971689 0.084068 0.932358 0.608142 0.236628 0.767182 0.081665 0.932295 0.301021 0.163885 0.467008 0.955245 0.493255 0.324969 0.659754 
0.853907 0.180984 0.173089 0.038527 0.806985 0.313452 0.011446 0.049902 0.539066 0.873285 0.636758 0.486442 0.337740 0.151768 0.409245 0.254422 0.941072 0.694312 0.839272 0.308701 0.494703 0.671026 0.458093 0.348646 0.268005 0.362642 0.188189 0.355706 0.442471 0.464247 0.246211 0.814528 0.031708 0.719314 0.861938 0.964599 0.979226 0.054129 0.494851 0.100042 0.154700 0.091694 0.157564 0.134628 0.423405 0.190468 0.948909 0.254477 0.738354 0.591114 0.377066 0.799619 0.991895 0.414019 0.906746 0.862931 0.032062 0.962539 0.777930 0.008111 0.660441 0.151160 0.571834 0.548206 
0.873749 0.810459 0.460049 0.903023 0.124400 0.565355 0.403061 0.381144 0.443068 0.697599 0.211204 0.377320 0.340297 0.096082 0.522216 0.597225 0.767654 0.680927 0.909396 0.557004 0.386580 0.802419 0.793532 0.386268 0.603848 0.691295 0.548709 0.994173 0.216439 0.677447 0.340494 0.004705 0.070756 0.398689 0.460968 0.952708 0.068655 0.276179 0.869813 0.965417 0.685138 0.932283 0.715532 0.775086 0.888487 0.269723 0.232345 0.112612 0.118835 0.717644 0.705754 0.558384 0.428070 0.710250 0.457373 0.371562 0.839268 0.037523 0.947438 0.447884 0.061226 0.375535 0.235175 0.658340 
0.271109 0.818753 0.291079 0.243926 0.875722 0.073809 0.748108 0.230542 0.199117 0.948668 0.582355 0.384832 0.581590 0.219669 0.896680 0.545343 0.834083 0.801795 0.434671 0.518069 0.849260 0.057523 0.399896 0.940121 0.405196 0.741447 0.175688 0.562153 0.611931 0.406182 0.351679 0.764913 0.038171 0.009153 0.667528 0.357792 0.165157 0.819384 0.551526 0.515865 0.071343 0.128794 0.097506 0.881492 0.550764 0.433735 0.986319 0.578908 0.520834 0.999876 0.910218 0.433759 0.860842 0.760270 0.781085 0.860563 0.835447 0.494380 0.643428 0.528425 0.999172 0.935943 0.249910 0.524747 
0.209026 0.485969 0.551513 0.030688 0.867347 0.950301 0.483366 0.959355 0.253271 0.406609 0.661061 0.999106 0.087098 0.434923 0.645704 0.375975 0.933334 0.437094 0.725557 0.426040 0.304656 0.371679 0.641152 0.201125 0.093012 0.922188 0.227319 0.545206 0.392518 0.335386 0.213338 0.902286 0.295676 0.561484 0.009892 0.371684 0.051306 0.657878 0.139702 0.718275 0.103220 0.932641 0.570694 0.598890 0.476407 0.680037 0.145739 0.549308 0.878867 0.550729 0.633025 0.917007 0.881475 0.603964 0.051127 0.673191 0.461612 0.871268 0.075798 0.559523 0.207080 0.101773 0.235092 0.664422 
0.563625 0.753622 0.971730 0.133550 0.459094 0.121755 0.746708 0.396702 0.856741 0.854587 0.892231 0.040173 0.272225 0.565908 0.216456 0.525452 0.921243 0.566053 0.991749 0.171586 0.072116 0.270427 0.021020 0.358865 0.941224 0.537642 0.591987 0.600155 0.182130 0.921487 0.500390 0.110771 0.184050 0.174536 0.294187 0.575005 0.000445 0.961277 0.518988 0.117887 0.109454 0.388138 0.668014 0.800938 0.743724 0.600537 0.723592 0.483172 0.818502 0.711554 0.641536 0.520039 0.139482 0.295773 0.437954 0.119665 0.558577 0.049374 0.219463 0.805123 0.987472 0.166327 0.992444 0.625632 
0.643525 0.405953 0.152539 0.244951 0.044555 0.383889 0.772039 0.777002 0.490920 0.236477 0.015313 0.519590 0.560380 0.654503 0.997005 0.531985 0.930348 0.199272 0.409933 0.233655 0.909624 0.444036 0.209140 0.816838 0.679564 0.440753 0.026088 0.873334 0.656972 0.785811 0.327871 0.275107 0.926739 0.838803 0.304410 0.506483 0.169935 0.183732 0.112656 0.138235 0.944884 0.826299 0.707989 0.162102 0.188033 0.959466 0.886470 0.070040 0.951677 0.133882 0.906089 0.912843 0.044003 0.633504 0.200572 0.137452 0.070701 0.355841 0.821647 0.182783 0.217886 0.611862 0.855446 0.839340 
0.414115 0.721631 0.868619 0.376114 0.154693 0.918703 0.680417 0.440617 0.391449 0.977177 0.404217 0.936064 0.085770 0.485367 0.564711 0.033029 0.090256 0.283899 0.435746 0.746395 0.021102 0.358332 0.255326 0.234669 0.655039 0.377064 0.889199 0.131640 0.317578 0.762993 0.104160 0.033726 0.274422 0.932276 0.600292 0.907946 0.794943 0.522273 0.167184 0.429040 0.394226 0.952066 0.017211 0.485215 0.682923 0.326538 0.640306 0.577111 0.902768 0.520503 0.239784 0.350193 0.810720 0.326978 0.344767 0.342289 0.523986 0.527726 0.247268 0.221595 0.252234 0.855613 0.050640 0.998463 
0.205921 0.155242 0.493766 0.938881 0.988685 0.937967 0.143862 0.960772 0.152275 0.868699 0.154877 0.772458 0.633684 0.478467 0.282625 0.826750 0.898277 0.224176 0.200487 0.904447 0.753946 0.466426 0.094970 0.426005 0.925103 0.761257 0.251972 0.835227 0.843750 0.187229 0.285567 0.181278 0.531086 0.563668 0.770968 0.935255 0.989978 0.554104 0.678467 0.563904 0.277955 0.445668 0.240449 0.406776 0.574252 0.281454 0.465092 0.765553 0.328655 0.434965 0.499927 0.540307 0.922048 0.587521 0.105128 0.194121 0.931887 0.568512 0.398545 0.920684 0.393632 0.419131 0.720831 0.668070 
0.950074 0.505756 0.592654 0.031100 0.494937 0.710547 0.727329 0.459287 0.372077 0.592886 0.937461 0.142969 0.453154 0.411021 0.361585 0.237356 0.433027 0.692452 0.243586 0.194423 0.009480 0.686772 0.527586 0.189205 0.724942 0.802312 0.803570 0.486260 0.625607 0.448493 0.849086 0.038071 0.539622 0.641480 0.097694 0.145865 0.160035 0.153979 0.021666 0.990395 0.246059 0.888328 0.208102 0.620012 0.735459 0.590122 0.138852 0.007554 0.979843 0.060104 0.971909 0.833755 0.738558 0.647697 0.300012 0.944917 0.851800 0.285731 0.070457 0.367928 0.946535 0.591267 0.304208 0.759543 
0.082449 0.664821 0.003537 0.373847 0.928905 0.494175 0.554865 0.266551 0.883708 0.167767 0.837383 0.245009 0.783667 0.159582 0.511783 0.286619 0.148906 0.170709 0.206398 0.925759 0.222107 0.524501 0.340480 0.856712 0.808716 0.644704 0.870195 0.797863 0.110481 0.153051 0.288122 0.003185 0.888985 0.088059 0.256260 0.572914 0.767231 0.428406 0.595056 0.532041 0.184443 0.017594 0.706699 0.340911 0.779880 0.988397 0.472532 0.284124 0.652773 0.439233 0.940005 0.520692 0.786998 0.152215 0.826423 0.051565 0.460794 0.925711 0.254519 0.463375 0.977757 0.257859 0.147381 0.922150 
0.106219 0.153497 0.491178 0.175975 0.055601 0.362632 0.517499 0.236174 0.594535 0.736827 0.449233 0.140863 0.905653 0.261177 0.301692 0.941414 0.383706 0.557122 0.119416 0.872863 0.664094 0.050149 0.550893 0.934030 0.275340 0.884343 0.385977 0.878863 0.012535 0.281610 0.449554 0.402368 0.930590 0.443209 0.488956 0.376666 0.763944 0.585975 0.175330 0.521880 0.061525 0.270798 0.542157 0.267545 0.386682 0.304397 0.235375 0.266967 0.342175 0.972337 0.504653 0.147672 0.788269 0.103506 0.830295 0.546725 0.150735 0.633800 0.976975 0.165057 0.383442 0.069273 0.270548 0.414768 
0.143914 0.065181 0.735843 0.031320 0.314953 0.921755 0.778762 0.662440 0.927046 0.071154 0.808146 0.791485 0.814615 0.744471 0.573011 0.446526 0.893328 0.799866 0.785204 0.021925 0.184360 0.040890 0.391788 0.079685 0.705643 0.507905 0.075110 0.373843 0.734430 0.000777 0.992947 0.540132 0.913813 0.961666 0.249847 0.088488 0.299342 0.514746 0.581918 0.325137 0.011734 0.390413 0.393680 0.264736 0.948069 0.357471 0.335011 0.241271 0.781144 0.415394 0.426657 0.840425 0.407528 0.693844 0.973448 0.366222 0.470252 0.116391 0.235003 0.172756 0.799721 0.283608 0.586280 0.237924 
0.167168 0.338507 0.540048 0.875455 0.877600 0.603789 0.246548 0.294626 0.646859 0.866084 0.359020 0.256415 0.180655 0.394724 0.273972 0.533690 0.615153 0.561313 0.985385 0.462890 0.397126 0.729467 0.095420 0.624868 0.633856 0.138143 0.801531 0.513601 0.310714 0.468013 0.369234 0.973605 0.247553 0.253799 0.817932 0.552111 0.630638 0.334538 0.241688 0.693084 0.357364 0.287648 0.416181 0.009561 0.386231 0.027550 0.225742 0.645657 0.839434 0.614741 0.549513 0.577824 0.570483 0.534508 0.788305 0.941541 0.301728 0.123691 0.692981 0.862355 0.866175 0.791988 0.352975 0.783755 
0.622367 0.446861 0.985204 0.973555 0.037837 0.296059 0.602874 0.372992 0.849136 0.913666 0.495241 0.380560 0.947260 0.617817 0.014343 0.629937 0.922428 0.991036 0.483689 0.240389 0.859345 0.371096 0.068707 0.263107 0.781156 0.970591 0.893691 0.210184 0.690050 0.604873 0.009665 0.197111 0.633913 0.782966 0.938462 0.846612 0.869916 0.749493 0.057967 0.125045 0.204062 0.856489 0.742432 0.117801 0.591901 0.210579 0.954247 0.138137 0.611845 0.224589 0.721057 0.782314 0.021480 0.908915 0.970630 0.748787 0.217628 0.338302 0.331997 0.412025 0.109140 0.306634 0.040456 0.688814 
0.572751 0.757298 0.507803 0.578157 0.957283 0.602390 0.154456 0.187801 0.108805 0.164825 0.505894 0.184434 0.082965 0.222104 0.845821 0.379895 0.039012 0.430992 0.706577 0.730138 0.918897 0.071643 0.151572 0.395720 0.003926 0.084661 0.718439 0.143045 0.432795 0.879947 0.868267 0.187168 0.955299 0.336100 0.048038 0.587084 0.323337 0.631360 0.765987 0.287495 0.191840 0.292446 0.989417 0.763149 0.911262 0.157326 0.188135 0.199426 0.792398 0.591859 0.467153 0.033353 0.588933 0.298833 0.742814 0.155843 0.610914 0.220049 0.551894 0.261808 0.024220 0.835041 0.256604 0.932042 
0.050545 0.130856 0.048864 0.365169 0.513320 0.568412 0.566628 0.981289 0.088327 0.736077 0.875528 0.174224 0.671307 0.037646 0.702748 0.548865 0.080806 0.788282 0.220811 0.507617 0.350956 0.194539 0.854925 0.797149 0.423961 0.934124 0.733869 0.881974 0.394283 0.380382 0.963648 0.400655 0.226760 0.561194 0.966826 0.274508 0.120667 0.254172 0.012502 0.312597 0.295548 0.999124 0.030214 0.342228 0.160211 0.227187 0.695166 0.328574 0.982954 0.817638 0.513766 0.619137 0.812059 0.326893 0.700542 0.400560 0.346127 0.336764 0.540895 0.939083 0.943325 0.950450 0.796858 0.115354 
0.932853 0.902048 0.114086 0.912813 0.912175 0.508063 0.556292 0.045744 0.405284 0.761048 0.464483 0.760617 0.850992 0.290709 0.061061 0.367424 0.749217 0.346874 0.293914 0.607701 0.552356 0.119579 0.260832 0.088525 0.090049 0.587883 0.250278 0.791381 0.808529 0.313710 0.481140 0.976849 0.577433 0.989691 0.152746 0.481436 0.461478 0.889596 0.587389 0.815402 0.849808 0.471091 0.876005 0.432081 0.231316 0.355566 0.934384 0.726002 0.547831 0.426162 0.789334 0.371331 0.897362 0.453307 0.761246 0.125702 0.284787 0.232044 0.795765 0.326395 0.424735 0.060182 0.893929 0.615744 
0.730998 0.220661 0.479596 0.632959 0.578419 0.466766 0.148894 0.278841 0.178525 0.049294 0.697833 0.524133 0.993416 0.085803 0.634876 0.104356 0.610844 0.553051 0.481511 0.747194 0.521446 0.090335 0.638686 0.256149 0.274088 0.236577 0.247236 0.563449 0.029589 0.259897 0.819462 0.505171 0.724759 0.963827 0.074721 0.706183 0.065572 0.045081 0.436577 0.880444 0.126245 0.895259 0.811622 0.940397 0.082272 0.353645 0.673291 0.921714 0.823709 0.040727 0.218856 0.510354 0.769632 0.350446 0.020982 0.397311 0.004236 0.380109 0.389303 0.021846 0.868510 0.975068 0.182081 0.471521 
0.738706 0.380802 0.171013 0.466823 0.730830 0.520574 0.606224 0.946996 0.260520 0.679438 0.737836 0.246818 0.818579 0.272710 0.115256 0.530326 0.343329 0.175810 0.202024 0.891672 0.999848 0.270909 0.492756 0.841250 0.416157 0.574222 0.894292 0.593439 0.921723 0.362209 0.427312 0.496780 0.702718 0.909782 0.591275 0.329071 0.357370 0.728694 0.423164 0.223519 0.642648 0.142758 0.122806 0.467296 0.158723 0.676118 0.026326 0.783451 0.478811 0.359625 0.682500 0.496661 0.391635 0.222598 0.405815 0.191535 0.326364 0.201276 0.908662 0.914999 0.289193 0.630317 0.340246 0.547704 
0.062897 0.424148 0.463640 0.889701 0.901675 0.475976 0.722084 0.617398 0.179190 0.275291 0.074347 0.397386 0.105807 0.131798 0.278452 0.043124 0.416075 0.765196 0.846273 0.200823 0.379057 0.517057 0.305128 0.176566 0.577701 0.093682 0.188595 0.225949 0.312463 0.247757 0.488054 0.431191 0.270760 0.791866 0.456851 0.102351 0.591297 0.155951 0.267124 0.500656 0.269039 0.079062 0.870495 0.417740 0.260964 0.630546 0.933308 0.409501 0.432049 0.926400 0.566740 0.454482 0.913975 0.694800 0.358701 0.767922 0.014862 0.182852 0.355266 0.999569 0.017548 0.669095 0.741643 0.896711 
0.861408 0.971403 0.620537 0.177158 0.790718 0.570882 0.951251 0.394470 0.962983 0.681096 0.182198 0.259954 0.904488 0.971331 0.643521 0.673207 0.331491 0.257751 0.256612 0.407758 0.398539 0.395983 0.809961 0.611073 0.635930 0.127418 0.513525 0.372663 0.824439 0.565923 0.553879 0.743699 0.974077 0.209249 0.398118 0.063482 0.378833 0.377049 0.137784 0.717298 0.125087 0.298882 0.463533 0.216970 0.661299 0.573248 0.056169 0.962045 0.417755 0.313071 0.561405 0.705041 0.098227 0.282897 0.187274 0.611050 0.574656 0.327527 0.855620 0.287402 0.312735 0.342215 0.688797 0.671195 
0.936431 0.177414 0.118740 0.798899 0.591505 0.665080 0.816580 0.183965 0.153983 0.671607 0.716098 0.151814 0.648878 0.173372 0.285889 0.487792 0.365080 0.205427 0.663427 0.236440 0.751463 0.686029 0.626796 0.239900 0.963009 0.143826 0.261154 0.345168 0.172473 0.762047 0.051272 0.241399 0.807721 0.541090 0.162097 0.006335 0.660005 0.371304 0.951159 0.095894 0.981027 0.379409 0.440766 0.841613 0.871362 0.090206 0.442946 0.165749 0.695616 0.374453 0.918064 0.482469 0.523062 0.885632 0.104648 0.923756 0.343457 0.558986 0.640927 0.113633 0.700416 0.274377 0.913365 0.260984 
0.985984 0.882081 0.082386 0.911834 0.796273 0.468871 0.425601 0.120448 0.238291 0.149975 0.838524 0.065263 0.084919 0.899456 0.099241 0.353968 0.083303 0.852317 0.842586 0.767895 0.832316 0.755839 0.750804 0.946407 0.609107 0.176714 0.947269 0.525079 0.467914 0.445858 0.704629 0.178610 0.445700 0.279729 0.249056 0.655358 0.508690 0.083372 0.951551 0.437809 0.045391 0.850805 0.730270 0.134826 0.198202 0.083426 0.018436 0.035770 0.108114 0.114082 0.066549 0.128387 0.050075 0.704518 0.573399 0.604567 0.106619 0.733999 0.742635 0.227545 0.343536 0.961901 0.009396 0.347390 
0.859538 0.547638 0.019874 0.789713 0.753621 0.378142 0.392970 0.704732 0.452295 0.344521 0.533746 0.499951 0.188116 0.418338 0.394565 0.070474 0.092783 0.332735 0.411101 0.990121 0.618185 0.556495 0.115041 0.682368 0.926832 0.291931 0.341907 0.981091 0.581543 0.655363 0.905738 0.043753 0.567907 0.452178 0.051824 0.580648 0.764219 0.564255 0.376664 0.390669 0.717240 0.854505 0.888548 0.808356 0.651107 0.474597 0.181540 0.137118 0.132306 0.407918 0.362112 0.546869 0.025339 0.242646 0.761995 0.541430 0.174727 0.569520 0.256525 0.726348 0.258434 0.251298 0.432129 0.950567 
0.787723 0.321870 0.087927 0.812620 0.320359 0.171634 0.340821 0.722849 0.714089 0.350455 0.061851 0.287617 0.797405 0.686705 0.088991 0.517707 0.734586 0.052332 0.196312 0.032759 0.233229 0.338147 0.320612 0.302220 0.544532 0.484638 0.368546 0.416213 0.899481 0.451887 0.925486 0.357043 0.803995 0.507894 0.543121 0.926326 0.890141 0.866835 0.276602 0.959022 0.551299 0.953657 0.521859 0.830414 0.507557 0.816832 0.977180 0.601021 0.073704 0.052237 0.535122 0.803441 0.791531 0.946837 0.274696 0.677514 0.405522 0.968813 0.695822 0.877989 0.496788 0.313809 0.798405 0.051760 
0.509489 0.899737 0.423643 0.605022 0.505129 0.919747 0.571060 0.973115 0.572592 0.229065 0.689499 0.250861 0.835897 0.988689 0.913868 0.372655 0.780864 0.486886 0.833755 0.565997 0.648477 0.756182 0.976820 0.847449 0.822357 0.851714 0.266461 0.591629 0.014449 0.229660 0.555652 0.228987 0.379778 0.701336 0.261562 0.728616 0.809792 0.120314 0.840689 0.064206 0.841576 0.089340 0.430557 0.056924 0.692764 0.940696 0.753274 0.575976 0.861258 0.798251 0.894902 0.666485 0.239929 0.886013 0.400352 0.803004 0.295532 0.956302 0.244513 0.144822 0.844206 0.018405 0.330198 0.446740 
0.178731 0.538089 0.450117 0.900051 0.747618 0.202099 0.127708 0.448250 0.190627 0.994960 0.407644 0.345056 0.803699 0.879473 0.333832 0.773835 0.488580 0.710808 0.205174 0.782402 0.949278 0.809025 0.281227 0.136549 0.233918 0.380998 0.769505 0.842709 0.153669 0.534423 0.653579 0.034173 0.394874 0.488147 0.567651 0.900495 0.115067 0.357459 0.155147 0.603035 0.754132 0.851739 0.075035 0.759138 0.832720 0.225321 0.406937 0.347998 0.227550 0.668656 0.125037 0.442055 0.767059 0.760886 0.217369 0.919015 0.474088 0.928986 0.039149 0.824083 0.424254 0.538374 0.009474 0.204080 
0.396667 0.463994 0.856344 0.024580 0.539114 0.280545 0.823989 0.931683 0.009826 0.042254 0.114856 0.950813 0.973668 0.273510 0.324528 0.681360 0.026475 0.948968 0.326478 0.727738 0.523828 0.503060 0.497075 0.535135 0.170478 0.974484 0.494055 0.126111 0.523480 0.239221 0.069607 0.526646 0.696510 0.757627 0.178520 0.820829 0.727014 0.099132 0.096344 0.671208 0.993153 0.927531 0.053139 0.766918 0.272193 0.687242 0.781407 0.790948 0.117988 0.512522 0.064334 0.028475 0.697646 0.473799 0.449249 0.063242 0.333343 0.070817 0.162524 0.993627 0.784078 0.849868 0.131778 0.471379 
0.136342 0.809209 0.246103 0.227595 0.706559 0.246508 0.980046 0.504281 0.814942 0.203891 0.995155 0.428465 0.382648 0.182186 0.574599 0.389831 0.857960 0.988879 0.377527 0.510665 0.152790 0.429479 0.749475 0.081924 0.565100 0.499129 0.847477 0.844163 0.477195 0.668633 0.891757 0.557704 0.058026 0.087508 0.954935 0.825077 0.849438 0.472591 0.417070 0.734733 0.695714 0.768883 0.293730 0.847721 0.454118 0.981662 0.157946 0.560999 0.377185 0.918445 0.617748 0.486232 0.238734 0.982831 0.850589 0.618162 0.597100 0.698182 0.994796 0.421698 0.808493 0.200044 0.706731 0.746932 
0.030190 0.361753 0.842700 0.945562 0.683213 0.786551 0.711992 0.607958 0.658276 0.338424 0.421900 0.161073 0.516540 0.079151 0.876790 0.465403 0.973101 0.191719 0.142488 0.520924 0.947609 0.558237 0.423570 0.436716 0.126842 0.946898 0.062076 0.795574 0.883252 0.724001 0.672340 0.308810 0.060210 0.707608 0.981452 0.144874 0.753966 0.985855 0.153297 0.035745 0.097998 0.911544 0.266239 0.353567 0.229121 0.759360 0.738939 0.148841 0.559496 0.613873 0.794079 0.075511 0.771129 0.189798 0.109143 0.836577 0.911113 0.567555 0.412056 0.076598 0.557529 0.008457 0.800058 0.474071 
0.941347 0.970006 0.381913 0.635533 0.771474 0.570380 0.708266 0.648147 0.207823 0.797095 0.727592 0.710176 0.112086 0.875392 0.481629 0.325632 0.460825 0.999928 0.962386 0.296366 0.492870 0.543425 0.857237 0.751948 0.547079 0.919723 0.933318 0.630597 0.478245 0.061333 0.374597 0.302993 0.493252 0.669335 0.871928 0.494657 0.809347 0.954535 0.121791 0.292650 0.799828 0.813576 0.113057 0.362348 0.059616 0.152812 0.675274 0.568270 0.914697 0.749286 0.815875 0.912485 0.800349 0.781862 0.179128 0.673072 0.860258 0.281592 0.562542 0.249491 0.100651 0.146439 0.887145 0.632441
[truncated: 5,370,140 more chars]
