# Supplementary material for: Constructing network topologies for multiple signal-encoding functions
Source: BMC Syst Biol. 2019 Jan 11;13:6. doi: 10.1186/s12918-018-0676-5 (PMC6330498; doi:10.1186/s12918-018-0676-5)
Supplement: Supplementary file 2 — The original codes used in our computation for enumeration of sub-functions. (ZIP 2318 kb) [file 12918_2018_676_MOESM2_ESM.zip › main.cpp]

# include "head.h"

#define GSL_DLL     //Li:ÓÃ¶¨ÒåºêµÄ·½Ê½, ±ÜÃâÖØÐÂ¶¨Òå

#pragma comment(lib,"libgsl.lib")   //Li: ¿ÉÒÔ°ïÎÒÃÇÁ¬ÈëÒ»¸ö¿âÎÄ¼þ¡£gsl°²×°¼°ÅäÖÃËù±ØÐëµÄ2¸ölibÎÄ¼þ:libgsl.lib¼°libgslcblas.libÎÄ¼þ
#pragma comment(lib, "libgslcblas.lib")

double INPT[2];
int J[NodeN][NodeN];
double Vz[NodeN][NodeN];
double Kz[NodeN][NodeN];
double Vb[NodeN];
double Kb[NodeN];
double VI[2];
double KI[2];

double Vzp[Full][NodeN][NodeN]; //Ïà»¥×÷ÓÃ£»
double Kzp[Full][NodeN][NodeN]; 
double Vbp[Full][NodeN]; //»·¾³ÖÐµÄ»ù±¾×÷ÓÃ£»
double Kbp[Full][NodeN];
double VIp[Full][2]; //À´×ÔÊäÈë½ÚµãµÄ×÷ÓÃ£»
double KIp[Full][2];
double tb[max_step];
double yb[max_step][NodeN];

//int main()
//{
//	int topo1 = 12010;
//	int topo2 = 12010;
//	sample();
//	action(topo1, topo2);
//	return 0;
//}

int main ( int argc, char * argv [ ] )
{									 
	int a = atoi( argv[ 1 ] );  //´ÓµÚ¼¸ÐÐÈÎÎñ¿ªÊ¼£¬¼ÆËãµ½ÄÄÐÐÖÕÖ¹ a=[0,N-1]; b=[a+1,6230];
	int b = atoi( argv[ 2 ] ); 
	if ( b > 6230 )
		b = 6230;

	if (a>= 0 && a < b) // a=[0,6230)  b=(a, 6230]
	{
		int c = b - a;
		int  **p   =   new   int*[ c ];  //¶¯Ì¬Êý×é
		int tmp;
		int n = 0;

		for (int i = 0; i < c; i ++ )
			p[ i ] = new int [ 2 ];

		FILE *fp;
		fp = fopen("one_combination_task.txt", "r");   
		assert( fp );

		for ( int i = 0; i < 6230; i ++)
		{
			if (i== b)
				break;	
			if (i >= a)
			{
				for ( int j = 0; j < 2; j ++ )
				{
					fscanf(fp, "%d", & tmp);
					p[ n ][ j ] = tmp;
				}
				n += 1;
			}
			else
			{
				for ( int j = 0; j < 2; j ++)
					fscanf( fp, "%d", & tmp );
			}

		}
		fclose( fp );

		sample();  // ²ÉÑù£»

		for (int i = 0; i < c; i ++ )
		{
			action(p[ i ][ 0 ],p[ i ][ 1 ]);
			printf("%d\t%d\n", p[i][0],p[i][1]);
		}

		for(int i = 0; i < c; i ++)
			delete[] p[i];
		delete[] p;
	}

	return 0;
}
