# Supplementary material for: Constructing network topologies for multiple signal-encoding functions
Source: BMC Syst Biol. 2019 Jan 11;13:6. doi: 10.1186/s12918-018-0676-5 (PMC6330498; doi:10.1186/s12918-018-0676-5)
Supplement: Supplementary file 2 — The original codes used in our computation for enumeration of sub-functions. (ZIP 2318 kb) [file 12918_2018_676_MOESM2_ESM.zip › one_combination_task.txt]

1057	2941
1057	3185
1057	5125
1057	5152
1057	5153
1057	5205
1057	5206
1057	5207
1057	5369
1057	5881
1057	8773
1057	9501
1057	9503
1057	9529
1057	9530
1057	9745
1057	10231
1057	10258
1057	10259
1057	10957
1057	11037
1057	11038
1057	11039
1057	11197
1057	11199
1057	11200
1057	11201
1057	11203
1057	11281
1057	11683
1057	11685
1057	11687
1057	11689
1057	11925
1057	11926
1057	11927
1057	11928
1057	11929
1057	11931
1057	11932
1057	11933
1057	12010
1057	12011
1057	12415
1057	12441
1057	12443
1057	12523
1057	12655
1057	12657
1057	12658
1057	12659
1057	12661
1057	11794
1057	9610
1057	9826
1057	10108
1057	7924
1057	11758
2305	2941
2305	3185
2305	5125
2305	5152
2305	5153
2305	5205
2305	5206
2305	5207
2305	5369
2305	5881
2305	8773
2305	9501
2305	9503
2305	9529
2305	9530
2305	9745
2305	10231
2305	10258
2305	10259
2305	10957
2305	11037
2305	11038
2305	11039
2305	11197
2305	11199
2305	11200
2305	11201
2305	11203
2305	11281
2305	11683
2305	11685
2305	11687
2305	11689
2305	11925
2305	11926
2305	11927
2305	11928
2305	11929
2305	11931
2305	11932
2305	11933
2305	12010
2305	12011
2305	12415
2305	12441
2305	12443
2305	12523
2305	12655
2305	12657
2305	12658
2305	12659
2305	12661
2305	11794
2305	9610
2305	9826
2305	10108
2305	7924
2305	11758
5206	2941
5206	3185
5206	5125
5206	5152
5206	5153
5206	5205
5206	5206
5206	5207
5206	5369
5206	5881
5206	8773
5206	9501
5206	9503
5206	9529
5206	9530
5206	9745
5206	10231
5206	10258
5206	10259
5206	10957
5206	11037
5206	11038
5206	11039
5206	11197
5206	11199
5206	11200
5206	11201
5206	11203
5206	11281
5206	11683
5206	11685
5206	11687
5206	11689
5206	11925
5206	11926
5206	11927
5206	11928
5206	11929
5206	11931
5206	11932
5206	11933
5206	12010
5206	12011
5206	12415
5206	12441
5206	12443
5206	12523
5206	12655
5206	12657
5206	12658
5206	12659
5206	12661
5206	11794
5206	9610
5206	9826
5206	10108
5206	7924
5206	11758
6679	2941
6679	3185
6679	5125
6679	5152
6679	5153
6679	5205
6679	5206
6679	5207
6679	5369
6679	5881
6679	8773
6679	9501
6679	9502
6679	9503
6679	9529
6679	9530
6679	9745
6679	9746
6679	10231
6679	10258
6679	10259
6679	10957
6679	11037
6679	11038
6679	11039
6679	11197
6679	11199
6679	11200
6679	11201
6679	11203
6679	11281
6679	11683
6679	11685
6679	11686
6679	11687
6679	11689
6679	11713
6679	11714
6679	11766
6679	11767
6679	11768
6679	11925
6679	11926
6679	11927
6679	11928
6679	11929
6679	11930
6679	11931
6679	11932
6679	11933
6679	12010
6679	12011
6679	12415
6679	12441
6679	12442
6679	12443
6679	12523
6679	12655
6679	12657
6679	12658
6679	12659
6679	12661
6679	16063
6679	16090
6679	16819
6679	17761
6679	18247
6679	18273
6679	18274
6679	18275
6679	18489
6679	18490
6679	18491
6679	19003
6679	19219
6679	11794
6679	9610
6679	9826
6679	10108
6679	7924
6679	11758
6889	2941
6889	3185
6889	5125
6889	5152
6889	5153
6889	5205
6889	5206
6889	5207
6889	5369
6889	5881
6889	8773
6889	9501
6889	9502
6889	9503
6889	9529
6889	9530
6889	9745
6889	9746
6889	10231
6889	10258
6889	10259
6889	10957
6889	11037
6889	11038
6889	11039
6889	11197
6889	11199
6889	11200
6889	11201
6889	11203
6889	11281
6889	11683
6889	11685
6889	11686
6889	11687
6889	11689
6889	11713
6889	11714
6889	11766
6889	11767
6889	11768
6889	11925
6889	11926
6889	11927
6889	11928
6889	11929
6889	11930
6889	11931
6889	11932
6889	11933
6889	12010
6889	12011
6889	12415
6889	12441
6889	12442
6889	12443
6889	12523
6889	12655
6889	12657
6889	12658
6889	12659
6889	12661
6889	16063
6889	16090
6889	16819
6889	17761
6889	18247
6889	18273
6889	18274
6889	18275
6889	18489
6889	18490
6889	18491
6889	19003
6889	19219
6889	11794
6889	9610
6889	9826
6889	10108
6889	7924
6889	11758
7063	2941
7063	3185
7063	5125
7063	5152
7063	5153
7063	5205
7063	5206
7063	5207
7063	5369
7063	5881
7063	8773
7063	9501
7063	9502
7063	9503
7063	9529
7063	9530
7063	9745
7063	9746
7063	10231
7063	10258
7063	10259
7063	10957
7063	11037
7063	11038
7063	11039
7063	11197
7063	11199
7063	11200
7063	11201
7063	11203
7063	11281
7063	11683
7063	11685
7063	11686
7063	11687
7063	11689
7063	11713
7063	11714
7063	11766
7063	11767
7063	11768
7063	11925
7063	11926
7063	11927
7063	11928
7063	11929
7063	11930
7063	11931
7063	11932
7063	11933
7063	12010
7063	12011
7063	12415
7063	12441
7063	12442
7063	12443
7063	12523
7063	12655
7063	12657
7063	12658
7063	12659
7063	12661
7063	16063
7063	16090
7063	16819
7063	17761
7063	18247
7063	18273
7063	18274
7063	18275
7063	18489
7063	18490
7063	18491
7063	19003
7063	19219
7063	11794
7063	9610
7063	9826
7063	10108
7063	7924
7063	11758
7090	2941
7090	3185
7090	5125
7090	5152
7090	5153
7090	5205
7090	5206
7090	5207
7090	5369
7090	5881
7090	8773
7090	9501
7090	9502
7090	9503
7090	9529
7090	9530
7090	9745
7090	9746
7090	10231
7090	10258
7090	10259
7090	10957
7090	11037
7090	11038
7090	11039
7090	11197
7090	11199
7090	11200
7090	11201
7090	11203
7090	11281
7090	11683
7090	11685
7090	11686
7090	11687
7090	11689
7090	11713
7090	11714
7090	11766
7090	11767
7090	11768
7090	11925
7090	11926
7090	11927
7090	11928
7090	11929
7090	11930
7090	11931
7090	11932
7090	11933
7090	12010
7090	12011
7090	12415
7090	12441
7090	12442
7090	12443
7090	12523
7090	12655
7090	12657
7090	12658
7090	12659
7090	12661
7090	16063
7090	16090
7090	16819
7090	17761
7090	18247
7090	18273
7090	18274
7090	18275
7090	18489
7090	18490
7090	18491
7090	19003
7090	19219
7090	11794
7090	9610
7090	9826
7090	10108
7090	7924
7090	11758
7135	2941
7135	3185
7135	5125
7135	5152
7135	5153
7135	5205
7135	5206
7135	5207
7135	5369
7135	5881
7135	8773
7135	9501
7135	9502
7135	9503
7135	9529
7135	9530
7135	9745
7135	9746
7135	10231
7135	10258
7135	10259
7135	10957
7135	11037
7135	11038
7135	11039
7135	11197
7135	11199
7135	11200
7135	11201
7135	11203
7135	11281
7135	11683
7135	11685
7135	11686
7135	11687
7135	11689
7135	11713
7135	11714
7135	11766
7135	11767
7135	11768
7135	11925
7135	11926
7135	11927
7135	11928
7135	11929
7135	11930
7135	11931
7135	11932
7135	11933
7135	12010
7135	12011
7135	12415
7135	12441
7135	12442
7135	12443
7135	12523
7135	12655
7135	12657
7135	12658
7135	12659
7135	12661
7135	16063
7135	16090
7135	16819
7135	17761
7135	18247
7135	18273
7135	18274
7135	18275
7135	18489
7135	18490
7135	18491
7135	19003
7135	19219
7135	11794
7135	9610
7135	9826
7135	10108
7135	7924
7135	11758
7143	2941
7143	3185
7143	5125
7143	5152
7143	5153
7143	5205
7143	5206
7143	5207
7143	5369
7143	5881
7143	8773
7143	9501
7143	9502
7143	9503
7143	9529
7143	9530
7143	9745
7143	9746
7143	10231
7143	10258
7143	10259
7143	10957
7143	11037
7143	11038
7143	11039
7143	11197
7143	11199
7143	11200
7143	11201
7143	11203
7143	11281
7143	11683
7143	11685
7143	11686
7143	11687
7143	11689
7143	11713
7143	11714
7143	11766
7143	11767
7143	11768
7143	11925
7143	11926
7143	11927
7143	11928
7143	11929
7143	11930
7143	11931
7143	11932
7143	11933
7143	12010
7143	12011
7143	12415
7143	12441
7143	12442
7143	12443
7143	12523
7143	12655
7143	12657
7143	12658
7143	12659
7143	12661
7143	16063
7143	16090
7143	16819
7143	17761
7143	18247
7143	18273
7143	18274
7143	18275
7143	18489
7143	18490
7143	18491
7143	19003
7143	19219
7143	11794
7143	9610
7143	9826
7143	10108
7143	7924
7143	11758
7144	2941
7144	3185
7144	5125
7144	5152
7144	5153
7144	5205
7144	5206
7144	5207
7144	5369
7144	5881
7144	8773
7144	9501
7144	9502
7144	9503
7144	9529
7144	9530
7144	9745
7144	9746
7144	10231
7144	10258
7144	10259
7144	10957
7144	11037
7144	11038
7144	11039
7144	11197
7144	11199
7144	11200
7144	11201
7144	11203
7144	11281
7144	11683
7144	11685
7144	11686
7144	11687
7144	11689
7144	11713
7144	11714
7144	11766
7144	11767
7144	11768
7144	11925
7144	11926
7144	11927
7144	11928
7144	11929
7144	11930
7144	11931
7144	11932
7144	11933
7144	12010
7144	12011
7144	12415
7144	12441
7144	12442
7144	12443
7144	12523
7144	12655
7144	12657
7144	12658
7144	12659
7144	12661
7144	16063
7144	16090
7144	16819
7144	17761
7144	18247
7144	18273
7144	18274
7144	18275
7144	18489
7144	18490
7144	18491
7144	19003
7144	19219
7144	11794
7144	9610
7144	9826
7144	10108
7144	7924
7144	11758
7145	2941
7145	3185
7145	5125
7145	5152
7145	5153
7145	5205
7145	5206
7145	5207
7145	5369
7145	5881
7145	8773
7145	9501
7145	9502
7145	9503
7145	9529
7145	9530
7145	9745
7145	9746
7145	10231
7145	10258
7145	10259
7145	10957
7145	11037
7145	11038
7145	11039
7145	11197
7145	11199
7145	11200
7145	11201
7145	11203
7145	11281
7145	11683
7145	11685
7145	11686
7145	11687
7145	11689
7145	11713
7145	11714
7145	11766
7145	11767
7145	11768
7145	11925
7145	11926
7145	11927
7145	11928
7145	11929
7145	11930
7145	11931
7145	11932
7145	11933
7145	12010
7145	12011
7145	12415
7145	12441
7145	12442
7145	12443
7145	12523
7145	12655
7145	12657
7145	12658
7145	12659
7145	12661
7145	16063
7145	16090
7145	16819
7145	17761
7145	18247
7145	18273
7145	18274
7145	18275
7145	18489
7145	18490
7145	18491
7145	19003
7145	19219
7145	11794
7145	9610
7145	9826
7145	10108
7145	7924
7145	11758
7153	2941
7153	3185
7153	5125
7153	5152
7153	5153
7153	5205
7153	5206
7153	5207
7153	5369
7153	5881
7153	8773
7153	9501
7153	9502
7153	9503
7153	9529
7153	9530
7153	9745
7153	9746
7153	10231
7153	10258
7153	10259
7153	10957
7153	11037
7153	11038
7153	11039
7153	11197
7153	11199
7153	11200
7153	11201
7153	11203
7153	11281
7153	11683
7153	11685
7153	11686
7153	11687
7153	11689
7153	11713
7153	11714
7153	11766
7153	11767
7153	11768
7153	11925
7153	11926
7153	11927
7153	11928
7153	11929
7153	11930
7153	11931
7153	11932
7153	11933
7153	12010
7153	12011
7153	12415
7153	12441
7153	12442
7153	12443
7153	12523
7153	12655
7153	12657
7153	12658
7153	12659
7153	12661
7153	16063
7153	16090
7153	16819
7153	17761
7153	18247
7153	18273
7153	18274
7153	18275
7153	18489
7153	18490
7153	18491
7153	19003
7153	19219
7153	11794
7153	9610
7153	9826
7153	10108
7153	7924
7153	11758
7170	2941
7170	3185
7170	5125
7170	5152
7170	5153
7170	5205
7170	5206
7170	5207
7170	5369
7170	5881
7170	8773
7170	9501
7170	9502
7170	9503
7170	9529
7170	9530
7170	9745
7170	9746
7170	10231
7170	10258
7170	10259
7170	10957
7170	11037
7170	11038
7170	11039
7170	11197
7170	11199
7170	11200
7170	11201
7170	11203
7170	11281
7170	11683
7170	11685
7170	11686
7170	11687
7170	11689
7170	11713
7170	11714
7170	11766
7170	11767
7170	11768
7170	11925
7170	11926
7170	11927
7170	11928
7170	11929
7170	11930
7170	11931
7170	11932
7170	11933
7170	12010
7170	12011
7170	12415
7170	12441
7170	12442
7170	12443
7170	12523
7170	12655
7170	12657
7170	12658
7170	12659
7170	12661
7170	16063
7170	16090
7170	16819
7170	17761
7170	18247
7170	18273
7170	18274
7170	18275
7170	18489
7170	18490
7170	18491
7170	19003
7170	19219
7170	11794
7170	9610
7170	9826
7170	10108
7170	7924
7170	11758
7171	2941
7171	3185
7171	5125
7171	5152
7171	5153
7171	5205
7171	5206
7171	5207
7171	5369
7171	5881
7171	8773
7171	9501
7171	9502
7171	9503
7171	9529
7171	9530
7171	9745
7171	9746
7171	10231
7171	10258
7171	10259
7171	10957
7171	11037
7171	11038
7171	11039
7171	11197
7171	11199
7171	11200
7171	11201
7171	11203
7171	11281
7171	11683
7171	11685
7171	11686
7171	11687
7171	11689
7171	11713
7171	11714
7171	11766
7171	11767
7171	11768
7171	11925
7171	11926
7171	11927
7171	11928
7171	11929
7171	11930
7171	11931
7171	11932
7171	11933
7171	12010
7171	12011
7171	12415
7171	12441
7171	12442
7171	12443
7171	12523
7171	12655
7171	12657
7171	12658
7171	12659
7171	12661
7171	16063
7171	16090
7171	16819
7171	17761
7171	18247
7171	18273
7171	18274
7171	18275
7171	18489
7171	18490
7171	18491
7171	19003
7171	19219
7171	11794
7171	9610
7171	9826
7171	10108
7171	7924
7171	11758
7172	2941
7172	3185
7172	5125
7172	5152
7172	5153
7172	5205
7172	5206
7172	5207
7172	5369
7172	5881
7172	8773
7172	9501
7172	9502
7172	9503
7172	9529
7172	9530
7172	9745
7172	9746
7172	10231
7172	10258
7172	10259
7172	10957
7172	11037
7172	11038
7172	11039
7172	11197
7172	11199
7172	11200
7172	11201
7172	11203
7172	11281
7172	11683
7172	11685
7172	11686
7172	11687
7172	11689
7172	11713
7172	11714
7172	11766
7172	11767
7172	11768
7172	11925
7172	11926
7172	11927
7172	11928
7172	11929
7172	11930
7172	11931
7172	11932
7172	11933
7172	12010
7172	12011
7172	12415
7172	12441
7172	12442
7172	12443
7172	12523
7172	12655
7172	12657
7172	12658
7172	12659
7172	12661
7172	16063
7172	16090
7172	16819
7172	17761
7172	18247
7172	18273
7172	18274
7172	18275
7172	18489
7172	18490
7172	18491
7172	19003
7172	19219
7172	11794
7172	9610
7172	9826
7172	10108
7172	7924
7172	11758
7180	2941
7180	3185
7180	5125
7180	5152
7180	5153
7180	5205
7180	5206
7180	5207
7180	5369
7180	5881
7180	8773
7180	9501
7180	9502
7180	9503
7180	9529
7180	9530
7180	9745
7180	9746
7180	10231
7180	10258
7180	10259
7180	10957
7180	11037
7180	11038
7180	11039
7180	11197
7180	11199
7180	11200
7180	11201
7180	11203
7180	11281
7180	11683
7180	11685
7180	11686
7180	11687
7180	11689
7180	11713
7180	11714
7180	11766
7180	11767
7180	11768
7180	11925
7180	11926
7180	11927
7180	11928
7180	11929
7180	11930
7180	11931
7180	11932
7180	11933
7180	12010
7180	12011
7180	12415
7180	12441
7180	12442
7180	12443
7180	12523
7180	12655
7180	12657
7180	12658
7180	12659
7180	12661
7180	16063
7180	16090
7180	16819
7180	17761
7180	18247
7180	18273
7180	18274
7180	18275
7180	18489
7180	18490
7180	18491
7180	19003
7180	19219
7180	11794
7180	9610
7180	9826
7180	10108
7180	7924
7180	11758
7181	2941
7181	3185
7181	5125
7181	5152
7181	5153
7181	5205
7181	5206
7181	5207
7181	5369
7181	5881
7181	8773
7181	9501
7181	9502
7181	9503
7181	9529
7181	9530
7181	9745
7181	9746
7181	10231
7181	10258
7181	10259
7181	10957
7181	11037
7181	11038
7181	11039
7181	11197
7181	11199
7181	11200
7181	11201
7181	11203
7181	11281
7181	11683
7181	11685
7181	11686
7181	11687
7181	11689
7181	11713
7181	11714
7181	11766
7181	11767
7181	11768
7181	11925
7181	11926
7181	11927
7181	11928
7181	11929
7181	11930
7181	11931
7181	11932
7181	11933
7181	12010
7181	12011
7181	12415
7181	12441
7181	12442
7181	12443
7181	12523
7181	12655
7181	12657
7181	12658
7181	12659
7181	12661
7181	16063
7181	16090
7181	16819
7181	17761
7181	18247
7181	18273
7181	18274
7181	18275
7181	18489
7181	18490
7181	18491
7181	19003
7181	19219
7181	11794
7181	9610
7181	9826
7181	10108
7181	7924
7181	11758
7252	2941
7252	3185
7252	5125
7252	5152
7252	5153
7252	5205
7252	5206
7252	5207
7252	5369
7252	5881
7252	8773
7252	9501
7252	9502
7252	9503
7252	9529
7252	9530
7252	9745
7252	9746
7252	10231
7252	10258
7252	10259
7252	10957
7252	11037
7252	11038
7252	11039
7252	11197
7252	11199
7252	11200
7252	11201
7252	11203
7252	11281
7252	11683
7252	11685
7252	11686
7252	11687
7252	11689
7252	11713
7252	11714
7252	11766
7252	11767
7252	11768
7252	11925
7252	11926
7252	11927
7252	11928
7252	11929
7252	11930
7252	11931
7252	11932
7252	11933
7252	12010
7252	12011
7252	12415
7252	12441
7252	12442
7252	12443
7252	12523
7252	12655
7252	12657
7252	12658
7252	12659
7252	12661
7252	16063
7252	16090
7252	16819
7252	17761
7252	18247
7252	18273
7252	18274
7252	18275
7252	18489
7252	18490
7252	18491
7252	19003
7252	19219
7252	11794
7252	9610
7252	9826
7252	10108
7252	7924
7252	11758
7375	2941
7375	3185
7375	5125
7375	5152
7375	5153
7375	5205
7375	5206
7375	5207
7375	5369
7375	5881
7375	8773
7375	9501
7375	9502
7375	9503
7375	9529
7375	9530
7375	9745
7375	9746
7375	10231
7375	10258
7375	10259
7375	10957
7375	11037
7375	11038
7375	11039
7375	11197
7375	11199
7375	11200
7375	11201
7375	11203
7375	11281
7375	11683
7375	11685
7375	11686
7375	11687
7375	11689
7375	11713
7375	11714
7375	11766
7375	11767
7375	11768
7375	11925
7375	11926
7375	11927
7375	11928
7375	11929
7375	11930
7375	11931
7375	11932
7375	11933
7375	12010
7375	12011
7375	12415
7375	12441
7375	12442
7375	12443
7375	12523
7375	12655
7375	12657
7375	12658
7375	12659
7375	12661
7375	16063
7375	16090
7375	16819
7375	17761
7375	18247
7375	18273
7375	18274
7375	18275
7375	18489
7375	18490
7375	18491
7375	19003
7375	19219
7375	11794
7375	9610
7375	9826
7375	10108
7375	7924
7375	11758
7378	2941
7378	3185
7378	5125
7378	5152
7378	5153
7378	5205
7378	5206
7378	5207
7378	5369
7378	5881
7378	8773
7378	9501
7378	9502
7378	9503
7378	9529
7378	9530
7378	9745
7378	9746
7378	10231
7378	10258
7378	10259
7378	10957
7378	11037
7378	11038
7378	11039
7378	11197
7378	11199
7378	11200
7378	11201
7378	11203
7378	11281
7378	11683
7378	11685
7378	11686
7378	11687
7378	11689
7378	11713
7378	11714
7378	11766
7378	11767
7378	11768
7378	11925
7378	11926
7378	11927
7378	11928
7378	11929
7378	11930
7378	11931
7378	11932
7378	11933
7378	12010
7378	12011
7378	12415
7378	12441
7378	12442
7378	12443
7378	12523
7378	12655
7378	12657
7378	12658
7378	12659
7378	12661
7378	16063
7378	16090
7378	16819
7378	17761
7378	18247
7378	18273
7378	18274
7378	18275
7378	18489
7378	18490
7378	18491
7378	19003
7378	19219
7378	11794
7378	9610
7378	9826
7378	10108
7378	7924
7378	11758
7537	2941
7537	3185
7537	5125
7537	5152
7537	5153
7537	5205
7537	5206
7537	5207
7537	5369
7537	5881
7537	8773
7537	9501
7537	9502
7537	9503
7537	9529
7537	9530
7537	9745
7537	9746
7537	10231
7537	10258
7537	10259
7537	10957
7537	11037
7537	11038
7537	11039
7537	11197
7537	11199
7537	11200
7537	11201
7537	11203
7537	11281
7537	11683
7537	11685
7537	11686
7537	11687
7537	11689
7537	11713
7537	11714
7537	11766
7537	11767
7537	11768
7537	11925
7537	11926
7537	11927
7537	11928
7537	11929
7537	11930
7537	11931
7537	11932
7537	11933
7537	12010
7537	12011
7537	12415
7537	12441
7537	12442
7537	12443
7537	12523
7537	12655
7537	12657
7537	12658
7537	12659
7537	12661
7537	16063
7537	16090
7537	16819
7537	17761
7537	18247
7537	18273
7537	18274
7537	18275
7537	18489
7537	18490
7537	18491
7537	19003
7537	19219
7537	11794
7537	9610
7537	9826
7537	10108
7537	7924
7537	11758
7615	2941
7615	3185
7615	5125
7615	5152
7615	5153
7615	5205
7615	5206
7615	5207
7615	5369
7615	5881
7615	8773
7615	9501
7615	9502
7615	9503
7615	9529
7615	9530
7615	9745
7615	9746
7615	10231
7615	10258
7615	10259
7615	10957
7615	11037
7615	11038
7615	11039
7615	11197
7615	11199
7615	11200
7615	11201
7615	11203
7615	11281
7615	11683
7615	11685
7615	11686
7615	11687
7615	11689
7615	11713
7615	11714
7615	11766
7615	11767
7615	11768
7615	11925
7615	11926
7615	11927
7615	11928
7615	11929
7615	11930
7615	11931
7615	11932
7615	11933
7615	12010
7615	12011
7615	12415
7615	12441
7615	12442
7615	12443
7615	12523
7615	12655
7615	12657
7615	12658
7615	12659
7615	12661
7615	16063
7615	16090
7615	16819
7615	17761
7615	18247
7615	18273
7615	18274
7615	18275
7615	18489
7615	18490
7615	18491
7615	19003
7615	19219
7615	11794
7615	9610
7615	9826
7615	10108
7615	7924
7615	11758
7617	2941
7617	3185
7617	5125
7617	5152
7617	5153
7617	5205
7617	5206
7617	5207
7617	5369
7617	5881
7617	8773
7617	9501
7617	9502
7617	9503
7617	9529
7617	9530
7617	9745
7617	9746
7617	10231
7617	10258
7617	10259
7617	10957
7617	11037
7617	11038
7617	11039
7617	11197
7617	11199
7617	11200
7617	11201
7617	11203
7617	11281
7617	11683
7617	11685
7617	11686
7617	11687
7617	11689
7617	11713
7617	11714
7617	11766
7617	11767
7617	11768
7617	11925
7617	11926
7617	11927
7617	11928
7617	11929
7617	11930
7617	11931
7617	11932
7617	11933
7617	12010
7617	12011
7617	12415
7617	12441
7617	12442
7617	12443
7617	12523
7617	12655
7617	12657
7617	12658
7617	12659
7617	12661
7617	16063
7617	16090
7617	16819
7617	17761
7617	18247
7617	18273
7617	18274
7617	18275
7617	18489
7617	18490
7617	18491
7617	19003
7617	19219
7617	11794
7617	9610
7617	9826
7617	10108
7617	7924
7617	11758
7618	8773
7618	9501
7618	9502
7618	9503
7618	9529
7618	9530
7618	9745
7618	9746
7618	10231
7618	10258
7618	10259
7618	10957
7618	11037
7618	11038
7618	11039
7618	11197
7618	11199
7618	11200
7618	11201
7618	11203
7618	11281
7618	11683
7618	11685
7618	11686
7618	11687
7618	11689
7618	11713
7618	11714
7618	11766
7618	11767
7618	11768
7618	11925
7618	11926
7618	11927
7618	11928
7618	11929
7618	11930
7618	11931
7618	11932
7618	11933
7618	12010
7618	12011
7618	12415
7618	12441
7618	12442
7618	12443
7618	12523
7618	12655
7618	12657
7618	12658
7618	12659
7618	12661
7618	16063
7618	16090
7618	16819
7618	17761
7618	18247
7618	18273
7618	18274
7618	18275
7618	18489
7618	18490
7618	18491
7618	19003
7618	19219
7618	11794
7618	9610
7618	9826
7618	10108
7618	7924
7618	11758
7619	2941
7619	3185
7619	5125
7619	5152
7619	5153
7619	5205
7619	5206
7619	5207
7619	5369
7619	5881
7619	8773
7619	9501
7619	9502
7619	9503
7619	9529
7619	9530
7619	9745
7619	9746
7619	10231
7619	10258
7619	10259
7619	10957
7619	11037
7619	11038
7619	11039
7619	11197
7619	11199
7619	11200
7619	11201
7619	11203
7619	11281
7619	11683
7619	11685
7619	11686
7619	11687
7619	11689
7619	11713
7619	11714
7619	11766
7619	11767
7619	11768
7619	11925
7619	11926
7619	11927
7619	11928
7619	11929
7619	11930
7619	11931
7619	11932
7619	11933
7619	12010
7619	12011
7619	12415
7619	12441
7619	12442
7619	12443
7619	12523
7619	12655
7619	12657
7619	12658
7619	12659
7619	12661
7619	16063
7619	16090
7619	16819
7619	17761
7619	18247
7619	18273
7619	18274
7619	18275
7619	18489
7619	18490
7619	18491
7619	19003
7619	19219
7619	11794
7619	9610
7619	9826
7619	10108
7619	7924
7619	11758
7621	2941
7621	3185
7621	5125
7621	5152
7621	5153
7621	5205
7621	5206
7621	5207
7621	5369
7621	5881
7621	8773
7621	9501
7621	9502
7621	9503
7621	9529
7621	9530
7621	9745
7621	9746
7621	10231
7621	10258
7621	10259
7621	10957
7621	11037
7621	11038
7621	11039
7621	11197
7621	11199
7621	11200
7621	11201
7621	11203
7621	11281
7621	11683
7621	11685
7621	11686
7621	11687
7621	11689
7621	11713
7621	11714
7621	11766
7621	11767
7621	11768
7621	11925
7621	11926
7621	11927
7621	11928
7621	11929
7621	11930
7621	11931
7621	11932
7621	11933
7621	12010
7621	12011
7621	12415
7621	12441
[truncated: 4,230 more rows]
