# Supplementary material for: Constructing network topologies for multiple signal-encoding functions
Source: BMC Syst Biol. 2019 Jan 11;13:6. doi: 10.1186/s12918-018-0676-5 (PMC6330498; doi:10.1186/s12918-018-0676-5)
Supplement: Supplementary file 2 — The original codes used in our computation for enumeration of sub-functions. (ZIP 2318 kb) [file 12918_2018_676_MOESM2_ESM.zip › sample.cpp]

#include"head.h"
#include<string>
//#include <fstream>

using namespace std;


int sample() 
{
	FILE *fp;
	fp = fopen("lhs10000x64.txt" , "r");
	assert( fp );

	double tmp;
	double a = 2;
	double b = -1;
	double c = 4;
	double d = -3;

	for ( int i = 0; i < Full; i ++ )  //¹²Ò»Íò×é²ÎÊý£º
	{
		for ( int j = 0; j < NodeN; j ++ )
		{
			for ( int k = 0; k < NodeN; k ++ )
			{
				fscanf( fp, "%lf", & tmp );                          //ÏÈÑ­»·ÐÐk£¬ÔÚÑ­»·ÁÐj£»
				Vzp[ i ][ k ][ j ] = pow(10, tmp*a +b);
				fscanf( fp, "%lf", & tmp );
				Kzp[ i ][ k ][ j ] = pow(10, tmp*c +d);
			}
		}

		for ( int j = 0; j < NodeN; j ++ )
		{
			fscanf( fp, "%lf", & tmp );
			Vbp[ i ][ j ] = pow(10, tmp*a +b);
			fscanf( fp, "%lf", & tmp );
			Kbp[ i ][ j ] = pow(10, tmp*c +d);
		}


		for ( int j = 0; j < 2; j ++ )
		{
			fscanf( fp, "%lf", & tmp );
			VIp[ i ][ j ] = pow(10, tmp*a +b);
			fscanf( fp, "%lf", & tmp );
			KIp[ i ][ j ] = pow(10, tmp*c +d);
		}

	}

	fclose(fp);

	return 1;

}

void para( int n ) 
{                //nÖ¸µÄÊÇµÚn×é²ÎÊý	
	for ( int i = 0; i < NodeN; i ++ )
	{
		for ( int j = 0; j < NodeN ; j ++ )
		{
			Vz[ i ][ j ] = Vzp[ n ][ i ][ j ];     //K:hillãÐÖµ k:ËÙÂÊ³£Êý N:hill ÏµÊý
			Kz[ i ][ j ] = Kzp[ n ][ i ][ j ];	
		}

		Vb[ i ] = Vbp[ n ][ i ];
		Kb[ i ] = Kbp[ n ][ i ];
	}

	for ( int i = 0; i < 2; i ++ )
	{
		VI[ i ] = VIp[ n ][ i ];
		KI[ i ] = KIp[ n ][ i ];
	}

}
