# Supplementary material for: Constructing network topologies for multiple signal-encoding functions
Source: BMC Syst Biol. 2019 Jan 11;13:6. doi: 10.1186/s12918-018-0676-5 (PMC6330498; doi:10.1186/s12918-018-0676-5)
Supplement: Supplementary file 3 — The original codes used in our computation for one-node merging of functional modules. (ZIP 1608 kb) [file 12918_2018_676_MOESM3_ESM.zip › action.cpp]

#include"head.h"

int action( int topo ) 
{
	int Q_value = 0, flag1, flag2;
	double amp1, amp2, per1, per2, sen1, sen2, step1, step2;
	double y0[ NodeN ] = {0};

	char tmp[10];       //×¼±¸ÎÄ¼þµÄÃüÃû£»
	sprintf(tmp,"%d",topo);
	char filename1[30] = "two_";
	strcat(filename1, tmp);
	strcat(filename1, ".txt");

	for ( int i = 0; i< Full; i ++ ) //µÚj×é²ÎÊý,Ò»¹²Full×é²ÎÊý  **
	{	
		para( i );
		flag1 = 0;
		flag2 = 0;
		amp1 = 0;
		amp2 = 0;
		per1 = 0;
		per2 = 0;
		sen1 = 0;
		sen2 = 0;
		step1 = 0;
		step2 = 0;

		INPT[0] = 0.1;
		INPT[1] = 0.1;

		printf("topo = %d, para = %d\n", topo, i);
		/*showparas();*/

		if ( subfun0( y0 ) == 1)   //int subfun0( double *y0 )  ·µ»ØÖµÎª1£¬´ú±í´ïµ½equilibrium£¬·ñÔò£¬no
		{
			INPT[ 0 ] = 0.5;
			if ( subfun1( y0, &amp1, &per1 ) == 1)
			{
				INPT[ 0 ] = 1;
				if ( subfun1( y0, &amp2, &per2 ) == 1)  //F1 IS OK
					flag1 = 1;
			}

			INPT[ 0 ] = 0.1;
			INPT[ 1 ] = 0.5;
			if ( subfun2( y0, &sen1, &step1 ) == 1)
			{
				INPT[ 1 ] = 1;
				if ( subfun2( y0, &sen2, &step2 ) == 1)// F2 IS OK
					flag2 = 1;
			}

			if (flag1==1 || flag2 ==1)
			{
				FILE * fp;
				fp = fopen(filename1,"a+");
				fprintf(fp, "%d\t%d\t%d\t%f\t%f\t%f\t%f\t%f\t%f\t%f\t%f\n", i, flag1, flag2, amp1, per1, amp2, per2, sen1, step1, sen2, step2);
				fclose(fp);
				if ( flag1 ==1 && flag2 == 1)
					Q_value += 1;
			}
		}
		/*printf("topo = %d, para = %d, Q = %d\n", i, j, Q_value);*/
	}// i Ñ­»·½áÊø

	if ( Q_value > 0)
	{
		FILE * fp;
		fp = fopen("two_yes.txt","a+");
		fprintf(fp, "%d\t%d\n", topo,Q_value);
		fclose(fp);
	}

	return 0;
}
