# Supplementary material for: Constructing network topologies for multiple signal-encoding functions
Source: BMC Syst Biol. 2019 Jan 11;13:6. doi: 10.1186/s12918-018-0676-5 (PMC6330498; doi:10.1186/s12918-018-0676-5)
Supplement: Supplementary file 3 — The original codes used in our computation for one-node merging of functional modules. (ZIP 1608 kb) [file 12918_2018_676_MOESM3_ESM.zip › judge.cpp]

#include"head.h"  

int judge_steady( double y[][ NodeN ], int counter )
{
	int flag = 1;  
	int a = 0;
	if ( counter >1000 )
		a = counter - 500;

	for ( int i = a; i < counter - 1; i ++ )
	{
		if (fabs( y[ i ][ 0 ] - y[ counter - 1][ 0 ])  > 1e-4 || fabs( y[ i ][ 1 ] - y[ counter - 1 ][ 1 ])  > 1e-4 || fabs( y[ i ][ 2 ] - y[ counter - 1 ][ 2 ])  > 1e-4
			|| fabs( y[ i ][ 3 ] - y[ counter - 1 ][ 3 ])  > 1e-4 )
		{
			flag =0;
			break;
		}
	}
	/*printf("flag = %d\n", flag);*/

	if ( (flag == 1 && counter >2) || (counter == 2 && fabs(y[ 0 ][ 0 ] - y[1][ 0 ]) < 1e-4 && fabs( y[ 0 ][ 1 ] - y[ 1 ][ 1 ]) < 1e-4 && fabs( y[ 0 ][ 2 ] - y[ 1 ][ 2 ]) < 1e-4 
		&& fabs( y[ 0 ][ 3 ] - y[ 1 ][ 3 ]) < 1e-4 ) )
		return 1;
	else
		return 0;
}


int judge_osc(double * tb, double y[ ][NodeN], int counter, double * period, double * amp)
{
	double peak[ 4 ] = { 0 };
	double tp[ 4 ] = { 0 };
	double valley[ 3 ] = { 0 };
	int k = 1;
	int np = 0;
	int nv = 0;

	while ( peak[ 3 ] == 0 || valley[ 2 ] == 0 )
	{
		if ( y[ k ][ NodeN - 1 ] > y[ k - 1 ][ NodeN - 1 ] && y[ k ][ NodeN - 1 ] > y[ k + 1 ][ NodeN - 1 ] && np < 4)
		{
			peak[ np ] = y[ k ][ NodeN - 1 ];
			tp[ np ] = tb[ k ];
			np += 1;
		}
		else
		{
			if ( y[ k ][ NodeN - 1 ] < y[ k - 1 ][ NodeN - 1 ] && y[  k ][ NodeN - 1 ] < y[ k + 1 ][ NodeN - 1 ] && nv < 3)
			{
				valley[ nv ] = y[ k ][ NodeN - 1 ];
				nv = nv +1;
			}
		}
		k += 1;
		if ( k > counter -2 )
			break;
	}

	*period = tp[3] - tp[2];
	*amp = peak[2] - valley[2];

	/*cout << "amp1 = " << peak[0] - valley[0] << ", amp2 = " << peak[1] - valley[1] << ", amp3 = " << *amp << endl;*/

	if ( peak[ 3 ] == 0 || valley[ 2 ] == 0 )
		return 0;
	else
	{
		if ( *period > 1 && *amp > 0.1 && fabs(tp[1] - tp[0] - *period) / *period < 0.05 && fabs(tp[2] - tp[1] - *period) / *period< 0.05    //constraint on oscillation: amp>0.1, period >1
			&& fabs(peak[0] - valley[0] - *amp) < 1e-2 && fabs(peak[1] - valley[1] - *amp) < 1e-2 )
			return 1;
		else
			return 0;
	}
}
