# Supplementary material for: Constructing network topologies for multiple signal-encoding functions
Source: BMC Syst Biol. 2019 Jan 11;13:6. doi: 10.1186/s12918-018-0676-5 (PMC6330498; doi:10.1186/s12918-018-0676-5)
Supplement: Supplementary file 3 — The original codes used in our computation for one-node merging of functional modules. (ZIP 1608 kb) [file 12918_2018_676_MOESM3_ESM.zip › lhs10000x44.txt]

0.816684 0.155023 0.443560 0.824073 0.217581 0.628745 0.640127 0.790970 0.916245 0.888267 0.273766 0.416044 0.085631 0.269069 0.022226 0.745245 0.758308 0.268062 0.661422 0.934494 0.496184 0.790108 0.594813 0.447320 0.453388 0.771285 0.830393 0.670379 0.440482 0.385310 0.973964 0.080392 0.522834 0.998019 0.894590 0.034432 0.811592 0.205756 0.248756 0.695986 0.665152 0.778838 0.666706 0.228779 
0.908674 0.963107 0.001701 0.086273 0.976658 0.025626 0.225551 0.826656 0.069899 0.812946 0.616392 0.004265 0.485565 0.913448 0.926959 0.343765 0.700838 0.397171 0.494419 0.768564 0.427001 0.108133 0.646953 0.347296 0.454346 0.661516 0.761771 0.343432 0.361525 0.142713 0.880860 0.691250 0.269997 0.581121 0.434017 0.615180 0.178089 0.949381 0.837873 0.803417 0.590714 0.505840 0.140101 0.276992 
0.128367 0.876260 0.224507 0.202361 0.738880 0.481579 0.171266 0.155002 0.468923 0.941044 0.449989 0.088347 0.902641 0.454164 0.225641 0.691702 0.954249 0.966654 0.481930 0.058145 0.224448 0.895639 0.504197 0.010372 0.117718 0.489225 0.175148 0.967683 0.066892 0.434079 0.531234 0.734981 0.234507 0.034287 0.353142 0.607136 0.822763 0.674070 0.234682 0.792468 0.366877 0.043415 0.534391 0.408753 
0.916555 0.487109 0.397651 0.792254 0.474775 0.503026 0.387847 0.014970 0.363153 0.238264 0.262760 0.673777 0.578791 0.381434 0.704022 0.068907 0.587284 0.981437 0.442679 0.262242 0.754281 0.253836 0.408513 0.250598 0.433365 0.735282 0.902460 0.308035 0.464972 0.856694 0.562653 0.663283 0.834950 0.197634 0.924159 0.108496 0.320532 0.454946 0.433708 0.505741 0.072203 0.562002 0.390924 0.944538 
0.635168 0.409156 0.728903 0.679236 0.660206 0.333016 0.456287 0.454402 0.303843 0.578287 0.364600 0.349836 0.969905 0.849134 0.838536 0.778881 0.986747 0.681381 0.914737 0.858218 0.816339 0.536764 0.295395 0.428537 0.542236 0.923380 0.927631 0.333337 0.222064 0.488817 0.570936 0.463323 0.324742 0.628891 0.805976 0.809625 0.632722 0.468684 0.906741 0.283382 0.675782 0.467758 0.785795 0.879882 
0.099337 0.126331 0.770167 0.466301 0.227691 0.425374 0.846442 0.888110 0.173404 0.182544 0.100511 0.231990 0.461993 0.879061 0.409505 0.076984 0.229789 0.770938 0.150343 0.282419 0.450113 0.027522 0.609942 0.811520 0.053754 0.061491 0.911923 0.481854 0.351131 0.586670 0.508927 0.714984 0.485405 0.993399 0.178965 0.262954 0.579281 0.305992 0.195771 0.005256 0.088694 0.728652 0.270905 0.320616 
0.278168 0.925516 0.246472 0.896897 0.955110 0.162661 0.534085 0.301298 0.351661 0.351827 0.559554 0.585112 0.803409 0.262778 0.457569 0.983628 0.325967 0.125662 0.553804 0.029875 0.388120 0.789534 0.594144 0.939570 0.534914 0.713752 0.128311 0.505634 0.999308 0.285840 0.857461 0.281080 0.239295 0.139365 0.436103 0.053396 0.270684 0.800846 0.671496 0.700058 0.053272 0.566998 0.948897 0.753722 
0.545218 0.006035 0.036119 0.404618 0.263554 0.023299 0.077044 0.992148 0.946257 0.605200 0.645723 0.270899 0.335097 0.330059 0.271901 0.164438 0.128121 0.279092 0.476933 0.616271 0.391907 0.339210 0.730245 0.845514 0.203299 0.410002 0.776003 0.279445 0.861765 0.083579 0.213918 0.518629 0.148310 0.568049 0.937653 0.038530 0.671179 0.378795 0.299845 0.279726 0.151835 0.882207 0.369272 0.304374 
0.960936 0.186371 0.952676 0.653793 0.993793 0.714160 0.352434 0.147890 0.016836 0.643102 0.840324 0.382163 0.125166 0.955600 0.444268 0.748213 0.490283 0.045981 0.795210 0.665515 0.329813 0.550006 0.186815 0.064368 0.611183 0.133596 0.879831 0.464095 0.931857 0.102395 0.565902 0.356202 0.155273 0.886356 0.575908 0.084777 0.803002 0.289283 0.912311 0.057667 0.123350 0.020549 0.036766 0.761333 
0.967869 0.324719 0.533961 0.960809 0.846472 0.526485 0.930628 0.199974 0.350351 0.614721 0.242403 0.319561 0.555996 0.721075 0.707628 0.894190 0.100147 0.150889 0.954080 0.091453 0.048574 0.446660 0.988203 0.206045 0.174928 0.115907 0.358480 0.526825 0.717924 0.051944 0.260853 0.791051 0.636282 0.187685 0.977405 0.695029 0.472163 0.785737 0.301715 0.160165 0.218385 0.823361 0.997586 0.719807 
0.159105 0.051934 0.165392 0.293610 0.590651 0.272540 0.410429 0.929906 0.232497 0.872586 0.029203 0.914294 0.660665 0.209129 0.747084 0.665738 0.400033 0.606133 0.038032 0.370551 0.203770 0.725895 0.542582 0.446666 0.811554 0.248878 0.489072 0.411686 0.845661 0.308495 0.894155 0.862299 0.678032 0.324767 0.872182 0.069643 0.300249 0.029296 0.722661 0.816300 0.132640 0.368674 0.111941 0.778033 
0.972995 0.145707 0.369183 0.723412 0.781426 0.421591 0.367335 0.510115 0.563489 0.746048 0.641359 0.363356 0.241288 0.658090 0.473868 0.441717 0.919147 0.205240 0.979038 0.019108 0.422189 0.183362 0.148820 0.660732 0.328163 0.181318 0.244168 0.457717 0.907004 0.471317 0.840310 0.944254 0.399841 0.053214 0.401697 0.736745 0.766798 0.772466 0.109337 0.977724 0.395972 0.324031 0.682196 0.945861 
0.960439 0.726674 0.283696 0.748916 0.286920 0.169676 0.852342 0.117582 0.612517 0.799954 0.842062 0.860317 0.018357 0.092574 0.638039 0.839106 0.020022 0.732294 0.794310 0.684876 0.286318 0.026267 0.122654 0.780494 0.883274 0.072402 0.775230 0.005990 0.211613 0.901796 0.881443 0.334149 0.708021 0.221773 0.291679 0.207710 0.687506 0.190091 0.132136 0.403441 0.463468 0.691927 0.330351 0.990401 
0.480446 0.481285 0.583055 0.182773 0.253199 0.251863 0.798884 0.360585 0.108562 0.252135 0.392771 0.544526 0.187705 0.901012 0.818508 0.828266 0.296585 0.277975 0.984053 0.598749 0.224156 0.402457 0.023854 0.079750 0.351262 0.265870 0.892795 0.150789 0.796655 0.759399 0.331912 0.951301 0.350179 0.597057 0.007860 0.865570 0.014791 0.096851 0.641151 0.604311 0.177881 0.815710 0.516316 0.406307 
0.802746 0.339756 0.643353 0.565962 0.079961 0.760399 0.349141 0.261627 0.562973 0.217222 0.928937 0.523976 0.064894 0.584024 0.551427 0.403154 0.603251 0.638559 0.556188 0.561561 0.394790 0.127545 0.777191 0.918287 0.866884 0.662739 0.386754 0.098855 0.446434 0.897502 0.611298 0.282469 0.814266 0.444983 0.926677 0.101850 0.825977 0.635793 0.574857 0.206366 0.702951 0.353400 0.037948 0.245434 
0.143656 0.235554 0.123695 0.056615 0.638356 0.834390 0.777432 0.811373 0.759165 0.117709 0.259562 0.036347 0.614963 0.511673 0.417875 0.794824 0.762344 0.243343 0.258459 0.154983 0.847930 0.205029 0.679644 0.576507 0.873128 0.677610 0.349173 0.227748 0.407801 0.022326 0.799668 0.748406 0.063849 0.522653 0.870035 0.162436 0.583661 0.311109 0.915862 0.136362 0.946087 0.530670 0.806289 0.081779 
0.418176 0.451550 0.032388 0.680754 0.663073 0.484829 0.051384 0.569060 0.332297 0.385025 0.278102 0.430308 0.513370 0.121560 0.813536 0.990577 0.912264 0.163153 0.758999 0.487201 0.635998 0.881852 0.867529 0.047031 0.924517 0.262406 0.575236 0.815109 0.139284 0.906028 0.499537 0.942016 0.131831 0.313567 0.993988 0.975709 0.481394 0.552867 0.558231 0.813833 0.162938 0.955483 0.375472 0.296391 
0.918857 0.185240 0.487663 0.665158 0.289274 0.295572 0.591827 0.419025 0.779755 0.138898 0.672584 0.724588 0.489548 0.375011 0.988839 0.230574 0.624841 0.731658 0.109997 0.084801 0.403827 0.397299 0.940228 0.708397 0.348976 0.842719 0.473654 0.178380 0.093668 0.606461 0.420871 0.722939 0.127139 0.346303 0.342397 0.949199 0.394355 0.216951 0.156794 0.479975 0.552365 0.975284 0.226205 0.208727 
0.794164 0.325269 0.159103 0.130742 0.399869 0.759886 0.159034 0.777576 0.874372 0.583156 0.476005 0.570338 0.313798 0.237984 0.727181 0.517231 0.738335 0.298751 0.344517 0.368464 0.537049 0.863054 0.630964 0.335352 0.117367 0.949837 0.603703 0.926451 0.007098 0.041388 0.712845 0.907059 0.023273 0.605823 0.582152 0.793175 0.681199 0.484650 0.996277 0.345307 0.268604 0.016284 0.324062 0.266569 
0.962937 0.264646 0.928540 0.892145 0.612315 0.732742 0.939653 0.798530 0.100642 0.775986 0.804859 0.827047 0.486949 0.934241 0.178440 0.750934 0.374480 0.483332 0.902640 0.321914 0.431808 0.893748 0.290871 0.343096 0.332137 0.924177 0.141489 0.602157 0.938464 0.243605 0.532957 0.807628 0.790081 0.307272 0.977721 0.146277 0.399585 0.575032 0.663829 0.774209 0.329659 0.424744 0.097835 0.141703 
0.659845 0.828267 0.421323 0.168888 0.092161 0.062824 0.210160 0.731008 0.636516 0.204713 0.934654 0.153922 0.091783 0.690161 0.328138 0.283124 0.399211 0.474544 0.491900 0.365201 0.259085 0.824262 0.061232 0.065216 0.410555 0.494647 0.793956 0.084816 0.489181 0.781730 0.257580 0.073648 0.052441 0.741146 0.128665 0.277395 0.734921 0.089261 0.213456 0.440818 0.331019 0.833629 0.467909 0.619206 
0.035763 0.695228 0.412888 0.540913 0.376528 0.989656 0.404787 0.311581 0.321790 0.652532 0.046733 0.753457 0.922992 0.281241 0.358781 0.546293 0.362247 0.298949 0.414953 0.788286 0.590766 0.803970 0.896569 0.258026 0.763272 0.461399 0.009078 0.629311 0.106010 0.462551 0.300592 0.393945 0.923988 0.940224 0.492598 0.456843 0.195387 0.583922 0.390018 0.755676 0.961263 0.697701 0.639642 0.250807 
0.851025 0.334759 0.157994 0.030951 0.361965 0.037891 0.561541 0.391779 0.019649 0.476304 0.189563 0.691801 0.033325 0.914453 0.047739 0.015270 0.584264 0.075418 0.667656 0.026997 0.636982 0.935253 0.780323 0.253836 0.313892 0.891275 0.061763 0.317530 0.258696 0.788551 0.206068 0.029298 0.910642 0.243189 0.441994 0.165114 0.833350 0.659694 0.850793 0.555011 0.234872 0.333121 0.101425 0.141107 
0.936017 0.575217 0.874904 0.814590 0.406915 0.779009 0.409128 0.366093 0.661781 0.905188 0.251403 0.179292 0.729826 0.479299 0.214190 0.952964 0.586534 0.290113 0.183631 0.141581 0.805815 0.524053 0.245556 0.500840 0.304842 0.382298 0.566654 0.769309 0.367898 0.844682 0.719587 0.012594 0.952471 0.698251 0.762140 0.599124 0.432578 0.157431 0.249462 0.971780 0.493666 0.290996 0.278480 0.336717 
0.683168 0.288997 0.877444 0.591454 0.470912 0.972638 0.272250 0.412013 0.872487 0.590054 0.409752 0.309594 0.214932 0.507342 0.619863 0.363072 0.682138 0.909056 0.631380 0.898563 0.773037 0.759605 0.515063 0.521858 0.939367 0.158789 0.232337 0.455447 0.416961 0.441019 0.675670 0.375020 0.829064 0.036533 0.303967 0.918043 0.088501 0.979641 0.105929 0.697778 0.179249 0.014321 0.736081 0.307995 
0.760294 0.264537 0.095258 0.401720 0.144368 0.423069 0.764935 0.022127 0.472958 0.450503 0.482031 0.887372 0.320678 0.930284 0.870156 0.558903 0.347514 0.293317 0.400505 0.258383 0.437399 0.947380 0.078500 0.922839 0.218939 0.000139 0.523898 0.625797 0.653911 0.080687 0.699297 0.001954 0.010973 0.172156 0.849618 0.415024 0.095178 0.445534 0.432096 0.255859 0.331954 0.235540 0.662402 0.709391 
0.743927 0.260297 0.339491 0.639911 0.366159 0.316895 0.208320 0.732076 0.462856 0.757820 0.674057 0.764323 0.871990 0.494192 0.259019 0.995896 0.970495 0.803694 0.549348 0.122720 0.544415 0.706164 0.911540 0.408548 0.839625 0.149356 0.702589 0.420340 0.625992 0.994199 0.473075 0.552741 0.342622 0.464544 0.917079 0.349734 0.597353 0.594818 0.107698 0.540178 0.993892 0.465557 0.202356 0.411003 
0.389763 0.673746 0.698315 0.363138 0.125054 0.611759 0.616819 0.573361 0.923120 0.988605 0.352975 0.507774 0.226286 0.259723 0.140686 0.636731 0.217217 0.767753 0.212602 0.870927 0.778629 0.994478 0.178809 0.150464 0.905402 0.002393 0.186767 0.556128 0.894321 0.525743 0.385824 0.900260 0.000968 0.107685 0.200538 0.409433 0.857522 0.728468 0.403772 0.252034 0.842640 0.136658 0.380624 0.499188 
0.659240 0.515486 0.176572 0.999922 0.429350 0.133442 0.942731 0.886301 0.528120 0.108909 0.204878 0.298817 0.833173 0.291709 0.485339 0.676499 0.447288 0.933132 0.484569 0.599173 0.733286 0.679283 0.332570 0.661725 0.055078 0.188124 0.556978 0.818054 0.002434 0.224202 0.296568 0.419442 0.874868 0.960825 0.311007 0.774701 0.420781 0.608004 0.322234 0.811209 0.381101 0.216907 0.350863 0.706102 
0.173053 0.080605 0.352105 0.703686 0.170826 0.185458 0.407462 0.320495 0.677669 0.599590 0.359658 0.863089 0.892529 0.721954 0.467410 0.845150 0.323619 0.044576 0.689372 0.837491 0.641158 0.251791 0.479305 0.933054 0.614223 0.378060 0.899481 0.293140 0.214837 0.572984 0.502008 0.543373 0.380712 0.097537 0.942564 0.606441 0.774579 0.864763 0.913013 0.544056 0.309851 0.795500 0.700172 0.552736 
0.709150 0.057440 0.371097 0.193277 0.327415 0.460157 0.029202 0.630493 0.186951 0.267041 0.930301 0.200260 0.278250 0.088941 0.616859 0.976764 0.720917 0.275345 0.878883 0.281864 0.207133 0.776583 0.228703 0.111445 0.569166 0.078154 0.652695 0.193390 0.021405 0.650715 0.307596 0.726646 0.339414 0.514968 0.108838 0.544993 0.184833 0.720540 0.504092 0.310252 0.121700 0.340665 0.458173 0.091298 
0.031196 0.259069 0.348413 0.827524 0.261971 0.331739 0.502185 0.536366 0.132531 0.394485 0.597181 0.436148 0.854872 0.553469 0.813007 0.536633 0.965126 0.353065 0.510166 0.810974 0.758676 0.308124 0.905053 0.351175 0.814928 0.172651 0.024475 0.107481 0.028286 0.556036 0.728688 0.057818 0.205595 0.835935 0.810656 0.200672 0.539472 0.911263 0.353154 0.183370 0.633032 0.249490 0.334039 0.260649 
0.277128 0.440679 0.917717 0.294330 0.265789 0.483865 0.025631 0.742778 0.426916 0.649307 0.377401 0.987611 0.285427 0.968592 0.428519 0.449153 0.427508 0.857475 0.533341 0.664415 0.024925 0.454521 0.698306 0.354089 0.028344 0.407242 0.823685 0.716715 0.987845 0.996437 0.328333 0.165435 0.468527 0.880948 0.914901 0.468317 0.704939 0.830091 0.826160 0.538689 0.064698 0.938640 0.308596 0.899039 
0.044608 0.284427 0.177067 0.521713 0.529849 0.043566 0.261710 0.238745 0.872036 0.574269 0.937694 0.905580 0.904173 0.261436 0.895711 0.188814 0.774762 0.014029 0.225784 0.257163 0.926298 0.051713 0.315779 0.862675 0.769168 0.454339 0.463851 0.820383 0.023763 0.472801 0.543924 0.008043 0.140229 0.939315 0.268598 0.032835 0.498602 0.333401 0.962786 0.996439 0.159477 0.167451 0.397944 0.727229 
0.098853 0.676155 0.197278 0.619221 0.741213 0.023197 0.169196 0.848323 0.811236 0.612993 0.976096 0.580987 0.028171 0.301749 0.425261 0.672981 0.856176 0.480845 0.965174 0.412888 0.343580 0.447062 0.647995 0.982485 0.416426 0.669209 0.744954 0.675658 0.291086 0.832917 0.071232 0.778449 0.925031 0.176369 0.979945 0.603372 0.234576 0.184057 0.027835 0.626685 0.613750 0.330306 0.875951 0.507006 
0.824579 0.950422 0.966515 0.003186 0.107471 0.086307 0.829694 0.483664 0.967935 0.803701 0.963566 0.770886 0.387979 0.295770 0.423441 0.270673 0.806988 0.602846 0.905853 0.525029 0.360411 0.923257 0.394252 0.961901 0.085818 0.745205 0.650848 0.882556 0.740857 0.818236 0.560123 0.820317 0.268883 0.873698 0.865747 0.165477 0.077085 0.883352 0.317639 0.622314 0.923396 0.195482 0.483165 0.585625 
0.698779 0.773307 0.468756 0.774362 0.751359 0.735414 0.422125 0.963292 0.223454 0.596302 0.254199 0.763137 0.078339 0.101028 0.638950 0.544408 0.399857 0.952910 0.943236 0.484025 0.864787 0.611840 0.906548 0.986572 0.446501 0.028495 0.105409 0.404123 0.171336 0.239657 0.936611 0.178195 0.380448 0.914675 0.088331 0.254746 0.587654 0.427072 0.031028 0.133206 0.546910 0.182134 0.304421 0.388657 
0.316882 0.633046 0.739977 0.207266 0.598135 0.803170 0.199703 0.388677 0.533557 0.643226 0.368682 0.563741 0.467781 0.456555 0.192860 0.096440 0.257386 0.126417 0.164862 0.215326 0.139651 0.850375 0.684131 0.167112 0.442343 0.073551 0.773263 0.991631 0.499928 0.971108 0.553313 0.205844 0.503418 0.104126 0.953564 0.898764 0.707766 0.235833 0.617750 0.254305 0.179605 0.951311 0.487949 0.325883 
0.951789 0.751892 0.086742 0.199733 0.263186 0.202909 0.810282 0.214548 0.390282 0.727929 0.517503 0.698367 0.055202 0.797298 0.464258 0.836657 0.220023 0.915426 0.945193 0.237818 0.084254 0.863227 0.119791 0.862755 0.179379 0.934446 0.200716 0.080456 0.731155 0.513124 0.048510 0.523303 0.675611 0.038582 0.223082 0.910181 0.466634 0.265227 0.185863 0.644194 0.672375 0.807610 0.979377 0.738114 
0.034284 0.745088 0.220762 0.793773 0.074659 0.915090 0.630889 0.642192 0.214401 0.142258 0.281188 0.486607 0.981806 0.635921 0.992269 0.717852 0.628831 0.143235 0.669356 0.966781 0.906741 0.936060 0.683297 0.624694 0.307229 0.356010 0.177532 0.249649 0.543464 0.097268 0.903074 0.941695 0.343277 0.114978 0.811771 0.383744 0.650483 0.802134 0.947657 0.823266 0.014796 0.776141 0.861991 0.871194 
0.436852 0.580398 0.573400 0.262904 0.623874 0.895218 0.238551 0.448043 0.771862 0.233217 0.289911 0.479137 0.393954 0.933444 0.671410 0.018065 0.629088 0.801121 0.443556 0.002209 0.978954 0.676028 0.845385 0.674954 0.052334 0.007858 0.311111 0.944275 0.850916 0.838798 0.591638 0.941164 0.908652 0.002736 0.234363 0.753066 0.603177 0.706802 0.543376 0.246493 0.606955 0.216199 0.328583 0.976367 
0.378916 0.772672 0.330375 0.829700 0.076611 0.590839 0.018142 0.176288 0.999201 0.174997 0.555828 0.740138 0.736240 0.127317 0.113638 0.072568 0.537176 0.804002 0.254250 0.295271 0.090331 0.871506 0.426390 0.554030 0.628070 0.456330 0.849990 0.270113 0.370313 0.284014 0.299116 0.216736 0.493406 0.521516 0.531261 0.048504 0.957629 0.860330 0.041421 0.137850 0.244883 0.767491 0.465774 0.785305 
0.767486 0.393837 0.957832 0.996706 0.132190 0.682298 0.339873 0.154417 0.249998 0.142847 0.174745 0.747014 0.526385 0.086906 0.005746 0.429645 0.044149 0.192841 0.230415 0.216810 0.537446 0.216225 0.853077 0.131519 0.073892 0.777774 0.377206 0.796704 0.814192 0.160119 0.430090 0.077315 0.797597 0.169412 0.634846 0.041789 0.801234 0.691521 0.551292 0.848054 0.071243 0.640692 0.756389 0.011906 
0.797130 0.600622 0.592048 0.392535 0.806186 0.830878 0.368047 0.617749 0.064797 0.220917 0.810038 0.202047 0.573326 0.587041 0.559795 0.738874 0.504257 0.622128 0.156977 0.532486 0.106203 0.897700 0.962291 0.936881 0.673683 0.469976 0.138039 0.369689 0.886760 0.973071 0.065232 0.233587 0.906685 0.780411 0.758185 0.218102 0.713248 0.349475 0.148813 0.012093 0.931529 0.742553 0.896284 0.466141 
0.187598 0.248450 0.124205 0.899349 0.485990 0.755611 0.808405 0.430971 0.405823 0.902472 0.242838 0.083027 0.711701 0.649820 0.483937 0.698530 0.846565 0.366658 0.519428 0.791926 0.424083 0.328164 0.592368 0.643504 0.908777 0.670226 0.592829 0.858656 0.068659 0.914967 0.178644 0.358311 0.869255 0.839890 0.237698 0.895328 0.554480 0.988332 0.550991 0.730909 0.306403 0.687269 0.240753 0.551015 
0.484992 0.291124 0.282880 0.528026 0.056332 0.586758 0.529553 0.633926 0.739986 0.813931 0.233560 0.704250 0.537886 0.864046 0.523510 0.233171 0.287975 0.395213 0.820626 0.675697 0.803386 0.869794 0.696683 0.259387 0.891662 0.779744 0.745694 0.553311 0.910693 0.878096 0.078067 0.061822 0.351252 0.055629 0.136573 0.044576 0.177369 0.129137 0.229042 0.845227 0.689313 0.855453 0.786171 0.182663 
0.444528 0.019959 0.149030 0.076629 0.673771 0.407522 0.185553 0.579046 0.794229 0.301951 0.270033 0.447039 0.541936 0.166774 0.792329 0.509182 0.752685 0.993506 0.776114 0.313604 0.109046 0.822725 0.347278 0.363566 0.562711 0.655848 0.424162 0.766921 0.347319 0.109262 0.362156 0.444576 0.434295 0.484186 0.565319 0.690647 0.413912 0.611907 0.575847 0.305924 0.480263 0.032459 0.462750 0.540380 
0.649119 0.347663 0.724255 0.416183 0.054930 0.040563 0.643338 0.034676 0.677081 0.981501 0.817663 0.348632 0.756482 0.334215 0.536841 0.751642 0.949206 0.066752 0.263278 0.447048 0.045300 0.425609 0.805075 0.820694 0.619936 0.512794 0.656623 0.263824 0.955078 0.815301 0.323976 0.776122 0.422863 0.829052 0.010912 0.749435 0.136502 0.187743 0.430322 0.883984 0.487299 0.582173 0.853514 0.505017 
0.712620 0.142684 0.758846 0.016752 0.803636 0.047434 0.169846 0.754883 0.733612 0.105411 0.796780 0.552267 0.782019 0.704483 0.270463 0.058190 0.733385 0.947289 0.357341 0.339186 0.149529 0.852287 0.644475 0.438772 0.092857 0.196108 0.466891 0.522435 0.640667 0.786619 0.552554 0.223549 0.958293 0.598659 0.260748 0.800227 0.677888 0.611513 0.877530 0.722480 0.447504 0.313889 0.453138 0.135182 
0.757160 0.412534 0.847468 0.901243 0.627781 0.308965 0.212034 0.569637 0.241163 0.079634 0.741943 0.930308 0.070908 0.199771 0.810119 0.028129 0.183809 0.546402 0.329132 0.302894 0.600582 0.837441 0.425283 0.009758 0.176315 0.070973 0.719981 0.400100 0.564625 0.285777 0.391698 0.868506 0.415406 0.938419 0.132161 0.082439 0.412080 0.995941 0.177480 0.671022 0.642325 0.164655 0.671927 0.488301 
0.276497 0.154291 0.165979 0.370836 0.424679 0.734811 0.397913 0.054244 0.930696 0.304659 0.879516 0.386203 0.297594 0.392196 0.635179 0.895155 0.544105 0.231045 0.858504 0.936749 0.787012 0.101244 0.513183 0.905558 0.609358 0.359834 0.179618 0.637017 0.121039 0.541418 0.001750 0.138789 0.043818 0.700533 0.591339 0.655278 0.108820 0.699451 0.750971 0.539350 0.546437 0.023369 0.433950 0.603539 
0.684275 0.827290 0.435378 0.009736 0.147180 0.310864 0.000706 0.218749 0.518542 0.438525 0.920321 0.760898 0.088907 0.498721 0.801556 0.816610 0.130492 0.605831 0.428088 0.597196 0.114561 0.527669 0.411856 0.503711 0.385176 0.122876 0.236012 0.406153 0.561336 0.008819 0.662586 0.751859 0.222894 0.661917 0.679797 0.772546 0.621163 0.676604 0.775395 0.880586 0.502747 0.963203 0.456263 0.202164 
0.658831 0.738240 0.803526 0.498061 0.625588 0.361984 0.589976 0.005616 0.371826 0.272261 0.874539 0.057369 0.281347 0.438590 0.152964 0.159475 0.421228 0.484468 0.441509 0.209752 0.788161 0.927401 0.879599 0.748021 0.575309 0.520888 0.263220 0.946913 0.632323 0.200861 0.840955 0.584393 0.798868 0.424160 0.946201 0.021165 0.578676 0.745936 0.443116 0.153954 0.045800 0.937221 0.032683 0.796458 
0.163249 0.100467 0.211790 0.440813 0.837239 0.565743 0.162925 0.609392 0.316744 0.588242 0.351052 0.874136 0.045190 0.176475 0.470865 0.765553 0.572655 0.493678 0.811507 0.059989 0.728471 0.496133 0.320483 0.744486 0.682101 0.380380 0.584352 0.939747 0.570344 0.405790 0.147326 0.292736 0.179852 0.598040 0.019540 0.765239 0.893941 0.579189 0.397735 0.382566 0.226187 0.274296 0.159493 0.398818 
0.119703 0.819554 0.659268 0.850975 0.113626 0.194737 0.512248 0.699427 0.559213 0.276955 0.481321 0.718316 0.321510 0.887839 0.747330 0.439862 0.731095 0.264935 0.002091 0.573018 0.981721 0.039231 0.046987 0.113335 0.903045 0.307566 0.976971 0.431440 0.919901 0.449904 0.500508 0.176512 0.044084 0.779687 0.771855 0.268316 0.219709 0.102953 0.504411 0.877680 0.745827 0.972773 0.142954 0.294269 
0.494550 0.227479 0.297556 0.497604 0.755367 0.595902 0.533876 0.423487 0.670311 0.805611 0.315574 0.612633 0.952267 0.828731 0.494066 0.950104 0.880116 0.109019 0.647554 0.649081 0.627559 0.648500 0.726358 0.969373 0.928490 0.755008 0.904857 0.561830 0.625295 0.835578 0.496083 0.825149 0.853006 0.403220 0.253420 0.757332 0.176438 0.590267 0.655663 0.447668 0.350342 0.963314 0.529491 0.406282 
0.963488 0.108843 0.690966 0.109180 0.218083 0.040727 0.772527 0.978770 0.319192 0.634205 0.176071 0.065942 0.254360 0.483070 0.407591 0.480198 0.384185 0.007654 0.320645 0.889276 0.325675 0.285888 0.936590 0.460756 0.535525 0.585534 0.428162 0.194151 0.160044 0.911552 0.001384 0.115081 0.833000 0.522160 0.429937 0.345556 0.561473 0.596781 0.604829 0.928863 0.881564 0.911362 0.379041 0.681039 
0.340796 0.659377 0.317632 0.790278 0.698622 0.801936 0.389965 0.812470 0.330867 0.372143 0.087620 0.814492 0.438601 0.534404 0.693882 0.684200 0.804380 0.242924 0.282997 0.729183 0.882968 0.521184 0.270495 0.906659 0.775824 0.289763 0.463659 0.639936 0.307275 0.228187 0.904053 0.456986 0.080999 0.030583 0.603791 0.776928 0.233049 0.928810 0.898436 0.148619 0.764131 0.862883 0.409419 0.478511 
0.584561 0.955033 0.943237 0.936043 0.652213 0.373038 0.113359 0.351639 0.006600 0.713897 0.247467 0.814998 0.400745 0.808699 0.391818 0.377971 0.569140 0.995620 0.787169 0.571878 0.106960 0.250087 0.015753 0.085931 0.717315 0.847824 0.873943 0.377768 0.449507 0.583353 0.926728 0.073324 0.488901 0.864973 0.093761 0.035234 0.681640 0.659444 0.371104 0.247983 0.460205 0.101056 0.575980 0.903337 
0.223286 0.814034 0.245225 0.855041 0.202284 0.252515 0.697111 0.046166 0.534833 0.354514 0.631712 0.345426 0.060591 0.763371 0.289580 0.378252 0.524450 0.378204 0.163155 0.255190 0.350631 0.420242 0.468026 0.664662 0.304154 0.870948 0.275309 0.003953 0.253694 0.913543 0.543657 0.825824 0.355349 0.133941 0.358881 0.068524 0.471596 0.626766 0.138598 0.713623 0.287069 0.587279 0.297230 0.117746 
0.753204 0.620027 0.703509 0.152018 0.545866 0.568132 0.473706 0.876944 0.490810 0.173562 0.373877 0.293417 0.493854 0.267939 0.576987 0.852342 0.167854 0.599002 0.631298 0.694780 0.649126 0.188878 0.956281 0.215757 0.542171 0.141512 0.642505 0.415350 0.753706 0.660911 0.498086 0.437617 0.699842 0.786197 0.246194 0.798879 0.120123 0.591659 0.890501 0.203580 0.387777 0.052738 0.382008 0.789077 
0.255166 0.328212 0.142803 0.075597 0.466879 0.628211 0.943287 0.606836 0.932803 0.043614 0.828123 0.352706 0.073890 0.420267 0.905184 0.284395 0.426614 0.185862 0.292240 0.624457 0.782250 0.069589 0.523602 0.893309 0.193039 0.725852 0.302639 0.826928 0.011795 0.676052 0.515151 0.014046 0.654904 0.992345 0.092428 0.358605 0.338284 0.234608 0.900236 0.182033 0.381831 0.996976 0.674600 0.674722 
0.501908 0.277804 0.453245 0.623667 0.619355 0.307727 0.154393 0.062862 0.404103 0.509066 0.888333 0.633378 0.180104 0.631010 0.381951 0.160588 0.102960 0.990695 0.906712 0.662781 0.207064 0.603901 0.136348 0.968995 0.408475 0.998543 0.952209 0.934394 0.093097 0.737137 0.786127 0.375656 0.278790 0.873292 0.333258 0.768803 0.976160 0.905923 0.972677 0.171899 0.793083 0.879473 0.157658 0.398771 
0.702256 0.434585 0.648143 0.093526 0.191895 0.479116 0.020352 0.221498 0.639852 0.179567 0.808337 0.417699 0.169727 0.490498 0.812079 0.603150 0.752124 0.022906 0.978703 0.221529 0.928334 0.209176 0.646365 0.156621 0.760354 0.715104 0.215008 0.084091 0.320625 0.035287 0.474015 0.960124 0.001733 0.161659 0.129776 0.376066 0.530004 0.261281 0.714995 0.682233 0.881165 0.577868 0.300705 0.960263 
0.891868 0.350744 0.085192 0.029424 0.783831 0.595557 0.801997 0.640486 0.199228 0.628636 0.692301 0.125077 0.368483 0.863319 0.036627 0.663695 0.170328 0.881692 0.384908 0.853568 0.756110 0.470578 0.299401 0.069545 0.762219 0.388498 0.122335 0.565423 0.639709 0.179540 0.514901 0.513179 0.456477 0.167777 0.970571 0.861144 0.840584 0.997672 0.319640 0.486810 0.276518 0.048531 0.367301 0.796589 
0.962722 0.878092 0.517345 0.317284 0.318790 0.865925 0.109386 0.361050 0.296842 0.795714 0.852627 0.013841 0.947648 0.017840 0.485506 0.154292 0.854966 0.927831 0.392648 0.358097 0.269943 0.481871 0.570537 0.248506 0.913283 0.265089 0.265221 0.297546 0.477257 0.514482 0.581759 0.424031 0.938434 0.000318 0.070822 0.920160 0.054677 0.244605 0.308059 0.042993 0.580875 0.537118 0.642034 0.057132 
0.545849 0.006687 0.253506 0.640837 0.079818 0.172078 0.495022 0.548326 0.047082 0.292066 0.536193 0.369813 0.085201 0.310485 0.809462 0.099243 0.342851 0.176351 0.776567 0.227771 0.287440 0.978505 0.629695 0.428758 0.753591 0.833164 0.859129 0.090163 0.462080 0.023928 0.480956 0.664972 0.307474 0.664380 0.559388 0.119188 0.749255 0.060904 0.710697 0.848484 0.787631 0.288890 0.267127 0.492756 
0.140956 0.695400 0.382652 0.581252 0.616962 0.491209 0.039214 0.743952 0.435043 0.142709 0.764020 0.794052 0.824759 0.059700 0.995278 0.409453 0.447842 0.736885 0.646963 0.486613 0.487116 0.900937 0.609583 0.080646 0.259310 0.594530 0.256586 0.819702 0.729823 0.743313 0.019189 0.895025 0.423344 0.204947 0.680807 0.424093 0.755214 0.282249 0.560962 0.533627 0.844904 0.356819 0.277992 0.203265 
0.150793 0.339533 0.591571 0.669871 0.265850 0.536611 0.494773 0.563995 0.951160 0.712511 0.575768 0.607785 0.413130 0.949342 0.396917 0.858119 0.328831 0.504843 0.352221 0.735196 0.637267 0.455773 0.015920 0.924757 0.776269 0.772721 0.041818 0.617786 0.250233 0.518309 0.989176 0.151202 0.141338 0.642288 0.888306 0.245910 0.500395 0.139280 0.205655 0.953502 0.652631 0.002774 0.144824 0.512399 
0.257702 0.305447 0.994691 0.791996 0.720520 0.831757 0.856101 0.926294 0.484975 0.166263 0.951111 0.929299 0.932837 0.403687 0.371880 0.413883 0.722341 0.656274 0.551017 0.614881 0.956920 0.732774 0.544247 0.349400 0.036206 0.892392 0.561990 0.551316 0.824225 0.156021 0.468031 0.463240 0.570239 0.289825 0.920563 0.039282 0.998763 0.919021 0.884750 0.971463 0.304222 0.667215 0.338068 0.517324 
0.843569 0.644303 0.038425 0.375959 0.936256 0.907256 0.091256 0.396637 0.632326 0.835533 0.766409 0.928338 0.082875 0.131331 0.738860 0.265716 0.227437 0.894028 0.688612 0.454042 0.714791 0.368679 0.891142 0.225838 0.941422 0.377523 0.776877 0.133354 0.989889 0.822465 0.169725 0.082081 0.733956 0.723831 0.244865 0.902739 0.104603 0.781022 0.533345 0.105973 0.507423 0.290049 0.873426 0.482720 
0.254693 0.921583 0.272166 0.073646 0.732579 0.001863 0.356351 0.128725 0.504510 0.149514 0.769791 0.591543 0.327095 0.161840 0.074079 0.465040 0.032149 0.899041 0.061496 0.446467 0.174893 0.003378 0.832824 0.781225 0.629813 0.595843 0.942339 0.327429 0.361364 0.782067 0.880367 0.463492 0.390496 0.451931 0.801227 0.638949 0.321557 0.876426 0.375146 0.251244 0.912564 0.143919 0.672499 0.452089 
0.816161 0.892793 0.309733 0.432368 0.547925 0.219298 0.420730 0.121996 0.632493 0.261052 0.284649 0.023325 0.167513 0.135610 0.317603 0.758732 0.417416 0.018372 0.245290 0.713960 0.004410 0.175393 0.514666 0.413421 0.607773 0.826730 0.190515 0.558766 0.181345 0.120686 0.694671 0.113051 0.555569 0.619176 0.484674 0.210733 0.135770 0.216176 0.245327 0.573989 0.939452 0.635206 0.270702 0.153452 
0.243701 0.997534 0.211366 0.784223 0.897667 0.265518 0.006898 0.612859 0.913600 0.934702 0.435864 0.524410 0.167750 0.656741 0.230142 0.481109 0.781691 0.297992 0.211246 0.608770 0.847491 0.938591 0.279517 0.078209 0.410854 0.359763 0.068500 0.245907 0.162487 0.114526 0.486447 0.627925 0.010830 0.946814 0.554031 0.598622 0.864681 0.614357 0.945180 0.014480 0.960342 0.122766 0.174144 0.306778 
0.930931 0.076123 0.637186 0.297255 0.747422 0.648215 0.637270 0.465424 0.469438 0.467356 0.904060 0.457106 0.726495 0.069977 0.177703 0.437082 0.211636 0.668977 0.290401 0.169941 0.515284 0.050915 0.605837 0.035034 0.347369 0.421479 0.654660 0.655798 0.298057 0.402373 0.867282 0.713232 0.031050 0.136176 0.075011 0.748106 0.582990 0.663491 0.781114 0.267276 0.555403 0.046352 0.559087 0.959311 
0.350275 0.129728 0.720770 0.732824 0.488941 0.957715 0.334751 0.558801 0.022088 0.628512 0.323807 0.327252 0.227308 0.400407 0.682240 0.914701 0.794896 0.682088 0.244771 0.405287 0.823236 0.048961 0.416364 0.874846 0.302271 0.645622 0.919180 0.505940 0.677086 0.933683 0.272015 0.153219 0.212307 0.401184 0.841726 0.724533 0.350008 0.956245 0.172663 0.976955 0.668985 0.212067 0.045518 0.272042 
0.197747 0.980884 0.538798 0.097090 0.584730 0.808749 0.284535 0.572993 0.932275 0.022789 0.440830 0.093481 0.550350 0.838673 0.354287 0.117287 0.274120 0.844463 0.009881 0.098031 0.798528 0.369419 0.205229 0.108462 0.393766 0.329850 0.613223 0.730376 0.468233 0.831108 0.968846 0.048037 0.163622 0.467747 0.463372 0.883194 0.501214 0.696648 0.072583 0.777209 0.957020 0.241312 0.640487 0.279986 
0.251491 0.092752 0.073753 0.171686 0.895322 0.618121 0.300715 0.112711 0.770649 0.901964 0.474750 0.526074 0.506356 0.008151 0.087102 0.349812 0.956396 0.561724 0.408399 0.345754 0.305301 0.494039 0.818893 0.497507 0.832208 0.003994 0.027758 0.982568 0.556043 0.466253 0.422763 0.398186 0.868139 0.604436 0.461584 0.176325 0.526461 0.246926 0.856273 0.486933 0.690613 0.761932 0.713960 0.801308 
0.617185 0.684878 0.158361 0.925715 0.045654 0.338053 0.219049 0.408918 0.876585 0.252977 0.727666 0.910001 0.717825 0.200560 0.975934 0.519907 0.046742 0.757699 0.359208 0.785843 0.398309 0.160722 0.705336 0.657089 0.434776 0.641267 0.984111 0.279394 0.294738 0.292428 0.500419 0.042712 0.473498 0.249359 0.579976 0.201733 0.059854 0.903239 0.384442 0.667256 0.295118 0.697862 0.006696 0.919943 
0.470450 0.929090 0.688640 0.787399 0.130441 0.418282 0.423107 0.423686 0.971615 0.683274 0.018533 0.870066 0.661486 0.816580 0.304158 0.297944 0.081513 0.887397 0.651281 0.493767 0.798252 0.851331 0.395819 0.952720 0.578910 0.523742 0.070781 0.346965 0.032590 0.976409 0.244835 0.485026 0.963866 0.270952 0.936374 0.748941 0.987202 0.678915 0.408580 0.482379 0.139501 0.650195 0.994490 0.986560 
0.351891 0.142751 0.340647 0.778316 0.112399 0.592429 0.106914 0.128278 0.357579 0.191940 0.074141 0.514838 0.963620 0.527804 0.004776 0.377796 0.903065 0.787163 0.535471 0.499796 0.751239 0.477885 0.393255 0.113461 0.604787 0.933003 0.638329 0.917042 0.757395 0.992509 0.011055 0.255552 0.450873 0.714861 0.635729 0.260794 0.159466 0.678578 0.853738 0.461578 0.705097 0.585198 0.367271 0.647129 
0.832996 0.884297 0.841460 0.876965 0.477597 0.361415 0.532151 0.055814 0.799876 0.436183 0.691948 0.240784 0.020851 0.544609 0.835873 0.853738 0.557274 0.344166 0.779294 0.316829 0.908163 0.317739 0.143779 0.762858 0.145368 0.245565 0.976286 0.579847 0.916062 0.704143 0.726050 0.986415 0.924949 0.447303 0.694500 0.908663 0.307312 0.323533 0.996815 0.038386 0.625185 0.850787 0.205882 0.857135 
0.584403 0.020639 0.948996 0.909143 0.849965 0.406057 0.549953 0.630376 0.954945 0.224040 0.334918 0.305361 0.761884 0.900394 0.359445 0.638190 0.215837 0.900252 0.385085 0.358819 0.554971 0.842802 0.510289 0.118215 0.690441 0.147656 0.563213 0.262688 0.784825 0.340902 0.053319 0.892014 0.942967 0.220125 0.728277 0.791383 0.211400 0.801466 0.839020 0.202168 0.502509 0.429320 0.782337 0.193139 
0.548107 0.342997 0.755089 0.930901 0.737229 0.003199 0.514953 0.789092 0.891795 0.566157 0.989406 0.397647 0.609168 0.917490 0.696012 0.639284 0.510289 0.982719 0.910191 0.985697 0.936554 0.252197 0.471508 0.971853 0.726608 0.518404 0.324107 0.875947 0.563563 0.018965 0.866068 0.797441 0.703021 0.940068 0.367737 0.452685 0.710442 0.850013 0.416893 0.493082 0.994782 0.277830 0.966207 0.760552 
0.920094 0.237372 0.028062 0.399970 0.629568 0.676656 0.537613 0.090024 0.300697 0.829610 0.072034 0.116983 0.159364 0.122656 0.894366 0.911624 0.562488 0.353776 0.844306 0.186860 0.512738 0.198584 0.406232 0.558513 0.356042 0.268215 0.488398 0.489951 0.288183 0.628810 0.479446 0.515179 0.802532 0.830764 0.276167 0.299990 0.571340 0.991681 0.204764 0.889803 0.644522 0.568603 0.351094 0.724940 
0.285540 0.983917 0.746865 0.281070 0.999638 0.922870 0.576564 0.417893 0.054638 0.241387 0.798848 0.221003 0.221034 0.129996 0.491833 0.015378 0.133370 0.135614 0.475276 0.361942 0.617866 0.157592 0.359425 0.856991 0.528674 0.756088 0.152344 0.096655 0.151723 0.409984 0.243386 0.621370 0.154722 0.287651 0.070020 0.977196 0.217297 0.033127 0.366748 0.928030 0.475715 0.545977 0.654026 0.851474 
0.759693 0.844337 0.343621 0.765820 0.866500 0.992106 0.556473 0.178136 0.893119 0.928916 0.632272 0.087279 0.081831 0.793695 0.685337 0.366499 0.484788 0.236898 0.179633 0.534290 0.564011 0.453622 0.842323 0.038633 0.663627 0.415805 0.704527 0.926593 0.365623 0.453566 0.651786 0.508168 0.142183 0.851944 0.268931 0.218052 0.659021 0.338380 0.541432 0.268423 0.536283 0.644157 0.541942 0.128471 
0.755928 0.796145 0.803256 0.944787 0.064984 0.241175 0.964313 0.993821 0.830839 0.103954 0.950896 0.989639 0.268505 0.672854 0.262875 0.004238 0.988038 0.215088 0.213066 0.663013 0.202404 0.526192 0.550443 0.179498 0.909377 0.009093 0.714642 0.421090 0.534308 0.915440 0.675707 0.520910 0.784112 0.124942 0.888091 0.715887 0.274291 0.658222 0.314213 0.300217 0.825371 0.050337 0.612137 0.574407 
0.377680 0.900160 0.173571 0.273211 0.179869 0.869652 0.761147 0.252377 0.074300 0.922438 0.241315 0.588259 0.768679 0.903123 0.373384 0.847535 0.157005 0.434781 0.343288 0.697480 0.858109 0.897755 0.101280 0.557834 0.530582 0.773129 0.631111 0.292870 0.590215 0.114212 0.995094 0.644134 0.133173 0.486631 0.569308 0.174380 0.928291 0.660757 0.427744 0.305088 0.182955 0.762242 0.515661 0.682939 
0.566884 0.780960 0.639518 0.367426 0.757823 0.699748 0.652826 0.431215 0.763401 0.536651 0.177154 0.630757 0.890090 0.708952 0.736611 0.722806 0.406349 0.719944 0.533529 0.466650 0.145258 0.629186 0.094046 0.914174 0.795096 0.336816 0.859892 0.243829 0.003105 0.385510 0.267876 0.167139 0.519588 0.453322 0.768232 0.925105 0.729136 0.733829 0.211302 0.635470 0.322877 0.236922 0.998813 0.024679 
0.075939 0.835190 0.145630 0.267036 0.006540 0.088831 0.361524 0.812556 0.451293 0.045339 0.283829 0.198265 0.699792 0.037879 0.257777 0.676131 0.692254 0.951387 0.081069 0.585206 0.286750 0.699464 0.392195 0.152478 0.413731 0.035601 0.201224 0.828124 0.595409 0.338095 0.455104 0.802910 0.599663 0.382895 0.129055 0.402321 0.194629 0.928192 0.930667 0.442800 0.268190 0.503174 0.845472 0.656474 
0.052814 0.321502 0.822095 0.469340 0.753753 0.044569 0.263647 0.412386 0.754940 0.000109 0.812253 0.170703 0.338848 0.510223 0.395885 0.136019 0.849170 0.480065 0.735821 0.035704 0.682520 0.237821 0.033480 0.704250 0.396503 0.578068 0.963522 0.553706 0.260711 0.780693 0.140049 0.246908 0.935215 0.382498 0.533430 0.439488 0.977244 0.761337 0.039456 0.126510 0.445180 0.543201 0.433181 0.763563 
0.527219 0.741157 0.183613 0.962604 0.718070 0.867619 0.961037 0.452571 0.508077 0.734189 0.249341 0.450055 0.445634 0.913667 0.771643 0.770024 0.072498 0.028346 0.800051 0.400783 0.232933 0.924524 0.748865 0.734533 0.440662 0.402949 0.386532 0.890157 0.580719 0.501668 0.170161 0.299168 0.030544 0.785022 0.532525 0.671226 0.408604 0.229374 0.125801 0.851612 0.815244 0.927017 0.414810 0.482874 
0.780125 0.661060 0.184027 0.098697 0.316144 0.954220 0.738496 0.376417 0.762709 0.120232 0.574366 0.402995 0.572748 0.113398 0.571127 0.606196 0.815855 0.260183 0.455154 0.656705 0.785351 0.046132 0.073395 0.565128 0.448438 0.138648 0.146676 0.693245 0.040744 0.644230 0.630815 0.697262 0.131676 0.274337 0.391258 0.201203 0.513261 0.255083 0.028482 0.882738 0.661858 0.908620 0.067822 0.017438 
0.936138 0.290015 0.155724 0.537651 0.969619 0.963214 0.159158 0.763510 0.685558 0.529900 0.779571 0.108332 0.182543 0.897099 0.033309 0.397800 0.374861 0.143630 0.418123 0.277937 0.296672 0.180683 0.542302 0.680577 0.786599 0.215450 0.346342 0.465552 0.970489 0.747666 0.449267 0.702564 0.261022 0.962067 0.034444 0.788462 0.030402 0.381843 0.738659 0.051982 0.921296 0.440295 0.862719 0.107694 
0.131797 0.338897 0.441946 0.299583 0.601974 0.125621 0.240447 0.246259 0.760306 0.156472 0.595084 0.170807 0.412379 0.645283 0.026714 0.964642 0.369323 0.695767 0.814212 0.973697 0.449896 0.611544 0.590372 0.528520 0.325221 0.438082 0.106037 0.251190 0.344633 0.612104 0.655939 0.398662 0.141750 0.809787 0.496266 0.237794 0.655557 0.210177 0.635963 0.577050 0.528639 0.614539 0.955388 0.186659 
0.567757 0.908663 0.880735 0.148385 0.451818 0.736810 0.521619 0.686011 0.313284 0.621393 0.994264 0.611844 0.114651 0.135220 0.272316 0.496003 0.571526 0.511176 0.693591 0.132042 0.937890 0.004952 0.858323 0.911114 0.541771 0.455183 0.884168 0.026771 0.930665 0.709845 0.377846 0.988244 0.172433 0.295348 0.371243 0.445172 0.502687 0.218661 0.057372 0.532560 0.359066 0.310855 0.181344 0.828108 
0.467321 0.033343 0.505021 0.420139 0.811551 0.974995 0.160782 0.451809 0.510355 0.021197 0.391446 0.495515 0.758915 0.049913 0.594004 0.063855 0.511052 0.816153 0.082189 0.974282 0.490152 0.783023 0.406757 0.144456 0.534542 0.130292 0.767184 0.586053 0.361889 0.953392 0.632337 0.612298 0.359326 0.886232 0.045343 0.664986 0.796295 0.697616 0.924839 0.832567 0.696645 0.351533 0.830223 0.714700 
0.012397 0.695189 0.570808 0.318175 0.432911 0.374630 0.856777 0.839068 0.366174 0.367237 0.286764 0.272277 0.322469 0.543075 0.221023 0.137581 0.331920 0.358009 0.616657 0.475436 0.028909 0.390916 0.209996 0.972559 0.826965 0.373529 0.384397 0.335872 0.064753 0.492206 0.355658 0.634931 0.857643 0.660273 0.648582 0.249312 0.496311 0.742376 0.933090 0.470533 0.919699 0.319886 0.216437 0.901933 
0.337090 0.208936 0.088509 0.553957 0.222217 0.516132 0.715993 0.566166 0.227123 0.485531 0.296694 0.300465 0.690988 0.594119 0.546439 0.491338 0.528356 0.032540 0.423772 0.935960 0.351415 0.101769 0.416169 0.139779 0.708702 0.678201 0.968894 0.013087 0.006153 0.232317 0.869784 0.932386 0.599174 0.523459 0.926018 0.449410 0.637091 0.833512 0.743267 0.052082 0.318366 0.889902 0.735110 0.809452 
0.162804 0.822988 0.452517 0.181649 0.361139 0.321823 0.599624 0.233719 0.752786 0.258120 0.556051 0.006385 0.550908 0.423503 0.059765 0.328349 0.350639 0.458378 0.274085 0.344652 0.191059 0.467931 0.977485 0.641991 0.062253 0.374333 0.735906 0.478790 0.309997 0.971237 0.962739 0.886238 0.924091 0.243470 0.691084 0.190192 0.531226 0.550734 0.839902 0.469065 0.931893 0.184181 0.684441 0.952594 
0.796224 0.218228 0.710202 0.210247 0.600486 0.126890 0.374415 0.066265 0.373364 0.843381 0.107518 0.001329 0.793334 0.747877 0.766612 0.629356 0.267916 0.640146 0.895348 0.526410 0.810027 0.858682 0.108270 0.116031 0.921604 0.536132 0.445521 0.086239 0.752892 0.006117 0.325059 0.662136 0.979876 0.393251 0.794358 0.200535 0.076602 0.119776 0.697008 0.599612 0.716540 0.309066 0.212476 0.222529 
0.310607 0.101948 0.980431 0.562306 0.637110 0.815419 0.526896 0.896855 0.896422 0.015819 0.253517 0.520295 0.099060 0.411483 0.609406 0.142272 0.855603 0.233172 0.509974 0.488456 0.924052 0.007673 0.381334 0.772704 0.896606 0.823052 0.085983 0.353262 0.960012 0.321118 0.144546 0.126162 0.128654 0.139843 0.182435 0.113368 0.186970 0.053877 0.294407 0.386908 0.897902 0.064636 0.670492 0.780071 
0.524534 0.617057 0.363704 0.908015 0.232457 0.745005 0.290437 0.118538 0.535347 0.319777 0.325315 0.242480 0.195929 0.601915 0.156816 0.736909 0.461779 0.224685 0.452680 0.807579 0.999694 0.571378 0.260938 0.160141 0.526290 0.824985 0.625378 0.835063 0.778778 0.587555 0.334468 0.719341 0.130263 0.376002 0.339269 0.657850 0.609149 0.723969 0.096715 0.979328 0.791526 0.350903 0.561511 0.900691 
0.166213 0.106015 0.119128 0.697363 0.021313 0.604071 0.869941 0.538795 0.025695 0.652218 0.308098 0.090709 0.969813 0.743838 0.284999 0.944462 0.666757 0.503441 0.892395 0.031857 0.289932 0.260629 0.792220 0.606921 0.175216 0.776740 0.912642 0.287716 0.539397 0.082964 0.208850 0.603365 0.364405 0.738848 0.515669 0.841109 0.266390 0.512276 0.004510 0.668251 0.528072 0.702634 0.025533 0.535750 
0.601845 0.801270 0.266120 0.883710 0.678246 0.584191 0.511376 0.037434 0.706677 0.352500 0.244657 0.630473 0.949951 0.871426 0.736207 0.064210 0.646286 0.228981 0.317854 0.549906 0.598253 0.331776 0.033261 0.553544 0.504678 0.329362 0.228602 0.333798 0.734013 0.970146 0.272335 0.059885 0.190055 0.502433 0.556550 0.220325 0.992675 0.900733 0.856947 0.170183 0.128535 0.931324 0.398572 0.135587 
0.263812 0.903315 0.994837 0.740605 0.573138 0.266753 0.126612 0.576512 0.476860 0.957709 0.126137 0.814344 0.966257 0.873886 0.789998 0.306220 0.420333 0.852650 0.974957 0.823747 0.559634 0.189933 0.122841 0.944779 0.375469 0.294525 0.724240 0.165755 0.773039 0.584398 0.713518 0.210545 0.171016 0.728510 0.748049 0.936107 0.554664 0.487583 0.432914 0.843292 0.859956 0.088330 0.382114 0.121853 
0.657676 0.313271 0.837065 0.442704 0.085594 0.061291 0.139086 0.652302 0.743871 0.200526 0.038615 0.002145 0.673790 0.267355 0.373289 0.723561 0.998161 0.135004 0.843201 0.671731 0.078254 0.738773 0.808722 0.891975 0.675676 0.793858 0.237262 0.955402 0.913422 0.329960 0.011453 0.080010 0.566594 0.620043 0.494429 0.103519 0.852016 0.305525 0.461176 0.887245 0.903679 0.536712 0.805179 0.417604 
0.693893 0.281392 0.753251 0.114754 0.951596 0.445671 0.773720 0.172499 0.164827 0.843563 0.613133 0.789411 0.371324 0.375113 0.988071 0.305810 0.136890 0.703048 0.051751 0.097935 0.467640 0.134302 0.053124 0.720250 0.203350 0.309002 0.219556 0.583749 0.877773 0.872361 0.647323 0.351341 0.542518 0.594853 0.996360 0.305499 0.883675 0.707998 0.599363 0.275910 0.190756 0.559978 0.361129 0.527762 
0.749832 0.007223 0.767484 0.940075 0.827676 0.560127 0.963592 0.493560 0.326104 0.887661 0.732317 0.395902 0.535023 0.974077 0.545146 0.514574 0.833762 0.098092 0.213539 0.648726 0.477512 0.898827 0.413986 0.285818 0.097467 0.409270 0.467609 0.716161 0.311986 0.946884 0.445759 0.179689 0.512309 0.166061 0.772164 0.732643 0.072864 0.642414 0.225941 0.516958 0.256954 0.189906 0.388283 0.907264 
0.449502 0.492802 0.975854 0.592970 0.058589 0.652343 0.661396 0.005545 0.703255 0.845076 0.113140 0.695175 0.420255 0.693504 0.532280 0.429829 0.020171 0.828163 0.895871 0.663690 0.773811 0.873244 0.059261 0.332364 0.913328 0.309122 0.762130 0.252366 0.163215 0.857814 0.682250 0.492102 0.161530 0.354374 0.025181 0.957565 0.353835 0.525659 0.597733 0.481981 0.482945 0.006111 0.563813 0.040649 
0.084311 0.988065 0.883983 0.325662 0.954832 0.440641 0.414600 0.670103 0.054943 0.808109 0.658744 0.085128 0.758435 0.567275 0.935813 0.053792 0.482213 0.514862 0.847005 0.982508 0.945182 0.018424 0.433092 0.082471 0.168204 0.632741 0.530104 0.481683 0.724337 0.065249 0.736304 0.610101 0.447477 0.945334 0.315260 0.905306 0.622082 0.066513 0.478807 0.644951 0.337110 0.187496 0.474296 0.442911 
0.228308 0.736477 0.643463 0.284753 0.698071 0.424966 0.242674 0.561043 0.580931 0.927906 0.072270 0.305906 0.252068 0.280486 0.333118 0.295632 0.699505 0.203180 0.953787 0.865525 0.715774 0.647893 0.252257 0.672046 0.862047 0.053668 0.040500 0.223313 0.965341 0.941958 0.645052 0.807927 0.745839 0.990034 0.330651 0.005394 0.972049 0.720087 0.111107 0.167989 0.041329 0.374350 0.984931 0.363911 
0.916474 0.312109 0.905561 0.501922 0.240206 0.049458 0.850085 0.973050 0.021118 0.578024 0.838352 0.258214 0.281225 0.402355 0.265523 0.717483 0.012380 0.120403 0.668033 0.164437 0.351718 0.573040 0.895253 0.465155 0.934471 0.228866 0.408739 0.995103 0.180090 0.572715 0.383752 0.330363 0.250404 0.403968 0.713236 0.895847 0.797008 0.260837 0.549928 0.200889 0.225316 0.338848 0.052428 0.728885 
0.153906 0.597276 0.812639 0.843018 0.515403 0.159825 0.287578 0.103919 0.388932 0.897838 0.157893 0.193712 0.373472 0.469114 0.452428 0.320098 0.852236 0.887705 0.733282 0.494837 0.149918 0.860040 0.461463 0.650179 0.948410 0.183483 0.453090 0.295454 0.908231 0.801339 0.988654 0.624281 0.791235 0.714528 0.642162 0.891447 0.332318 0.455229 0.893742 0.253691 0.927819 0.829746 0.238466 0.059987 
0.827275 0.783515 0.609000 0.946984 0.947200 0.784846 0.668334 0.053743 0.591815 0.930634 0.753613 0.829415 0.275011 0.460303 0.001392 0.949984 0.155037 0.381426 0.883253 0.795249 0.406193 0.687579 0.444305 0.398494 0.772269 0.913042 0.595022 0.403643 0.654608 0.888757 0.172297 0.028540 0.011254 0.208431 0.670142 0.115013 0.876464 0.032761 0.973629 0.437634 0.460474 0.638102 0.498622 0.896139 
0.535253 0.112978 0.857644 0.847187 0.967716 0.147150 0.843581 0.621775 0.088456 0.828421 0.249492 0.325350 0.998266 0.006382 0.998438 0.629287 0.980456 0.722161 0.164172 0.277447 0.099526 0.149903 0.608883 0.520806 0.160719 0.435233 0.331154 0.285741 0.275519 0.845580 0.036592 0.331085 0.959390 0.919170 0.504361 0.438186 0.323769 0.686349 0.446097 0.851124 0.865296 0.085600 0.495317 0.616236 
0.996980 0.574860 0.161265 0.540719 0.778192 0.907025 0.586116 0.025190 0.707491 0.552110 0.334702 0.031209 0.315309 0.608346 0.504460 0.749325 0.361719 0.297796 0.285417 0.328886 0.742173 0.136051 0.722548 0.216671 0.158982 0.032421 0.763399 0.475871 0.032700 0.815469 0.519321 0.434339 0.171719 0.259925 0.009561 0.986075 0.680286 0.103251 0.754770 0.548867 0.147300 0.097030 0.262388 0.085197 
0.078860 0.869863 0.329731 0.519069 0.050783 0.598735 0.072241 0.533423 0.762063 0.477017 0.868318 0.220876 0.747539 0.129880 0.083646 0.940073 0.896375 0.955111 0.972081 0.404824 0.465099 0.249300 0.156434 0.970917 0.696010 0.109409 0.086886 0.139922 0.029680 0.300295 0.994833 0.105287 0.460339 0.860815 0.397102 0.146603 0.205125 0.135056 0.069494 0.091330 0.586987 0.235068 0.547791 0.096421 
0.441262 0.688485 0.512073 0.524337 0.524512 0.884651 0.504449 0.523119 0.778787 0.358227 0.751782 0.842881 0.191725 0.024045 0.334941 0.617612 0.594158 0.836806 0.617127 0.672205 0.157034 0.431622 0.371479 0.929905 0.170988 0.509923 0.514496 0.101881 0.579260 0.345360 0.404704 0.637294 0.820278 0.681841 0.498207 0.927202 0.241514 0.397929 0.724237 0.231386 0.531299 0.274971 0.416002 0.366087 
0.107323 0.242702 0.402872 0.619731 0.582912 0.051033 0.510697 0.463176 0.681423 0.166499 0.065275 0.838736 0.244624 0.841699 0.918198 0.862364 0.247699 0.917944 0.274835 0.257923 0.028055 0.165591 0.998472 0.223555 0.489103 0.211582 0.837617 0.786453 0.344958 0.267072 0.527416 0.249090 0.921631 0.370310 0.462349 0.966405 0.619295 0.253733 0.547063 0.013538 0.951544 0.112635 0.548203 0.359815 
0.965313 0.343054 0.287143 0.273046 0.744041 0.471915 0.149314 0.515854 0.221730 0.905063 0.809653 0.674787 0.510356 0.443979 0.595757 0.386018 0.268000 0.707605 0.819184 0.461699 0.415847 0.035211 0.533266 0.829081 0.638814 0.701997 0.828141 0.379654 0.993227 0.883788 0.996703 0.551985 0.046397 0.884915 0.339398 0.894722 0.710696 0.053958 0.470256 0.750984 0.009171 0.507475 0.869493 0.289715 
0.005292 0.542155 0.889516 0.520569 0.834416 0.112174 0.745083 0.588100 0.469507 0.348963 0.579985 0.337102 0.981207 0.847241 0.041227 0.862118 0.133437 0.476125 0.802161 0.177960 0.854490 0.054134 0.455147 0.487251 0.786195 0.259099 0.296567 0.833718 0.337356 0.409065 0.999352 0.837520 0.331445 0.745279 0.571960 0.736681 0.874970 0.943043 0.543072 0.079683 0.540381 0.971824 0.642728 0.167780 
0.775955 0.070593 0.315023 0.324769 0.658127 0.898411 0.927411 0.997492 0.398320 0.139851 0.308322 0.014070 0.728621 0.945955 0.401041 0.033603 0.970137 0.390472 0.618474 0.406385 0.603212 0.430689 0.909878 0.133040 0.006755 0.895876 0.938673 0.103021 0.277088 0.095608 0.945727 0.172180 0.850525 0.673770 0.294717 0.004662 0.277033 0.000558 0.854707 0.308078 0.733754 0.108259 0.227614 0.192791 
0.818609 0.411760 0.827747 0.268761 0.401400 0.952742 0.153769 0.879699 0.474390 0.686399 0.117495 0.687103 0.415929 0.991255 0.875905 0.669167 0.659412 0.495185 0.853420 0.316134 0.166205 0.778432 0.273860 0.505143 0.323773 0.774811 0.800207 0.443724 0.753461 0.284808 0.227000 0.323366 0.849799 0.517415 0.092697 0.078370 0.732134 0.300296 0.506741 0.628356 0.880597 0.936162 0.702883 0.872236 
0.869026 0.236274 0.187820 0.369290 0.380744 0.811045 0.355948 0.155143 0.688971 0.031566 0.702757 0.286751 0.581618 0.720103 0.244939 0.806005 0.009663 0.961703 0.291513 0.456027 0.736382 0.614694 0.195839 0.749789 0.906587 0.902827 0.032817 0.409744 0.466161 0.926044 0.580930 0.667380 0.002182 0.404091 0.992807 0.650020 0.235051 0.847670 0.118740 0.998541 0.589382 0.326965 0.107733 0.185804 
0.085285 0.487421 0.851016 0.987719 0.058044 0.338974 0.288169 0.413786 0.463654 0.169257 0.298964 0.616173 0.750853 0.468627 0.299370 0.105024 0.404958 0.203518 0.301219 0.295553 0.294356 0.771864 0.830221 0.569316 0.795803 0.836601 0.249821 0.740422 0.866376 0.401135 0.707089 0.917783 0.520843 0.119917 0.010765 0.273841 0.193239 0.189047 0.870233 0.801129 0.774967 0.276637 0.674418 0.222417 
0.398982 0.807450 0.303800 0.750722 0.405916 0.276329 0.556384 0.654971 0.705466 0.378475 0.344282 0.635239 0.115935 0.732550 0.471562 0.775831 0.211811 0.806739 0.144559 0.776950 0.754951 0.049054 0.446993 0.146972 0.363777 0.026898 0.950709 0.568535 0.278827 0.229380 0.872260 0.692366 0.362649 0.226695 0.305271 0.752015 0.994313 0.381138 0.605271 0.558629 0.659020 0.744314 0.744840 0.736441 
0.260230 0.379854 0.032246 0.444110 0.209584 0.049063 0.404442 0.500384 0.216111 0.766535 0.229078 0.958942 0.483285 0.947767 0.376176 0.669039 0.627946 0.219912 0.663958 0.418765 0.347380 0.564143 0.407336 0.991706 0.570317 0.195153 0.695043 0.195865 0.261754 0.343690 0.219669 0.280429 0.944657 0.149950 0.469498 0.841934 0.636978 0.065355 0.536612 0.950828 0.835913 0.625714 0.459377 0.514626 
0.802530 0.513323 0.377436 0.844457 0.810406 0.887238 0.920127 0.030906 0.253896 0.379454 0.692543 0.928835 0.280122 0.039920 0.248683 0.090899 0.672068 0.925718 0.221548 0.478392 0.866094 0.302357 0.731737 0.785655 0.860867 0.240988 0.134552 0.220022 0.854539 0.455110 0.377331 0.696160 0.197908 0.146271 0.412272 0.584530 0.717025 0.798278 0.327059 0.369910 0.361158 0.044953 0.267559 0.870283 
0.428274 0.096864 0.394712 0.498852 0.180566 0.985183 0.407899 0.889302 0.031854 0.464996 0.700049 0.259717 0.208654 0.030166 0.545837 0.052904 0.772689 0.156086 0.471256 0.528553 0.467730 0.555068 0.865183 0.420390 0.978608 0.339830 0.092511 0.591991 0.290279 0.604065 0.412953 0.198389 0.976182 0.150781 0.894475 0.017852 0.819510 0.373756 0.660313 0.484003 0.097299 0.916161 0.304321 0.726624 
0.913780 0.909368 0.856596 0.548285 0.386097 0.371889 0.332493 0.610803 0.789645 0.000819 0.584627 0.423305 0.826445 0.359720 0.265309 0.911330 0.649289 0.720069 0.879819 0.215573 0.660279 0.237709 0.916142 0.504426 0.463857 0.822193 0.039605 0.720939 0.415809 0.889739 0.178791 0.138322 0.916159 0.703516 0.968471 0.646982 0.582854 0.586532 0.607724 0.507459 0.118488 0.047363 0.106125 0.893976 
0.182510 0.207876 0.925332 0.739986 0.273076 0.649433 0.708660 0.389758 0.203356 0.017162 0.940840 0.982251 0.406945 0.317447 0.778059 0.213451 0.097185 0.273651 0.271726 0.919494 0.241440 0.643960 0.956028 0.566422 0.892468 0.656665 0.164229 0.404675 0.049685 0.831868 0.336692 0.253432 0.204225 0.012341 0.763330 0.589456 0.784846 0.923587 0.420831 0.482103 0.842386 0.892539 0.825268 0.695557 
0.264455 0.384761 0.261894 0.265378 0.022939 0.026024 0.330782 0.430127 0.314861 0.970544 0.154427 0.191811 0.311890 0.118332 0.050655 0.966070 0.403948 0.029932 0.372607 0.772338 0.356671 0.173868 0.424182 0.610110 0.441167 0.247569 0.757617 0.139782 0.552158 0.154189 0.695545 0.182689 0.044677 0.506270 0.236805 0.586007 0.829850 0.693989 0.873380 0.838659 0.171693 0.476258 0.493391 0.040596 
0.147509 0.657323 0.581091 0.383185 0.588920 0.237483 0.542300 0.658063 0.397912 0.772853 0.735863 0.733690 0.538414 0.810608 0.718028 0.311798 0.176257 0.109305 0.131516 0.423911 0.599411 0.697111 0.665833 0.030372 0.741522 0.207229 0.640645 0.058988 0.635826 0.013174 0.265058 0.597441 0.863844 0.859736 0.200890 0.691675 0.195828 0.421513 0.297806 0.633670 0.776083 0.228656 0.070842 0.767125 
0.138786 0.757878 0.334385 0.750954 0.237176 0.719481 0.229952 0.329160 0.312932 0.195851 0.103391 0.018714 0.559736 0.082742 0.094219 0.589839 0.210666 0.256033 0.756129 0.687868 0.737741 0.788540 0.981476 0.437998 0.580803 0.586504 0.705672 0.285812 0.693935 0.803858 0.713023 0.911406 0.387527 0.688957 0.079163 0.880244 0.239508 0.270372 0.963480 0.818827 0.122337 0.958586 0.867595 0.714367 
0.869599 0.173359 0.482821 0.490387 0.667957 0.922339 0.687298 0.309746 0.830336 0.551210 0.803337 0.040545 0.323962 0.540482 0.807320 0.724788 0.840915 0.602625 0.289447 0.868893 0.728935 0.535856 0.974167 0.821939 0.490702 0.583830 0.534126 0.912042 0.969066 0.007040 0.958617 0.704938 0.288534 0.368433 0.471438 0.853808 0.158614 0.519909 0.660596 0.052896 0.922117 0.366124 0.647135 0.498457 
0.577896 0.512613 0.746205 0.661329 0.038479 0.575650 0.107429 0.044789 0.455128 0.757505 0.594802 0.594210 0.111501 0.056750 0.556971 0.664130 0.165229 0.519824 0.995015 0.041311 0.529341 0.541580 0.854758 0.236920 0.716270 0.028382 0.734964 0.483761 0.795579 0.913731 0.201690 0.421961 0.745628 0.140065 0.667923 0.954015 0.150197 0.999434 0.955505 0.314793 0.018908 0.354935 0.814130 0.129235 
0.548209 0.995273 0.674250 0.901518 0.167136 0.835053 0.361709 0.315462 0.110769 0.549757 0.635614 0.117985 0.354644 0.176564 0.036966 0.244025 0.447177 0.632722 0.358320 0.247752 0.429067 0.167414 0.737139 0.972220 0.467927 0.412355 0.778241 0.743626 0.109178 0.634350 0.765461 0.644414 0.369019 0.654473 0.565704 0.072274 0.687034 0.020618 0.312728 0.552741 0.188107 0.079226 0.663995 0.340279 
0.147330 0.705090 0.063574 0.329416 0.536296 0.925934 0.035767 0.260845 0.092129 0.820252 0.102006 0.167182 0.425073 0.617488 0.530621 0.510431 0.344774 0.827027 0.942445 0.420130 0.460951 0.549472 0.634985 0.982646 0.507701 0.012055 0.063530 0.582372 0.384493 0.225198 0.252739 0.845213 0.886903 0.276920 0.758684 0.196717 0.928943 0.510362 0.148140 0.272061 0.870310 0.172264 0.440115 0.408146 
0.854006 0.084009 0.902601 0.287779 0.616062 0.258989 0.944148 0.577418 0.498204 0.079332 0.842787 0.762467 0.530733 0.920638 0.912067 0.011259 0.067953 0.248895 0.188671 0.891959 0.686915 0.180141 0.021300 0.249503 0.908497 0.377744 0.585704 0.761080 0.341501 0.755769 0.195693 0.313521 0.658641 0.303235 0.235332 0.046522 0.316905 0.862194 0.603372 0.599538 0.492957 0.495760 0.902975 0.347095 
0.623339 0.044237 0.726100 0.613033 0.549669 0.030138 0.437401 0.232872 0.289730 0.390004 0.361787 0.810706 0.586555 0.339610 0.828833 0.264750 0.840526 0.769979 0.364655 0.527948 0.781984 0.698606 0.659393 0.231162 0.328044 0.762660 0.876701 0.639856 0.315235 0.635344 0.207267 0.736989 0.813184 0.676217 0.293475 0.026302 0.991645 0.266435 0.264054 0.200268 0.978908 0.884010 0.995143 0.863078 
0.351378 0.489193 0.451552 0.179873 0.073649 0.721095 0.183345 0.008393 0.581955 0.783600 0.550537 0.299747 0.906319 0.429881 0.714620 0.793614 0.983581 0.061630 0.214952 0.443182 0.439805 0.784813 0.474506 0.518845 0.779476 0.001444 0.464463 0.839641 0.003963 0.438224 0.053074 0.489834 0.642815 0.014316 0.978971 0.984222 0.415769 0.331083 0.964159 0.643627 0.547614 0.590947 0.018541 0.070207 
0.509260 0.447249 0.177933 0.207020 0.101921 0.045375 0.868554 0.120247 0.036534 0.775110 0.762918 0.381413 0.534734 0.290091 0.588877 0.893298 0.434453 0.060475 0.029702 0.279015 0.038742 0.703689 0.942959 0.251624 0.103181 0.833428 0.485089 0.137983 0.741123 0.635233 0.023546 0.833108 0.382512 0.364247 0.326523 0.246645 0.095918 0.180240 0.273147 0.395265 0.517811 0.206773 0.031039 0.556264 
0.401027 0.485240 0.425361 0.805171 0.799550 0.562312 0.582761 0.491863 0.791068 0.901012 0.448685 0.610040 0.135820 0.296617 0.148548 0.039125 0.059043 0.932379 0.201662 0.823151 0.121979 0.341411 0.593967 0.869860 0.673829 0.702522 0.020482 0.151408 0.835543 0.387997 0.974968 0.769967 0.655616 0.886120 0.271175 0.493298 0.074959 0.628898 0.224060 0.360274 0.053497 0.674386 0.199768 0.412585 
0.076051 0.167115 0.001178 0.105668 0.300781 0.054753 0.056635 0.707551 0.733096 0.625563 0.145142 0.709040 0.935835 0.573245 0.482825 0.429117 0.481095 0.947349 0.292662 0.017835 0.165651 0.829297 0.981939 0.902801 0.179454 0.477399 0.364916 0.630777 0.619886 0.126083 0.721664 0.774715 0.593137 0.946431 0.946055 0.978149 0.096292 0.108728 0.123176 0.995067 0.995930 0.090686 0.247452 0.621700 
0.239463 0.361485 0.549836 0.675024 0.196511 0.896463 0.888396 0.726098 0.672426 0.572476 0.269323 0.467009 0.265898 0.735245 0.254454 0.823410 0.611969 0.178238 0.802092 0.458912 0.852654 0.555357 0.913369 0.125455 0.793018 0.893423 0.132532 0.526370 0.118961 0.221193 0.194778 0.373792 0.051488 0.996306 0.389467 0.931009 0.235991 0.295360 0.698145 0.222559 0.885503 0.258217 0.543827 0.381234 
0.124716 0.881001 0.566134 0.190765 0.188127 0.530162 0.064364 0.776155 0.240009 0.678790 0.150917 0.364950 0.366474 0.190193 0.751571 0.721805 0.664927 0.816052 0.346170 0.373289 0.147880 0.048289 0.218360 0.134546 0.676018 0.868141 0.805166 0.854616 0.800551 0.437946 0.317623 0.555711 0.959017 0.497204 0.900101 0.936025 0.137575 0.537009 0.194579 0.791948 0.189788 0.063975 0.010370 0.235673 
0.184674 0.742518 0.064538 0.368241 0.187230 0.723000 0.910757 0.865117 0.665564 0.881715 0.800468 0.996041 0.603800 0.123985 0.298231 0.833022 0.505658 0.159650 0.809310 0.326570 0.282851 0.735563 0.673104 0.876197 0.255032 0.894469 0.164906 0.033437 0.070403 0.684498 0.725291 0.012977 0.097299 0.599253 0.623826 0.619524 0.166007 0.976696 0.310040 0.686674 0.396098 0.430837 0.578504 0.063336 
0.239688 0.417764 0.396694 0.536969 0.789023 0.138146 0.530257 0.814884 0.870061 0.758171 0.543044 0.332854 0.721078 0.683125 0.797891 0.453182 0.635804 0.609802 0.935404 0.282205 0.050139 0.508073 0.156697 0.278090 0.122763 0.560926 0.977989 0.634345 0.999720 0.295418 0.541625 0.804078 0.302998 0.478076 0.173099 0.620983 0.880475 0.435030 0.581113 0.601272 0.920211 0.372881 0.529549 0.006410 
0.414410 0.907346 0.511021 0.245947 0.526776 0.267661 0.414917 0.211939 0.704473 0.608633 0.330037 0.412585 0.460192 0.736332 0.289748 0.466187 0.217185 0.322271 0.061022 0.004537 0.000188 0.584550 0.822756 0.716909 0.139388 0.899660 0.408446 0.328539 0.955242 0.690155 0.674000 0.702065 0.410281 0.190473 0.786373 0.112562 0.357181 0.247153 0.350966 0.352299 0.932267 0.718680 0.592592 0.877549 
0.048174 0.096605 0.869242 0.717473 0.774218 0.261041 0.393489 0.242785 0.718985 0.474220 0.073911 0.517114 0.797124 0.528146 0.143409 0.426094 0.166670 0.239699 0.070310 0.514016 0.482697 0.065577 0.248761 0.747486 0.905849 0.710843 0.627686 0.623805 0.764460 0.429422 0.101440 0.087290 0.772973 0.465001 0.471860 0.985932 0.070275 0.165762 0.296831 0.889371 0.392111 0.259234 0.903871 0.856586 
0.904417 0.181541 0.751186 0.313579 0.426809 0.793913 0.922279 0.488246 0.985328 0.727384 0.051663 0.304194 0.926776 0.069113 0.821160 0.444001 0.532001 0.731586 0.657754 0.404999 0.809112 0.449295 0.591588 0.097257 0.748673 0.572488 0.738789 0.160209 0.926185 0.142133 0.417961 0.935269 0.804317 0.600382 0.410291 0.823077 0.789565 0.090131 0.769470 0.250354 0.262474 0.370196 0.723055 0.791425 
0.946843 0.947142 0.747701 0.033886 0.809858 0.891360 0.796095 0.219190 0.978279 0.427885 0.443499 0.634146 0.403749 0.156714 0.937504 0.107295 0.600005 0.782345 0.175412 0.084105 0.884320 0.136854 0.178359 0.630953 0.639423 0.518331 0.258670 0.433766 0.095473 0.605067 0.223941 0.138044 0.542209 0.332372 0.769857 0.662275 0.458150 0.779647 0.637328 0.392416 0.685678 0.172422 0.027577 0.320138 
0.486348 0.102803 0.847582 0.812042 0.934065 0.480299 0.798593 0.250630 0.886934 0.068646 0.081618 0.704345 0.289624 0.854489 0.623023 0.377594 0.179140 0.106966 0.490236 0.725902 0.111198 0.177863 0.876448 0.954306 0.635822 0.701065 0.925575 0.941238 0.250919 0.693683 0.042889 0.562856 0.013304 0.129982 0.636090 0.535090 0.333623 0.890665 0.283882 0.885641 0.820434 0.805870 0.660569 0.374545 
0.484068 0.390133 0.242215 0.039456 0.489943 0.606918 0.256041 0.230386 0.354024 0.865600 0.764747 0.846066 0.347594 0.668740 0.661816 0.394521 0.438339 0.526915 0.601269 0.715734 0.380481 0.423265 0.804697 0.055987 0.053140 0.396426 0.545839 0.492134 0.371427 0.984433 0.616791 0.872344 0.663499 0.956453 0.997369 0.813286 0.871384 0.748035 0.478222 0.777153 0.099119 0.625219 0.617361 0.595476 
0.337776 0.290169 0.344323 0.289307 0.369160 0.443571 0.710666 0.080585 0.461839 0.019664 0.243864 0.948399 0.130950 0.364169 0.378903 0.488119 0.961853 0.888243 0.393887 0.450568 0.990292 0.325509 0.535355 0.840085 0.671850 0.595141 0.735601 0.439182 0.086736 0.542950 0.124141 0.030865 0.709617 0.692310 0.845869 0.787004 0.328245 0.556085 0.558312 0.237140 0.617066 0.047873 0.570294 0.353043 
0.901576 0.076238 0.964270 0.296474 0.422636 0.481627 0.375466 0.109130 0.209249 0.311687 0.177291 0.346043 0.944664 0.314172 0.956251 0.589276 0.946689 0.203258 0.743213 0.929910 0.644373 0.071761 0.110955 0.303111 0.149485 0.325353 0.770646 0.614894 0.432832 0.661647 0.757944 0.038923 0.678169 0.875963 0.926738 0.424359 0.140062 0.763044 0.121262 0.628689 0.740002 0.992092 0.915337 0.215907 
0.366103 0.195083 0.145876 0.534115 0.392967 0.158106 0.626547 0.911756 0.519353 0.921055 0.531425 0.433174 0.089538 0.906242 0.083225 0.142516 0.890380 0.530809 0.298943 0.225403 0.422610 0.616658 0.712941 0.916405 0.314097 0.881954 0.872125 0.376174 0.067533 0.967438 0.450602 0.459632 0.604975 0.912877 0.659813 0.123694 0.830717 0.539254 0.196202 0.622925 0.258246 0.510492 0.827213 0.387434 
0.112867 0.418785 0.106897 0.115914 0.669653 0.301134 0.335062 0.153097 0.586170 0.810477 0.881404 0.758188 0.362909 0.134733 0.047105 0.247469 0.384472 0.603355 0.836187 0.081454 0.620283 0.824740 0.657357 0.522156 0.159183 0.173179 0.907523 0.269313 0.709981 0.040919 0.556820 0.312362 0.830319 0.246684 0.894788 0.522313 0.070902 0.113053 0.816808 0.514512 0.791328 0.081207 0.574228 0.490223 
0.781656 0.293633 0.910095 0.794484 0.964529 0.602153 0.515479 0.427030 0.492395 0.547520 0.747110 0.879284 0.439563 0.695445 0.809898 0.740160 0.075932 0.825821 0.825491 0.876870 0.573138 0.209560 0.537602 0.563972 0.137625 0.706948 0.956834 0.181820 0.017834 0.107689 0.616988 0.167733 0.636315 0.067364 0.721970 0.596225 0.259565 0.426407 0.046975 0.840247 0.312512 0.222099 0.011998 0.818517 
0.387270 0.701326 0.119020 0.500199 0.755425 0.807971 0.855414 0.976707 0.840803 0.762438 0.907971 0.793360 0.979652 0.940533 0.831274 0.869062 0.669783 0.572965 0.845462 0.661583 0.897012 0.733263 0.680042 0.462034 0.433566 0.033416 0.349839 0.408389 0.695497 0.254579 0.775657 0.872490 0.172522 0.431832 0.763933 0.113111 0.806571 0.464815 0.755955 0.299175 0.930230 0.710736 0.154709 0.270308 
0.241809 0.239163 0.746977 0.224392 0.598710 0.930449 0.538864 0.303556 0.058234 0.561738 0.184837 0.940502 0.486640 0.339178 0.536488 0.607879 0.916729 0.365628 0.985827 0.827998 0.878875 0.860326 0.716291 0.255792 0.102972 0.882133 0.204470 0.502209 0.690897 0.443883 0.645645 0.499514 0.299442 0.446298 0.975399 0.414586 0.364091 0.805923 0.490422 0.056020 0.524913 0.508510 0.599915 0.904403 
0.403392 0.960423 0.729272 0.830450 0.975641 0.596563 0.918715 0.235576 0.267816 0.836996 0.105374 0.350458 0.057915 0.811906 0.024192 0.085375 0.941375 0.008751 0.664294 0.479675 0.098590 0.036093 0.749177 0.424249 0.301504 0.708554 0.205041 0.912435 0.142110 0.835475 0.337288 0.449239 0.985450 0.874376 0.852413 0.967058 0.122262 0.347236 0.141972 0.693463 0.173586 0.712131 0.105475 0.092760 
0.098494 0.306209 0.126444 0.109689 0.560582 0.874660 0.875002 0.858324 0.703355 0.110741 0.624287 0.366203 0.995399 0.244842 0.440130 0.809176 0.620384 0.295073 0.545543 0.555722 0.229380 0.294800 0.182595 0.295532 0.477387 0.480074 0.038674 0.751341 0.423587 0.818508 0.482895 0.433205 0.609521 0.700703 0.947638 0.978995 0.577313 0.189344 0.239208 0.245454 0.552850 0.117734 0.140947 0.369090 
0.133490 0.155980 0.983794 0.999303 0.760379 0.297377 0.453823 0.985980 0.772268 0.416896 0.957433 0.614444 0.692438 0.180882 0.720721 0.015500 0.643147 0.884406 0.257556 0.389255 0.157281 0.171165 0.173176 0.469080 0.173873 0.868476 0.958041 0.825955 0.608004 0.948251 0.407511 0.613164 0.864943 0.690902 0.414069 0.393866 0.212436 0.109457 0.831728 0.511529 0.161277 0.601284 0.344483 0.785244 
0.943677 0.553734 0.213581 0.755147 0.277326 0.442392 0.421083 0.016193 0.117560 0.595334 0.689638 0.970884 0.348048 0.993370 0.223528 0.303795 0.707424 0.530201 0.738950 0.988705 0.211564 0.682727 0.988759 0.511944 0.175959 0.901106 0.195207 0.938981 0.155287 0.887451 0.389132 0.992021 0.010797 0.354018 0.226724 0.771468 0.041589 0.589957 0.223289 0.607172 0.411569 0.683008 0.403097 0.212674 
0.958915 0.792199 0.254016 0.516227 0.853456 0.483788 0.435446 0.145585 0.478949 0.734801 0.882428 0.697026 0.328625 0.993924 0.218039 0.361591 0.327983 0.871166 0.679321 0.418904 0.948697 0.453446 0.478581 0.279025 0.566849 0.716686 0.680405 0.493275 0.147578 0.428618 0.867829 0.056038 0.609062 0.215972 0.492114 0.141988 0.300955 0.164978 0.967925 0.212579 0.961777 0.632405 0.156327 0.017851 
0.574289 0.444726 0.491751 0.472330 0.615700 0.515027 0.260601 0.342573 0.411952 0.244509 0.087854 0.099666 0.259030 0.715453 0.636025 0.649792 0.935452 0.313931 0.235656 0.863805 0.030763 0.862125 0.065039 0.356142 0.607826 0.604163 0.238304 0.438760 0.071184 0.005194 0.790483 0.225671 0.060387 0.883541 0.616356 0.038448 0.711221 0.884350 0.293634 0.095630 0.468785 0.630068 0.618371 0.829963 
0.059672 0.996160 0.299904 0.265602 0.501046 0.529418 0.013762 0.227242 0.500920 0.703577 0.834163 0.746913 0.815915 0.818591 0.394883 0.192433 0.907253 0.993054 0.220959 0.900516 0.723194 0.770250 0.770651 0.819638 0.805668 0.875417 0.714599 0.864464 0.270348 0.356801 0.913602 0.534557 0.155625 0.268240 0.474793 0.234399 0.300736 0.760581 0.140535 0.905633 0.930764 0.598082 0.923943 0.408065 
0.234350 0.436978 0.721198 0.965842 0.442329 0.998010 0.931477 0.682453 0.318402 0.723519 0.027829 0.274233 0.524581 0.335860 0.666636 0.030584 0.712809 0.246527 0.621879 0.729596 0.641082 0.450742 0.975083 0.431703 0.274633 0.642591 0.329471 0.864112 0.589076 0.184937 0.171967 0.862700 0.837451 0.381821 0.591040 0.579660 0.668310 0.451192 0.861708 0.589772 0.106673 0.116942 0.819689 0.501644 
0.352593 0.304818 0.576603 0.311683 0.190993 0.864977 0.739838 0.161914 0.604977 0.692279 0.715384 0.405381 0.007825 0.128551 0.036147 0.476622 0.891726 0.284934 0.166396 0.814110 0.632443 0.444746 0.101576 0.204444 0.617097 0.680541 0.529670 0.539776 0.717066 0.090506 0.527148 0.175855 0.768928 0.962490 0.620059 0.357349 0.594642 0.103481 0.176709 0.173570 0.651133 0.563675 0.102612 0.758728 
0.822609 0.247294 0.716644 0.450256 0.873028 0.128858 0.500837 0.237901 0.410881 0.587994 0.274808 0.319823 0.757222 0.386859 0.493466 0.100239 0.077038 0.275709 0.114967 0.677597 0.640490 0.063866 0.208491 0.578522 0.637706 0.611167 0.434674 0.067665 0.964174 0.940874 0.793166 0.923999 0.119151 0.817161 0.540291 0.919308 0.640180 0.539162 0.800489 0.085938 0.399510 0.036708 0.241374 0.577080 
0.015348 0.961909 0.103495 0.531506 0.097521 0.232054 0.028421 0.623578 0.893008 0.475861 0.946497 0.303157 0.739350 0.754336 0.279134 0.806379 0.478263 0.082016 0.640321 0.525395 0.241117 0.042250 0.724599 0.779843 0.040713 0.214701 0.491907 0.313333 0.416724 0.218906 0.160102 0.620196 0.715725 0.577559 0.613222 0.101935 0.241081 0.532053 0.893355 0.070594 0.561828 0.531363 0.494176 0.366742 
0.042006 0.223095 0.321241 0.782666 0.766432 0.479734 0.756790 0.631096 0.776094 0.241252 0.616623 0.355783 0.600855 0.739891 0.757942 0.264965 0.607274 0.320083 0.520722 0.097554 0.210630 0.789620 0.726656 0.331305 0.623167 0.140751 0.532989 0.847480 0.388723 0.165928 0.997005 0.388384 0.571249 0.995408 0.702562 0.127053 0.270987 0.993942 0.323999 0.916515 0.360059 0.585697 0.493852 0.603208 
0.169955 0.396906 0.929915 0.409090 0.005479 0.122107 0.308887 0.186467 0.356434 0.509597 0.470225 0.362565 0.827941 0.257179 0.982194 0.975299 0.650111 0.709909 0.383348 0.452577 0.774277 0.949838 0.246102 0.711224 0.750480 0.362926 0.591511 0.755512 0.089717 0.247811 0.940384 0.388464 0.775576 0.261946 0.776112 0.265518 0.323972 0.792969 0.656142 0.615269 0.886283 0.138853 0.946559 0.219232 
0.651839 0.225047 0.894384 0.909220 0.081024 0.207609 0.067722 0.758804 0.994139 0.195390 0.635848 0.889185 0.351507 0.731594 0.008571 0.037413 0.002796 0.176702 0.436647 0.425345 0.440018 0.273108 0.834430 0.141983 0.286752 0.972156 0.077011 0.803167 0.830844 0.125029 0.174167 0.889774 0.247646 0.716357 0.894804 0.804423 0.337451 0.603066 0.388252 0.712094 0.674293 0.867269 0.272458 0.254282 
0.733911 0.271101 0.599653 0.116392 0.131632 0.479577 0.160892 0.598802 0.367921 0.349254 0.893360 0.621667 0.994313 0.003279 0.775336 0.676848 0.313137 0.253717 0.878755 0.948920 0.435633 0.859412 0.136508 0.201942 0.102627 0.017585 0.309991 0.327296 0.049026 0.356485 0.087591 0.475644 0.180651 0.254569 0.456380 0.735457 0.815660 0.473983 0.855321 0.507671 0.844149 0.005833 0.110757 0.806982 
0.650640 0.419169 0.502265 0.872721 0.935450 0.751853 0.920898 0.052278 0.570259 0.314755 0.333877 0.199834 0.154629 0.795453 0.322296 0.532988 0.478763 0.201968 0.632431 0.589030 0.732801 0.408462 0.075731 0.642122 0.767019 0.787946 0.160494 0.715712 0.994220 0.198599 0.254864 0.778686 0.946847 0.071049 0.765236 0.993859 0.591118 0.815800 0.476545 0.253077 0.406118 0.260512 0.359234 0.405170 
0.450014 0.998069 0.827074 0.647327 0.775436 0.693460 0.385621 0.068776 0.982768 0.539712 0.020219 0.668493 0.899539 0.679364 0.469788 0.317786 0.973489 0.364950 0.190429 0.688858 0.915176 0.856203 0.627499 0.978188 0.502877 0.032048 0.269370 0.846906 0.564091 0.509516 0.109531 0.392488 0.829108 0.099488 0.789064 0.449130 0.972593 0.709741 0.907507 0.993929 0.248613 0.051631 0.353607 0.501416 
0.545588 0.911367 0.817936 0.428565 0.553315 0.100938 0.192817 0.969728 0.055722 0.441757 0.006650 0.059589 0.422633 0.144899 0.480640 0.061387 0.758515 0.078219 0.086102 0.163340 0.424370 0.247039 0.368389 0.589449 0.297797 0.554326 0.615890 0.281158 0.562891 0.782537 0.687113 0.408166 0.213361 0.976300 0.292970 0.765975 0.299582 0.870606 0.564897 0.229319 0.795661 0.938518 0.160740 0.065505 
0.296346 0.546113 0.144052 0.133420 0.804065 0.388969 0.743781 0.314302 0.232914 0.739488 0.432993 0.831155 0.778660 0.435245 0.428925 0.722377 0.063543 0.815178 0.304636 0.534568 0.537143 0.213528 0.047027 0.849884 0.996240 0.518849 0.190230 0.480020 0.552488 0.151169 0.927625 0.191153 0.867796 0.637590 0.800036 0.048480 0.240990 0.131064 0.653571 0.475867 0.381303 0.657585 0.208014 0.669702 
0.745816 0.592967 0.606519 0.016252 0.569855 0.444070 0.449682 0.582707 0.512019 0.577144 0.697173 0.925483 0.162982 0.209463 0.562365 0.719211 0.214801 0.099526 0.905613 0.725405 0.109990 0.677173 0.916647 0.864295 0.590374 0.219299 0.841591 0.658541 0.392856 0.809928 0.213214 0.793311 0.101846 0.732977 0.367894 0.522811 0.179214 0.015712 0.525545 0.008657 0.909686 0.391924 0.074811 0.128093 
0.189902 0.082210 0.793590 0.362386 0.900741 0.255067 0.918250 0.776045 0.211229 0.467474 0.220175 0.908944 0.747092 0.186222 0.985146 0.334450 0.921981 0.258949 0.359941 0.305358 0.892147 0.512284 0.781227 0.977018 0.686782 0.119026 0.177949 0.643596 0.457572 0.070524 0.424107 0.010685 0.516525 0.667103 0.034710 0.423386 0.173850 0.252046 0.650552 0.303991 0.731258 0.007120 0.561034 0.491446 
0.692154 0.573066 0.751368 0.015009 0.846609 0.610965 0.203330 0.818758 0.689497 0.745466 0.900976 0.654774 0.708029 0.959302 0.313080 0.525503 0.221822 0.167535 0.304194 0.392203 0.536992 0.880950 0.381236 0.110086 0.198240 0.342591 0.017878 0.089750 0.323557 0.289750 0.046069 0.017612 0.098438 0.426239 0.746643 0.237270 0.911888 0.203101 0.833557 0.091215 0.188558 0.589024 0.939976 0.683472 
0.184156 0.897519 0.009999 0.467346 0.839120 0.900949 0.862477 0.269274 0.107850 0.514164 0.018065 0.278996 0.223397 0.785761 0.723203 0.535521 0.354797 0.653547 0.629675 0.290674 0.361972 0.444396 0.469775 0.073121 0.648281 0.154942 0.382912 0.106449 0.421563 0.944184 0.297635 0.171146 0.315243 0.860975 0.930725 0.201030 0.234130 0.231383 0.376842 0.152166 0.145385 0.427343 0.793377 0.000219 
0.365403 0.464587 0.197365 0.127680 0.200474 0.531064 0.776127 0.705053 0.444194 0.783984 0.185643 0.851896 0.213218 0.303903 0.459127 0.226377 0.139904 0.476719 0.375631 0.546556 0.449667 0.507244 0.306344 0.544530 0.437997 0.464790 0.831940 0.033349 0.574559 0.766741 0.286107 0.237497 0.298306 0.893054 0.858313 0.222829 0.814023 0.249949 0.718519 0.680462 0.078232 0.919416 0.063427 0.555079 
0.627265 0.400067 0.393893 0.843297 0.652600 0.906657 0.077462 0.543647 0.889180 0.788966 0.701750 0.233388 0.826522 0.503299 0.406415 0.253649 0.566550 0.510711 0.580972 0.940655 0.523027 0.507824 0.615835 0.317620 0.984885 0.467589 0.383911 0.968589 0.196059 0.301758 0.651081 0.273590 0.225683 0.375076 0.904593 0.275745 0.560849 0.814437 0.049363 0.319696 0.411911 0.081404 0.225114 0.562094 
0.781524 0.106569 0.446530 0.959302 0.077183 0.839585 0.230876 0.187096 0.310154 0.768415 0.756809 0.913115 0.728796 0.377569 0.850609 0.985862 0.171463 0.139918 0.523810 0.426435 0.373972 0.218186 0.024398 0.801284 0.525109 0.802861 0.273848 0.435444 0.803885 0.334731 0.640912 0.917045 0.390360 0.107811 0.644956 0.508672 0.059295 0.963954 0.424950 0.600140 0.577971 0.048120 0.984093 0.863880 
0.081336 0.647917 0.893462 0.192407 0.894238 0.266354 0.030246 0.206799 0.697425 0.803583 0.198085 0.400129 0.641771 0.532918 0.362671 0.422785 0.234940 0.728964 0.527589 0.552176 0.221653 0.372220 0.881372 0.074244 0.039188 0.633789 0.941799 0.293051 0.714216 0.264030 0.344548 0.937440 0.866919 0.889396 0.195890 0.474628 0.858292 0.528792 0.359042 0.398013 0.177985 0.194656 0.586483 0.227730 
0.931006 0.991177 0.931598 0.735953 0.705339 0.936381 0.986021 0.185749 0.015751 0.865726 0.930536 0.236997 0.269034 0.765693 0.849453 0.729142 0.114442 0.252258 0.228176 0.316672 0.849183 0.748310 0.358888 0.206488 0.113477 0.955058 0.824014 0.659705 0.425616 0.070966 0.189579 0.337660 0.153110 0.406674 0.878492 0.942679 0.846714 0.839693 0.189523 0.890295 0.091547 0.102721 0.863319 0.509851 
0.777521 0.675423 0.604214 0.051167 0.203063 0.254075 0.684536 0.417753 0.382757 0.864116 0.391974 0.192402 0.766642 0.866239 0.830216 0.361743 0.499810 0.634771 0.304785 0.596833 0.494429 0.072895 0.137193 0.709267 0.656836 0.503984 0.769897 0.740643 0.257290 0.502418 0.493235 0.371472 0.925375 0.024890 0.374448 0.734169 0.088733 0.922575 0.352750 0.949049 0.215216 0.702242 0.159747 0.766303 
0.481375 0.429769 0.733159 0.511944 0.635484 0.533440 0.156297 0.408095 0.683921 0.324978 0.150623 0.272030 0.835027 0.882182 0.592814 0.022688 0.554993 0.811516 0.334763 0.065906 0.791969 0.798238 0.506852 0.910345 0.343485 0.978746 0.072423 0.524108 0.979146 0.029397 0.380024 0.592519 0.561781 0.442488 0.565840 0.673712 0.493032 0.012603 0.988156 0.111933 0.604161 0.848677 0.768050 0.538602 
0.433430 0.650991 0.895841 0.114929 0.021868 0.076497 0.690648 0.307668 0.659472 0.942405 0.694971 0.913799 0.916973 0.960247 0.248852 0.200070 0.769229 0.609461 0.689133 0.842309 0.483999 0.614263 0.109003 0.968318 0.239410 0.116120 0.562875 0.849935 0.066653 0.630433 0.362964 0.840356 0.587310 0.038467 0.107395 0.147234 0.760541 0.663211 0.816413 0.010140 0.239832 0.163213 0.008825 0.073406 
0.446060 0.583129 0.367797 0.638236 0.814031 0.237140 0.676024 0.419513 0.779577 0.975619 0.591872 0.697306 0.093132 0.014772 0.425526 0.991079 0.002088 0.969247 0.166766 0.925422 0.426806 0.526069 0.915754 0.750667 0.734192 0.520369 0.395854 0.212597 0.277242 0.207996 0.175511 0.243175 0.000893 0.194256 0.556316 0.824400 0.312287 0.707346 0.016619 0.343851 0.129969 0.079368 0.932505 0.865582 
0.306138 0.743337 0.208687 0.160844 0.019761 0.469896 0.973771 0.768508 0.060423 0.505301 0.206301 0.899529 0.176467 0.687877 0.763227 0.391187 0.979000 0.025461 0.413002 0.918670 0.763375 0.214718 0.140039 0.159501 0.931430 0.324363 0.717718 0.306619 0.954818 0.601613 0.528994 0.756538 0.378662 0.498333 0.761536 0.718746 0.772072 0.799353 0.983343 0.557318 0.534752 0.044805 0.342756 0.584633 
0.504111 0.637155 0.533733 0.057404 0.849479 0.876603 0.804337 0.827384 0.725511 0.296199 0.341457 0.379641 0.794500 0.571810 0.766899 0.355862 0.696246 0.511618 0.119956 0.813189 0.057539 0.806746 0.640988 0.162066 0.482542 0.895607 0.366171 0.387082 0.154229 0.485155 0.928917 0.290886 0.018143 0.553957 0.469811 0.480278 0.215244 0.136463 0.483756 0.925627 0.748046 0.730675 0.467176 0.567932 
0.506855 0.499198 0.929034 0.555713 0.164878 0.970298 0.078763 0.369105 0.310665 0.231665 0.889315 0.120159 0.746341 0.505101 0.513030 0.080805 0.362609 0.735887 0.244972 0.936308 0.736916 0.888249 0.467811 0.909295 0.261092 0.735075 0.615996 0.562267 0.915982 0.249783 0.679683 0.633017 0.077044 0.284740 0.987973 0.868256 0.601684 0.775246 0.778473 0.176784 0.653371 0.930524 0.930142 0.997453 
0.819347 0.939615 0.215368 0.140271 0.721877 0.406522 0.980492 0.131940 0.956341 0.024693 0.639301 0.482447 0.052967 0.355529 0.452271 0.114397 0.652897 0.182117 0.637861 0.676646 0.415313 0.709289 0.471930 0.676083 0.321400 0.995613 0.389256 0.160656 0.666269 0.315673 0.676361 0.608544 0.920876 0.624895 0.484477 0.871709 0.484889 0.724025 0.849141 0.653272 0.799153 0.438394 0.958186 0.028321 
0.796944 0.600710 0.980764 0.364610 0.376307 0.899504 0.577216 0.024542 0.867805 0.906683 0.985506 0.133625 0.660989 0.732458 0.524623 0.533847 0.964721 0.331847 0.406502 0.898116 0.677650 0.442190 0.239299 0.906458 0.481841 0.827996 0.182343 0.958287 0.325085 0.884537 0.340778 0.557335 0.662214 0.072136 0.008390 0.820457 0.737644 0.361151 0.128936 0.066494 0.547106 0.109735 0.842509 0.176153 
0.646968 0.635593 0.426083 0.197673 0.574300 0.052498 0.470999 0.768683 0.884527 0.161956 0.586737 0.386984 0.757056 0.266475 0.112858 0.915170 0.647557 0.146217 0.345449 0.760994 0.706787 0.686960 0.671567 0.306060 0.475309 0.807566 0.489306 0.233155 0.592903 0.611573 0.220076 0.315630 0.974520 0.382036 0.423226 0.271781 0.942668 0.734058 0.579587 0.239753 0.839742 0.409943 0.444325 0.890275 
0.375547 0.701756 0.275066 0.000154 0.951288 0.317201 0.208709 0.402607 0.897433 0.939831 0.736805 0.425260 0.707745 0.570233 0.176789 0.259606 0.082050 0.937346 0.833225 0.173696 0.924553 0.850410 0.848414 0.684060 0.172400 0.622839 0.331647 0.244904 0.866016 0.376749 0.284081 0.780246 0.238943 0.084123 0.428920 0.914032 0.980414 0.594799 0.457071 0.043793 0.428107 0.241248 0.960584 0.368667 
0.814203 0.860525 0.734558 0.809671 0.630110 0.852626 0.842882 0.421211 0.198164 0.568267 0.925636 0.998178 0.866922 0.902937 0.422111 0.941097 0.772201 0.990880 0.335638 0.502752 0.696017 0.052234 0.778210 0.857212 0.529105 0.855195 0.802045 0.487485 0.060831 0.926251 0.376914 0.398287 0.849039 0.292555 0.944646 0.079046 0.081936 0.805188 0.448101 0.291395 0.859291 0.129216 0.103271 0.260090 
0.530272 0.381945 0.537326 0.903225 0.066038 0.854761 0.605807 0.342632 0.503547 0.996076 0.997288 0.102244 0.824443 0.370983 0.927561 0.576546 0.703731 0.761363 0.635165 0.998791 0.835825 0.994699 0.435310 0.762549 0.125109 0.729410 0.453628 0.603003 0.640253 0.899981 0.737407 0.450863 0.839948 0.253424 0.767161 0.963919 0.456055 0.330070 0.915986 0.818935 0.132751 0.133073 0.709419 0.367676 
0.351002 0.708574 0.382394 0.437803 0.207982 0.591637 0.331265 0.891494 0.528299 0.925760 0.493807 0.049312 0.720509 0.164995 0.323572 0.526401 0.417333 0.313296 0.286014 0.274389 0.133416 0.143842 0.603190 0.615770 0.723129 0.782508 0.119041 0.337622 0.845317 0.355006 0.719992 0.286347 0.113293 0.290678 0.186253 0.233206 0.158971 0.772748 0.040685 0.369218 0.734146 0.744268 0.801482 0.589790 
0.941062 0.519490 0.390498 0.362517 0.075539 0.245381 0.700228 0.541658 0.585112 0.689442 0.422159 0.964231 0.561286 0.928765 0.168899 0.604258 0.788971 0.547929 0.739468 0.392455 0.472953 0.018682 0.194314 0.584385 0.139706 0.517579 0.048687 0.302262 0.043126 0.382081 0.478690 0.199516 0.734033 0.856344 0.140854 0.357888 0.544538 0.099790 0.693108 0.134772 0.922407 0.155704 0.092901 0.774844 
0.875436 0.364473 0.222544 0.361270 0.021289 0.569042 0.628855 0.432038 0.908853 0.760331 0.784087 0.210215 0.986151 0.204823 0.443019 0.785468 0.263278 0.823927 0.591943 0.271670 0.281078 0.785477 0.068418 0.131051 0.115730 0.947688 0.672698 0.535030 0.818741 0.226842 0.519415 0.313119 0.734728 0.573266 0.924564 0.444644 0.646775 0.161674 0.558908 0.841408 0.351985 0.092145 0.960720 0.431142 
0.548511 0.434896 0.844611 0.279898 0.544400 0.965793 0.245070 0.394887 0.778997 0.242042 0.845801 0.038660 0.909387 0.013501 0.755015 0.227102 0.687630 0.813314 0.559603 0.964991 0.666104 0.941951 0.341934 0.572172 0.078040 0.477558 0.727284 0.982970 0.518861 0.523049 0.740857 0.232923 0.198042 0.870655 0.155647 0.586520 0.836154 0.093643 0.068249 0.383079 0.720762 0.174425 0.909557 0.600325 
0.624018 0.686542 0.070830 0.834834 0.899995 0.603809 0.598986 0.390052 0.669162 0.004180 0.994395 0.475974 0.938431 0.736850 0.464420 0.016348 0.177951 0.600175 0.191311 0.764487 0.383396 0.176931 0.435212 0.914503 0.529481 0.627062 0.492243 0.705477 0.287641 0.105126 0.831801 0.567262 0.050581 0.473016 0.989934 0.266421 0.331717 0.557219 0.694175 0.504986 0.088326 0.900439 0.132252 0.442394 
0.586289 0.227243 0.368785 0.978502 0.829919 0.944634 0.902714 0.798720 0.060983 0.580627 0.280418 0.249841 0.406804 0.278793 0.608316 0.812971 0.975768 0.944083 0.531336 0.066416 0.113651 0.832062 0.400591 0.677957 0.879978 0.331796 0.276370 0.550994 0.981310 0.468971 0.707171 0.431801 0.037866 0.720102 0.174575 0.211005 0.115280 0.836429 0.247952 0.324333 0.978152 0.951620 0.430774 0.784624 
0.208304 0.978505 0.113321 0.209585 0.439567 0.576017 0.728253 0.047721 0.502627 0.484254 0.114985 0.183567 0.021808 0.068590 0.425041 0.081272 0.876320 0.935499 0.460772 0.150680 0.371132 0.461949 0.687400 0.719713 0.868135 0.632822 0.272929 0.799597 0.277340 0.141323 0.484885 0.895655 0.137832 0.094140 0.649836 0.849720 0.371858 0.118022 0.525343 0.646175 0.015163 0.113291 0.424114 0.160648 
0.302499 0.975076 0.915492 0.662616 0.100901 0.184401 0.635717 0.129080 0.072033 0.279989 0.767184 0.048472 0.593168 0.684550 0.741575 0.696029 0.159810 0.829714 0.175661 0.436034 0.137600 0.901438 0.231235 0.723230 0.836474 0.815262 0.178236 0.555489 0.538689 0.034172 0.439990 0.057607 0.781131 0.589859 0.314422 0.292374 0.145944 0.132486 0.342155 0.071938 0.873410 0.143270 0.084789 0.326355 
0.468585 0.290492 0.040934 0.438238 0.411713 0.676344 0.206466 0.302539 0.550541 0.315766 0.719875 0.612181 0.391954 0.250543 0.174704 0.393090 0.418920 0.848033 0.398870 0.227683 0.517903 0.894572 0.518927 0.871550 0.270057 0.596234 0.722588 0.104212 0.089630 0.059269 0.665970 0.644952 0.332907 0.241759 0.639370 0.538934 0.717740 0.655683 0.822105 0.198788 0.885627 0.558866 0.179473 0.385984 
0.230352 0.340386 0.232191 0.409503 0.388673 0.485068 0.101011 0.565410 0.533853 0.597157 0.472610 0.287827 0.874414 0.498655 0.433659 0.331695 0.213291 0.874352 0.509429 0.987205 0.542434 0.387171 0.902805 0.459674 0.246549 0.488426 0.074325 0.535894 0.540187 0.721319 0.302717 0.564463 0.297900 0.166827 0.496032 0.574228 0.407996 0.181377 0.889319 0.709020 0.556609 0.378007 0.531488 0.365282 
0.847675 0.996952 0.357147 0.845232 0.649719 0.116344 0.575398 0.359519 0.256832 0.277542 0.095931 0.051022 0.783707 0.272233 0.755959 0.522703 0.608561 0.124947 0.543346 0.339857 0.972179 0.276607 0.677056 0.808486 0.097910 0.775474 0.357248 0.835164 0.589816 0.333549 0.347503 0.771685 0.818776 0.255123 0.880510 0.313150 0.851639 0.129490 0.311335 0.104599 0.641008 0.197011 0.865487 0.158288 
0.196081 0.790801 0.891772 0.499717 0.568322 0.908556 0.314533 0.222418 0.103865 0.652676 0.386236 0.135774 0.345772 0.181553 0.927766 0.650919 0.613429 0.792612 0.366776 0.926961 0.110001 0.613429 0.146723 0.946892 0.807300 0.106710 0.905747 0.344671 0.248792 0.209890 0.658231 0.600019 0.021244 0.810384 0.258702 0.040542 0.972336 0.266720 0.515945 0.610823 0.302649 0.385948 0.394049 0.240155 
0.224930 0.796526 0.489582 0.225594 0.196373 0.790192 0.886385 0.705110 0.773312 0.437557 0.026120 0.598927 0.192407 0.491722 0.070150 0.779517 0.841976 0.393487 0.198260 0.968794 0.805251 0.950586 0.296835 0.120924 0.251497 0.090704 0.120966 0.930761 0.291325 0.666638 0.150153 0.644273 0.993784 0.355804 0.962570 0.839804 0.529952 0.925729 0.731462 0.297834 0.920521 0.602323 0.450886 0.223823 
0.172449 0.629433 0.214705 0.710344 0.623182 0.549780 0.479807 0.232000 0.425479 0.098359 0.391645 0.459570 0.381509 0.616411 0.578196 0.405758 0.041364 0.528226 0.924642 0.810467 0.879536 0.594861 0.135696 0.440877 0.711467 0.834623 0.623589 0.473747 0.287930 0.128876 0.507625 0.223162 0.004523 0.410503 0.006553 0.124586 0.683619 0.242002 0.232234 0.926040 0.284686 0.258754 0.455800 0.969933 
0.226883 0.812550 0.325597 0.429681 0.329972 0.743894 0.338014 0.784171 0.812373 0.853290 0.551791 0.780754 0.267116 0.601120 0.164652 0.571784 0.894562 0.203034 0.431762 0.225677 0.236941 0.576645 0.141958 0.332272 0.133458 0.922597 0.871559 0.738308 0.933127 0.916306 0.886823 0.615468 0.785361 0.432976 0.662376 0.763249 0.883874 0.442825 0.693483 0.297792 0.436589 0.676617 0.904297 0.276158 
0.433340 0.448987 0.901179 0.413612 0.873884 0.919976 0.390735 0.635238 0.950947 0.046948 0.423837 0.740937 0.833060 0.325802 0.849390 0.963048 0.557972 0.017663 0.027882 0.445368 0.208842 0.654773 0.977922 0.848764 0.717731 0.070625 0.306326 0.036772 0.501796 0.163875 0.023004 0.386680 0.792472 0.685983 0.362129 0.225931 0.587825 0.529410 0.718913 0.714653 0.650948 0.140532 0.412386 0.757368 
0.310335 0.829178 0.006963 0.931828 0.761706 0.669131 0.654143 0.693220 0.128122 0.130155 0.390708 0.783048 0.636703 0.408086 0.415087 0.656256 0.269537 0.522340 0.253029 0.435738 0.275367 0.664817 0.541519 0.114736 0.583641 0.585286 0.490649 0.248472 0.504152 0.912613 0.065493 0.785353 0.349402 0.175499 0.364477 0.446173 0.049098 0.694217 0.882758 0.739744 0.355229 0.827369 0.893999 0.059428 
0.925194 0.126575 0.179178 0.144281 0.756857 0.501038 0.264374 0.611876 0.057062 0.035361 0.624142 0.139264 0.431683 0.634897 0.067267 0.558705 0.437385 0.718539 0.629714 0.569719 0.723064 0.328044 0.327375 0.876215 0.821801 0.260505 0.127967 0.246390 0.108713 0.145016 0.672092 0.850027 0.148725 0.370112 0.264002 0.795561 0.423215 0.651663 0.329478 0.212790 0.048374 0.289520 0.279409 0.684913 
0.427139 0.508557 0.770621 0.017436 0.546441 0.148353 0.963717 0.148830 0.383276 0.508443 0.513406 0.655166 0.477675 0.609302 0.012915 0.611488 0.342337 0.528026 0.072106 0.656430 0.418184 0.338556 0.854138 0.286378 0.345383 0.288221 0.390960 0.661274 0.314205 0.376538 0.457848 0.427416 0.690231 0.407742 0.914879 0.774630 0.651327 0.098375 0.242698 0.401690 0.950613 0.922793 0.937370 0.061033 
0.185621 0.712127 0.180174 0.421493 0.544768 0.247525 0.791300 0.256499 0.455357 0.123755 0.770552 0.950268 0.433129 0.723495 0.613298 0.229893 0.545324 0.842519 0.636507 0.188758 0.293647 0.060673 0.341674 0.205880 0.659542 0.793903 0.999839 0.372838 0.859209 0.125139 0.539677 0.465360 0.639707 0.295940 0.064552 0.568344 0.104087 0.054296 0.912581 0.589537 0.565406 0.875536 0.441500 0.425965 
0.907102 0.249109 0.512618 0.948043 0.082319 0.973705 0.104563 0.393177 0.865531 0.204886 0.662433 0.611727 0.789488 0.640782 0.732784 0.412292 0.281549 0.916387 0.900779 0.018370 0.993955 0.131456 0.845707 0.587928 0.535903 0.724671 0.564838 0.427112 0.189126 0.615403 0.157123 0.815253 0.768610 0.259019 0.847081 0.758147 0.093864 0.396434 0.687246 0.861699 0.273554 0.984526 0.177401 0.493316 
0.981375 0.527899 0.300868 0.730084 0.350801 0.901128 0.558631 0.774058 0.698910 0.139654 0.013440 0.576079 0.718795 0.213083 0.681975 0.156159 0.808960 0.357278 0.321351 0.674274 0.739648 0.646497 0.127099 0.094902 0.560892 0.420939 0.638407 0.072116 0.449604 0.768123 0.374010 0.552162 0.445710 0.760722 0.669946 0.355113 0.933868 0.950572 0.391864 0.968746 0.291093 0.287822 0.109295 0.510506 
0.437202 0.384952 0.873141 0.303966 0.702350 0.713338 0.412078 0.009563 0.566473 0.311833 0.369355 0.967777 0.572560 0.660489 0.675458 0.354961 0.067065 0.294759 0.346483 0.073279 0.252376 0.879805 0.947519 0.976783 0.938150 0.805329 0.869423 0.331292 0.489035 0.243742 0.406741 0.348076 0.120638 0.628153 0.451534 0.952529 0.227929 0.520488 0.219347 0.533936 0.741796 0.071880 0.680292 0.071318 
0.112552 0.802920 0.825411 0.152232 0.282627 0.190482 0.269317 0.459916 0.120125 0.794814 0.992944 0.620813 0.696315 0.564081 0.212104 0.920875 0.250897 0.472885 0.787300 0.521005 0.474763 0.503407 0.208243 0.034866 0.200223 0.943153 0.728637 0.605295 0.998991 0.997535 0.295764 0.113254 0.022747 0.981016 0.115948 0.519678 0.897123 0.206934 0.994737 0.207479 0.908844 0.049849 0.590730 0.685666 
0.258389 0.666929 0.998519 0.990580 0.147449 0.261246 0.457576 0.537113 0.274117 0.338002 0.905937 0.253703 0.959979 0.883717 0.997967 0.378025 0.281246 0.871834 0.596107 0.418067 0.160972 0.907971 0.934151 0.777913 0.834196 0.539982 0.936151 0.673796 0.257766 0.960209 0.920907 0.843590 0.855551 0.877514 0.970199 0.755107 0.805459 0.687648 0.814470 0.248046 0.639138 0.655544 0.626466 0.086269 
0.407611 0.982345 0.381542 0.851389 0.621998 0.513965 0.203421 0.586964 0.760107 0.017457 0.595681 0.431161 0.024463 0.917219 0.771735 0.147676 0.097850 0.602427 0.803384 0.173180 0.722879 0.843149 0.372002 0.966594 0.963570 0.164989 0.135827 0.720343 0.519482 0.461157 0.167566 0.516365 0.192770 0.833542 0.021679 0.904244 0.159994 0.021487 0.298627 0.411151 0.100215 0.900695 0.247009 0.674996 
0.594127 0.937557 0.513620 0.671017 0.555169 0.667634 0.695653 0.482854 0.186584 0.191373 0.343255 0.986388 0.041991 0.876726 0.017981 0.373265 0.570402 0.333413 0.296899 0.970034 0.198411 0.277396 0.046184 0.738134 0.064602 0.457792 0.120533 0.989755 0.119305 0.620104 0.625734 0.008523 0.577903 0.242571 0.113374 0.131673 0.279294 0.982271 0.649054 0.121144 0.207737 0.058388 0.388601 0.600892 
0.262972 0.572450 0.750927 0.262102 0.103032 0.664755 0.026562 0.269443 0.233260 0.456462 0.507015 0.915574 0.181710 0.311180 0.096848 0.697594 0.242031 0.247051 0.457474 0.921832 0.097097 0.410832 0.167223 0.944848 0.537293 0.573860 0.548801 0.825349 0.491872 0.447109 0.445668 0.842377 0.982989 0.335355 0.552355 0.832413 0.782274 0.647338 0.693974 0.946107 0.202389 0.205645 0.422208 0.443118 
0.603256 0.083861 0.409304 0.902739 0.696676 0.928268 0.176354 0.402046 0.311357 0.444572 0.340340 0.876053 0.935623 0.422949 0.818128 0.917205 0.742630 0.904952 0.836498 0.523512 0.481298 0.482345 0.603575 0.491729 0.854799 0.595309 0.565678 0.347362 0.568137 0.487627 0.645240 0.924139 0.457128 0.229657 0.400363 0.228811 0.022469 0.122676 0.918315 0.304207 0.725006 0.310941 0.821805 0.371409 
0.714662 0.414871 0.932901 0.257981 0.316755 0.780700 0.637984 0.860896 0.978115 0.383087 0.923132 0.105518 0.250594 0.439316 0.892050 0.115698 0.052180 0.543181 0.987953 0.527017 0.576832 0.015047 0.943777 0.725196 0.731959 0.993992 0.243755 0.063133 0.060433 0.812988 0.469535 0.180311 0.098229 0.165734 0.624289 0.912799 0.624650 0.182014 0.166385 0.085869 0.550510 0.045029 0.043391 0.375440 
0.222399 0.180776 0.435856 0.852526 0.913989 0.289534 0.652586 0.450498 0.720689 0.368135 0.875622 0.322532 0.359709 0.079824 0.001972 0.089447 0.162544 0.262883 0.778366 0.457284 0.483704 0.397504 0.742222 0.991251 0.372839 0.020941 0.520525 0.664835 0.560846 0.355663 0.004250 0.503820 0.718604 0.166309 0.317962 0.584776 0.758050 0.362722 0.176945 0.028212 0.502397 0.110577 0.640800 0.568439 
0.118435 0.995781 0.043073 0.416792 0.785025 0.040169 0.735137 0.747264 0.951922 0.580925 0.531022 0.947809 0.522962 0.455862 0.534325 0.943107 0.246637 0.980183 0.977598 0.393436 0.406340 0.988564 0.206778 0.812299 0.847216 0.081648 0.210686 0.495374 0.163017 0.056484 0.609941 0.919381 0.821164 0.331055 0.151280 0.205247 0.788252 0.340865 0.746306 0.737750 0.934325 0.572643 0.790596 0.796073 
0.297048 0.515731 0.161855 0.079738 0.543218 0.859334 0.669368 0.599053 0.702671 0.923348 0.893825 0.056847 0.301749 0.912678 0.572033 0.413253 0.714794 0.804934 0.800388 0.241698 0.341537 0.553801 0.051954 0.774433 0.496519 0.263371 0.755267 0.573714 0.743239 0.395375 0.058108 0.069111 0.821807 0.314238 0.687216 0.502394 0.157136 0.271993 0.516324 0.635237 0.430618 0.848412 0.360535 0.829385 
0.318686 0.885452 0.367411 0.936710 0.407462 0.942976 0.045395 0.321356 0.817023 0.996753 0.974154 0.965618 0.748353 0.174455 0.581035 0.387916 0.758703 0.942963 0.373920 0.137288 0.320278 0.495674 0.861111 0.497022 0.071227 0.000402 0.750555 0.541959 0.940776 0.679033 0.023709 0.414045 0.687039 0.962216 0.135740 0.041031 0.281779 0.360994 0.827993 0.776419 0.624891 0.703285 0.864970 0.334064 
0.420231 0.644430 0.058174 0.822561 0.811186 0.071352 0.993101 0.374599 0.406130 0.479332 0.226104 0.450315 0.903524 0.366053 0.147893 0.763523 0.864489 0.614756 0.772877 0.407154 0.273641 0.842025 0.955239 0.238375 0.244444 0.823146 0.945893 0.662800 0.997157 0.595933 0.485764 0.948131 0.076116 0.169625 0.057704 0.553698 0.808630 0.849452 0.661319 0.213573 0.581185 0.838466 0.274542 0.456949 
0.503989 0.467576 0.842878 0.933664 0.172913 0.289109 0.299741 0.987130 0.368709 0.219929 0.180783 0.727799 0.281851 0.439696 0.398894 0.621286 0.809795 0.324510 0.414152 0.622596 0.064767 0.881949 0.007796 0.742665 0.177609 0.556017 0.255532 0.506111 0.949103 0.049212 0.434514 0.915070 0.002346 0.186189 0.186438 0.501673 0.471047 0.759934 0.446586 0.904239 0.979505 0.919056 0.179898 0.147495 
0.086615 0.097450 0.890764 0.632438 0.748426 0.054437 0.808140 0.792545 0.203819 0.935969 0.314374 0.596638 0.688845 0.665807 0.015558 0.305713 0.356501 0.058197 0.596732 0.601793 0.659620 0.355436 0.792326 0.473390 0.754624 0.964316 0.579846 0.959519 0.360038 0.941702 0.712537 0.773093 0.484113 0.418523 0.416643 0.666448 0.017457 0.539430 0.904805 0.271222 0.133302 0.316674 0.039801 0.756844 
0.263430 0.967891 0.058292 0.987996 0.292561 0.212569 0.184055 0.426643 0.500223 0.505276 0.015839 0.276095 0.435573 0.193279 0.953251 0.651738 0.673365 0.456134 0.421818 0.651257 0.084764 0.374331 0.665284 0.084945 0.942734 0.909902 0.996610 0.733555 0.164808 0.230349 0.188517 0.426543 0.013836 0.174654 0.173321 0.558928 0.577284 0.134212 0.413014 0.798911 0.592554 0.569401 0.802017 0.345495 
0.804032 0.617672 0.207114 0.624935 0.248934 0.482161 0.468649 0.841433 0.918226 0.782464 0.777763 0.461923 0.484664 0.131080 0.214207 0.170853 0.402708 0.540731 0.927599 0.832283 0.214463 0.355172 0.720681 0.829945 0.229614 0.006572 0.672202 0.559119 0.800222 0.124295 0.040624 0.485699 0.100456 0.191678 0.634971 0.946994 0.482121 0.236905 0.243478 0.530240 0.914108 0.486883 0.687523 0.321824 
0.028190 0.157059 0.088237 0.426489 0.271205 0.532624 0.511049 0.329780 0.212399 0.999306 0.344481 0.071249 0.396553 0.937317 0.027847 0.024629 0.052664 0.951740 0.135912 0.430408 0.199291 0.764919 0.179875 0.843800 0.712065 0.122545 0.260545 0.477885 0.103203 0.076028 0.999000 0.901372 0.589563 0.690308 0.013152 0.759547 0.340598 0.664460 0.146522 0.246196 0.546806 0.115467 0.486105 0.371735 
0.930668 0.399860 0.575717 0.270756 0.370568 0.217447 0.931373 0.084892 0.176163 0.498930 0.579264 0.210340 0.609289 0.740904 0.901578 0.940513 0.009114 0.537940 0.258646 0.443342 0.148983 0.085772 0.982147 0.685485 0.148359 0.755703 0.046734 0.832409 0.275165 0.032674 0.594735 0.715538 0.432607 0.695364 0.433984 0.956915 0.997410 0.078030 0.682880 0.241075 0.856882 0.273314 0.269174 0.807351 
0.732719 0.882374 0.444639 0.827280 0.897760 0.182461 0.555591 0.683595 0.021724 0.031653 0.737787 0.796568 0.872319 0.480195 0.308574 0.643497 0.635700 0.232137 0.929415 0.030765 0.898370 0.477454 0.129844 0.578650 0.287758 0.774525 0.165363 0.309878 0.948377 0.394277 0.834373 0.419630 0.462773 0.154092 0.962343 0.854830 0.247498 0.012791 0.276861 0.816556 0.713573 0.457635 0.206033 0.006528 
0.483132 0.535256 0.090955 0.929742 0.852555 0.737547 0.519612 0.012399 0.423932 0.069654 0.155922 0.577059 0.852339 0.489508 0.084365 0.310756 0.380657 0.946899 0.863009 0.775937 0.746823 0.944553 0.995629 0.783032 0.256328 0.096004 0.027119 0.356816 0.024565 0.607165 0.020671 0.935928 0.717143 0.870404 0.263861 0.479235 0.197098 0.226960 0.361503 0.330783 0.747898 0.008223 0.183441 0.266163 
0.576981 0.540186 0.778051 0.956527 0.515149 0.552083 0.383797 0.642349 0.623279 0.640321 0.251754 0.271316 0.894723 0.942698 0.610851 0.932102 0.599297 0.694715 0.561502 0.727355 0.781750 0.583559 0.308459 0.130617 0.457895 0.254241 0.601249 0.142664 0.225432 0.508097 0.608188 0.057128 0.759591 0.190244 0.542572 0.406739 0.505700 0.852153 0.780195 0.669818 0.348063 0.128414 0.976097 0.560344 
0.237167 0.443333 0.739041 0.166257 0.110621 0.036207 0.193602 0.353655 0.956412 0.784366 0.849630 0.796271 0.365269 0.779330 0.703720 0.754885 0.918727 0.260889 0.748678 0.236753 0.448625 0.677661 0.014645 0.924263 0.596800 0.648193 0.536733 0.066562 0.006735 0.476066 0.373861 0.997481 0.864401 0.502966 0.975643 0.931332 0.740265 0.954479 0.570660 0.986386 0.519499 0.614670 0.545194 0.967924 
0.456771 0.183593 0.148351 0.177870 0.602733 0.132375 0.432322 0.317502 0.083436 0.761187 0.165488 0.334295 0.329551 0.285815 0.842379 0.954059 0.865420 0.463207 0.075505 0.408620 0.829047 0.175926 0.396085 0.647014 0.649930 0.912170 0.302129 0.254483 0.176728 0.537231 0.699548 0.162480 0.844610 0.589172 0.227980 0.545620 0.585487 0.730007 0.036175 0.320426 0.353211 0.639343 0.391274 0.054974 
0.966366 0.250860 0.619392 0.949724 0.565690 0.075034 0.250281 0.422486 0.571702 0.857550 0.833895 0.024215 0.554312 0.061977 0.089119 0.431130 0.559249 0.233775 0.948563 0.690369 0.238845 0.037261 0.119114 0.404035 0.748008 0.776097 0.614703 0.807934 0.725391 0.562127 0.974683 0.621230 0.023724 0.151188 0.456978 0.169459 0.411575 0.850397 0.792850 0.253205 0.402840 0.673618 0.488961 0.786630 
0.545111 0.285856 0.800430 0.627521 0.010291 0.871490 0.446319 0.238996 0.617626 0.136071 0.739514 0.006668 0.846938 0.446554 0.714001 0.354457 0.588582 0.431784 0.696707 0.512535 0.076849 0.609540 0.661609 0.062282 0.957867 0.254984 0.052039 0.968707 0.638316 0.850351 0.016460 0.193381 0.448105 0.788531 0.947190 0.654141 0.544230 0.822634 0.411891 0.246555 0.548967 0.940628 0.065872 0.462908 
0.517180 0.524639 0.822298 0.543034 0.521724 0.842328 0.928324 0.828422 0.130345 0.553311 0.432199 0.145599 0.017090 0.247622 0.896155 0.921368 0.760060 0.395536 0.009618 0.075011 0.578732 0.966202 0.079954 0.270746 0.383397 0.675333 0.128450 0.424099 0.039845 0.893941 0.000598 0.193784 0.927658 0.140363 0.636685 0.179866 0.406598 0.758914 0.004750 0.812729 0.957221 0.508088 0.939154 0.437442 
0.231659 0.557130 0.374662 0.642325 0.274673 0.507046 0.352083 0.740671 0.596151 0.451654 0.436229 0.729970 0.877570 0.012617 0.892499 0.977145 0.474937 0.735450 0.945877 0.242325 0.396857 0.658355 0.699112 0.107357 0.269123 0.456620 0.817561 0.838738 0.838536 0.023444 0.566375 0.142485 0.522971 0.108803 0.283574 0.052685 0.877681 0.756881 0.750868 0.354458 0.324800 0.118354 0.263988 0.787442 
0.483485 0.415728 0.811155 0.991142 0.470644 0.860423 0.993896 0.257032 0.184161 0.288215 0.896296 0.189612 0.414273 0.274165 0.805517 0.203677 0.891402 0.387694 0.658620 0.108542 0.435952 0.035500 0.964515 0.660184 0.812920 0.963793 0.560342 0.259673 0.351276 0.145915 0.643557 0.905309 0.146234 0.649494 0.076768 0.151722 0.295789 0.361459 0.435862 0.446715 0.463023 0.401974 0.271844 0.335321 
0.625547 0.905706 0.060103 0.813249 0.223062 0.510459 0.779277 0.518251 0.837585 0.951734 0.602445 0.894369 0.660305 0.339202 0.686885 0.267319 0.485452 0.002377 0.226982 0.863220 0.669062 0.529092 0.790501 0.671611 0.246936 0.308111 0.096151 0.959479 0.114610 0.618683 0.291478 0.965598 0.300870 0.658219 0.971081 0.213750 0.808294 0.130595 0.823635 0.446985 0.058132 0.080069 0.253208 0.864502 
0.683622 0.305899 0.092949 0.913122 0.895511 0.565431 0.881724 0.692617 0.251748 0.860701 0.532170 0.042045 0.595952 0.720512 0.774761 0.951078 0.242408 0.979705 0.174733 0.947109 0.826750 0.065414 0.953732 0.494587 0.443208 0.484734 0.255210 0.243773 0.303511 0.233097 0.348305 0.639527 0.028937 0.198342 0.296488 0.302998 0.724564 0.730532 0.479068 0.808583 0.607312 0.954678 0.976361 0.994713 
0.393018 0.645579 0.807282 0.556171 0.201347 0.510864 0.599542 0.274428 0.319707 0.296063 0.052127 0.334830 0.709242 0.209541 0.656127 0.128230 0.541258 0.084368 0.456831 0.176392 0.744050 0.600693 0.261367 0.219760 0.646813 0.549015 0.416268 0.441732 0.948457 0.408499 0.184986 0.356159 0.783024 0.670447 0.141586 0.941133 0.696625 0.588662 0.324272 0.144815 0.338160 0.799579 0.347709 0.430914 
0.364551 0.289887 0.550324 0.305131 0.667199 0.848926 0.105661 0.868659 0.248565 0.257308 0.565777 0.318559 0.840070 0.561708 0.340722 0.187609 0.009756 0.992706 0.633827 0.380415 0.200597 0.442041 0.171483 0.520255 0.801755 0.879753 0.782245 0.423906 0.261591 0.725231 0.483743 0.837080 0.720060 0.523556 0.367621 0.949977 0.411733 0.591185 0.186766 0.561852 0.205913 0.221093 0.445507 0.178757 
0.989268 0.255047 0.896535 0.441651 0.221444 0.220637 0.929209 0.807312 0.378615 0.413670 0.761986 0.109846 0.952108 0.868893 0.492432 0.728588 0.871410 0.987847 0.187682 0.765614 0.219901 0.799873 0.736380 0.990425 0.036904 0.138520 0.330295 0.703537 0.886552 0.884705 0.084513 0.311065 0.394142 0.302223 0.785157 0.637523 0.645497 0.543839 0.060715 0.161110 0.900975 0.926614 0.622243 0.907021 
0.037633 0.359420 0.191179 0.258369 0.666979 0.328207 0.287797 0.685860 0.796803 0.402838 0.475833 0.108417 0.196966 0.699182 0.219769 0.977419 0.560385 0.190490 0.204622 0.858647 0.504108 0.045679 0.364190 0.793403 0.010722 0.011234 0.321255 0.204333 0.087411 0.139139 0.453166 0.084272 0.746945 0.945483 0.438051 0.829903 0.338427 0.609353 0.404911 0.748523 0.376485 0.520572 0.384509 0.895873 
0.885246 0.807289 0.833595 0.138692 0.283212 0.671864 0.304238 0.103238 0.699725 0.223515 0.898633 0.756674 0.191583 0.091351 0.631460 0.792776 0.481419 0.838353 0.499680 0.485933 0.022657 0.205698 0.577377 0.640505 0.340802 0.196278 0.633059 0.445869 0.965746 0.223813 0.383234 0.221234 0.860202 0.316995 0.092303 0.406250 0.154912 0.106645 0.789365 0.331274 0.754722 0.223012 0.881360 0.398257 
0.916376 0.535127 0.062276 0.764019 0.433082 0.431161 0.435686 0.431587 0.525819 0.802122 0.628415 0.762838 0.782284 0.096677 0.058778 0.728073 0.416793 0.503557 0.129012 0.117885 0.213399 0.764368 0.971564 0.653554 0.592453 0.254051 0.148597 0.803872 0.836341 0.275976 0.907593 0.479893 0.922109 0.047850 0.266750 0.489856 0.589833 0.429883 0.244973 0.420193 0.812700 0.719536 0.824232 0.712473 
0.798461 0.585636 0.602111 0.604503 0.984648 0.545491 0.893800 0.646879 0.783577 0.842101 0.477270 0.412070 0.782596 0.838043 0.569500 0.141336 0.255904 0.944492 0.156458 0.556061 0.346807 0.838863 0.094746 0.128152 0.200783 0.054188 0.155216 0.114694 0.222402 0.695305 0.169551 0.706631 0.076276 0.813266 0.566523 0.521787 0.207074 0.547786 0.030687 0.102103 0.951446 0.860467 0.040250 0.894812 
0.100532 0.230213 0.058842 0.213666 0.102946 0.669479 0.579173 0.251834 0.072966 0.839659 0.039481 0.578240 0.755662 0.655879 0.237399 0.769486 0.602267 0.494626 0.424046 0.093104 0.848764 0.982661 0.614656 0.093795 0.426248 0.397083 0.877529 0.428786 0.417926 0.783498 0.418701 0.676692 0.110107 0.624766 0.969577 0.786386 0.807041 0.421989 0.317990 0.884696 0.707808 0.090419 0.955912 0.616479 
0.262557 0.103797 0.239558 0.465297 0.776111 0.519150 0.304632 0.823464 0.591382 0.184855 0.270462 0.714001 0.373127 0.701734 0.404805 0.196011 0.628080 0.779765 0.709111 0.106561 0.449467 0.283517 0.131737 0.582613 0.948244 0.383771 0.009737 0.057514 0.332963 0.676785 0.771285 0.347992 0.038218 0.137487 0.544625 0.635737 0.899831 0.463787 0.078021 0.290781 0.710528 0.493981 0.060512 0.430670 
0.335379 0.641066 0.224921 0.793592 0.967046 0.727471 0.029187 0.510228 0.155497 0.139793 0.485982 0.311722 0.015304 0.795087 0.587714 0.358713 0.833223 0.567608 0.375293 0.333341 0.842781 0.093361 0.553654 0.269576 0.010694 0.811212 0.461145 0.410618 0.837089 0.883227 0.728545 0.918065 0.015870 0.845388 0.350709 0.563557 0.192413 0.786065 0.003053 0.878189 0.101280 0.444586 0.485434 0.897472 
0.684344 0.979537 0.264867 0.583046 0.121731 0.849993 0.862095 0.999745 0.584176 0.578683 0.309437 0.668006 0.808767 0.735550 0.556751 0.278880 0.879014 0.618487 0.729185 0.347297 0.031694 0.034665 0.568301 0.719914 0.220228 0.642874 0.014488 0.697670 0.025397 0.589395 0.996342 0.253719 0.253274 0.126542 0.742920 0.618015 0.830822 0.982795 0.467474 0.328188 0.558502 0.666938 0.427941 0.944414 
0.139067 0.103582 0.600493 0.913429 0.700965 0.903288 0.935287 0.164566 0.955868 0.371870 0.416010 0.688799 0.852739 0.330815 0.060515 0.370358 0.957139 0.547688 0.295565 0.642614 0.504974 0.198938 0.757517 0.624205 0.679012 0.724304 0.021842 0.915032 0.178888 0.241557 0.815187 0.829232 0.757599 0.318806 0.185932 0.963743 0.078268 0.574841 0.471021 0.450170 0.334315 0.391733 0.877942 0.300483 
0.723828 0.188145 0.699904 0.749236 0.634284 0.004075 0.578779 0.146314 0.643545 0.579209 0.902144 0.001997 0.877678 0.871532 0.877282 0.083697 0.777129 0.207810 0.492022 0.290567 0.679374 0.971940 0.845956 0.996202 0.515119 0.747739 0.851660 0.821683 0.382122 0.968405 0.693322 0.541854 0.791148 0.944036 0.360390 0.580016 0.949753 0.402945 0.892805 0.714505 0.676063 0.612668 0.653956 0.641482 
0.107547 0.009318 0.924773 0.808742 0.337971 0.468726 0.344265 0.022610 0.848868 0.057903 0.675749 0.874237 0.418087 0.433462 0.323368 0.046465 0.815637 0.603667 0.443028 0.325442 0.836283 0.780561 0.933727 0.230428 0.964144 0.834449 0.252686 0.533086 0.622286 0.644105 0.023438 0.746255 0.692152 0.109885 0.887840 0.107666 0.288383 0.304249 0.911043 0.443521 0.514363 0.531261 0.876494 0.804648 
0.657117 0.836885 0.658047 0.725234 0.642942 0.542160 0.244630 0.566664 0.859850 0.015061 0.603404 0.440133 0.438382 0.603627 0.650065 0.513526 0.193956 0.085864 0.322752 0.927764 0.149422 0.364251 0.519747 0.392195 0.007031 0.186561 0.895566 0.874088 0.207947 0.518098 0.234417 0.880316 0.210294 0.474881 0.321714 0.579727 0.526712 0.239453 0.247573 0.417751 0.969549 0.217769 0.847080 0.100897 
0.489415 0.480483 0.637092 0.844194 0.634435 0.240690 0.164468 0.795644 0.567530 0.934805 0.801778 0.468608 0.614780 0.432884 0.091947 0.267217 0.579028 0.923835 0.143862 0.386059 0.104048 0.870419 0.784350 0.510541 0.300363 0.304088 0.837750 0.439898 0.600733 0.153837 0.822154 0.378848 0.931979 0.874642 0.336155 0.364442 0.556438 0.546331 0.516207 0.444237 0.554060 0.687779 0.932615 0.177831 
0.779984 0.470255 0.411062 0.611007 0.240729 0.287442 0.651268 0.045430 0.602280 0.358139 0.899183 0.432083 0.455932 0.285205 0.430920 0.586101 0.773390 0.750109 0.504243 0.684625 0.725069 0.505014 0.208761 0.922288 0.579908 0.044999 0.202221 0.562708 0.736671 0.655736 0.690311 0.016501 0.423939 0.153307 0.452159 0.337488 0.158054 0.063008 0.615661 0.102736 0.851065 0.788786 0.656740 0.775768 
0.717937 0.908418 0.363472 0.608916 0.679548 0.171133 0.215763 0.263720 0.458685 0.084193 0.333985 0.953262 0.246559 0.085508 0.346689 0.029069 0.709099 0.865669 0.912413 0.108805 0.916179 0.716929 0.919874 0.692535 0.215191 0.117025 0.938530 0.770134 0.662803 0.328328 0.003748 0.636540 0.789111 0.955732 0.901674 0.626750 0.346264 0.264292 0.932184 0.444847 0.612329 0.797884 0.448491 0.271021 
0.905234 0.418301 0.461971 0.007632 0.284617 0.156551 0.374675 0.345504 0.625135 0.694551 0.975031 0.587344 0.404245 0.668474 0.161765 0.678688 0.458117 0.904664 0.913220 0.218051 0.857878 0.804472 0.171145 0.836773 0.175638 0.884441 0.358520 0.405457 0.928794 0.000826 0.332648 0.964266 0.672327 0.193544 0.295573 0.143175 0.766224 0.964799 0.517453 0.626330 0.774838 0.170436 0.640649 0.618452 
0.891938 0.540850 0.838370 0.560522 0.926780 0.431090 0.706695 0.674691 0.715487 0.728416 0.110769 0.670937 0.924241 0.954894 0.192756 0.666227 0.251665 0.142954 0.987433 0.932011 0.647657 0.224700 0.663956 0.270171 0.143935 0.901211 0.377926 0.628262 0.784271 0.689896 0.081435 0.564866 0.719988 0.889096 0.179659 0.609433 0.198375 0.784536 0.812548 0.430558 0.141375 0.533011 0.903978 0.074858 
0.334666 0.698379 0.399999 0.852669 0.718122 0.244657 0.572270 0.896132 0.247542 0.384342 0.510543 0.643996 0.183324 0.391938 0.684284 0.602884 0.366503 0.533460 0.483004 0.482675 0.728369 0.386105 0.499834 0.990314 0.866552 0.920059 0.207895 0.049320 0.660828 0.750529 0.457325 0.606429 0.638424 0.510005 0.803579 0.373700 0.139319 0.908113 0.223702 0.768972 0.641482 0.405582 0.387239 0.265679 
0.701754 0.082138 0.890541 0.449022 0.477817 0.867441 0.612632 0.351919 0.672245 0.559107 0.835189 0.688147 0.152870 0.541195 0.980875 0.145269 0.435084 0.160778 0.737036 0.473984 0.201306 0.025843 0.198513 0.962240 0.611961 0.311946 0.961838 0.203206 0.795916 0.807746 0.926841 0.625272 0.177532 0.368625 0.408395 0.116936 0.286090 0.459859 0.313226 0.624907 0.904777 0.726427 0.112033 0.094791 
0.198497 0.505942 0.813623 0.334468 0.415253 0.298602 0.368842 0.957673 0.447051 0.993799 0.996009 0.664344 0.973781 0.282448 0.543845 0.369166 0.201049 0.298072 0.792886 0.379761 0.238362 0.290820 0.385080 0.454658 0.527864 0.826156 0.303440 0.304271 0.909882 0.675620 0.175383 0.468076 0.079817 0.524098 0.445731 0.322224 0.510898 0.247372 0.264963 0.279418 0.579437 0.578400 0.880029 0.611698 
0.029638 0.485472 0.824162 0.079428 0.770111 0.122031 0.096112 0.998522 0.067187 0.125593 0.013154 0.208606 0.340848 0.981779 0.087638 0.055757 0.287297 0.604272 0.073801 0.731601 0.194667 0.087088 0.203532 0.346891 0.570137 0.418078 0.912220 0.845625 0.802461 0.013680 0.966010 0.130262 0.353468 0.503438 0.940164 0.715669 0.330564 0.421611 0.498042 0.009004 0.847082 0.845118 0.549165 0.139720 
0.745328 0.855058 0.864880 0.893694 0.308965 0.820341 0.937754 0.485438 0.709403 0.477918 0.971838 0.518819 0.721895 0.609977 0.934531 0.087977 0.875011 0.530121 0.049745 0.207650 0.911448 0.417651 0.314228 0.699424 0.908602 0.709455 0.382588 0.627171 0.440649 0.165182 0.596782 0.948686 0.032572 0.321462 0.349032 0.571259 0.638968 0.575581 0.279009 0.836067 0.240134 0.991409 0.683529 0.911195 
0.495882 0.610526 0.345055 0.442832 0.941194 0.150333 0.836656 0.518771 0.098812 0.568650 0.959663 0.578784 0.922025 0.528709 0.329107 0.976005 0.994171 0.986321 0.878469 0.144858 0.745327 0.847169 0.938135 0.598966 0.363205 0.544936 0.225116 0.552811 0.202824 0.928698 0.851096 0.607883 0.303740 0.164312 0.427178 0.694396 0.427630 0.850647 0.366424 0.004399 0.357949 0.847103 0.527302 0.873063 
0.476500 0.118412 0.062757 0.892765 0.493938 0.275525 0.924922 0.694782 0.245177 0.145136 0.806073 0.780439 0.500378 0.029899 0.804578 0.618400 0.124016 0.071009 0.485664 0.700425 0.883513 0.785880 0.201203 0.526343 0.508534 0.690488 0.029392 0.605362 0.993778 0.420938 0.169025 0.904294 0.661010 0.087190 0.693689 0.124442 0.740842 0.528024 0.906239 0.204795 0.180157 0.738209 0.998581 0.525296 
0.906612 0.602152 0.273747 0.524738 0.685561 0.441856 0.344788 0.666331 0.453018 0.613132 0.406443 0.632295 0.511548 0.040939 0.342662 0.871097 0.827623 0.308107 0.340736 0.013473 0.293335 0.550850 0.762441 0.272754 0.412203 0.299955 0.938985 0.043076 0.915215 0.488997 0.101230 0.324176 0.694970 0.034866 0.320359 0.581186 0.906713 0.952747 0.268567 0.821981 0.317337 0.971595 0.499462 0.127291 
0.612333 0.165601 0.094957 0.450369 0.330265 0.963044 0.345940 0.602286 0.238850 0.129542 0.899466 0.971635 0.559329 0.402452 0.205298 0.118598 0.290136 0.763127 0.582425 0.669067 0.477255 0.827203 0.931210 0.269428 0.990652 0.525553 0.242282 0.915302 0.649724 0.634827 0.913484 0.381746 0.203057 0.596844 0.627332 0.357952 0.658054 0.084739 0.949762 0.353043 0.990760 0.485993 0.328040 0.103341 
0.619256 0.400627 0.675197 0.012402 0.389611 0.797705 0.301110 0.384344 0.162233 0.281652 0.446619 0.480454 0.382522 0.709968 0.187873 0.198499 0.400336 0.001378 0.358868 0.350238 0.472634 0.911910 0.524613 0.613045 0.741733 0.378849 0.712304 0.094088 0.282604 0.952901 0.162723 0.120796 0.744981 0.869787 0.497916 0.168650 0.359941 0.895793 0.550448 0.654057 0.756865 0.425750 0.573056 0.450572 
0.859935 0.528250 0.945089 0.260233 0.528742 0.614396 0.692397 0.378082 0.526328 0.590763 0.742155 0.250398 0.816487 0.612949 0.474841 0.242510 0.563808 0.961389 0.872106 0.064802 0.316898 0.892538 0.662825 0.507409 0.323153 0.463590 0.987398 0.512801 0.778541 0.918984 0.615510 0.662075 0.267024 0.509671 0.721003 0.765531 0.252628 0.757188 0.127590 0.342031 0.058259 0.340970 0.935572 0.640477 
0.808491 0.875312 0.658675 0.797041 0.157361 0.600295 0.756695 0.700938 0.006357 0.045995 0.819830 0.770693 0.420472 0.510747 0.175504 0.316488 0.223770 0.676822 0.677480 0.132876 0.613132 0.204441 0.896609 0.953772 0.609948 0.441918 0.356381 0.270909 0.838729 0.076382 0.268912 0.659087 0.218794 0.966814 0.530819 0.211894 0.743591 0.326395 0.136679 0.272484 0.982293 0.737686 0.010527 0.178512 
0.575535 0.655573 0.425997 0.201311 0.521621 0.642007 0.116860 0.379552 0.728623 0.703839 0.880988 0.327857 0.699432 0.012060 0.953746 0.142079 0.393334 0.484264 0.547566 0.518311 0.173462 0.963603 0.392254 0.083065 0.978342 0.740501 0.817476 0.324631 0.421830 0.110362 0.010903 0.201573 0.998641 0.316666 0.912437 0.983130 0.968232 0.154425 0.943601 0.373533 0.162750 0.077778 0.201234 0.423415 
0.183535 0.789405 0.247090 0.638458 0.440973 0.808146 0.788275 0.868417 0.814707 0.389317 0.360201 0.336167 0.132085 0.893258 0.890983 0.342472 0.338364 0.558445 0.329971 0.826241 0.324545 0.427311 0.299800 0.274805 0.372298 0.430979 0.318645 0.589345 0.997000 0.434982 0.647234 0.078818 0.931301 0.591455 0.576757 0.971622 0.531082 0.996968 0.210153 0.734446 0.710036 0.469109 0.764236 0.984991 
0.239569 0.126080 0.356769 0.691822 0.752293 0.915479 0.274508 0.028169 0.295673 0.188594 0.298397 0.892942 0.037142 0.607224 0.722142 0.385290 0.556517 0.874796 0.299448 0.593271 0.029857 0.925991 0.167030 0.134723 0.711538 0.430436 0.791996 0.954519 0.372505 0.646809 0.943461 0.861884 0.002716 0.088747 0.278652 0.743830 0.435852 0.857880 0.124641 0.401129 0.330923 0.989176 0.250330 0.199379 
0.886819 0.520207 0.704304 0.093601 0.956268 0.895983 0.517625 0.017393 0.426761 0.130943 0.813189 0.030661 0.820491 0.952122 0.852952 0.609434 0.659881 0.813608 0.618918 0.317337 0.108488 0.831196 0.472646 0.756362 0.439514 0.135761 0.507464 0.729756 0.593450 0.512008 0.081585 0.412040 0.861452 0.030969 0.522889 0.093305 0.676313 0.313501 0.603762 0.563486 0.817751 0.321393 0.116538 0.474129 
0.027252 0.899308 0.494346 0.737244 0.444801 0.176319 0.288587 0.323082 0.607648 0.236989 0.149309 0.691065 0.686587 0.892660 0.327357 0.180000 0.678672 0.048697 0.459936 0.412531 0.362234 0.441111 0.200190 0.004974 0.949475 0.784905 0.644639 0.210747 0.417504 0.492843 0.423035 0.319161 0.155353 0.775072 0.195736 0.919909 0.584731 0.855496 0.468058 0.984060 0.456162 0.186725 0.767871 0.392670 
0.485000 0.110760 0.822540 0.978947 0.966281 0.161773 0.138416 0.680112 0.587158 0.802605 0.988260 0.403187 0.544236 0.260640 0.735401 0.888328 0.731810 0.911884 0.773943 0.972629 0.152528 0.539060 0.727902 0.303407 0.989261 0.085458 0.720094 0.013792 0.875362 0.609221 0.338484 0.989026 0.079068 0.526322 0.834482 0.346636 0.617719 0.270463 0.714342 0.430431 0.395032 0.665688 0.042593 0.951772 
0.168604 0.631506 0.337035 0.754422 0.503316 0.030340 0.624442 0.967086 0.326589 0.785047 0.122911 0.489530 0.494343 0.978937 0.813243 0.300939 0.538766 0.569869 0.090727 0.453032 0.226730 0.138808 0.060989 0.363301 0.262606 0.570837 0.334852 0.631658 0.903570 0.034363 0.149966 0.487502 0.011951 0.149385 0.145763 0.677038 0.523284 0.710431 0.566169 0.691921 0.217233 0.714580 0.978316 0.173843 
0.980883 0.084214 0.096352 0.202629 0.216683 0.345455 0.465212 0.795599 0.858637 0.979056 0.707459 0.349316 0.275384 0.009848 0.829060 0.996368 0.468062 0.919745 0.137561 0.143498 0.088057 0.538556 0.951952 0.780290 0.392534 0.271749 0.849557 0.137541 0.612710 0.632780 0.864025 0.239542 0.548793 0.441536 0.788708 0.818779 0.377410 0.704864 0.152478 0.752712 0.584436 0.397974 0.921059 0.737346 
0.716036 0.412197 0.832614 0.173698 0.511975 0.742389 0.532929 0.581258 0.779226 0.511403 0.091533 0.508985 0.576332 0.930493 0.748016 0.563453 0.868547 0.230905 0.232489 0.644548 0.818428 0.748220 0.543856 0.672847 0.242345 0.443222 0.766643 0.995710 0.587659 0.933157 0.230641 0.541143 0.737870 0.701904 0.099876 0.900353 0.768614 0.015266 0.118855 0.073396 0.844503 0.040699 0.531040 0.334788 
0.496381 0.708709 0.435236 0.910200 0.048421 0.032090 0.441158 0.716436 0.920659 0.577950 0.350977 0.905241 0.011047 0.631465 0.980981 0.530924 0.658991 0.215670 0.253242 0.860474 0.129403 0.807029 0.238761 0.325736 0.250552 0.924479 0.642292 0.333943 0.523340 0.899894 0.843448 0.742788 0.676491 0.367334 0.639558 0.382946 0.423843 0.777823 0.812444 0.053021 0.848104 0.902902 0.950734 0.614149 
0.468838 0.102378 0.262400 0.262499 0.749405 0.355669 0.809579 0.958638 0.453202 0.843271 0.382682 0.645241 0.710471 0.460031 0.236084 0.952439 0.297511 0.616458 0.039525 0.599096 0.382016 0.460177 0.512516 0.379491 0.227258 0.022794 0.877801 0.050922 0.387459 0.979162 0.456144 0.140328 0.108964 0.119305 0.159843 0.790467 0.835633 0.600120 0.427471 0.463199 0.186401 0.346996 0.930038 0.213841 
0.059218 0.810902 0.608320 0.186252 0.006268 0.775432 0.660446 0.257331 0.936233 0.330058 0.376214 0.343269 0.782804 0.970331 0.826912 0.848347 0.412922 0.281297 0.963163 0.052431 0.061975 0.604481 0.034495 0.146200 0.494080 0.358009 0.536657 0.375955 0.009380 0.372950 0.726320 0.028128 0.836577 0.843201 0.918142 0.381229 0.010356 0.791169 0.396365 0.902146 0.520814 0.261070 0.420270 0.989243 
0.687173 0.634490 0.580001 0.433753 0.569252 0.495045 0.996001 0.096736 0.600380 0.849531 0.989908 0.923872 0.733803 0.332967 0.358197 0.052181 0.931618 0.431915 0.085773 0.078524 0.211318 0.815256 0.903188 0.294114 0.631724 0.809215 0.462454 0.428522 0.982918 0.947831 0.173624 0.391843 0.272008 0.035899 0.075153 0.207123 0.004473 0.420402 0.451309 0.094691 0.790435 0.272006 0.483999 0.481944 
0.041536 0.897352 0.961773 0.912066 0.253582 0.093961 0.421517 0.171899 0.421441 0.363921 0.027007 0.890741 0.447775 0.643904 0.192562 0.488061 0.578504 0.827392 0.300006 0.265058 0.873978 0.269925 0.475738 0.157205 0.374744 0.253172 0.268223 0.534877 0.678305 0.969150 0.937606 0.180539 0.001480 0.118255 0.004780 0.583122 0.738242 0.582170 0.981064 0.264559 0.859850 0.954762 0.789497 0.122333 
0.071999 0.619317 0.062887 0.187022 0.442867 0.102113 0.312001 0.365527 0.960535 0.735190 0.729633 0.013126 0.283053 0.849413 0.870424 0.628606 0.776619 0.396720 0.413286 0.631218 0.538145 0.876021 0.821620 0.161480 0.160504 0.410159 0.968066 0.479454 0.448756 0.559113 0.851313 0.181654 0.132681 0.338652 0.681433 0.527435 0.205555 0.088219 0.974592 0.541237 0.484012 0.291743 0.874662 0.050010 
0.517789 0.415489 0.724528 0.707322 0.819249 0.707368 0.183906 0.864758 0.343035 0.374768 0.304193 0.867740 0.722017 0.664494 0.927054 0.400057 0.837653 0.697003 0.446841 0.269113 0.708000 0.008869 0.600718 0.752455 0.167761 0.197055 0.422301 0.400162 0.051270 0.939199 0.288046 0.405072 0.765765 0.198928 0.327370 0.205434 0.589526 0.062620 0.194124 0.821187 0.860302 0.129437 0.270823 0.606358 
0.098739 0.643594 0.903069 0.760097 0.842578 0.096518 0.690407 0.257907 0.867214 0.059969 0.215163 0.364872 0.168763 0.954924 0.887430 0.753298 0.161794 0.132986 0.536649 0.129985 0.520884 0.001111 0.000002 0.586350 0.899314 0.693555 0.157557 0.648416 0.271586 0.507742 0.001421 0.230451 0.446997 0.558571 0.788437 0.040333 0.954153 0.083584 0.866011 0.547345 0.009539 0.560182 0.986433 0.818453 
0.820093 0.487800 0.199843 0.265061 0.967805 0.678172 0.299313 0.571391 0.108130 0.663497 0.584102 0.921446 0.558064 0.727072 0.451026 0.725040 0.893137 0.016636 0.809688 0.162602 0.232046 0.819605 0.361191 0.220775 0.228001 0.747100 0.681762 0.338400 0.187164 0.494399 0.720637 0.825222 0.513724 0.504761 0.916973 0.745654 0.663067 0.705785 0.065142 0.343757 0.875409 0.303089 0.650107 0.247902 
0.819125 0.096283 0.899784 0.287167 0.554279 0.170994 0.440670 0.103899 0.005914 0.398598 0.631407 0.582860 0.980421 0.410653 0.469107 0.401773 0.376824 0.920264 0.878611 0.069651 0.680633 0.447583 0.686952 0.804015 0.736465 0.052923 0.234022 0.241176 0.300716 0.152002 0.671459 0.584695 0.877538 0.956200 0.416251 0.778843 0.435953 0.315360 0.712553 0.809030 0.711939 0.986053 0.303130 0.202884 
0.724800 0.633949 0.823775 0.963389 0.277945 0.798284 0.395226 0.330405 0.585665 0.369691 0.772718 0.741200 0.102874 0.392408 0.134075 0.198767 0.782806 0.955300 0.773147 0.589146 0.240424 0.002012 0.779154 0.671863 0.856963 0.227746 0.538734 0.989687 0.984681 0.793823 0.808757 0.421735 0.781869 0.323045 0.193881 0.709307 0.310147 0.738291 0.535081 0.145434 0.235370 0.021638 0.261760 0.388718 
0.151460 0.951791 0.668167 0.208415 0.016009 0.213162 0.891388 0.057080 0.373058 0.567756 0.059817 0.993289 0.175936 0.243949 0.152456 0.115289 0.203826 0.351178 0.394030 0.678878 0.819505 0.368897 0.239003 0.570699 0.474414 0.377134 0.997385 0.476872 0.128358 0.516205 0.211984 0.982741 0.109750 0.976859 0.573158 0.063713 0.827435 0.649944 0.373176 0.706920 0.486191 0.958399 0.032795 0.831993 
0.663735 0.476323 0.659052 0.376432 0.504035 0.654827 0.362446 0.652732 0.516095 0.724817 0.895134 0.494147 0.023733 0.423295 0.064527 0.623697 0.602661 0.783028 0.781747 0.598049 0.160167 0.489823 0.603399 0.713514 0.279953 0.996152 0.214440 0.612584 0.108214 0.853393 0.995979 0.018378 0.554152 0.278860 0.790892 0.671703 0.341238 0.018963 0.091467 0.313204 0.823280 0.903897 0.280290 0.103279 
0.514901 0.598618 0.538834 0.664169 0.251471 0.405006 0.186913 0.568432 0.768855 0.105643 0.191360 0.079524 0.058899 0.486364 0.542275 0.220184 0.470139 0.810493 0.904341 0.500322 0.488456 0.311922 0.179746 0.262083 0.822587 0.830799 0.818246 0.610836 0.214382 0.482163 0.981790 0.968900 0.728350 0.667559 0.898681 0.341367 0.834158 0.290935 0.214284 0.927614 0.469411 0.567497 0.316787 0.858176 
0.976156 0.587440 0.151758 0.370184 0.437174 0.485886 0.923577 0.483388 0.288094 0.437990 0.880388 0.223047 0.651089 0.551475 0.944699 0.758349 0.736640 0.387782 0.361934 0.044253 0.195482 0.003211 0.715729 0.048904 0.990233 0.515586 0.077757 0.527005 0.539856 0.913241 0.289683 0.954064 0.682743 0.304854 0.449841 0.828612 0.176556 0.825296 0.936939 0.242750 0.983066 0.888138 0.618256 0.709077 
0.651794 0.225863 0.618666 0.680686 0.015158 0.549208 0.006525 0.210674 0.972565 0.031485 0.319908 0.746232 0.182394 0.908853 0.733547 0.076733 0.432607 0.037348 0.667880 0.228626 0.257704 0.742922 0.456813 0.529487 0.013395 0.477978 0.610619 0.190084 0.313006 0.181181 0.043552 0.696674 0.019590 0.209145 0.150334 0.216088 0.381866 0.656646 0.875919 0.317847 0.226054 0.712785 0.852477 0.093573 
0.802810 0.665487 0.380775 0.977698 0.614367 0.663196 0.503502 0.548579 0.439771 0.920708 0.223741 0.044140 0.168327 0.271907 0.224283 0.948848 0.068410 0.536012 0.127333 0.679765 0.655529 0.328459 0.830126 0.616428 0.651828 0.206013 0.486030 0.987959 0.127969 0.945321 0.887059 0.037812 0.037976 0.140486 0.544444 0.766085 0.835554 0.344831 0.982019 0.788032 0.990690 0.018520 0.073391 0.247624 
0.453089 0.157733 0.446500 0.665463 0.281749 0.198218 0.860926 0.022861 0.649534 0.168324 0.446970 0.631088 0.447053 0.206736 0.732986 0.562724 0.287197 0.480946 0.397939 0.271292 0.411262 0.969488 0.074143 0.527564 0.291040 0.783766 0.158078 0.793253 0.914734 0.394318 0.933073 0.280590 0.910437 0.420133 0.115266 0.212506 0.297406 0.057033 0.251658 0.974124 0.460096 0.287913 0.385302 0.689642 
0.429416 0.773553 0.600165 0.695138 0.907330 0.316678 0.267448 0.929541 0.886161 0.484024 0.123047 0.883045 0.060400 0.969691 0.122205 0.233632 0.414432 0.666036 0.121582 0.007433 0.399939 0.789722 0.378196 0.819041 0.647452 0.677466 0.135273 0.751284 0.997852 0.526035 0.568192 0.043660 0.507370 0.634745 0.600413 0.718661 0.614295 0.771794 0.528390 0.051067 0.457888 0.270603 0.690664 0.300622 
0.826311 0.213452 0.878242 0.242635 0.859472 0.212716 0.486127 0.066023 0.256551 0.961294 0.646213 0.156797 0.213404 0.031868 0.045123 0.112174 0.380855 0.206600 0.490941 0.804951 0.420297 0.070041 0.571370 0.808366 0.687040 0.358236 0.997767 0.747882 0.660473 0.036506 0.580519 0.002882 0.952201 0.421408 0.297927 0.436615 0.798847 0.035427 0.886448 0.490702 0.288887 0.289466 0.776741 0.188849 
0.083515 0.169687 0.120133 0.872928 0.431348 0.044699 0.551449 0.767810 0.836075 0.202494 0.013214 0.747106 0.873512 0.325973 0.337652 0.905699 0.740679 0.129978 0.695489 0.224184 0.184960 0.211522 0.744400 0.572377 0.174515 0.776993 0.474722 0.419617 0.858588 0.259000 0.848440 0.857869 0.321562 0.230435 0.848398 0.818871 0.109945 0.217462 0.109855 0.865584 0.486891 0.461149 0.561613 0.502314 
0.135124 0.721836 0.984302 0.775823 0.221777 0.800980 0.134462 0.979843 0.940635 0.985010 0.547470 0.746672 0.619114 0.608646 0.144873 0.972279 0.640955 0.428831 0.492965 0.635913 0.912503 0.242140 0.742092 0.810173 0.443361 0.459399 0.853438 0.095864 0.092734 0.257755 0.827044 0.289091 0.723782 0.772676 0.260576 0.988716 0.889540 0.921658 0.073304 0.548368 0.006280 0.025487 0.481161 0.464076 
0.174624 0.256372 0.857467 0.136281 0.544263 0.819730 0.264857 0.745912 0.857921 0.573151 0.877377 0.894431 0.762141 0.318219 0.674240 0.217396 0.575884 0.560444 0.238639 0.490682 0.738472 0.888195 0.679821 0.055699 0.311701 0.428631 0.301069 0.731282 0.958337 0.591684 0.551238 0.613322 0.176130 0.871899 0.645583 0.876197 0.602910 0.946256 0.959990 0.671891 0.952629 0.956589 0.653082 0.423963 
0.388827 0.163848 0.449506 0.246796 0.692081 0.742961 0.337689 0.306157 0.240666 0.521931 0.801864 0.667934 0.340463 0.467484 0.309283 0.313919 0.825882 0.545668 0.529345 0.023048 0.556221 0.218336 0.962104 0.035622 0.776628 0.283615 0.170085 0.393593 0.796287 0.495145 0.079410 0.940993 0.313892 0.330402 0.147192 0.801205 0.871238 0.796986 0.600854 0.513135 0.719429 0.004437 0.089420 0.753464 
0.833606 0.622243 0.832592 0.554433 0.731491 0.497542 0.616141 0.734419 0.119461 0.692453 0.068608 0.684522 0.440575 0.052117 0.903992 0.070796 0.370759 0.010794 0.741596 0.435423 0.355815 0.309688 0.126025 0.453361 0.546364 0.436649 0.644365 0.558922 0.658261 0.340007 0.382769 0.509037 0.162837 0.354995 0.919920 0.561654 0.403191 0.124253 0.843092 0.195282 0.792701 0.452915 0.520917 0.751253 
0.806283 0.251987 0.299841 0.507766 0.376131 0.578124 0.817160 0.341225 0.126629 0.192583 0.276148 0.063309 0.629255 0.355664 0.387445 0.016849 0.232112 0.889530 0.552726 0.851220 0.395131 0.239582 0.357948 0.088834 0.701936 0.993807 0.045017 0.785166 0.267403 0.164339 0.615367 0.314002 0.326265 0.028767 0.561718 0.828400 0.022738 0.506840 0.599498 0.109528 0.378412 0.161511 0.370975 0.352479 
0.060405 0.263324 0.516477 0.978871 0.676883 0.375854 0.429727 0.846395 0.430755 0.887182 0.835515 0.259320 0.384643 0.545957 0.943694 0.707284 0.990594 0.984269 0.841669 0.507877 0.917512 0.511997 0.995587 0.410177 0.459006 0.026365 0.064763 0.622545 0.545055 0.327947 0.159175 0.544627 0.214911 0.823249 0.531494 0.034904 0.238410 0.498772 0.546358 0.348974 0.923102 0.226571 0.207405 0.942123 
0.398068 0.841960 0.754403 0.779577 0.197014 0.831664 0.019340 0.748905 0.381586 0.240885 0.350696 0.602543 0.804479 0.028509 0.008152 0.967338 0.962348 0.765951 0.454528 0.349379 0.520683 0.934209 0.686763 0.422191 0.358483 0.069625 0.476915 0.403513 0.569434 0.864683 0.373681 0.259126 0.579543 0.122286 0.966956 0.566935 0.985202 0.300942 0.701328 0.862675 0.095435 0.529311 0.606314 0.178926 
0.522877 0.399005 0.388341 0.238263 0.272860 0.897793 0.187576 0.417103 0.062508 0.100426 0.021533 0.065085 0.942130 0.236721 0.959638 0.712050 0.984650 0.518849 0.628949 0.038318 0.303587 0.564560 0.695821 0.687281 0.095873 0.981221 0.529176 0.991769 0.495206 0.090410 0.407329 0.518591 0.057290 0.353311 0.895785 0.351054 0.846084 0.330878 0.579468 0.540967 0.623340 0.907889 0.601335 0.309020 
0.413858 0.106795 0.272948 0.083508 0.621424 0.664553 0.675311 0.044897 0.180323 0.846582 0.532721 0.601780 0.215305 0.081817 0.355437 0.964777 0.088972 0.291015 0.041846 0.061242 0.915528 0.025355 0.148312 0.092084 0.733123 0.301245 0.555122 0.009641 0.329401 0.416036 0.471445 0.658731 0.576676 0.968625 0.298375 0.238635 0.985842 0.330289 0.681910 0.870660 0.811600 0.423385 0.293847 0.904003 
0.661079 0.194341 0.269102 0.802043 0.673201 0.780338 0.689269 0.204651 0.806555 0.071947 0.288678 0.254171 0.566264 0.638054 0.912140 0.566001 0.916876 0.464342 0.055460 0.643196 0.807302 0.265789 0.083971 0.573337 0.418766 0.608815 0.521637 0.422410 0.501126 0.721122 0.935365 0.235933 0.279351 0.342812 0.774885 0.759734 0.232756 0.245137 0.121697 0.495541 0.114053 0.768623 0.960992 0.667177 
0.630568 0.364135 0.584870 0.701091 0.548347 0.003613 0.150703 0.841891 0.081166 0.249118 0.942464 0.892544 0.882293 0.379176 0.393401 0.157883 0.776023 0.146905 0.656824 0.788972 0.264987 0.925074 0.954298 0.524765 0.441295 0.057488 0.621266 0.988371 0.471517 0.286083 0.629566 0.161030 0.542154 0.695764 0.473224 0.600529 0.634206 0.502643 0.733887 0.942139 0.347738 0.246216 0.710628 0.258778 
0.292385 0.874712 0.451277 0.926125 0.395828 0.864826 0.543993 0.884138 0.919798 0.780411 0.343886 0.183998 0.825158 0.718197 0.139571 0.994710 0.226945 0.452178 0.569409 0.940709 0.538845 0.974498 0.377245 0.485135 0.567893 0.382873 0.943516 0.243418 0.823601 0.106456 0.194912 0.125343 0.898683 0.032309 0.048993 0.619154 0.462457 0.281592 0.422599 0.594402 0.284847 0.097654 0.396687 0.512010 
0.428721 0.596495 0.454971 0.398919 0.913825 0.065934 0.094882 0.903857 0.463772 0.115617 0.884725 0.250613 0.113965 0.882922 0.745882 0.647313 0.838838 0.956161 0.432213 0.070024 0.353039 0.723604 0.557552 0.878119 0.140220 0.587264 0.069289 0.376433 0.446180 0.507479 0.488318 0.462212 0.114949 0.158257 0.622337 0.311179 0.397905 0.511838 0.680951 0.581753 0.949918 0.099384 0.646241 0.132505 
0.015554 0.257878 0.978689 0.249224 0.281108 0.581366 0.493131 0.364280 0.094282 0.170291 0.233714 0.459163 0.334368 0.926578 0.963864 0.040838 0.591874 0.964538 0.008282 0.261028 0.437059 0.459291 0.431130 0.441587 0.984648 0.762101 0.379827 0.494877 0.301272 0.493127 0.251235 0.699638 0.536998 0.745857 0.652245 0.632714 0.001754 0.743892 0.722054 0.697854 0.101554 0.407750 0.074533 0.518344 
0.985708 0.359756 0.793947 0.737634 0.088360 0.599562 0.378888 0.325515 0.711479 0.495401 0.941792 0.207988 0.781828 0.085049 0.638894 0.912017 0.628200 0.830492 0.846751 0.055458 0.057191 0.017367 0.051520 0.893668 0.565219 0.552391 0.147379 0.325381 0.350549 0.021338 0.313670 0.841778 0.346901 0.440515 0.364072 0.324767 0.057255 0.151067 0.649539 0.358156 0.969153 0.514076 0.429002 0.018668 
0.168130 0.887473 0.216187 0.401641 0.165603 0.817851 0.696926 0.672925 0.891927 0.337946 0.583742 0.477516 0.459328 0.483296 0.060364 0.419979 0.167581 0.107078 0.123582 0.609289 0.507690 0.987436 0.752931 0.514227 0.124143 0.629945 0.221895 0.890936 0.693565 0.429160 0.138202 0.502319 0.546787 0.155035 0.181918 0.424178 0.924655 0.782053 0.916274 0.009786 0.810744 0.134903 0.631865 0.526712 
0.106847 0.900538 0.949801 0.536418 0.034325 0.619966 0.734079 0.078124 0.504218 0.175704 0.288146 0.841233 0.277595 0.436448 0.408774 0.589606 0.170552 0.288428 0.235148 0.469205 0.088371 0.291199 0.618386 0.448951 0.398011 0.076411 0.757337 0.942595 0.042375 0.130558 0.872158 0.640292 0.760107 0.554405 0.660795 0.994259 0.704831 0.861894 0.362368 0.929114 0.542476 0.996594 0.954624 0.330659 
0.368379 0.448852 0.057834 0.156320 0.768009 0.543116 0.357068 0.417606 0.805797 0.913185 0.590213 0.072585 0.349108 0.851710 0.106680 0.152005 0.049284 0.138183 0.329836 0.617419 0.522907 0.969785 0.614897 0.421898 0.328221 0.113471 0.155975 0.685351 0.051970 0.136068 0.048101 0.260716 0.031461 0.062553 0.156191 0.854750 0.184416 0.783428 0.344967 0.412430 0.646818 0.665829 0.158136 0.912252 
0.198822 0.269673 0.024512 0.971894 0.665086 0.541155 0.977846 0.836729 0.258917 0.252412 0.667566 0.117740 0.572460 0.488999 0.217979 0.153607 0.449355 0.258622 0.138315 0.301904 0.029600 0.467480 0.593060 0.521496 0.986649 0.976636 0.695934 0.557993 0.562682 0.724382 0.556386 0.608305 0.551301 0.950015 0.474044 0.367204 0.477094 0.299970 0.948290 0.590840 0.911006 0.303896 0.213359 0.349571 
0.484739 0.551024 0.214181 0.562621 0.065282 0.972795 0.201935 0.079766 0.351326 0.565314 0.812318 0.592763 0.290188 0.083615 0.420664 0.000726 0.921734 0.664321 0.896799 0.573544 0.158483 0.207295 0.486273 0.218651 0.320986 0.290988 0.586355 0.244748 0.313748 0.305687 0.289441 0.622598 0.823833 0.835750 0.667232 0.597014 0.127299 0.353232 0.793969 0.810499 0.315422 0.856919 0.199822 0.282196 
0.339686 0.179061 0.302040 0.126261 0.122192 0.130316 0.225752 0.205194 0.277079 0.599860 0.029697 0.327008 0.687388 0.858279 0.386811 0.638483 0.158793 0.006063 0.344190 0.805072 0.914147 0.309285 0.163130 0.904702 0.314570 0.415584 0.388308 0.107892 0.119776 0.775946 0.259689 0.032591 0.455673 0.771954 0.391684 0.510306 0.169284 0.977887 0.282678 0.024830 0.282364 0.119790 0.619653 0.270807 
0.953953 0.859056 0.372299 0.528388 0.795042 0.577721 0.798761 0.861830 0.733711 0.806255 0.087527 0.209172 0.972648 0.880474 0.879390 0.711328 0.470206 0.575740 0.009328 0.522857 0.981010 0.485436 0.141786 0.738219 0.441780 0.327923 0.534764 0.554011 0.514434 0.036472 0.081242 0.443482 0.473971 0.042952 0.115680 0.646437 0.910449 0.544855 0.141246 0.798699 0.292371 0.848347 0.721655 0.648416 
0.922965 0.231182 0.850116 0.233610 0.426415 0.437848 0.363150 0.824910 0.614134 0.827853 0.680446 0.124623 0.020965 0.230201 0.300629 0.454011 0.305271 0.562059 0.463129 0.193800 0.295438 0.715208 0.734150 0.828823 0.186929 0.158111 0.714335 0.663770 0.417496 0.628308 0.153091 0.219644 0.024104 0.750342 0.239853 0.676482 0.976774 0.986982 0.863238 0.767857 0.291662 0.584776 0.338618 0.747929 
0.051593 0.168748 0.941820 0.859357 0.372306 0.068936 0.167475 0.571594 0.860094 0.590357 0.499279 0.820581 0.923771 0.146809 0.614559 0.762137 0.921100 0.586456 0.265336 0.095602 0.163503 0.967697 0.901368 0.075367 0.169501 0.194189 0.839939 0.034253 0.541458 0.448354 0.292250 0.866071 0.176811 0.740491 0.648625 0.567075 0.014977 0.064880 0.246266 0.512845 0.952412 0.229472 0.741766 0.321687 
0.738880 0.028006 0.063395 0.919784 0.777268 0.297989 0.478148 0.049445 0.997032 0.800140 0.978576 0.981559 0.504277 0.575295 0.407155 0.068652 0.011208 0.387455 0.434003 0.155604 0.601528 0.360319 0.869170 0.662835 0.758683 0.984494 0.472043 0.110037 0.546637 0.667557 0.135839 0.598087 0.176555 0.161519 0.116673 0.726171 0.562676 0.088370 0.450845 0.446866 0.127707 0.108955 0.605192 0.316578 
0.270125 0.322823 0.418637 0.582239 0.805950 0.916388 0.471067 0.378265 0.393872 0.638784 0.971002 0.725193 0.084798 0.741638 0.171808 0.306424 0.249902 0.688128 0.627930 0.795573 0.044406 0.433323 0.348137 0.907223 0.475815 0.168390 0.334295 0.889879 0.403065 0.962090 0.848533 0.904075 0.377684 0.176482 0.233531 0.034806 0.365501 0.173644 0.585285 0.949470 0.837455 0.950760 0.539724 0.188541 
0.418946 0.553259 0.948540 0.337053 0.408737 0.102444 0.158258 0.041254 0.267345 0.230478 0.695703 0.449880 0.217538 0.842904 0.539926 0.392699 0.141995 0.120635 0.398679 0.484908 0.450290 0.853656 0.671643 0.529669 0.766667 0.090611 0.497391 0.664280 0.673323 0.977781 0.935931 0.446459 0.306290 0.589209 0.639737 0.689639 0.827866 0.323180 0.058320 0.345617 0.403822 0.388422 0.861154 0.364716 
0.546342 0.823239 0.227540 0.994393 0.388950 0.625654 0.318959 0.401106 0.328955 0.415264 0.096813 0.652659 0.876526 0.907105 0.588391 0.451249 0.018525 0.122921 0.897899 0.077194 0.046418 0.408208 0.995088 0.739501 0.091178 0.571799 0.532636 0.746681 0.301652 0.779255 0.293756 0.746809 0.666857 0.811587 0.222465 0.759108 0.237297 0.431462 0.609332 0.589101 0.249638 0.019152 0.704290 0.782627 
0.944328 0.805472 0.046969 0.678329 0.242836 0.468030 0.050750 0.263258 0.329147 0.012978 0.010602 0.049300 0.787871 0.455258 0.669118 0.911282 0.851743 0.184066 0.185050 0.265525 0.466017 0.823118 0.257782 0.641506 0.737726 0.392893 0.736071 0.327853 0.346762 0.332933 0.363124 0.600596 0.905473 0.458505 0.593780 0.433156 0.136817 0.719183 0.821899 0.169046 0.947882 0.079452 0.440660 0.896369 
0.414892 0.024616 0.007093 0.176680 0.337253 0.967227 0.265422 0.487765 0.600216 0.965321 0.171065 0.169645 0.047202 0.438446 0.730669 0.104876 0.081845 0.939370 0.642117 0.585828 0.007155 0.109202 0.106374 0.314697 0.519526 0.676364 0.410421 0.549098 0.706140 0.883645 0.751754 0.944408 0.869139 0.182823 0.839198 0.654363 0.723441 0.048260 0.017391 0.401370 0.368101 0.339906 0.369533 0.488996 
0.984832 0.372584 0.225103 0.231823 0.514548 0.990248 0.656860 0.976274 0.184017 0.491642 0.581528 0.306249 0.338244 0.031679 0.918553 0.475396 0.162224 0.427775 0.081713 0.712861 0.051014 0.292910 0.057931 0.566029 0.475495 0.996223 0.972214 0.516346 0.171178 0.353680 0.494261 0.332391 0.157928 0.776871 0.345602 0.771128 0.284319 0.171373 0.552292 0.065534 0.171049 0.447295 0.265692 0.046788 
0.302659 0.489926 0.677264 0.734536 0.931642 0.827830 0.413025 0.588018 0.178117 0.317457 0.305835 0.716913 0.083022 0.718949 0.507204 0.898480 0.222456 0.276203 0.739969 0.317087 0.953013 0.949543 0.465631 0.089268 0.758758 0.796898 0.411017 0.142870 0.087627 0.744747 0.552166 0.956775 0.863597 0.450947 0.052740 0.903222 0.124227 0.943786 0.923745 0.630294 0.567617 0.624430 0.091781 0.050495 
0.704035 0.467373 0.136219 0.552353 0.356807 0.505839 0.271970 0.072410 0.548443 0.411113 0.068997 0.703491 0.013791 0.281670 0.549470 0.208059 0.031518 0.938811 0.001359 0.541269 0.339622 0.459537 0.328678 0.506497 0.088460 0.750172 0.350749 0.926090 0.225896 0.281522 0.546322 0.001860 0.677302 0.507617 0.826430 0.479660 0.189356 0.062125 0.898333 0.129546 0.066723 0.396679 0.714674 0.400740 
0.671240 0.043012 0.710006 0.035540 0.952357 0.844224 0.508350 0.151369 0.498656 0.619377 0.911537 0.008021 0.017163 0.157777 0.170626 0.150826 0.069697 0.664404 0.088465 0.702191 0.282276 0.916317 0.886493 0.127117 0.469052 0.505092 0.599238 0.878085 0.213300 0.072317 0.032329 0.935472 0.476574 0.182551 0.657521 0.110719 0.226892 0.483915 0.119977 0.236568 0.797795 0.260867 0.922687 0.063506 
0.536241 0.613565 0.394163 0.554687 0.368684 0.876509 0.274741 0.160252 0.176997 0.613716 0.025745 0.761924 0.393140 0.987054 0.530958 0.338876 0.029453 0.675170 0.270529 0.751421 0.189676 0.343895 0.871593 0.223235 0.023869 0.464986 0.749121 0.218655 0.672215 0.047277 0.128773 0.556158 0.170831 0.885127 0.603836 0.660682 0.790741 0.389900 0.456241 0.393140 0.766318 0.020316 0.127677 0.030465 
0.701124 0.574051 0.368278 0.977462 0.507080 0.512174 0.784287 0.151251 0.686057 0.824496 0.799674 0.820289 0.682163 0.411538 0.625116 0.387734 0.332680 0.030529 0.710765 0.269539 0.743706 0.221554 0.845088 0.304348 0.770840 0.616717 0.992246 0.042184 0.606553 0.149590 0.567916 0.532068 0.892293 0.066979 0.528236 0.792862 0.133102 0.383871 0.019177 0.165816 0.269786 0.225631 0.318395 0.216800 
0.671544 0.299075 0.963122 0.706925 0.239239 0.536326 0.152791 0.893362 0.597758 0.337112 0.812576 0.534222 0.878437 0.976161 0.456270 0.797538 0.787936 0.225127 0.025125 0.679580 0.203389 0.698334 0.928320 0.217257 0.565676 0.808180 0.059600 0.039580 0.843333 0.353044 0.440172 0.831534 0.099576 0.044851 0.499733 0.647931 0.959360 0.126708 0.923681 0.240648 0.746461 0.110762 0.490545 0.274151 
0.179359 0.435828 0.088668 0.969119 0.760735 0.165032 0.434100 0.134762 0.695832 0.314018 0.614364 0.542535 0.978955 0.806345 0.975110 0.642940 0.490372 0.270627 0.882496 0.307281 0.559147 0.802666 0.031698 0.180484 0.921892 0.226096 0.598130 0.667686 0.675219 0.497148 0.070977 0.185875 0.824537 0.729475 0.338376 0.234949 0.171267 0.367343 0.034596 0.215354 0.869191 0.577609 0.122681 0.784417 
0.129771 0.137520 0.260300 0.899296 0.799072 0.655159 0.619591 0.204221 0.412536 0.645237 0.881858 0.876908 0.795503 0.946937 0.078363 0.552693 0.369253 0.332408 0.278710 0.207935 0.217624 0.325691 0.273459 0.669059 0.318839 0.890572 0.611993 0.538337 0.503148 0.557267 0.760304 0.183875 0.277295 0.526007 0.623689 0.267363 0.132433 0.267673 0.415024 0.299685 0.965818 0.253538 0.807520 0.167078 
0.999324 0.299990 0.421930 0.577255 0.081603 0.205790 0.757428 0.530577 0.795930 0.305710 0.581071 0.563406 0.753215 0.466488 0.124354 0.538091 0.567487 0.405148 0.526633 0.831983 0.785553 0.524719 0.807938 0.248445 0.705298 0.663105 0.540478 0.271175 0.713715 0.427673 0.310597 0.846135 0.486562 0.916889 0.804027 0.194701 0.421301 0.116223 0.902419 0.675076 0.936595 0.702477 0.709978 0.854077 
0.172907 0.760550 0.709467 0.711471 0.927215 0.943384 0.451383 0.757135 0.743117 0.847588 0.016371 0.003926 0.265580 0.538444 0.653665 0.182199 0.113616 0.459916 0.131156 0.365047 0.322728 0.161394 0.108149 0.005307 0.373897 0.920356 0.397633 0.274415 0.576142 0.330151 0.391036 0.708294 0.186529 0.505982 0.129189 0.879869 0.387362 0.170422 0.377082 0.756919 0.015916 0.252842 0.385570 0.212314 
0.032082 0.036604 0.750413 0.841837 0.801704 0.992073 0.490225 0.379693 0.699099 0.357500 0.738006 0.593722 0.491812 0.007348 0.371912 0.423883 0.726519 0.480366 0.315704 0.774295 0.127362 0.420730 0.155037 0.062557 0.690547 0.560348 0.320365 0.306166 0.007247 0.227675 0.335539 0.891066 0.418511 0.215573 0.458074 0.027895 0.257929 0.108063 0.876658 0.707475 0.087770 0.508145 0.035088 0.404984 
0.560450 0.270326 0.037658 0.686550 0.587774 0.904579 0.435191 0.611398 0.072671 0.698960 0.790451 0.252318 0.725563 0.235576 0.258114 0.301302 0.813582 0.763547 0.654098 0.539371 0.676979 0.101640 0.628804 0.551729 0.290809 0.033042 0.930751 0.380126 0.283635 0.606184 0.075549 0.097513 0.964135 0.810839 0.693082 0.366312 0.658502 0.227984 0.481988 0.556881 0.916177 0.414841 0.963267 0.519820 
0.881394 0.996527 0.783722 0.160453 0.072714 0.517459 0.478852 0.050264 0.371659 0.940869 0.199753 0.687960 0.737773 0.127920 0.655920 0.891252 0.409426 0.442872 0.014727 0.383720 0.965861 0.927691 0.262300 0.647974 0.949738 0.950748 0.232665 0.196197 0.004003 0.723461 0.888884 0.474589 0.013568 0.662171 0.714922 0.513643 0.645177 0.315828 0.110213 0.192518 0.039306 0.399174 0.175995 0.304012 
0.673873 0.447635 0.324428 0.136753 0.653118 0.348247 0.421420 0.431908 0.445303 0.414391 0.550993 0.979401 0.927807 0.000192 0.296004 0.497814 0.834569 0.918181 0.946902 0.142184 0.932332 0.389758 0.466420 0.423578 0.431127 0.531366 0.443006 0.175993 0.337826 0.769040 0.632586 0.643417 0.012740 0.783333 0.614357 0.034647 0.001138 0.819683 0.481043 0.592245 0.694844 0.282769 0.021590 0.535397 
0.191431 0.153989 0.423847 0.341101 0.179005 0.832062 0.277047 0.251962 0.687240 0.562441 0.842679 0.361745 0.219547 0.945477 0.076371 0.106900 0.690043 0.040970 0.170576 0.217541 0.491903 0.648322 0.112500 0.800184 0.241362 0.458677 0.019163 0.768699 0.245875 0.022182 0.040948 0.219588 0.084321 0.399208 0.769749 0.557639 0.396924 0.470049 0.889106 0.125262 0.313517 0.226926 0.176577 0.069695 
0.365697 0.886519 0.089272 0.812754 0.177671 0.080172 0.362811 0.494295 0.012622 0.910949 0.772234 0.214196 0.370717 0.126752 0.255120 0.428099 0.996486 0.660030 0.898840 0.893781 0.371715 0.612135 0.770532 0.997738 0.577208 0.559306 0.883538 0.035020 0.764945 0.757053 0.208185 0.560166 0.191602 0.986793 0.952590 0.152517 0.659902 0.182938 0.828872 0.749721 0.253392 0.048884 0.326134 0.243040 
0.458743 0.032433 0.355187 0.003404 0.443896 0.092906 0.576192 0.989640 0.630346 0.622617 0.039630 0.889708 0.164202 0.402927 0.094560 0.945900 0.322454 0.499867 0.320168 0.001495 0.949500 0.520542 0.704318 0.281954 0.424797 0.213104 0.599023 0.751009 0.378578 0.532927 0.967712 0.070515 0.252863 0.700832 0.584004 0.785638 0.503547 0.915625 0.644691 0.325543 0.551185 0.150677 0.375670 0.854965 
0.983255 0.117392 0.133308 0.234095 0.208971 0.626180 0.683379 0.249369 0.342227 0.108881 0.108060 0.482638 0.583139 0.557990 0.481473 0.715489 0.170075 0.556653 0.207469 0.739862 0.353690 0.769197 0.768858 0.663407 0.581525 0.829851 0.084854 0.368029 0.878228 0.240283 0.411551 0.360950 0.268166 0.704925 0.604968 0.074379 0.163859 0.627391 0.552589 0.316197 0.754397 0.217834 0.900680 0.359299 
0.157909 0.252116 0.312658 0.028561 0.826027 0.137076 0.863172 0.792693 0.377741 0.128864 0.650024 0.401014 0.716049 0.509601 0.349736 0.354649 0.088874 0.821471 0.634623 0.377267 0.631057 0.179286 0.961097 0.655122 0.877127 0.315285 0.273232 0.871524 0.354030 0.827326 0.577649 0.094780 0.900401 0.524492 0.650889 0.462686 0.338989 0.217118 0.104595 0.125606 0.061634 0.904427 0.356998 0.617478 
0.855759 0.759205 0.946719 0.674485 0.780247 0.984722 0.335837 0.400919 0.793428 0.582935 0.386706 0.731433 0.643810 0.601835 0.415379 0.587886 0.008727 0.664521 0.998428 0.997511 0.100522 0.640010 0.771933 0.191306 0.765916 0.749619 0.037015 0.852274 0.127493 0.283060 0.543455 0.508066 0.820961 0.636863 0.087296 0.616705 0.975742 0.132211 0.984845 0.932762 0.286032 0.167125 0.669559 0.544638 
0.647235 0.897773 0.772208 0.849799 0.465079 0.075873 0.091337 0.730972 0.272189 0.132741 0.495495 0.590664 0.280310 0.901838 0.312059 0.860627 0.939870 0.601108 0.392088 0.148671 0.597218 0.324194 0.154982 0.105571 0.182142 0.044628 0.591900 0.194658 0.281919 0.008707 0.669353 0.644852 0.410867 0.833061 0.316310 0.931530 0.899968 0.632898 0.600409 0.744701 0.065681 0.202327 0.266038 0.709717 
0.372613 0.224387 0.823467 0.766901 0.916987 0.582871 0.782838 0.328138 0.982065 0.331527 0.526766 0.663770 0.076999 0.714203 0.301418 0.975095 0.694763 0.925870 0.971924 0.859936 0.278253 0.719609 0.607110 0.416077 0.481430 0.735436 0.885211 0.312306 0.259744 0.903414 0.000739 0.625594 0.272868 0.152739 0.695006 0.625381 0.961930 0.310307 0.314464 0.694400 0.699817 0.649446 0.939753 0.112130 
0.192390 0.670125 0.118589 0.574130 0.767010 0.650068 0.538258 0.000874 0.146056 0.470213 0.591474 0.597661 0.646102 0.070608 0.159978 0.702033 0.151942 0.393656 0.993288 0.299395 0.493636 0.727391 0.566796 0.901511 0.162604 0.718796 0.210926 0.040433 0.650294 0.629424 0.337332 0.190823 0.083343 0.064529 0.117604 0.159576 0.522190 0.657567 0.493242 0.348767 0.700812 0.692700 0.820666 0.592195 
0.424937 0.818380 0.208327 0.261228 0.554036 0.491905 0.570698 0.213411 0.747979 0.903965 0.064979 0.716547 0.306772 0.462319 0.798587 0.810394 0.470856 0.588883 0.627070 0.005963 0.280889 0.549932 0.764733 0.912411 0.197350 0.090240 0.506993 0.225561 0.740360 0.794221 0.067554 0.887955 0.577741 0.737249 0.012697 0.189875 0.171086 0.322932 0.873505 0.499515 0.778330 0.559494 0.659226 0.488253 
0.477914 0.949836 0.594791 0.915334 0.216857 0.849744 0.635068 0.704279 0.662621 0.974386 0.296099 0.898452 0.809936 0.472350 0.769630 0.603406 0.122107 0.851454 0.087776 0.667915 0.730785 0.781749 0.340020 0.501263 0.205318 0.550945 0.410078 0.505190 0.352107 0.926896 0.902582 0.906329 0.849526 0.352864 0.454974 0.837293 0.918897 0.548410 0.246741 0.479474 0.545563 0.825593 0.255598 0.922332 
0.121925 0.874448 0.010742 0.835877 0.562594 0.394950 0.244994 0.878175 0.649660 0.187981 0.372548 0.290640 0.398447 0.741867 0.123141 0.189280 0.135801 0.462690 0.697887 0.577796 0.244110 0.255546 0.696322 0.187304 0.126545 0.974338 0.340882 0.181648 0.998311 0.301000 0.842400 0.308760 0.639980 0.293726 0.448424 0.188255 0.038753 0.487422 0.695368 0.167403 0.303150 0.078264 0.866551 0.497903 
0.588871 0.395333 0.277825 0.930865 0.122465 0.060836 0.577361 0.959070 0.411304 0.104801 0.222944 0.512749 0.102968 0.113816 0.271862 0.294282 0.355273 0.279934 0.124701 0.954854 0.823487 0.160864 0.213345 0.464441 0.281361 0.877123 0.394210 0.571960 0.229149 0.435162 0.106851 0.510120 0.948638 0.905129 0.657986 0.168818 0.132622 0.807824 0.779183 0.733454 0.922588 0.840156 0.731123 0.897661 
0.225226 0.938046 0.662626 0.884806 0.948425 0.190523 0.759584 0.015812 0.276006 0.996520 0.048798 0.859853 0.243487 0.782654 0.555766 0.468005 0.119758 0.760342 0.388103 0.598305 0.152992 0.421260 0.628718 0.291103 0.812016 0.950088 0.795520 0.542566 0.282053 0.356694 0.891060 0.682755 0.452817 0.862360 0.985452 0.979900 0.710155 0.537698 0.783783 0.952917 0.509617 0.324978 0.798146 0.401990 
0.382041 0.437305 0.204709 0.760847 0.767643 0.387971 0.528363 0.801985 0.889328 0.077204 0.065852 0.517584 0.829705 0.392370 0.248252 0.425736 0.521046 0.388002 0.272912 0.807184 0.476708 0.224458 0.123491 0.392432 0.573427 0.060901 0.990559 0.831518 0.668385 0.845721 0.741141 0.273481 0.131495 0.599668 0.022823 0.015860 0.278466 0.228511 0.394018 0.097934 0.802601 0.247258 0.859774 0.290925 
0.581798 0.163252 0.690887 0.603759 0.430828 0.748226 0.045171 0.116172 0.099242 0.052181 0.872289 0.998566 0.120228 0.083176 0.390081 0.832777 0.643668 0.966928 0.599582 0.345336 0.143374 0.975490 0.001151 0.194115 0.734303 0.252852 0.361439 0.575995 0.343746 0.445950 0.549312 0.339828 0.401204 0.622084 0.051501 0.575707 0.800528 0.713918 0.480832 0.950223 0.052551 0.473382 0.196123 0.702946 
0.252460 0.311297 0.110774 0.744889 0.518714 0.215897 0.266838 0.360727 0.679891 0.618500 0.728854 0.832710 0.660270 0.750562 0.800391 0.504854 0.939742 0.002782 0.284086 0.751231 0.612828 0.643245 0.636797 0.581938 0.503561 0.463432 0.338932 0.499589 0.918619 0.044055 0.351319 0.931299 0.006339 0.420527 0.683993 0.105870 0.923404 0.704387 0.857731 0.133142 0.735722 0.429119 0.224748 0.341377 
0.290520 0.678709 0.455657 0.289806 0.281890 0.452270 0.328677 0.740958 0.081546 0.148525 0.532976 0.640586 0.411103 0.882020 0.382835 0.132201 0.004145 0.290057 0.702830 0.306053 0.780317 0.356090 0.897641 0.703527 0.494953 0.188903 0.304982 0.042578 0.916849 0.190675 0.509753 0.092805 0.147147 0.573147 0.136899 0.570894 0.745096 0.314945 0.789448 0.487227 0.928923 0.887105 0.403820 0.359986 
0.618101 0.934876 0.130515 0.719799 0.004499 0.201619 0.606687 0.117336 0.799910 0.951472 0.356756 0.539186 0.858352 0.028769 0.860264 0.952568 0.406231 0.194899 0.221083 0.819319 0.684682 0.301284 0.710933 0.416765 0.719216 0.064566 0.076972 0.381653 0.737936 0.094066 0.188116 0.920502 0.154168 0.740512 0.226102 0.183639 0.782461 0.829887 0.764548 0.025354 0.254465 0.580691 0.378252 0.061350 
0.265648 0.948082 0.524968 0.901004 0.825436 0.297587 0.116639 0.490008 0.754040 0.197832 0.611064 0.980560 0.020263 0.413641 0.670924 0.464705 0.782211 0.678833 0.414295 0.527355 0.275915 0.674461 0.479260 0.572866 0.328617 0.718647 0.160676 0.379841 0.087974 0.294446 0.022695 0.535180 0.612386 0.289572 0.391781 0.188961 0.939729 0.311639 0.912886 0.575199 0.708300 0.396098 0.826155 0.191705 
0.825481 0.595865 0.261921 0.038861 0.806553 0.871944 0.341896 0.209074 0.191384 0.546331 0.309530 0.764458 0.147931 0.260907 0.342270 0.818110 0.410493 0.715178 0.147580 0.817117 0.612531 0.870946 0.522211 0.227262 0.019505 0.451437 0.006904 0.164378 0.737652 0.841303 0.117721 0.450432 0.797483 0.976652 0.598905 0.087583 0.395297 0.401567 0.317376 0.490660 0.512197 0.087651 0.175667 0.469419 
0.984150 0.949730 0.164706 0.337889 0.730947 0.598382 0.642397 0.722498 0.021062 0.676473 0.077338 0.446903 0.318518 0.590876 0.070424 0.838431 0.554824 0.438737 0.713673 0.717304 0.973602 0.353373 0.613441 0.074010 0.306195 0.600659 0.571033 0.811487 0.241175 0.246380 0.925245 0.032672 0.735053 0.389427 0.467421 0.129584 0.549781 0.499059 0.585897 0.412573 0.934257 0.340165 0.491128 0.518443 
0.732673 0.405740 0.431419 0.234917 0.034726 0.218112 0.157521 0.691105 0.012372 0.026034 0.628234 0.274918 0.397882 0.811545 0.726765 0.121320 0.605533 0.364098 0.584865 0.996234 0.269736 0.775791 0.190456 0.404630 0.908845 0.369824 0.368860 0.397800 0.783525 0.498345 0.857023 0.326391 0.386549 0.242227 0.398014 0.174646 0.391687 0.506490 0.720971 0.986560 0.659609 0.952979 0.224222 0.474362 
0.343835 0.042444 0.560514 0.066148 0.651191 0.491457 0.236227 0.487253 0.221870 0.120555 0.867496 0.081836 0.891285 0.650568 0.686931 0.012681 0.727803 0.261562 0.909647 0.212028 0.420481 0.264799 0.770329 0.464039 0.186653 0.463130 0.054623 0.394506 0.718243 0.689565 0.791698 0.968256 0.802614 0.717979 0.921526 0.999207 0.099986 0.904045 0.127127 0.951908 0.828891 0.125657 0.379675 0.609751 
0.582989 0.294643 0.308524 0.446056 0.570239 0.706097 0.873379 0.480666 0.918410 0.264312 0.384267 0.858338 0.098848 0.720798 0.605957 0.423514 0.142512 0.871405 0.510962 0.651579 0.810506 0.618130 0.291398 0.859732 0.609661 0.955426 0.915310 0.138643 0.257594 0.904589 0.175197 0.708072 0.950593 0.564806 0.061847 0.287794 0.520771 0.516465 0.440652 0.439727 0.608181 0.055124 0.121471 0.045935 
0.108361 0.032811 0.740953 0.066045 0.005228 0.278463 0.372434 0.540954 0.657497 0.391464 0.162128 0.112209 0.192867 0.114165 0.132222 0.451365 0.315658 0.414875 0.840785 0.720456 0.191552 0.292665 0.676416 0.232581 0.613304 0.655946 0.042473 0.119025 0.950813 0.874004 0.863647 0.195910 0.162428 0.393696 0.118561 0.152102 0.796764 0.357382 0.445615 0.412939 0.025078 0.090236 0.250989 0.825554 
0.908974 0.863596 0.347129 0.903756 0.991298 0.760586 0.234193 0.050030 0.715270 0.405510 0.947329 0.159821 0.356104 0.677903 0.137413 0.378870 0.783226 0.679682 0.510312 0.288487 0.434997 0.603563 0.028859 0.454901 0.416637 0.850111 0.298033 0.122263 0.995024 0.419174 0.272828 0.875214 0.206537 0.140850 0.885337 0.034516 0.574712 0.154322 0.973930 0.190739 0.551455 0.186085 0.551272 0.949380 
0.879058 0.432669 0.044925 0.448259 0.930846 0.546318 0.826096 0.837914 0.681861 0.136673 0.477672 0.771764 0.247782 0.248611 0.772006 0.387205 0.871096 0.174563 0.416316 0.607383 0.371968 0.746480 0.934089 0.190297 0.491415 0.908859 0.098967 0.881481 0.299274 0.147298 0.512302 0.771271 0.419277 0.404648 0.300464 0.726054 0.035319 0.843978 0.129898 0.743844 0.236455 0.828261 0.856005 0.155522 
0.819749 0.094942 0.417339 0.525313 0.756460 0.121987 0.863430 0.341069 0.526422 0.443292 0.277913 0.339336 0.538722 0.451696 0.525177 0.034969 0.657770 0.152418 0.120338 0.100782 0.258176 0.582059 0.364918 0.486137 0.422406 0.751702 0.991701 0.331990 0.508454 0.388774 0.052952 0.546831 0.680259 0.472976 0.967765 0.073364 0.344052 0.009988 0.430144 0.600665 0.392216 0.086027 0.696867 0.408434 
0.261721 0.138640 0.328787 0.974001 0.721332 0.130020 0.057245 0.298032 0.608011 0.108760 0.825241 0.644979 0.282470 0.932578 0.350001 0.800271 0.037973 0.609567 0.612366 0.359205 0.016526 0.177080 0.166408 0.805269 0.128331 0.366241 0.118434 0.757987 0.027941 0.044841 0.245285 0.741927 0.953149 0.565587 0.140662 0.000948 0.087729 0.477451 0.400449 0.140686 0.745398 0.899578 0.301255 0.037018 
0.593533 0.241249 0.364164 0.797183 0.517933 0.503428 0.492047 0.976547 0.335099 0.023671 0.399755 0.973937 0.440366 0.242789 0.982242 0.335836 0.076701 0.898409 0.867802 0.187185 0.537845 0.752505 0.220371 0.866897 0.803212 0.412005 0.215153 0.998156 0.464116 0.867589 0.068547 0.079793 0.030075 0.146738 0.147237 0.117160 0.806422 0.810085 0.025035 0.716566 0.464102 0.921139 0.216666 0.805278 
0.021504 0.223205 0.053570 0.523387 0.036167 0.022664 0.706336 0.357003 0.514473 0.866261 0.569261 0.760342 0.764906 0.832164 0.762863 0.182012 0.790027 0.698687 0.275557 0.892566 0.190914 0.572696 0.963043 0.970592 0.017088 0.863677 0.833832 0.394053 0.914851 0.347473 0.388585 0.313012 0.122937 0.994547 0.658382 0.726229 0.785234 0.060535 0.188556 0.611141 0.316889 0.759560 0.805019 0.900977 
0.421906 0.867366 0.751012 0.311795 0.762190 0.228042 0.569467 0.596401 0.084066 0.303550 0.601859 0.289362 0.337464 0.449707 0.288250 0.139771 0.924916 0.989700 0.047941 0.282199 0.505542 0.988386 0.431961 0.969838 0.718830 0.402621 0.651360 0.616364 0.418979 0.424306 0.904406 0.228730 0.602629 0.117040 0.138867 0.298012 0.156262 0.994102 0.230152 0.079763 0.171793 0.622281 0.987474 0.666932 
0.312388 0.763453 0.079273 0.836618 0.240934 0.364304 0.849617 0.430648 0.012056 0.676831 0.912339 0.524748 0.702326 0.743098 0.571366 0.945341 0.282046 0.186356 0.328554 0.458031 0.511280 0.547975 0.386250 0.698425 0.318401 0.422375 0.125142 0.489487 0.760446 0.462491 0.673924 0.010985 0.277982 0.707442 0.360910 0.852866 0.826384 0.011705 0.342858 0.230697 0.054613 0.819663 0.897040 0.769953 
0.162624 0.345248 0.299780 0.056529 0.485618 0.164478 0.123206 0.690857 0.521923 0.668091 0.643158 0.397069 0.770000 0.360345 0.984736 0.494977 0.645197 0.385926 0.176165 0.854620 0.773300 0.756883 0.635791 0.447552 0.258971 0.200333 0.595242 0.240112 0.049722 0.054781 0.040526 0.885649 0.370924 0.765783 0.805357 0.602074 0.198459 0.781417 0.211941 0.559064 0.763343 0.993117 0.442398 0.943807 
0.179576 0.388084 0.426143 0.201005 0.265996 0.760632 0.800398 0.534539 0.807668 0.163279 0.701102 0.461718 0.533278 0.774876 0.710265 0.240412 0.439788 0.071299 0.723763 0.037203 0.290401 0.938486 0.854557 0.610895 0.513468 0.041521 0.025637 0.415731 0.988685 0.942357 0.242634 0.137262 0.030174 0.544823 0.814162 0.615473 0.626527 0.081823 0.466281 0.088955 0.668220 0.559219 0.512036 0.763840 
0.419028 0.590689 0.704408 0.277478 0.016843 0.826790 0.373350 0.590789 0.627969 0.673997 0.244205 0.839506 0.959038 0.911377 0.166146 0.281416 0.001581 0.490337 0.957717 0.414187 0.260145 0.775457 0.458349 0.974837 0.154777 0.633974 0.578526 0.708078 0.143628 0.351935 0.523234 0.084546 0.887631 0.164665 0.561592 0.457074 0.839158 0.863145 0.667972 0.137131 0.833061 0.326409 0.873618 0.189658 
0.095733 0.531137 0.233425 0.732106 0.660070 0.106974 0.989596 0.789461 0.112177 0.274480 0.668659 0.657228 0.680886 0.970693 0.969830 0.028388 0.690112 0.403878 0.086914 0.303462 0.617127 0.970146 0.241852 0.065932 0.011224 0.170425 0.955107 0.835893 0.483102 0.653888 0.418441 0.258008 0.568985 0.822187 0.582675 0.570588 0.866714 0.289322 0.223104 0.449678 0.000753 0.718465 0.421786 0.799371 
0.597952 0.334802 0.801057 0.568142 0.402024 0.352150 0.876817 0.713632 0.397367 0.824086 0.556363 0.400872 0.087804 0.047509 0.712137 0.754236 0.196632 0.712855 0.503963 0.436786 0.871011 0.595982 0.707704 0.987099 0.701493 0.688181 0.774222 0.831189 0.937512 0.605311 0.089903 0.778849 0.842588 0.814916 0.347286 0.143643 0.723996 0.575187 0.265532 0.307049 0.230048 0.372638 0.959779 0.015409 
0.468620 0.853741 0.764771 0.618055 0.424894 0.009477 0.861753 0.072944 0.300590 0.545397 0.677188 0.371420 0.183571 0.733115 0.556220 0.149596 0.967314 0.159097 0.316858 0.905604 0.138004 0.020320 0.132512 0.926070 0.754725 0.373265 0.109406 0.653026 0.869091 0.256239 0.837672 0.674126 0.910756 0.915441 0.496932 0.202597 0.623127 0.326517 0.800053 0.194816 0.448521 0.432898 0.333584 0.000889 
0.699841 0.266317 0.347555 0.250596 0.206195 0.627404 0.983676 0.564061 0.777176 0.443461 0.441785 0.536138 0.281000 0.019815 0.614722 0.103250 0.112852 0.138738 0.331611 0.395557 0.073978 0.950871 0.077690 0.979729 0.625440 0.836348 0.584506 0.758589 0.483308 0.138842 0.715133 0.358841 0.636054 0.646460 0.567359 0.335778 0.096450 0.449704 0.573552 0.197027 0.261801 0.948866 0.450129 0.610804 
0.703008 0.934795 0.236039 0.168737 0.799990 0.219537 0.096393 0.495228 0.967591 0.701873 0.666986 0.790198 0.412719 0.979442 0.092483 0.946326 0.433611 0.701247 0.648516 0.260314 0.856952 0.207452 0.913659 0.507815 0.073989 0.808997 0.780441 0.801226 0.981472 0.419909 0.145985 0.752797 0.543065 0.535333 0.456799 0.047702 0.492166 0.477761 0.182342 0.453359 0.220014 0.671911 0.139928 0.396216 
0.641400 0.391769 0.714665 0.235529 0.717960 0.129042 0.424243 0.490302 0.136478 0.550556 0.435191 0.412824 0.138241 0.810570 0.865012 0.167456 0.086434 0.299313 0.606865 0.379974 0.004509 0.096332 0.045745 0.740678 0.199634 0.455368 0.558776 0.396730 0.262801 0.451041 0.361031 0.995700 0.515590 0.896875 0.361005 0.255835 0.635592 0.271540 0.320231 0.956300 0.491148 0.417260 0.913317 0.203321 
0.033371 0.681461 0.415932 0.086557 0.079792 0.860932 0.520454 0.863646 0.269302 0.790606 0.303078 0.962264 0.905239 0.781002 0.871560 0.013528 0.768878 0.762994 0.638793 0.463894 0.575161 0.063165 0.263441 0.625417 0.772968 0.431646 0.293395 0.035420 0.643732 0.344394 0.510124 0.827140 0.569609 0.615328 0.634640 0.670201 0.269767 0.069479 0.676493 0.813492 0.471907 0.265868 0.165446 0.667944 
0.069384 0.275845 0.945380 0.853876 0.870884 0.192420 0.588089 0.022456 0.924480 0.916183 0.711389 0.947402 0.818727 0.971753 0.339541 0.982676 0.448780 0.774475 0.730199 0.561622 0.909221 0.449788 0.164286 0.604967 0.648450 0.195545 0.486948 0.128037 0.820750 0.505125 0.517458 0.051084 0.809039 0.223958 0.432130 0.832192 0.686472 0.299467 0.680202 0.321112 0.400151 0.790373 0.308888 0.467016 
0.319542 0.028861 0.656390 0.878736 0.420865 0.107286 0.283492 0.985896 0.779988 0.232151 0.352840 0.227947 0.530287 0.569597 0.893435 0.812710 0.364669 0.686466 0.437476 0.719729 0.185176 0.645297 0.567136 0.271896 0.707560 0.013049 0.047563 0.762754 0.509626 0.883434 0.613808 0.509299 0.155708 0.008142 0.843895 0.340554 0.785393 0.975223 0.909491 0.414055 0.169001 0.606271 0.193079 0.731058 
0.527366 0.942660 0.106283 0.689166 0.034803 0.500067 0.271544 0.218627 0.677887 0.968788 0.809156 0.180023 0.644098 0.636678 0.063635 0.733369 0.307763 0.617582 0.560091 0.934914 0.649625 0.272705 0.297504 0.126145 0.948786 0.273857 0.649138 0.013623 0.267803 0.522437 0.360956 0.516613 0.193644 0.425686 0.392809 0.749602 0.019748 0.105206 0.792174 0.277613 0.287138 0.176953 0.198855 0.068915 
0.658115 0.529580 0.783236 0.232520 0.392167 0.729229 0.764334 0.898833 0.934286 0.490368 0.887946 0.048738 0.176165 0.854017 0.564288 0.517873 0.112027 0.249354 0.811071 0.608496 0.085183 0.405071 0.892653 0.572914 0.823475 0.599766 0.610781 0.710863 0.590694 0.873150 0.813571 0.320966 0.648658 0.132770 0.727769 0.594571 0.813342 0.785939 0.149410 0.511395 0.080213 0.939946 0.268607 0.492259 
0.406720 0.667454 0.702611 0.610978 0.905572 0.865191 0.824501 0.465380 0.238674 0.548586 0.732747 0.517059 0.314490 0.483155 0.053990 0.949013 0.551255 0.299483 0.103129 0.746240 0.878042 0.408575 0.008778 0.945263 0.279400 0.263687 0.512258 0.018747 0.786748 0.078313 0.107415 0.591541 0.132440 0.077610 0.672593 0.368593 0.091237 0.772838 0.973164 0.229037 0.388868 0.946421 0.827435 0.206458 
0.821558 0.602928 0.111356 0.303446 0.523427 0.373239 0.844593 0.565751 0.769710 0.180471 0.027417 0.113500 0.062627 0.602793 0.127432 0.280215 0.924398 0.344720 0.879374 0.900276 0.327953 0.699964 0.244121 0.935247 0.339215 0.901921 0.043788 0.177022 0.140461 0.987520 0.684667 0.210992 0.785708 0.794343 0.008823 0.038699 0.503897 0.122708 0.306660 0.355101 0.540917 0.385468 0.090085 0.408941 
0.721083 0.749176 0.211604 0.449193 0.613446 0.583418 0.118085 0.834801 0.199756 0.357263 0.420996 0.424597 0.588448 0.230381 0.185522 0.706252 0.646702 0.562537 0.041353 0.702689 0.457858 0.062902 0.088864 0.789965 0.355663 0.006852 0.471990 0.489249 0.059999 0.167494 0.627366 0.766151 0.358229 0.287270 0.530633 0.639289 0.698997 0.030331 0.440441 0.104838 0.012516 0.123584 0.385247 0.508966 
0.970614 0.980707 0.934755 0.161911 0.718230 0.257422 0.715104 0.506088 0.043038 0.647210 0.354326 0.225181 0.283855 0.724043 0.109876 0.762602 0.064410 0.074110 0.968868 0.979446 0.476063 0.908765 0.548461 0.082795 0.767659 0.636737 0.298676 0.994042 0.254866 0.365940 0.439780 0.852642 0.945038 0.336458 0.382496 0.992914 0.909570 0.349366 0.592188 0.317186 0.729000 0.987648 0.940349 0.947242 
0.528536 0.724356 0.209638 0.223304 0.394887 0.876965 0.790740 0.426770 0.486197 0.169659 0.862620 0.813279 0.974853 0.101243 0.320389 0.735015 0.285245 0.196688 0.547678 0.649796 0.166125 0.238889 0.933629 0.425484 0.083914 0.799987 0.257747 0.906723 0.735160 0.730496 0.715371 0.913102 0.961657 0.650136 0.507985 0.976153 0.973196 0.265719 0.665911 0.013172 0.010737 0.514483 0.215253 0.376663 
0.324476 0.856994 0.041062 0.038006 0.298578 0.041064 0.447505 0.264899 0.341492 0.421335 0.535278 0.389272 0.995910 0.826316 0.263370 0.930007 0.544914 0.462540 0.843404 0.836944 0.138208 0.408355 0.261902 0.913652 0.845029 0.161931 0.267188 0.121990 0.195064 0.891696 0.858621 0.715238 0.676986 0.980942 0.204885 0.895186 0.225472 0.571203 0.565382 0.214190 0.955293 0.594927 0.329117 0.780908 
0.106130 0.991665 0.545342 0.289760 0.987496 0.606063 0.115694 0.223247 0.413157 0.530177 0.682220 0.168288 0.224090 0.342275 0.792628 0.655977 0.899183 0.698971 0.778134 0.447364 0.773407 0.329280 0.742556 0.330050 0.940247 0.464148 0.349638 0.559065 0.418465 0.024735 0.152030 0.805332 0.894555 0.667667 0.847695 0.703148 0.986788 0.559405 0.935686 0.007701 0.851601 0.360729 0.023324 0.236990 
0.613253 0.759150 0.004160 0.469138 0.893506 0.250786 0.791468 0.523560 0.314452 0.035520 0.437800 0.252803 0.772716 0.189190 0.932639 0.315710 0.321283 0.898207 0.622629 0.178392 0.094452 0.358212 0.252459 0.274583 0.852311 0.049896 0.110211 0.458391 0.601655 0.254114 0.948425 0.118421 0.549196 0.702958 0.666102 0.993341 0.225342 0.457660 0.995258 0.106321 0.388539 0.743036 0.541868 0.172035 
0.779734 0.146909 0.578386 0.339458 0.121119 0.854137 0.959823 0.366305 0.765939 0.748677 0.259790 0.419801 0.801191 0.511971 0.136371 0.368158 0.888792 0.111086 0.583686 0.073670 0.738115 0.674305 0.446221 0.900782 0.315554 0.366158 0.532773 0.848934 0.934193 0.099847 0.428720 0.629761 0.756957 0.097751 0.646494 0.785255 0.480945 0.228009 0.511317 0.894280 0.544386 0.382073 0.853650 0.929595 
0.419365 0.326779 0.454629 0.826862 0.892045 0.777896 0.777157 0.094212 0.367142 0.821489 0.723879 0.746335 0.686376 0.481042 0.370266 0.330208 0.109823 0.743252 0.966249 0.189861 0.627925 0.249456 0.355309 0.322031 0.157305 0.710279 0.185691 0.019455 0.142985 0.666962 0.690076 0.203609 0.437440 0.138577 0.807644 0.261725 0.472579 0.980249 0.828146 0.961654 0.255008 0.978299 0.114924 0.674063 
0.091759 0.029941 0.845617 0.138729 0.639895 0.390210 0.104966 0.442006 0.451825 0.179278 0.197116 0.244292 0.845203 0.217642 0.316278 0.545542 0.587106 0.534115 0.924132 0.881458 0.575365 0.963814 0.579915 0.526676 0.233485 0.487416 0.567320 0.736506 0.763183 0.143313 0.725821 0.022049 0.405460 0.824005 0.575017 0.218589 0.144432 0.055480 0.952269 0.150607 0.957779 0.173689 0.257659 0.607428 
0.266783 0.693372 0.595220 0.081938 0.943973 0.568870 0.072774 0.913090 0.947407 0.038780 0.234019 0.840611 0.174008 0.494994 0.100471 0.926723 0.545077 0.009585 0.437718 0.831594 0.199194 0.525622 0.335932 0.837701 0.584462 0.003609 0.174237 0.149107 0.328707 0.298148 0.259291 0.354505 0.545330 0.868703 0.548248 0.982343 0.733379 0.883065 0.654908 0.243927 0.947956 0.371436 0.300626 0.727056 
0.155708 0.959408 0.052576 0.906269 0.435668 0.085162 0.254502 0.345658 0.117992 0.697351 0.315162 0.833501 0.708634 0.492822 0.153753 0.191789 0.879754 0.508764 0.182322 0.191141 0.406932 0.288500 0.182225 0.099555 0.093504 0.973721 0.726627 0.643433 0.640415 0.723205 0.290798 0.772959 0.195073 0.944134 0.280841 0.583678 0.139136 0.948374 0.997130 0.596100 0.879610 0.529636 0.843491 0.847627 
0.280792 0.726097 0.692735 0.903590 0.435530 0.597307 0.001493 0.575446 0.360541 0.212196 0.095152 0.454975 0.117170 0.405326 0.500013 0.082174 0.083688 0.921140 0.442913 0.316060 0.933146 0.214194 0.733532 0.633504 0.414755 0.830637 0.669453 0.453391 0.672808 0.446574 0.969286 0.327656 0.474295 0.005939 0.540786 0.446624 0.002948 0.312584 0.318737 0.941996 0.782735 0.822528 0.368509 0.918362 
0.438490 0.735495 0.132397 0.230577 0.888414 0.387423 0.604708 0.120773 0.382896 0.395300 0.648178 0.216229 0.537921 0.293368 0.570964 0.710016 0.166992 0.095229 0.982293 0.211272 0.247095 0.262729 0.112699 0.873474 0.980259 0.953254 0.497462 0.695767 0.488580 0.704518 0.872770 0.329898 0.355727 0.716445 0.147087 0.016922 0.430221 0.588447 0.208883 0.715724 0.286290 0.667394 0.581129 0.147721 
0.523233 0.174732 0.941651 0.505941 0.884852 0.053325 0.648791 0.119596 0.180697 0.225479 0.548317 0.874410 0.646510 0.976248 0.017396 0.777983 0.658027 0.584037 0.327551 0.646976 0.755082 0.559611 0.066571 0.614368 0.259716 0.976268 0.918246 0.732595 0.714348 0.117376 0.871744 0.063170 0.406982 0.322867 0.780076 0.904174 0.575336 0.826809 0.109523 0.707990 0.407672 0.285891 0.967831 0.478193 
0.455840 0.355439 0.038884 0.547229 0.499245 0.417987 0.554399 0.479383 0.723821 0.118069 0.673754 0.502703 0.197839 0.759716 0.490650 0.843233 0.633169 0.950992 0.190153 0.691174 0.880585 0.720504 0.553796 0.631430 0.476236 0.979128 0.443708 0.564720 0.855431 0.090653 0.923520 0.143575 0.738960 0.263156 0.449114 0.477625 0.610802 0.233372 0.681246 0.296626 0.117619 0.758280 0.068183 0.308540 
0.874767 0.570850 0.711054 0.633470 0.320466 0.515880 0.242343 0.779283 0.602943 0.393391 0.234881 0.163640 0.167032 0.062784 0.153067 0.766271 0.540355 0.937176 0.077999 0.883183 0.854132 0.999678 0.910863 0.043022 0.530446 0.997780 0.744099 0.227384 0.210804 0.604663 0.953719 0.849199 0.903748 0.650574 0.275615 0.588396 0.961751 0.795696 0.766276 0.938496 0.531671 0.598588 0.865288 0.240472 
0.514480 0.460826 0.769138 0.571103 0.345611 0.110817 0.195253 0.484362 0.995267 0.397066 0.936166 0.778340 0.879648 0.587604 0.764115 0.097702 0.872066 0.658588 0.548538 0.024340 0.945827 0.650053 0.857929 0.425382 0.287189 0.012782 0.167574 0.957899 0.726527 0.565030 0.548421 0.744104 0.206970 0.521671 0.094160 0.665671 0.767806 0.635524 0.310911 0.937008 0.650150 0.868712 0.505131 0.601434 
0.945390 0.832077 0.706276 0.528936 0.497568 0.159421 0.802893 0.630122 0.538674 0.786475 0.693539 0.729050 0.860519 0.476870 0.736832 0.020499 0.309971 0.096791 0.965977 0.081964 0.234370 0.939271 0.808462 0.142229 0.366132 0.126217 0.892113 0.008423 0.775764 0.232612 0.266447 0.027688 0.727811 0.038111 0.253933 0.211456 0.675272 0.325082 0.065921 0.434092 0.358299 0.153805 0.375805 0.209025 
0.640498 0.814971 0.404386 0.918519 0.153262 0.835339 0.172536 0.294159 0.644729 0.277094 0.415556 0.013542 0.811708 0.428679 0.540654 0.720363 0.019948 0.711534 0.553307 0.564889 0.120503 0.450421 0.505402 0.140283 0.773226 0.528663 0.795719 0.270331 0.489877 0.721262 0.505849 0.214246 0.715642 0.424084 0.905224 0.272022 0.391779 0.652534 0.516407 0.781172 0.926846 0.888747 0.393546 0.363247 
0.961265 0.324442 0.895296 0.013864 0.038345 0.788751 0.870244 0.977423 0.921251 0.391889 0.011561 0.618915 0.591076 0.736199 0.040413 0.715647 0.181252 0.855699 0.462035 0.971998 0.511941 0.863642 0.079123 0.613784 0.540793 0.475277 0.749677 0.065235 0.712903 0.125655 0.141640 0.397952 0.694477 0.430793 0.055190 0.934200 0.752179 0.057501 0.243876 0.909176 0.632497 0.689997 0.164397 0.977251 
0.240318 0.462948 0.477217 0.203513 0.889643 0.400610 0.568002 0.972418 0.732816 0.441621 0.798010 0.078068 0.357857 0.813675 0.014015 0.244737 0.549436 0.070329 0.262568 0.538275 0.296391 0.848676 0.958937 0.191418 0.583592 0.367961 0.149162 0.010773 0.019601 0.968677 0.217989 0.893189 0.337784 0.148600 0.240421 0.303505 0.354956 0.353576 0.063941 0.451688 0.183366 0.446040 0.920737 0.431402 
0.680501 0.670775 0.618972 0.580071 0.090904 0.817737 0.216411 0.156175 0.588314 0.130329 0.336568 0.604097 0.150155 0.984377 0.240493 0.448239 0.655709 0.625944 0.731843 0.886068 0.036970 0.388208 0.660052 0.542785 0.063746 0.235681 0.171686 0.424676 0.720476 0.849934 0.445984 0.371782 0.438952 0.721286 0.972868 0.752343 0.970775 0.995078 0.875465 0.907873 0.390143 0.706101 0.608614 0.789446 
0.289162 0.591257 0.134885 0.738647 0.189812 0.811884 0.836973 0.096411 0.462337 0.576384 0.140600 0.138911 0.308641 0.516103 0.579488 0.331777 0.412813 0.407219 0.457357 0.756869 0.844415 0.635555 0.655989 0.284358 0.345201 0.120677 0.790612 0.055173 0.161754 0.572249 0.838979 0.100033 0.694217 0.494461 0.356954 0.973999 0.778931 0.791901 0.680700 0.588978 0.918772 0.496322 0.296790 0.052599 
0.676522 0.134930 0.835150 0.524549 0.674933 0.728717 0.925946 0.293231 0.318217 0.423594 0.612061 0.366390 0.022063 0.966956 0.868103 0.451422 0.463707 0.366725 0.223427 0.269818 0.266418 0.756949 0.978167 0.774143 0.822180 0.756132 0.387376 0.174582 0.356473 0.838598 0.356964 0.846203 0.206171 0.466371 0.179829 0.968354 0.837792 0.476359 0.822936 0.088618 0.999805 0.225101 0.964603 0.310736 
0.698944 0.020283 0.455342 0.959779 0.315970 0.548429 0.290728 0.711578 0.534763 0.159233 0.211681 0.131716 0.848504 0.349113 0.437095 0.028891 0.714561 0.066155 0.186646 0.329183 0.718817 0.678200 0.591907 0.126783 0.723419 0.775604 0.666324 0.097019 0.363700 0.753036 0.108133 0.039665 0.673436 0.655946 0.452497 0.148290 0.508410 0.097164 0.941542 0.317621 0.875875 0.232417 0.721705 0.447729 
0.067926 0.125068 0.924191 0.987227 0.861441 0.024544 0.493830 0.909913 0.127369 0.897577 0.433923 0.945441 0.880686 0.810300 0.498157 0.777846 0.638142 0.755114 0.855143 0.482074 0.104726 0.947008 0.695395 0.551215 0.695514 0.724818 0.021269 0.961506 0.767611 0.958684 0.824395 0.178209 0.286606 0.723379 0.405798 0.295068 0.403291 0.027796 0.937212 0.667413 0.205683 0.039982 0.116413 0.322768 
0.254893 0.223827 0.772602 0.796816 0.734195 0.433989 0.425547 0.966713 0.307099 0.549568 0.951044 0.297141 0.741696 0.847908 0.942887 0.790504 0.226875 0.788405 0.708671 0.462260 0.727828 0.044647 0.549794 0.105164 0.714823 0.662499 0.709698 0.523993 0.992188 0.500574 0.553731 0.870606 0.043163 0.578642 0.724731 0.254069 0.554248 0.324924 0.535827 0.474107 0.448152 0.756240 0.274271 0.095821 
0.223570 0.449870 0.220439 0.725341 0.056777 0.786778 0.525286 0.465856 0.617399 0.371789 0.570138 0.397517 0.266889 0.538631 0.654599 0.108491 0.559737 0.158411 0.603970 0.952181 0.641568 0.960219 0.882011 0.877651 0.247441 0.470472 0.167205 0.335412 0.220912 0.733545 0.250979 0.675824 0.729055 0.473467 0.605143 0.712425 0.675995 0.655893 0.931721 0.433997 0.080672 0.876624 0.879076 0.664013 
0.672446 0.530459 0.144106 0.153878 0.743355 0.514216 0.979169 0.262009 0.163002 0.662756 0.847227 0.016615 0.931182 0.352547 0.073001 0.751148 0.556132 0.555905 0.336322 0.942573 0.954265 0.090295 0.676109 0.591667 0.803424 0.429114 0.025489 0.109076 0.485388 0.307770 0.357718 0.947991 0.844542 0.362224 0.684721 0.967790 0.531422 0.319566 0.002304 0.775886 0.997187 0.172765 0.139300 0.219658 
0.847746 0.990137 0.117375 0.848066 0.703137 0.621760 0.897882 0.057119 0.192414 0.924580 0.504541 0.570861 0.759619 0.890381 0.125642 0.096770 0.474668 0.256786 0.089000 0.610337 0.854003 0.821562 0.261423 0.456422 0.165192 0.904763 0.383832 0.206123 0.065988 0.866200 0.502551 0.744995 0.980693 0.547745 0.657241 0.932593 0.000913 0.959641 0.623870 0.434585 0.956854 0.473250 0.141656 0.548653 
0.344341 0.713245 0.228834 0.045924 0.902749 0.469007 0.960999 0.542404 0.900357 0.192386 0.438581 0.515824 0.773637 0.881286 0.248756 0.011167 0.807466 0.116978 0.275769 0.923987 0.423529 0.541486 0.818344 0.755643 0.875342 0.376743 0.360966 0.467289 0.462209 0.817873 0.166719 0.944371 0.871287 0.594425 0.782351 0.042928 0.482438 0.513587 0.953627 0.579497 0.622908 0.037483 0.004890 0.035725 
0.781954 0.979328 0.226559 0.640152 0.918482 0.617050 0.230028 0.562971 0.813016 0.048257 0.165031 0.899283 0.113152 0.054520 0.260343 0.618748 0.463830 0.329656 0.466909 0.542007 0.478694 0.135441 0.957258 0.914766 0.376150 0.668434 0.942075 0.256680 0.094729 0.359058 0.952299 0.359354 0.221391 0.276548 0.153616 0.462987 0.195750 0.409711 0.574070 0.107306 0.589680 0.675102 0.205465 0.913611 
0.679656 0.054717 0.226769 0.439297 0.323608 0.688278 0.128577 0.468053 0.750497 0.714686 0.594625 0.926353 0.439879 0.170379 0.623934 0.971398 0.864165 0.373211 0.354809 0.745415 0.323325 0.821374 0.846651 0.104607 0.809126 0.222340 0.822949 0.064517 0.274210 0.062259 0.085958 0.808648 0.753676 0.382928 0.348730 0.316950 0.800970 0.718371 0.866373 0.145829 0.385649 0.962265 0.452143 0.642005 
0.006964 0.633691 0.455759 0.011731 0.469361 0.255433 0.667832 0.301122 0.012718 0.027906 0.079147 0.540320 0.000372 0.683054 0.541139 0.321544 0.858438 0.549698 0.281771 0.791080 0.797245 0.275841 0.879867 0.739077 0.245750 0.655300 0.136635 0.220640 0.736382 0.111125 0.340170 0.447152 0.868959 0.905478 0.618773 0.444590 0.714755 0.908443 0.846354 0.214242 0.511054 0.735220 0.720153 0.812949 
0.602173 0.961413 0.318455 0.145170 0.141487 0.538952 0.832349 0.146219 0.990012 0.748173 0.721299 0.700562 0.081979 0.766922 0.550132 0.499099 0.066054 0.374482 0.387558 0.865719 0.617290 0.606936 0.592272 0.626500 0.728483 0.680657 0.944464 0.744043 0.621981 0.635155 0.652557 0.347295 0.659659 0.820913 0.908357 0.870724 0.479655 0.088020 0.549089 0.302319 0.439423 0.267925 0.733919 0.207395 
0.384405 0.270809 0.820149 0.612864 0.099060 0.450031 0.210061 0.460931 0.611035 0.101353 0.109343 0.843635 0.497253 0.453089 0.292072 0.104477 0.974898 0.072381 0.107255 0.522448 0.657466 0.698936 0.924445 0.259672 0.971109 0.244843 0.600698 0.466882 0.207471 0.084929 0.989546 0.938976 0.915452 0.015004 0.983874 0.756615 0.011891 0.948809 0.466498 0.001829 0.175582 0.268170 0.019685 0.433608 
0.919163 0.950369 0.589651 0.934830 0.544910 0.612690 0.671530 0.845451 0.577189 0.272795 0.481409 0.087613 0.591915 0.212813 0.515322 0.956451 0.552618 0.026181 0.740431 0.205522 0.840552 0.053391 0.515170 0.068091 0.808091 0.522398 0.572700 0.192956 0.983873 0.304722 0.436204 0.073787 0.877749 0.905630 0.156446 0.751659 0.421201 0.003169 0.845800 0.968330 0.102371 0.256479 0.418741 0.301687 
0.001436 0.902996 0.871591 0.633558 0.140834 0.977661 0.840602 0.681593 0.578095 0.991597 0.383941 0.468536 0.044561 0.599758 0.707711 0.359757 0.634271 0.071539 0.791543 0.575500 0.137492 0.214540 0.030688 0.675913 0.354884 0.029103 0.609775 0.981181 0.659165 0.922233 0.384004 0.002190 0.922993 0.565413 0.097372 0.675178 0.333888 0.908936 0.797374 0.837712 0.095801 0.904370 0.863261 0.922821 
0.460937 0.195154 0.740737 0.919863 0.343593 0.208984 0.961243 0.612298 0.610912 0.475705 0.811670 0.860170 0.059758 0.624095 0.352409 0.258256 0.720050 0.596380 0.547911 0.334383 0.299979 0.491525 0.525631 0.356976 0.277266 0.015657 0.373807 0.634976 0.974792 0.001375 0.359010 0.406773 0.329111 0.941736 0.493439 0.254497 0.028087 0.730973 0.119003 0.191070 0.489563 0.693378 0.333133 0.502569 
0.420955 0.731586 0.707567 0.738113 0.357619 0.704363 0.776884 0.712201 0.646404 0.042454 0.554384 0.417452 0.233627 0.757558 0.996554 0.007139 0.967775 0.564389 0.681962 0.461544 0.643346 0.793030 0.674850 0.323947 0.904179 0.264652 0.681962 0.648782 0.331889 0.689605 0.344150 0.992259 0.480330 0.801412 0.353657 0.843189 0.125629 0.155580 0.496980 0.124892 0.752308 0.219296 0.489506 0.242162 
0.459193 0.175269 0.854485 0.374148 0.505092 0.419472 0.128060 0.585027 0.157994 0.033456 0.199220 0.281117 0.886314 0.571144 0.124578 0.172090 0.513723 0.895405 0.671401 0.006786 0.098446 0.790580 0.236883 0.452799 0.953566 0.807897 0.854798 0.059121 0.956156 0.687495 0.230951 0.787595 0.134794 0.452815 0.843045 0.376340 0.891665 0.628568 0.212574 0.575256 0.973052 0.724463 0.892819 0.545998 
0.772895 0.107383 0.138681 0.357151 0.681485 0.743301 0.581663 0.439447 0.209147 0.376957 0.398971 0.804103 0.019489 0.175181 0.456887 0.537900 0.024836 0.980838 0.035291 0.009587 0.958812 0.372040 0.465213 0.598323 0.393416 0.554491 0.913553 0.416130 0.581992 0.825543 0.810182 0.595260 0.346808 0.432652 0.756672 0.925413 0.794044 0.679199 0.200739 0.052940 0.626403 0.926066 0.442300 0.182861 
0.321823 0.314711 0.132022 0.926889 0.020964 0.672500 0.335337 0.524924 0.271727 0.793150 0.067960 0.196719 0.318833 0.470867 0.166359 0.086471 0.893004 0.436937 0.716285 0.199808 0.863676 0.219714 0.538805 0.119042 0.213408 0.220199 0.968643 0.752255 0.587081 0.607401 0.200004 0.585652 0.414266 0.406784 0.956707 0.385819 0.071608 0.907782 0.978972 0.427960 0.971147 0.322663 0.105713 0.516598 
0.786709 0.349534 0.464647 0.403819 0.745695 0.181776 0.866692 0.690231 0.703845 0.161198 0.775911 0.805617 0.883127 0.753680 0.539746 0.219135 0.563467 0.568564 0.923370 0.417751 0.559296 0.811480 0.952292 0.046818 0.777798 0.652550 0.564636 0.486569 0.141377 0.581353 0.606737 0.492943 0.448933 0.745965 0.061557 0.292631 0.135833 0.606992 0.666165 0.155517 0.881346 0.009082 0.093635 0.714830 
0.469197 0.400405 0.296935 0.014138 0.730221 0.490155 0.841135 0.187924 0.232881 0.371470 0.309725 0.858968 0.196523 0.826971 0.951540 0.271553 0.455094 0.699683 0.917528 0.949954 0.613304 0.601046 0.211725 0.132058 0.152912 0.761142 0.830815 0.935403 0.190674 0.686424 0.692987 0.688349 0.799303 0.908716 0.915825 0.041224 0.493277 0.405221 0.647264 0.296297 0.401317 0.109229 0.105108 0.441402 
0.035820 0.283802 0.674442 0.082706 0.252138 0.854957 0.310210 0.687172 0.335393 0.325070 0.695438 0.493806 0.912085 0.465125 0.330640 0.452039 0.859197 0.946288 0.273164 0.965235 0.407866 0.334430 0.736531 0.083365 0.753634 0.849644 0.136402 0.313266 0.373782 0.480675 0.356416 0.456224 0.205403 0.684684 0.593159 0.973700 0.324247 0.953720 0.463173 0.427308 0.694643 0.938908 0.417817 0.256592 
0.177439 0.314541 0.236953 0.703564 0.943188 0.475533 0.820413 0.793434 0.523311 0.503252 0.912038 0.469772 0.088642 0.345735 0.030906 0.118433 0.918135 0.444760 0.665461 0.182572 0.151464 0.019013 0.806602 0.528914 0.921584 0.291106 0.791347 0.668881 0.833227 0.173361 0.872855 0.525971 0.150074 0.945713 0.377573 0.357225 0.762833 0.398116 0.475020 0.439335 0.506358 0.458514 0.809882 0.751142 
0.724446 0.714549 0.214335 0.899070 0.120941 0.425212 0.560898 0.014535 0.038412 0.439965 0.696503 0.450810 0.013815 0.172242 0.166655 0.195382 0.878661 0.708539 0.766637 0.395985 0.263702 0.650516 0.780857 0.229040 0.464230 0.734896 0.117800 0.678836 0.829062 0.523956 0.251935 0.684370 0.319111 0.416754 0.800755 0.091549 0.412502 0.337192 0.577271 0.930989 0.331835 0.289847 0.120307 0.176678 
0.470571 0.945416 0.612437 0.828365 0.139037 0.670887 0.687854 0.473596 0.490642 0.650625 0.617670 0.256244 0.555016 0.817129 0.512453 0.234963 0.415101 0.821649 0.991572 0.949368 0.043567 0.139700 0.087004 0.312239 0.791269 0.310462 0.212473 0.914724 0.046686 0.144839 0.679848 0.005764 0.867692 0.070035 0.266848 0.217718 0.606548 0.941315 0.338690 0.539422 0.321741 0.120425 0.862159 0.228640 
0.154599 0.090272 0.615587 0.481688 0.154598 0.617294 0.619440 0.989245 0.907464 0.399939 0.321661 0.857466 0.817139 0.758630 0.008423 0.557725 0.143999 0.782464 0.140514 0.326751 0.846617 0.852051 0.487545 0.281499 0.913110 0.527991 0.218712 0.577429 0.415077 0.711103 0.347688 0.524782 0.553586 0.823306 0.590915 0.084840 0.094922 0.101959 0.793218 0.196132 0.001451 0.025817 0.635366 0.156937 
0.341570 0.279481 0.994256 0.268638 0.930663 0.994225 0.908132 0.449522 0.174770 0.509755 0.933382 0.544319 0.966655 0.107632 0.465861 0.834828 0.246779 0.020298 0.439184 0.160683 0.295599 0.843514 0.404848 0.045706 0.629905 0.853326 0.341867 0.057068 0.736156 0.168878 0.212762 0.298259 0.843194 0.912381 0.849071 0.979027 0.481655 0.259659 0.909780 0.311720 0.836823 0.773644 0.837464 0.064516 
0.608851 0.592400 0.988702 0.460748 0.162987 0.376292 0.208986 0.640990 0.870622 0.364066 0.195499 0.620633 0.180504 0.713073 0.481046 0.274330 0.590132 0.053535 0.928840 0.917328 0.574557 0.479002 0.380288 0.504721 0.559514 0.634794 0.102561 0.398917 0.453640 0.819252 0.530064 0.143261 0.748321 0.533292 0.965661 0.643627 0.719483 0.621461 0.713393 0.013201 0.364738 0.398300 0.943668 0.886642 
0.192923 0.826393 0.727970 0.700405 0.122685 0.851993 0.073977 0.794463 0.720128 0.873811 0.243284 0.485332 0.355161 0.365013 0.097762 0.810808 0.522313 0.905618 0.086594 0.037774 0.224922 0.436931 0.150180 0.778149 0.895935 0.603855 0.261614 0.675074 0.453739 0.436701 0.374951 0.119138 0.990311 0.042770 0.096827 0.407003 0.150599 0.888430 0.330715 0.992179 0.810912 0.249560 0.428364 0.775198 
0.739224 0.783830 0.828530 0.758776 0.369984 0.797673 0.917548 0.671166 0.651202 0.709036 0.343710 0.383075 0.507475 0.768826 0.925260 0.779669 0.275152 0.543609 0.328812 0.298192 0.727118 0.598378 0.334851 0.540279 0.862707 0.481582 0.919279 0.120808 0.711376 0.406513 0.807634 0.145066 0.722341 0.285749 0.660819 0.490099 0.005137 0.038993 0.916166 0.128384 0.057580 0.436513 0.896754 0.386815 
0.242961 0.555203 0.371321 0.992556 0.837138 0.188951 0.114555 0.382870 0.953612 0.874782 0.505042 0.312162 0.838260 0.147461 0.267127 0.513884 0.357247 0.942264 0.215331 0.470858 0.718493 0.411033 0.990405 0.906789 0.528008 0.390764 0.523229 0.241829 0.575123 0.584802 0.741602 0.309463 0.671837 0.979157 0.653537 0.463031 0.284530 0.483862 0.292355 0.919499 0.173035 0.201519 0.786081 0.116633 
0.920453 0.037680 0.150074 0.718553 0.951161 0.366588 0.774583 0.575034 0.250335 0.096551 0.879848 0.742030 0.534810 0.965871 0.805288 0.390779 0.112540 0.721212 0.450985 0.971437 0.689967 0.760033 0.523396 0.191065 0.253221 0.312239 0.428657 0.038911 0.549320 0.332407 0.939721 0.659863 0.731400 0.755878 0.132546 0.091229 0.119272 0.764811 0.341860 0.864964 0.818546 0.073546 0.754288 0.326258 
0.269979 0.666389 0.785160 0.454151 0.839776 0.099955 0.464491 0.010214 0.249527 0.350576 0.098397 0.925768 0.773950 0.328461 0.124946 0.977780 0.399531 0.854837 0.277762 0.403312 0.143949 0.458867 0.463015 0.706520 0.365174 0.630892 0.720953 0.878193 0.020411 0.335005 0.536855 0.957405 0.803700 0.788606 0.218420 0.781393 0.314151 0.147235 0.389405 0.316353 0.726155 0.997934 0.424505 0.424524 
0.767328 0.846725 0.648653 0.511415 0.087241 0.937222 0.265076 0.370147 0.588962 0.981672 0.995012 0.332583 0.453023 0.484410 0.374885 0.052276 0.321608 0.705266 0.757663 0.766744 0.724965 0.523812 0.001320 0.376732 0.089418 0.262703 0.401194 0.296962 0.857951 0.906327 0.464396 0.532375 0.989389 0.506029 0.293678 0.874594 0.957404 0.161181 0.460410 0.164774 0.048293 0.226154 0.870136 0.526938 
0.189466 0.067912 0.990796 0.351020 0.616463 0.068803 0.652645 0.794319 0.382548 0.226422 0.934969 0.407509 0.606130 0.293181 0.217783 0.260051 0.570856 0.135370 0.758052 0.371501 0.105613 0.882697 0.370403 0.020224 0.123088 0.329481 0.977717 0.401355 0.346322 0.000630 0.467442 0.618868 0.959142 0.279246 0.067067 0.262795 0.512494 0.273396 0.218905 0.737029 0.785718 0.368400 0.107337 0.630630 
0.287544 0.361642 0.777053 0.481030 0.204036 0.370993 0.418791 0.249401 0.908035 0.051494 0.274381 0.340515 0.044919 0.164351 0.044309 0.853852 0.872255 0.959394 0.879268 0.791493 0.907266 0.881329 0.989683 0.929445 0.013533 0.129043 0.900126 0.645545 0.248495 0.012153 0.139460 0.208249 0.621586 0.131180 0.145418 0.250794 0.948708 0.676033 0.488321 0.355336 0.820260 0.853535 0.956365 0.659814 
0.092178 0.257701 0.970259 0.709311 0.594893 0.810296 0.315700 0.885454 0.128437 0.328095 0.795971 0.307579 0.868331 0.160657 0.635882 0.559545 0.539434 0.455093 0.220673 0.579367 0.531715 0.532511 0.822541 0.989807 0.376802 0.195864 0.522495 0.112859 0.234416 0.709964 0.781991 0.804819 0.979174 0.183104 0.660223 0.291518 0.798172 0.404410 0.139855 0.727126 0.897888 0.984867 0.214815 0.720272 
0.575195 0.432754 0.149524 0.818429 0.923321 0.074887 0.114478 0.264480 0.375259 0.715943 0.751066 0.841061 0.804864 0.544572 0.146579 0.769596 0.905160 0.645787 0.609215 0.586103 0.240606 0.789329 0.954670 0.186032 0.028547 0.150467 0.327361 0.198915 0.824590 0.320005 0.108984 0.559618 0.036697 0.649353 0.931979 0.211370 0.198680 0.704172 0.158806 0.201603 0.614516 0.880180 0.638631 0.742733 
0.688332 0.306829 0.722828 0.735815 0.409145 0.291701 0.139476 0.013314 0.681583 0.005833 0.318748 0.050817 0.480579 0.874724 0.458924 0.024114 0.863188 0.957275 0.021538 0.703812 0.230902 0.168074 0.826972 0.960879 0.557607 0.017679 0.862474 0.973763 0.457982 0.280213 0.830256 0.295883 0.212445 0.027160 0.115423 0.090832 0.335083 0.607799 0.999300 0.419589 0.678604 0.663078 0.510805 0.957199 
0.544708 0.967147 0.294543 0.950019 0.935559 0.709300 0.146158 0.389393 0.116033 0.542506 0.379657 0.495025 0.344528 0.190369 0.457484 0.941104 0.402427 0.230582 0.399499 0.046465 0.758535 0.319871 0.165822 0.248723 0.828582 0.623626 0.053753 0.644080 0.761920 0.285341 0.414299 0.986147 0.773683 0.051055 0.035804 0.520516 0.030287 0.855531 0.779590 0.144229 0.626154 0.424604 0.297450 0.702870 
0.422658 0.130346 0.604787 0.346505 0.745799 0.612818 0.690942 0.528443 0.613636 0.168768 0.278039 0.046027 0.087719 0.766859 0.607390 0.337035 0.311857 0.682935 0.297395 0.908225 0.299031 0.154912 0.563551 0.127257 0.915520 0.024391 0.416629 0.766556 0.305298 0.904432 0.017857 0.321198 0.731833 0.031469 0.773152 0.717175 0.586515 0.909739 0.641038 0.776614 0.443124 0.713788 0.391020 0.743765 
0.647152 0.217669 0.475228 0.664429 0.069368 0.987580 0.631226 0.162705 0.994503 0.934416 0.260907 0.384356 0.401100 0.870822 0.897110 0.303884 0.597067 0.793134 0.889695 0.115997 0.881599 0.862693 0.797967 0.939773 0.784910 0.358486 0.412224 0.623380 0.699446 0.611308 0.612535 0.996270 0.103122 0.629398 0.867208 0.905426 0.489619 0.325289 0.886685 0.874439 0.266480 0.788530 0.144708 0.372539 
0.650553 0.893034 0.571554 0.887188 0.147958 0.728552 0.962336 0.518658 0.320916 0.093293 0.746569 0.981810 0.471986 0.774931 0.916176 0.304604 0.745357 0.470347 0.217428 0.235292 0.104468 0.600519 0.168163 0.259513 0.739105 0.241270 0.503806 0.865941 0.906959 0.303025 0.902229 0.538982 0.778524 0.049197 0.572653 0.769678 0.793648 0.053759 0.555177 0.944004 0.894665 0.384705 0.601007 0.197372 
0.683440 0.618941 0.917564 0.687697 0.866813 0.715353 0.603918 0.690596 0.208291 0.023388 0.429996 0.630922 0.822472 0.827016 0.787933 0.803837 0.891132 0.054020 0.143381 0.408822 0.137630 0.839161 0.035019 0.674400 0.783715 0.783103 0.365355 0.575205 0.164537 0.558011 0.569424 0.028921 0.961578 0.410683 0.206355 0.615060 0.455804 0.899119 0.051821 0.051258 0.012424 0.742169 0.292661 0.629686 
0.638889 0.399672 0.426252 0.758502 0.329071 0.671663 0.769244 0.699272 0.177258 0.917686 0.512700 0.465491 0.021177 0.660665 0.565240 0.257447 0.935388 0.143078 0.305195 0.484832 0.481640 0.414972 0.301195 0.474635 0.290595 0.523452 0.460856 0.752303 0.220309 0.051113 0.787268 0.259498 0.459914 0.485541 0.476844 0.940065 0.740351 0.612681 0.305946 0.477623 0.661722 0.392856 0.722583 0.907905 
0.947193 0.356537 0.090854 0.548845 0.768957 0.603669 0.389590 0.665092 0.065918 0.862434 0.280956 0.783321 0.370977 0.768381 0.446431 0.463952 0.580868 0.383596 0.585759 0.023562 0.513188 0.167846 0.750168 0.112943 0.703931 0.013583 0.603996 0.388156 0.696123 0.918788 0.427850 0.056421 0.798598 0.601637 0.967926 0.975807 0.176003 0.064673 0.561878 0.545073 0.566815 0.780679 0.425833 0.464889 
0.209813 0.642984 0.770358 0.063209 0.880999 0.227889 0.740159 0.578243 0.672318 0.304047 0.388016 0.347437 0.877928 0.630800 0.618708 0.771251 0.267483 0.866780 0.516095 0.992016 0.935766 0.406559 0.836237 0.423713 0.502764 0.845665 0.848455 0.743848 0.669384 0.587774 0.163458 0.262050 0.471769 0.238395 0.455019 0.735896 0.584196 0.581268 0.384095 0.015925 0.734307 0.107208 0.647435 0.609418 
0.712416 0.730872 0.378322 0.573049 0.507530 0.184913 0.965354 0.952439 0.934630 0.184399 0.122317 0.553256 0.571864 0.952986 0.542771 0.946223 0.173984 0.368099 0.744570 0.921212 0.425430 0.212207 0.666346 0.225034 0.820956 0.320995 0.044804 0.474772 0.962253 0.159139 0.554398 0.849247 0.368916 0.456845 0.412979 0.560655 0.364424 0.779896 0.509990 0.151913 0.863299 0.158616 0.075936 0.777641 
0.236183 0.729039 0.494003 0.195739 0.473898 0.044774 0.368948 0.249852 0.820573 0.832433 0.114632 0.163557 0.195851 0.364900 0.546725 0.268171 0.300735 0.456558 0.508195 0.843767 0.082381 0.261474 0.917961 0.589984 0.206985 0.398995 0.815563 0.515442 0.948893 0.833689 0.830175 0.250908 0.641493 0.739284 0.214418 0.122949 0.360551 0.381694 0.307150 0.215418 0.092416 0.296747 0.660805 0.476543 
0.120420 0.958368 0.300096 0.515730 0.691930 0.624656 0.002940 0.012222 0.580725 0.177931 0.671721 0.316184 0.114532 0.642315 0.488486 0.219682 0.798367 0.013077 0.155645 0.782121 0.098292 0.511141 0.389177 0.890024 0.883918 0.162010 0.241942 0.272806 0.397822 0.362841 0.025013 0.377100 0.867591 0.394768 0.998115 0.982052 0.097356 0.086517 0.256728 0.262596 0.539861 0.745527 0.571083 0.637541 
0.608145 0.047312 0.615451 0.954474 0.301046 0.498188 0.095699 0.671497 0.564547 0.933095 0.317974 0.865652 0.920631 0.791127 0.441551 0.690183 0.639154 0.843847 0.804970 0.755537 0.059499 0.307921 0.416670 0.012743 0.985036 0.355683 0.933170 0.253671 0.874270 0.905722 0.789231 0.640027 0.316073 0.734439 0.353256 0.377805 0.896047 0.992035 0.941198 0.741605 0.234397 0.623579 0.118196 0.175481 
0.448568 0.425708 0.848692 0.114425 0.662192 0.615427 0.118288 0.434741 0.814244 0.189345 0.457489 0.030118 0.679661 0.239621 0.161176 0.617300 0.534373 0.900372 0.731373 0.376936 0.493239 0.253735 0.829036 0.395953 0.255801 0.898264 0.045655 0.210280 0.624899 0.718340 0.531800 0.668749 0.705889 0.266528 0.909384 0.956693 0.084907 0.792035 0.785656 0.654613 0.066920 0.171380 0.569976 0.010780 
0.456679 0.009034 0.641518 0.971157 0.905122 0.891077 0.008655 0.139381 0.208477 0.945293 0.455680 0.189354 0.223598 0.691460 0.276220 0.210525 0.166573 0.253537 0.979953 0.263468 0.580873 0.861928 0.070916 0.000098 0.514343 0.935787 0.412129 0.616792 0.982646 0.613043 0.513942 0.641927 0.154385 0.618172 0.415053 0.936762 0.095014 0.267453 0.544784 0.043068 0.260115 0.561054 0.525396 0.896060 
0.667097 0.702774 0.503108 0.860239 0.808534 0.867095 0.202604 0.470157 0.183883 0.126182 0.676885 0.636222 0.922791 0.444306 0.294310 0.648246 0.912365 0.244277 0.549922 0.628990 0.118475 0.464236 0.156969 0.772618 0.085994 0.514676 0.610412 0.457438 0.570093 0.124851 0.820028 0.113939 0.977022 0.483285 0.690781 0.301822 0.695516 0.488028 0.229542 0.820024 0.894832 0.517294 0.972621 0.110303 
0.773129 0.781821 0.924060 0.052264 0.726999 0.923151 0.926672 0.816303 0.331817 0.539011 0.791915 0.603382 0.716694 0.156673 0.293115 0.645895 0.935003 0.878138 0.492165 0.516518 0.242201 0.012737 0.022501 0.688678 0.742632 0.049500 0.224872 0.227979 0.320189 0.149611 0.380771 0.198467 0.586192 0.253852 0.476045 0.698841 0.137701 0.353166 0.820701 0.769022 0.591341 0.504424 0.397230 0.428804 
0.350426 0.562310 0.352742 0.809866 0.702721 0.409439 0.207952 0.203542 0.517282 0.366347 0.218916 0.275918 0.379675 0.527472 0.841608 0.238036 0.339358 0.365091 0.854298 0.385137 0.854628 0.918215 0.524779 0.993622 0.660887 0.168938 0.371346 0.073494 0.893018 0.128545 0.342205 0.224282 0.828169 0.380791 0.964198 0.603566 0.582412 0.586818 0.111324 0.480662 0.636468 0.953328 0.463425 0.815327 
0.667178 0.024150 0.023009 0.267967 0.604908 0.098055 0.496074 0.009296 0.381900 0.391937 0.235214 0.853384 0.259135 0.834234 0.749256 0.565455 0.571950 0.033172 0.297299 0.127296 0.080140 0.044785 0.699220 0.458407 0.249378 0.747318 0.415132 0.064699 0.980486 0.491810 0.969889 0.828708 0.013469 0.709834 0.108206 0.332254 0.314554 0.433437 0.996754 0.206999 0.259882 0.896686 0.588652 0.673320 
0.413236 0.008145 0.047994 0.015733 0.650419 0.708293 0.475588 0.295365 0.671698 0.377846 0.035312 0.561434 0.353921 0.059102 0.423659 0.421538 0.334962 0.074616 0.053626 0.759293 0.630255 0.295742 0.103836 0.744672 0.597175 0.086749 0.700511 0.654676 0.929308 0.669137 0.783109 0.952163 0.625852 0.077539 0.980162 0.821772 0.813591 0.786299 0.354138 0.234364 0.938033 0.164557 0.307686 0.197026 
0.844972 0.988554 0.798890 0.350058 0.382108 0.931652 0.995033 0.796404 0.323359 0.695996 0.468539 0.199297 0.702549 0.467088 0.342364 0.280190 0.798154 0.668223 0.506236 0.515035 0.821019 0.880049 0.979544 0.671729 0.007276 0.910129 0.441390 0.285101 0.577687 0.733938 0.269946 0.631042 0.313702 0.500092 0.587473 0.568429 0.362008 0.850502 0.869060 0.400545 0.922385 0.400964 0.963490 0.933714 
0.835811 0.201761 0.970953 0.628114 0.621271 0.179590 0.925304 0.217394 0.644375 0.303035 0.302259 0.462380 0.656428 0.453785 0.207214 0.178304 0.142604 0.289800 0.969138 0.962927 0.829906 0.208602 0.648992 0.050247 0.945850 0.734618 0.810904 0.555665 0.014843 0.636532 0.002715 0.341531 0.515430 0.613024 0.676586 0.253848 0.740141 0.937027 0.345508 0.372524 0.658773 0.513645 0.921534 0.793007 
0.256746 0.822401 0.745501 0.357637 0.077486 0.594829 0.395695 0.828649 0.621231 0.686175 0.940531 0.241036 0.903165 0.614639 0.006237 0.531501 0.491413 0.281957 0.236002 0.352374 0.889117 0.403941 0.660278 0.892163 0.608869 0.180945 0.051352 0.630815 0.315847 0.244540 0.887371 0.119427 0.326717 0.763500 0.069821 0.513442 0.730050 0.551449 0.155032 0.771881 0.133073 0.396265 0.614752 0.445499 
0.614413 0.361985 0.284411 0.511062 0.212688 0.952864 0.427198 0.228863 0.837634 0.920138 0.795613 0.713052 0.395935 0.797832 0.495152 0.973395 0.233036 0.213282 0.531650 0.855647 0.793504 0.244503 0.247768 0.210564 0.924378 0.831905 0.239338 0.999055 0.799342 0.763389 0.100156 0.103191 0.581280 0.265521 0.362735 0.885917 0.243543 0.481974 0.226587 0.930159 0.548192 0.507039 0.058639 0.451227 
0.580487 0.462425 0.719277 0.998167 0.318865 0.640161 0.119425 0.743386 0.645173 0.542109 0.361976 0.722664 0.009583 0.326597 0.250777 0.989248 0.008610 0.459547 0.546324 0.124622 0.238756 0.913660 0.481855 0.417250 0.978793 0.173082 0.497807 0.536156 0.357750 0.430401 0.460602 0.265763 0.777572 0.155770 0.562433 0.137612 0.951924 0.528106 0.634879 0.185313 0.804262 0.763427 0.648947 0.348149 
0.538057 0.111743 0.100874 0.716827 0.879172 0.876074 0.924885 0.034762 0.200489 0.576160 0.115795 0.531863 0.102500 0.530281 0.490048 0.293689 0.696118 0.216973 0.609126 0.904924 0.597801 0.933987 0.075456 0.733925 0.527436 0.382602 0.528833 0.866063 0.339387 0.790370 0.813018 0.725369 0.175126 0.033741 0.565268 0.702001 0.424974 0.688613 0.266612 0.706227 0.645678 0.373361 0.759527 0.753958 
0.870260 0.782399 0.915837 0.874829 0.205128 0.022071 0.618464 0.206154 0.909948 0.231415 0.241789 0.984001 0.605423 0.422606 0.699046 0.657092 0.141127 0.578637 0.578329 0.916013 0.052217 0.927151 0.271445 0.792477 0.977894 0.506046 0.348786 0.918276 0.057450 0.128145 0.319357 0.194712 0.223964 0.109442 0.339430 0.253176 0.973657 0.714525 0.397500 0.150862 0.918630 0.736682 0.042445 0.114861 
0.265099 0.453296 0.788383 0.423637 0.263042 0.080343 0.324861 0.265848 0.919513 0.841251 0.759660 0.358005 0.002489 0.871069 0.868057 0.570192 0.338455 0.989457 0.203246 0.284499 0.644178 0.898622 0.871611 0.296290 0.933870 0.304333 0.468250 0.834432 0.536465 0.799161 0.990097 0.362585 0.105720 0.501184 0.328932 0.993760 0.242987 0.413982 0.868698 0.963605 0.940562 0.024179 0.931126 0.543413 
0.317869 0.297762 0.155943 0.460629 0.837077 0.739919 0.557765 0.154205 0.529439 0.260040 0.737546 0.614277 0.640318 0.391877 0.896090 0.722180 0.867186 0.007164 0.677607 0.518689 0.435881 0.314502 0.160415 0.980227 0.972249 0.081207 0.982138 0.801594 0.388804 0.538864 0.364172 0.686789 0.853408 0.614472 0.622211 0.361261 0.515952 0.134667 0.014857 0.177760 0.647844 0.554016 0.136558 0.374305 
0.120203 0.359689 0.431034 0.130607 0.443954 0.818339 0.233865 0.717183 0.981780 0.812433 0.511709 0.034154 0.110253 0.505766 0.118253 0.387145 0.223964 0.770140 0.690504 0.951855 0.458997 0.718639 0.498170 0.497436 0.480462 0.503824 0.874697 0.262701 0.847326 0.124174 0.349269 0.364205 0.957845 0.490241 0.732125 0.469952 0.751984 0.181502 0.945548 0.358089 0.540223 0.838710 0.773394 0.764727 
0.942258 0.481586 0.955301 0.087308 0.945358 0.283836 0.161795 0.513411 0.080831 0.247555 0.418991 0.736619 0.602958 0.785980 0.304581 0.574826 0.613354 0.651281 0.081838 0.226252 0.541411 0.988102 0.035114 0.464170 0.528807 0.241030 0.595423 0.144746 0.774788 0.949302 0.539271 0.790742 0.723375 0.836164 0.927892 0.995142 0.600238 0.092664 0.772044 0.664330 0.416510 0.162461 0.248509 0.923372 
0.648205 0.431386 0.193548 0.478485 0.596847 0.166009 0.078134 0.927166 0.043521 0.171226 0.713518 0.850280 0.305239 0.091804 0.164821 0.470323 0.213887 0.225244 0.126194 0.696531 0.312971 0.248682 0.144894 0.680708 0.630685 0.432251 0.042853 0.421723 0.080531 0.530907 0.082190 0.450033 0.224137 0.733967 0.168073 0.023929 0.885633 0.393717 0.659137 0.103916 0.806160 0.125156 0.046612 0.421265 
0.475552 0.697860 0.279743 0.930788 0.551880 0.104939 0.944776 0.499777 0.912683 0.715395 0.211939 0.628705 0.198393 0.579554 0.212412 0.622340 0.535383 0.991293 0.229272 0.220838 0.694498 0.090653 0.011909 0.080290 0.465871 0.975167 0.332153 0.612233 0.328176 0.212395 0.390267 0.776839 0.505058 0.125989 0.370042 0.094357 0.509198 0.168722 0.608538 0.204074 0.073419 0.829370 0.922114 0.715616 
0.642420 0.671515 0.053099 0.445091 0.678490 0.976249 0.630387 0.856270 0.567615 0.464309 0.203174 0.312098 0.057824 0.651013 0.532517 0.019478 0.423219 0.224094 0.720581 0.374809 0.852272 0.186953 0.373978 0.991418 0.712683 0.221652 0.686902 0.857158 0.615976 0.183596 0.079780 0.703199 0.994328 0.632947 0.430040 0.521827 0.296586 0.518345 0.858118 0.321018 0.735091 0.294240 0.686457 0.631236 
0.542081 0.007553 0.152115 0.303322 0.345331 0.036851 0.372584 0.687691 0.442286 0.419433 0.679972 0.662818 0.140541 0.975200 0.365280 0.219078 0.575479 0.296459 0.432412 0.907627 0.958456 0.306523 0.251471 0.975830 0.335835 0.242365 0.728820 0.078436 0.206006 0.883579 0.299237 0.393561 0.318431 0.951540 0.013983 0.023076 0.302998 0.859386 0.706434 0.990773 0.887863 0.809444 0.962976 0.330374 
0.650429 0.082057 0.080064 0.239136 0.982090 0.879917 0.774683 0.212954 0.391918 0.595989 0.974096 0.837587 0.979790 0.214506 0.824464 0.602764 0.475283 0.031008 0.524101 0.074439 0.246790 0.218851 0.642148 0.711614 0.300725 0.528275 0.048809 0.781369 0.316364 0.545744 0.875301 0.196389 0.976762 0.603585 0.572937 0.335968 0.012432 0.564706 0.163196 0.442844 0.563879 0.678958 0.276071 0.980809 
0.541484 0.461825 0.716936 0.940755 0.411570 0.958453 0.073134 0.697605 0.437666 0.610238 0.435067 0.291024 0.089183 0.084870 0.818955 0.664419 0.093908 0.338680 0.927037 0.629063 0.579635 0.017720 0.215454 0.395317 0.301187 0.189257 0.684041 0.859658 0.125484 0.965426 0.343640 0.225241 0.210312 0.626128 0.987390 0.698517 0.718731 0.741208 0.761744 0.313128 0.491265 0.939166 0.432999 0.007734 
0.723540 0.777264 0.069222 0.338263 0.952565 0.359632 0.939532 0.519521 0.017932 0.259420 0.812872 0.485048 0.981469 0.630153 0.231715 0.261940 0.724979 0.164291 0.772325 0.170417 0.202856 0.754093 0.430205 0.407774 0.831405 0.479765 0.952757 0.321768 0.685944 0.303131 0.988219 0.178509 0.840040 0.843438 0.906905 0.330808 0.763864 0.453430 0.000807 0.033401 0.410904 0.127324 0.705143 0.841886 
0.519263 0.816806 0.528685 0.869480 0.800685 0.274377 0.900729 0.709147 0.542707 0.940923 0.519030 0.782343 0.743458 0.140672 0.327766 0.764085 0.873131 0.026888 0.780176 0.654059 0.556433 0.994122 0.200217 0.429960 0.062843 0.483145 0.922683 0.567557 0.809839 0.024093 0.924337 0.582399 0.007570 0.171176 0.672930 0.173128 0.650300 0.151552 0.522729 0.686156 0.738611 0.397372 0.776582 0.289240 
0.994513 0.628512 0.780603 0.930613 0.944343 0.958547 0.471426 0.182281 0.473515 0.149211 0.639518 0.455362 0.745864 0.644370 0.710536 0.083787 0.261493 0.139385 0.357742 0.659116 0.634320 0.831599 0.999472 0.341896 0.647646 0.534311 0.385158 0.281597 0.971127 0.245936 0.983234 0.791442 0.517280 0.515610 0.772084 0.550191 0.471252 0.703665 0.932981 0.556019 0.443888 0.424135 0.930818 0.163463 
0.218794 0.365929 0.070453 0.333204 0.503011 0.881050 0.093381 0.569947 0.317704 0.930773 0.555475 0.542143 0.126313 0.044056 0.390787 0.710138 0.459184 0.453427 0.420982 0.616513 0.541290 0.753806 0.880003 0.344894 0.850929 0.874723 0.845864 0.201158 0.972184 0.424958 0.247744 0.411272 0.101559 0.506694 0.978259 0.199520 0.937553 0.465264 0.965065 0.633119 0.812495 0.320053 0.379832 0.460575 
0.106346 0.887365 0.663390 0.264241 0.115092 0.430587 0.723264 0.494532 0.483680 0.656019 0.464301 0.709602 0.990599 0.409861 0.362035 0.151914 0.765444 0.895843 0.575837 0.721992 0.524124 0.981602 0.727442 0.066193 0.870068 0.648930 0.401446 0.034185 0.086421 0.020879 0.000476 0.632871 0.291884 0.152285 0.627638 0.420617 0.997352 0.487371 0.039700 0.875471 0.039087 0.949949 0.754716 0.981268 
0.110437 0.252212 0.442658 0.524127 0.565188 0.646856 0.067203 0.859215 0.311922 0.435963 0.189244 0.463101 0.994259 0.789276 0.074923 0.756907 0.955079 0.869446 0.305355 0.191412 0.102704 0.263129 0.017872 0.661551 0.359271 0.412548 0.019618 0.314344 0.870572 0.183837 0.170757 0.765565 0.028835 0.384409 0.201128 0.924645 0.789712 0.957301 0.701756 0.012473 0.895597 0.407419 0.840569 0.739045 
0.063149 0.068839 0.403751 0.595073 0.645254 0.062015 0.128638 0.920722 0.077148 0.405856 0.768775 0.858855 0.272708 0.445434 0.548154 0.704412 0.480060 0.038951 0.391595 0.912244 0.832122 0.480558 0.034557 0.660950 0.225471 0.066000 0.852946 0.158088 0.570112 0.714568 0.711587 0.076147 0.107815 0.507715 0.067935 0.839144 0.829716 0.195254 0.081201 0.478704 0.497879 0.691799 0.562963 0.129004 
0.403838 0.723469 0.606251 0.561668 0.661333 0.428610 0.157668 0.134940 0.779470 0.228915 0.636651 0.061461 0.286555 0.353075 0.422075 0.119076 0.603344 0.571013 0.886136 0.157446 0.286268 0.298782 0.935224 0.370419 0.196544 0.590547 0.119616 0.439646 0.877996 0.170656 0.300247 0.881778 0.206641 0.965665 0.511017 0.556010 0.569583 0.945703 0.773805 0.455233 0.915663 0.460765 0.926602 0.735225 
0.447581 0.766270 0.995827 0.120441 0.803924 0.451333 0.445761 0.870455 0.363456 0.090394 0.803111 0.320618 0.716505 0.463807 0.867596 0.881151 0.168935 0.616996 0.047513 0.066319 0.964960 0.676350 0.307400 0.821350 0.618793 0.381927 0.580684 0.429025 0.499094 0.291680 0.669474 0.563088 0.846409 0.702209 0.787530 0.205604 0.033526 0.887785 0.336055 0.995675 0.418302 0.793478 0.173881 0.873741 
0.362890 0.897934 0.131420 0.564484 0.824948 0.123021 0.109984 0.760221 0.750276 0.960688 0.356479 0.425410 0.988916 0.514380 0.452388 0.173904 0.513953 0.829396 0.357185 0.709637 0.735127 0.095248 0.597902 0.490405 0.795303 0.947995 0.971057 0.790115 0.474612 0.226443 0.107710 0.746647 0.102088 0.879038 0.762603 0.685705 0.758754 0.202479 0.302705 0.089447 0.933688 0.234207 0.906195 0.332724 
0.765330 0.766312 0.203258 0.467908 0.179280 0.404048 0.825774 0.200141 0.867769 0.882099 0.306202 0.600476 0.142530 0.240882 0.099333 0.820356 0.724676 0.586256 0.174624 0.989833 0.614189 0.825303 0.582365 0.853402 0.909611 0.568283 0.416946 0.887574 0.774075 0.290610 0.024867 0.055091 0.983168 0.675148 0.951587 0.751239 0.174863 0.721176 0.667877 0.403887 0.673586 0.250038 0.909387 0.876949 
0.630251 0.947299 0.887721 0.262547 0.574881 0.583301 0.874919 0.001128 0.329376 0.860859 0.686093 0.796388 0.454189 0.960697 0.912638 0.739405 0.336642 0.389694 0.690647 0.356583 0.909106 0.627227 0.049604 0.138488 0.765688 0.290647 0.331556 0.758234 0.255423 0.441515 0.229536 0.952781 0.195567 0.998193 0.965020 0.293493 0.505816 0.575342 0.701869 0.610304 0.766410 0.781725 0.089399 0.274683 
0.774077 0.531935 0.058977 0.985215 0.109931 0.573378 0.681777 0.945657 0.647367 0.347106 0.486539 0.830149 0.408102 0.855295 0.699986 0.326397 0.388778 0.506585 0.301314 0.505979 0.692249 0.847827 0.225217 0.093423 0.122984 0.595455 0.543062 0.326749 0.682618 0.530246 0.775246 0.667726 0.526834 0.595818 0.753367 0.889728 0.132052 0.963562 0.062290 0.663267 0.600406 0.472861 0.090601 0.881580 
0.934631 0.960662 0.083394 0.207942 0.814694 0.309081 0.792991 0.752539 0.054163 0.931035 0.721373 0.983388 0.282226 0.667437 0.193640 0.594317 0.408076 0.952277 0.841387 0.052748 0.890993 0.399792 0.133419 0.973816 0.979438 0.915747 0.478964 0.800857 0.576898 0.300353 0.255273 0.760365 0.306635 0.764222 0.360687 0.562451 0.325219 0.618648 0.302960 0.981829 0.236393 0.772406 0.692862 0.011492 
0.975840 0.977646 0.588268 0.244540 0.325037 0.247381 0.177228 0.900357 0.034636 0.948254 0.141099 0.666999 0.032051 0.780278 0.172333 0.607669 0.511337 0.853040 0.529978 0.943209 0.706172 0.221381 0.846881 0.052142 0.738215 0.861745 0.373050 0.124059 0.894723 0.537484 0.339894 0.092337 0.140483 0.442679 0.789872 0.572039 0.368805 0.045489 0.205457 0.925973 0.512636 0.858266 0.988018 0.039179 
0.193231 0.517707 0.037965 0.953550 0.756261 0.438804 0.561320 0.017655 0.468072 0.991956 0.279726 0.269182 0.106166 0.234288 0.121524 0.820266 0.772453 0.321958 0.163844 0.150035 0.565982 0.730445 0.295640 0.817604 0.587107 0.349624 0.897892 0.720453 0.004333 0.120281 0.365683 0.544120 0.582488 0.899554 0.692748 0.234270 0.458002 0.987005 0.912261 0.185153 0.026885 0.501654 0.335265 0.685073 
0.141695 0.843257 0.106726 0.740451 0.928532 0.541309 0.154983 0.520415 0.631561 0.485435 0.065917 0.106960 0.264487 0.179782 0.535675 0.133258 0.956018 0.129433 0.905749 0.455766 0.111993 0.466987 0.557065 0.797366 0.025971 0.183515 0.013815 0.698056 0.653268 0.071376 0.713208 0.847202 0.460777 0.009654 0.091097 0.001050 0.761558 0.824937 0.662089 0.685459 0.816056 0.503739 0.843761 0.829806 
0.700165 0.897256 0.408447 0.509385 0.978502 0.591029 0.671262 0.830349 0.095822 0.290846 0.606156 0.730713 0.500191 0.000985 0.622781 0.684080 0.096485 0.953133 0.891685 0.899246 0.289052 0.705772 0.990147 0.662933 0.211680 0.783392 0.804554 0.672605 0.688231 0.739539 0.714748 0.838712 0.734144 0.813803 0.575466 0.805269 0.363475 0.674861 0.510853 0.655547 0.394145 0.807432 0.603282 0.548428 
0.095449 0.931546 0.540796 0.452231 0.058396 0.629452 0.995807 0.653345 0.747334 0.638337 0.206673 0.655786 0.606943 0.323578 0.909290 0.317423 0.508564 0.327744 0.033833 0.229650 0.863413 0.527065 0.557267 0.392360 0.760698 0.497726 0.553349 0.188617 0.855517 0.254007 0.568838 0.073472 0.619326 0.327869 0.327911 0.889381 0.918929 0.101528 0.389905 0.897855 0.995323 0.278298 0.358899 0.348612 
0.522150 0.458586 0.221473 0.300759 0.846755 0.713133 0.025187 0.928007 0.782324 0.358745 0.139017 0.453128 0.201704 0.047876 0.705767 0.018543 0.795946 0.397817 0.372921 0.586043 0.868420 0.139926 0.240130 0.907140 0.008188 0.259204 0.768112 0.151949 0.533917 0.881636 0.852294 0.892802 0.087447 0.394292 0.348850 0.685018 0.089351 0.503346 0.777254 0.418293 0.504049 0.743756 0.494575 0.965432 
0.526490 0.758738 0.395189 0.711211 0.686208 0.506539 0.322028 0.372162 0.635274 0.474650 0.220835 0.150403 0.244710 0.605760 0.747270 0.691212 0.141441 0.919523 0.842824 0.586914 0.717265 0.063928 0.803311 0.995112 0.484684 0.279551 0.186335 0.535963 0.055649 0.326700 0.105395 0.391317 0.904951 0.085967 0.062516 0.760486 0.014027 0.026042 0.790880 0.368229 0.625603 0.011264 0.571314 0.825422 
0.862424 0.940308 0.915639 0.907591 0.508049 0.282226 0.443006 0.287204 0.416782 0.122297 0.186780 0.962604 0.615245 0.643238 0.775967 0.436785 0.517978 0.270341 0.958836 0.321112 0.646820 0.330242 0.140731 0.080146 0.479526 0.042172 0.203254 0.131310 0.184853 0.381067 0.568076 0.901968 0.247744 0.670176 0.009650 0.874240 0.628150 0.227068 0.664233 0.358960 0.102608 0.395436 0.234334 0.249313 
0.479661 0.811732 0.368157 0.442495 0.301397 0.370729 0.663077 0.808883 0.839552 0.114287 0.753522 0.801279 0.888412 0.389557 0.207726 0.797112 0.551133 0.989197 0.985509 0.008991 0.257972 0.608138 0.883905 0.885799 0.214385 0.069482 0.989831 0.683704 0.386609 0.416297 0.537650 0.670330 0.447857 0.065745 0.928397 0.084185 0.494755 0.632382 0.819823 0.924210 0.485232 0.279772 0.611380 0.451755 
0.390999 0.930597 0.544591 0.773197 0.304507 0.311895 0.845454 0.912015 0.269638 0.342324 0.962410 0.435483 0.112926 0.803988 0.084006 0.960961 0.303251 0.101957 0.633905 0.517626 0.115257 0.690169 0.823838 0.140556 0.164815 0.039509 0.799773 0.219194 0.012650 0.112411 0.335874 0.301632 0.699681 0.567237 0.550783 0.807201 0.416173 0.414571 0.290714 0.158598 0.006176 0.778100 0.191990 0.887088 
0.675983 0.447875 0.187618 0.565462 0.926362 0.519610 0.282633 0.790032 0.999816 0.611612 0.195028 0.513443 0.273988 0.571318 0.207596 0.367838 0.598712 0.639405 0.441258 0.161669 0.795541 0.020744 0.100791 0.827010 0.405384 0.776195 0.952028 0.564299 0.587246 0.740468 0.857577 0.435192 0.349812 0.897734 0.402914 0.166343 0.240628 0.453085 0.123908 0.281768 0.639742 0.873867 0.968501 0.294949 
0.742421 0.832473 0.348222 0.101742 0.970838 0.203468 0.605440 0.655351 0.288691 0.763899 0.522355 0.011089 0.665247 0.624374 0.256612 0.301145 0.973513 0.347228 0.229387 0.646253 0.586510 0.788876 0.906658 0.496921 0.151943 0.946934 0.565399 0.383469 0.196265 0.056857 0.959457 0.028403 0.104366 0.330044 0.780479 0.094033 0.218488 0.487722 0.737804 0.004126 0.221046 0.553610 0.579078 0.543715 
0.516076 0.987226 0.851184 0.401284 0.976552 0.083195 0.317232 0.507993 0.903026 0.745503 0.022209 0.137262 0.448797 0.232832 0.646200 0.100669 0.534501 0.226003 0.291858 0.386378 0.665463 0.094181 0.631265 0.706321 0.156686 0.847316 0.842914 0.765779 0.168008 0.634771 0.832065 0.788125 0.870396 0.006161 0.441786 0.950437 0.351591 0.314691 0.575368 0.421997 0.725364 0.062486 0.523887 0.996632 
0.348316 0.370784 0.964411 0.331686 0.655585 0.788849 0.156444 0.744103 0.722488 0.817307 0.429431 0.688560 0.544506 0.586051 0.752320 0.632208 0.031994 0.062540 0.774778 0.152118 0.390703 0.437796 0.485251 0.093179 0.280219 0.170268 0.866432 0.506847 0.672366 0.396669 0.735976 0.189916 0.248616 0.420088 0.049607 0.398369 0.677392 0.829385 0.569666 0.648696 0.609654 0.181670 0.202887 0.742601 
0.151699 0.171205 0.539937 0.252393 0.158793 0.501555 0.811670 0.049139 0.190513 0.201219 0.603325 0.149664 0.711302 0.807801 0.772610 0.904333 0.810594 0.236117 0.082026 0.664915 0.936901 0.163850 0.736434 0.153290 0.729001 0.862298 0.421034 0.547045 0.616879 0.730168 0.361857 0.029390 0.386850 0.879441 0.613475 0.867440 0.131804 0.848354 0.703372 0.872119 0.384683 0.111746 0.887423 0.104516 
0.585348 0.822186 0.887600 0.462053 0.194954 0.566780 0.226661 0.072196 0.470659 0.785339 0.211745 0.714930 0.432618 0.680740 0.167983 0.268931 0.564646 0.836565 0.977378 0.855314 0.190835 0.466276 0.129151 0.509575 0.228882 0.417680 0.446100 0.286018 0.811098 0.533662 0.990186 0.009542 0.591016 0.186261 0.626566 0.777156 0.754015 0.406582 0.944318 0.908400 0.891120 0.257194 0.758794 0.918837 
0.262791 0.581275 0.752879 0.573859 0.936042 0.401442 0.103985 0.256659 0.756049 0.724327 0.867009 0.509439 0.569172 0.301155 0.101454 0.753489 0.488649 0.086255 0.002658 0.762703 0.672575 0.663031 0.461141 0.112449 0.603999 0.388688 0.916296 0.343058 0.371888 0.351633 0.764220 0.294803 0.130975 0.916286 0.005119 0.854412 0.613848 0.238264 0.795322 0.168873 0.441855 0.419906 0.685088 0.972582 
0.043315 0.962963 0.142525 0.853216 0.256910 0.984913 0.810083 0.860045 0.751331 0.796977 0.883102 0.099411 0.791915 0.645694 0.989995 0.294658 0.294562 0.350768 0.689923 0.983160 0.275824 0.103345 0.368219 0.345433 0.505391 0.980867 0.713307 0.917701 0.637161 0.587939 0.098241 0.483366 0.295945 0.858672 0.136411 0.669404 0.079579 0.402095 0.816130 0.358732 0.252548 0.524553 0.167522 0.520593 
0.757246 0.487539 0.004283 0.025342 0.225195 0.702746 0.023544 0.581328 0.827999 0.359000 0.410690 0.562393 0.168672 0.260102 0.333694 0.440481 0.275299 0.622446 0.075275 0.287617 0.493961 0.715371 0.401059 0.875144 0.144923 0.352915 0.171309 0.104409 0.128147 0.425220 0.238369 0.855338 0.942113 0.146547 0.660335 0.157520 0.609325 0.656326 0.314127 0.839726 0.096929 0.642183 0.645380 0.215286 
0.242867 0.253843 0.793866 0.732999 0.819757 0.276865 0.736005 0.897345 0.465174 0.955502 0.791365 0.247388 0.493544 0.714893 0.549631 0.728604 0.296932 0.697956 0.475089 0.804828 0.856106 0.837621 0.496491 0.485392 0.498788 0.317960 0.869014 0.114493 0.849769 0.046825 0.270924 0.458936 0.598032 0.513404 0.921898 0.173687 0.107712 0.817390 0.218085 0.719301 0.147667 0.553426 0.154961 0.873523 
0.440761 0.675648 0.519184 0.227487 0.444539 0.005164 0.445305 0.364727 0.458564 0.969901 0.282428 0.764987 0.968514 0.560505 0.056597 0.374876 0.179631 0.944346 0.519901 0.465177 0.312280 0.049608 0.627888 0.831071 0.569917 0.479564 0.605210 0.583259 0.325721 0.980079 0.056575 0.798408 0.296904 0.671568 0.971227 0.665258 0.746345 0.532286 0.374853 0.617578 0.432536 0.093346 0.148051 0.541922 
0.692747 0.915404 0.236142 0.780545 0.769640 0.661785 0.765574 0.337610 0.289438 0.661173 0.949441 0.827435 0.454008 0.164156 0.821352 0.489093 0.640894 0.906663 0.043213 0.908347 0.683317 0.511770 0.555308 0.830231 0.877426 0.928522 0.894574 0.329610 0.840096 0.024426 0.047542 0.630185 0.354922 0.086838 0.962951 0.254202 0.628809 0.454033 0.763595 0.795467 0.278003 0.411423 0.964096 0.821053 
0.357455 0.613774 0.709167 0.675765 0.155060 0.486842 0.841710 0.402852 0.091503 0.212924 0.136554 0.212763 0.312616 0.219032 0.972574 0.615177 0.649513 0.322591 0.742743 0.179415 0.186377 0.906913 0.868400 0.299717 0.101857 0.272084 0.745746 0.393986 0.183669 0.912352 0.852376 0.899693 0.362925 0.692184 0.352045 0.595111 0.730856 0.090217 0.915377 0.781939 0.290103 0.374912 0.708792 0.571103 
0.738000 0.322963 0.653049 0.160794 0.096413 0.887467 0.662819 0.468860 0.480196 0.815037 0.323218 0.409924 0.725662 0.221211 0.633921 0.918985 0.322176 0.760714 0.461889 0.023358 0.889504 0.281796 0.584753 0.939369 0.670015 0.843652 0.979183 0.657877 0.329044 0.616177 0.146915 0.979000 0.342871 0.283308 0.268224 0.661285 0.033323 0.582923 0.806953 0.273488 0.993100 0.065763 0.982563 0.560736 
0.392468 0.488474 0.868471 0.244641 0.178805 0.086120 0.582886 0.948176 0.963893 0.621026 0.266132 0.387835 0.759425 0.809981 0.735353 0.056264 0.723499 0.599385 0.032611 0.266790 0.395702 0.688878 0.791917 0.766540 0.085013 0.942388 0.826794 0.146400 0.081552 0.399208 0.586470 0.614414 0.149536 0.007585 0.802453 0.099384 0.682341 0.161840 0.156231 0.719948 0.861990 0.128953 0.669605 0.704438 
0.688430 0.409613 0.353401 0.977783 0.213098 0.951499 0.595003 0.936468 0.378018 0.121175 0.616069 0.744466 0.582281 0.991767 0.295243 0.492381 0.411566 0.911972 0.823735 0.031738 0.996913 0.184145 0.559908 0.655615 0.985863 0.430044 0.287305 0.286399 0.528416 0.440387 0.803591 0.871884 0.330300 0.981125 0.191348 0.906620 0.225903 0.227730 0.851680 0.216276 0.096105 0.613550 0.011629 0.650107 
0.707494 0.087064 0.337784 0.770308 0.534800 0.088261 0.324270 0.271644 0.438866 0.508129 0.774549 0.484597 0.815149 0.404486 0.648380 0.592865 0.337710 0.815744 0.864675 0.197245 0.753800 0.391583 0.409276 0.181820 0.341327 0.433762 0.385371 0.237840 0.821830 0.103316 0.151608 0.343211 0.394486 0.117814 0.323815 0.524181 0.056249 0.268816 0.028163 0.410016 0.786865 0.285074 0.575344 0.643704 
0.440549 0.587912 0.300776 0.846804 0.263263 0.573407 0.230444 0.808343 0.295203 0.921961 0.129602 0.293840 0.555766 0.044885 0.285993 0.816945 0.022293 0.570744 0.518476 0.286417 0.091395 0.257518 0.832956 0.386604 0.827619 0.853445 0.441519 0.011461 0.917911 0.007948 0.148624 0.475813 0.521730 0.243085 0.736721 0.437553 0.537951 0.458871 0.346100 0.792365 0.393217 0.190564 0.543304 0.999319 
0.019210 0.878839 0.013667 0.365323 0.975256 0.312625 0.349399 0.399115 0.445216 0.255411 0.985812 0.553454 0.010457 0.600189 0.607956 0.987329 0.380080 0.112606 0.146063 0.594559 0.471404 0.493363 0.154274 0.931647 0.266707 0.779541 0.312086 0.019183 0.495119 0.592124 0.869440 0.861239 0.095182 0.807825 0.066596 0.649972 0.562993 0.091777 0.144702 0.409272 0.320631 0.512109 0.961970 0.254164 
0.331035 0.550685 0.285565 0.673932 0.043009 0.110328 0.354399 0.918580 0.305374 0.926133 0.618059 0.120681 0.458571 0.113731 0.491284 0.443007 0.830794 0.039276 0.654588 0.860579 0.563879 0.949755 0.450319 0.715172 0.574777 0.383645 0.537934 0.669065 0.998060 0.237535 0.286086 0.034335 0.319989 0.016915 0.404434 0.749365 0.558347 0.775089 0.601194 0.417483 0.691816 0.750321 0.849917 0.317109 
0.420645 0.299687 0.858262 0.428862 0.791052 0.007805 0.105161 0.568578 0.275234 0.655772 0.575808 0.836032 0.994005 0.987640 0.304927 0.771152 0.784416 0.247445 0.585840 0.816932 0.620340 0.417130 0.178559 0.168457 0.063182 0.737799 0.029612 0.242067 0.046439 0.727158 0.894958 0.594449 0.425781 0.966449 0.423790 0.303093 0.720269 0.577961 0.800528 0.860587 0.407372 0.692238 0.545288 0.785716 
0.271073 0.896543 0.154840 0.650104 0.725068 0.083326 0.388412 0.951942 0.505330 0.962760 0.099847 0.260271 0.721924 0.500419 0.382233 0.957312 0.039647 0.163803 0.284113 0.269007 0.932247 0.527980 0.637000 0.799119 0.595338 0.519010 0.317362 0.359196 0.323920 0.365202 0.320842 0.952918 0.314597 0.300487 0.522935 0.002340 0.727801 0.893450 0.327274 0.892419 0.677938 0.637797 0.474057 0.448523 
0.198097 0.795689 0.555334 0.676057 0.745147 0.746560 0.129117 0.189677 0.960934 0.328775 0.261194 0.267532 0.542496 0.131644 0.008073 0.833644 0.109423 0.721510 0.984307 0.155961 0.786399 0.540731 0.144426 0.759644 0.322684 0.007205 0.006722 0.079703 0.996599 0.566534 0.229235 0.807490 0.116169 0.229128 0.340082 0.999884 0.877947 0.091476 0.175415 0.925293 0.878895 0.765116 0.391705 0.318779 
0.823097 0.775517 0.060407 0.949504 0.420343 0.047842 0.866248 0.287517 0.239151 0.718858 0.490230 0.690988 0.519284 0.559163 0.767217 0.387835 0.626941 0.761034 0.360844 0.158998 0.175794 0.055184 0.940185 0.226927 0.616309 0.602477 0.757920 0.403807 0.717494 0.558754 0.408220 0.297403 0.187085 0.206511 0.120969 0.668576 0.753488 0.692287 0.304219 0.343001 0.372706 0.641973 0.499847 0.440195 
0.426795 0.595743 0.845206 0.504617 0.520530 0.189272 0.002277 0.767501 0.716362 0.674870 0.501029 0.352915 0.689671 0.201763 0.713003 0.201204 0.908198 0.027049 0.134662 0.089883 0.367440 0.258687 0.064342 0.508018 0.426922 0.872164 0.804053 0.591318 0.517480 0.781337 0.744277 0.997032 0.527081 0.328695 0.888627 0.221906 0.248645 0.285617 0.949042 0.184064 0.007173 0.138134 0.808246 0.203843 
0.888501 0.555109 0.963411 0.440709 0.435371 0.342231 0.173919 0.171498 0.490586 0.073268 0.383318 0.169312 0.659892 0.422779 0.973582 0.202503 0.183408 0.287154 0.606642 0.680354 0.725813 0.324584 0.855514 0.729827 0.667939 0.658592 0.749574 0.645617 0.084655 0.891197 0.004741 0.896313 0.441508 0.265861 0.230781 0.005965 0.462612 0.710250 0.957767 0.311540 0.063072 0.459451 0.284164 0.523465 
0.389232 0.299872 0.309174 0.092855 0.182086 0.149308 0.294314 0.018971 0.011730 0.569338 0.835963 0.296017 0.860882 0.974982 0.575816 0.221881 0.312997 0.799440 0.099640 0.989570 0.275417 0.056588 0.002685 0.626934 0.755698 0.046964 0.104618 0.323537 0.286345 0.047039 0.958185 0.465229 0.532853 0.607178 0.054496 0.567390 0.950838 0.293919 0.314548 0.005869 0.749604 0.721191 0.768606 0.115372 
0.771861 0.543559 0.239210 0.445456 0.563791 0.036327 0.483674 0.911601 0.727675 0.729668 0.359516 0.335919 0.608444 0.306209 0.398320 0.354047 0.209504 0.633536 0.906533 0.615480 0.105452 0.194437 0.849381 0.410289 0.092250 0.671713 0.361601 0.969507 0.881832 0.041764 0.616878 0.307712 0.357241 0.513681 0.538295 0.669390 0.706624 0.095640 0.569199 0.648888 0.700737 0.241744 0.287009 0.092161 
0.394898 0.991414 0.936069 0.817291 0.298183 0.308728 0.061353 0.000088 0.782182 0.644277 0.502274 0.861160 0.832347 0.111404 0.608881 0.225561 0.016096 0.157701 0.440414 0.053039 0.106598 0.700777 0.736778 0.020964 0.992274 0.762441 0.055511 0.365147 0.207771 0.417723 0.184091 0.614935 0.714940 0.395922 0.080420 0.569647 0.928644 0.121108 0.900348 0.487567 0.024086 0.527201 0.811813 0.891622 
0.810895 0.482429 0.841518 0.409849 0.264689 0.109763 0.135426 0.449155 0.920221 0.622425 0.671809 0.471284 0.136681 0.118188 0.659238 0.970539 0.616039 0.739371 0.261301 0.761817 0.368434 0.882421 0.856186 0.546154 0.828153 0.004939 0.893509 0.457336 0.281383 0.816995 0.514823 0.060416 0.597042 0.896913 0.362815 0.811619 0.444465 0.398333 0.728636 0.854783 0.301891 0.068518 0.544030 0.510373 
0.757303 0.683393 0.782436 0.596153 0.606891 0.924489 0.508475 0.414815 0.946601 0.481806 0.301652 0.057864 0.493985 0.316327 0.465655 0.816285 0.066797 0.652970 0.635615 0.758562 0.125519 0.693688 0.373150 0.894734 0.071802 0.754645 0.643792 0.027939 0.010576 0.077326 0.734187 0.627186 0.479537 0.775880 0.429442 0.668467 0.733090 0.650562 0.925884 0.203970 0.267627 0.079557 0.871040 0.125015 
0.373677 0.478981 0.512916 0.081171 0.698207 0.789909 0.309056 0.185911 0.042489 0.503444 0.861119 0.456453 0.798062 0.717790 0.717034 0.225983 0.988703 0.593460 0.138462 0.951656 0.029511 0.078420 0.521112 0.958016 0.374833 0.028674 0.027821 0.740356 0.803461 0.210671 0.450357 0.560807 0.923079 0.080561 0.483861 0.455647 0.714411 0.039760 0.202787 0.521728 0.823337 0.825603 0.836096 0.194783 
0.215643 0.744783 0.584673 0.113322 0.480128 0.089236 0.683029 0.227757 0.550325 0.585013 0.551318 0.491094 0.138434 0.324928 0.867843 0.899744 0.731560 0.233256 0.402738 0.437645 0.805903 0.288074 0.258661 0.856639 0.089276 0.940889 0.745130 0.293226 0.870772 0.751900 0.094623 0.655015 0.839655 0.838227 0.511968 0.758822 0.250461 0.698912 0.567712 0.141897 0.572034 0.752716 0.170923 0.564073 
0.792045 0.211685 0.588612 0.992466 0.119854 0.865390 0.095269 0.598698 0.270576 0.075327 0.761565 0.350501 0.296656 0.256610 0.195234 0.859461 0.706537 0.239449 0.873772 0.425944 0.710348 0.274005 0.618213 0.575658 0.651767 0.509197 0.166262 0.109381 0.480421 0.000027 0.308602 0.365787 0.800406 0.742015 0.293364 0.583958 0.391985 0.184232 0.490647 0.428379 0.725786 0.653417 0.331754 0.349278 
0.951115 0.249601 0.430175 0.649944 0.645115 0.532890 0.612927 0.583829 0.285158 0.693638 0.619835 0.813728 0.823019 0.229728 0.831555 0.410042 0.354824 0.773324 0.133670 0.494528 0.194261 0.468804 0.447836 0.026039 0.187376 0.953681 0.217456 0.731667 0.924915 0.266608 0.324083 0.757736 0.981879 0.206332 0.429035 0.832373 0.021986 0.197925 0.431589 0.078130 0.951710 0.883130 0.434190 0.879730 
0.328146 0.099743 0.833757 0.631704 0.474583 0.392491 0.800004 0.366963 0.077037 0.297996 0.619152 0.401112 0.160724 0.119674 0.723690 0.851963 0.327124 0.323840 0.827452 0.235478 0.735625 0.572124 0.160167 0.725408 0.208369 0.293065 0.281573 0.656070 0.827041 0.408801 0.412697 0.897019 0.005051 0.318639 0.060558 0.636616 0.672634 0.576330 0.015553 0.211221 0.629503 0.546465 0.561843 0.295325 
0.675751 0.705772 0.160382 0.866970 0.999984 0.502034 0.465197 0.559854 0.361586 0.521256 0.009080 0.023828 0.892153 0.880039 0.638756 0.193412 0.256751 0.928346 0.757070 0.469624 0.325806 0.675244 0.002119 0.922340 0.726144 0.328079 0.676719 0.789871 0.722323 0.668395 0.295485 0.739672 0.152563 0.014421 0.434766 0.916693 0.651067 0.547527 0.804042 0.208343 0.354930 0.854220 0.103408 0.493854 
0.436598 0.854737 0.113168 0.269947 0.350142 0.248529 0.812775 0.058673 0.678164 0.695655 0.016457 0.807074 0.004678 0.053199 0.277878 0.908546 0.597920 0.516476 0.854653 0.085570 0.908580 0.277912 0.432407 0.501619 0.150259 0.740894 0.361876 0.645305 0.842422 0.012541 0.243171 0.526196 0.618748 0.302345 0.718489 0.624421 0.287704 0.425971 0.974223 0.116949 0.524078 0.234560 0.124099 0.919007 
0.836417 0.791049 0.527684 0.662413 0.234883 0.586409 0.225069 0.019648 0.861461 0.264181 0.605326 0.048260 0.569382 0.309652 0.182213 0.375132 0.188039 0.881481 0.425775 0.243230 0.555063 0.211987 0.589157 0.555055 0.955158 0.991583 0.183375 0.130865 0.043493 0.444796 0.953642 0.795601 0.514255 0.768111 0.783453 0.933755 0.041741 0.922018 0.130641 0.986203 0.793827 0.304474 0.534960 0.778505 
0.771320 0.741213 0.555477 0.069784 0.074218 0.846034 0.720009 0.029544 0.835788 0.556447 0.062790 0.116754 0.706172 0.913160 0.210198 0.720104 0.407881 0.357171 0.975385 0.026883 0.419596 0.542268 0.286462 0.010031 0.143114 0.676272 0.696817 0.947724 0.966080 0.917323 0.096870 0.745027 0.310964 0.756124 0.799485 0.397435 0.871845 0.906435 0.075664 0.281441 0.773466 0.174377 0.289266 0.187666 
0.168242 0.106652 0.169524 0.050204 0.032017 0.112224 0.359885 0.083666 0.293249 0.022378 0.239202 0.146505 0.178374 0.493959 0.657385 0.251777 0.021253 0.244741 0.053908 0.871055 0.817522 0.849918 0.881696 0.460354 0.165881 0.656501 0.345061 0.952775 0.017637 0.275865 0.315184 0.593226 0.029045 0.774679 0.192943 0.692594 0.567048 0.759230 0.157157 0.050929 0.656709 0.047695 0.096172 0.632695 
0.863212 0.516349 0.153281 0.867465 0.168378 0.807516 0.526057 0.607114 0.817467 0.381514 0.108973 0.107200 0.842289 0.471982 0.362879 0.098015 0.547917 0.475731 0.806552 0.948189 0.415157 0.265355 0.462384 0.274760 0.971725 0.242230 0.715483 0.900855 0.337475 0.421730 0.818153 0.299750 0.387741 0.059748 0.493348 0.877211 0.671415 0.166728 0.975087 0.346713 0.878788 0.100613 0.906895 0.203929 
0.991556 0.844437 0.059251 0.886774 0.226396 0.728020 0.593550 0.224331 0.671088 0.347693 0.030726 0.228110 0.559576 0.773732 0.209889 0.566566 0.293491 0.363469 0.915399 0.032192 0.458860 0.313580 0.628597 0.864512 0.863614 0.615903 0.908727 0.848620 0.101675 0.854380 0.769293 0.361847 0.524470 0.046327 0.591446 0.474778 0.824742 0.535911 0.269229 0.834288 0.469887 0.792853 0.115910 0.998964 
0.510628 0.841605 0.439634 0.983525 0.378703 0.157370 0.282232 0.773185 0.052822 0.457230 0.215858 0.381370 0.338384 0.696810 0.396460 0.243488 0.677573 0.293046 0.709837 0.180576 0.048380 0.027463 0.035590 0.081769 0.099075 0.112411 0.293455 0.614011 0.256815 0.931159 0.156533 0.166751 0.227059 0.905330 0.352633 0.966694 0.910676 0.788568 0.564560 0.967185 0.530575 0.597244 0.076929 0.275230 
0.884110 0.379782 0.495726 0.897387 0.889906 0.659092 0.946140 0.583468 0.758256 0.375722 0.325768 0.647941 0.041888 0.792882 0.473708 0.601356 0.449551 0.270464 0.764284 0.652088 0.578219 0.554581 0.274797 0.950993 0.847352 0.736899 0.122646 0.956613 0.557898 0.406688 0.036415 0.453262 0.631595 0.099387 0.737793 0.978643 0.990935 0.109958 0.763929 0.121409 0.335624 0.862746 0.987555 0.680492 
0.587621 0.272438 0.004823 0.124412 0.162301 0.055157 0.416899 0.228702 0.020237 0.386839 0.319561 0.109462 0.426422 0.052064 0.387212 0.425492 0.348938 0.178956 0.371343 0.148336 0.083739 0.212395 0.537068 0.945488 0.757223 0.791614 0.547615 0.366052 0.057030 0.001158 0.106457 0.363540 0.716136 0.521824 0.114651 0.443923 0.897280 0.465146 0.752323 0.177940 0.213733 0.525743 0.621012 0.939442 
0.156586 0.125310 0.267644 0.152122 0.577096 0.314292 0.227553 0.986538 0.610434 0.158136 0.724391 0.164985 0.361228 0.569193 0.408810 0.197872 0.800603 0.579145 0.084498 0.586870 0.575941 0.641168 0.061583 0.651628 0.974794 0.830249 0.699478 0.042005 0.286007 0.394107 0.301392 0.914480 0.686785 0.274977 0.094760 0.564465 0.027802 0.493469 0.776979 0.195731 0.936476 0.715429 0.756801 0.187795 
0.200819 0.689994 0.349401 0.813623 0.621705 0.362379 0.216819 0.828562 0.575879 0.476877 0.295127 0.079279 0.277662 0.834358 0.569777 0.862806 0.081017 0.992392 0.609439 0.822389 0.298738 0.268319 0.788058 0.754881 0.043556 0.038354 0.668659 0.370876 0.349214 0.058312 0.364420 0.239350 0.457438 0.863073 0.319630 0.959615 0.173085 0.608137 0.737227 0.699062 0.956008 0.046932 0.377197 0.311050 
0.406096 0.553070 0.013708 0.518311 0.403707 0.027236 0.366480 0.122397 0.290731 0.937431 0.993148 0.810183 0.298207 0.688889 0.326975 0.186133 0.116384 0.826525 0.197815 0.626120 0.026451 0.839332 0.603897 0.537457 0.902957 0.667597 0.497271 0.198619 0.701703 0.796655 0.519803 0.673581 0.332719 0.594328 0.777508 0.182500 0.541256 0.740559 0.741943 0.405041 0.484212 0.644036 0.717091 0.639094 
0.750810 0.008793 0.705767 0.791470 0.148168 0.403355 0.742509 0.349847 0.065479 0.187769 0.380900 0.438854 0.022425 0.314289 0.174380 0.359226 0.688612 0.294128 0.630420 0.924265 0.841359 0.216184 0.244975 0.806105 0.872126 0.522783 0.117136 0.137158 0.879755 0.501431 0.817704 0.898803 0.882790 0.319043 0.513900 0.609312 0.958401 0.397171 0.555611 0.345975 0.019805 0.555351 0.115454 0.887761 
0.826606 0.417003 0.848727 0.604032 0.865194 0.146964 0.953490 0.010425 0.370262 0.943389 0.754887 0.175487 0.171579 0.655551 0.930848 0.136336 0.599509 0.237427 0.822257 0.744547 0.617571 0.985641 0.063849 0.397134 0.440907 0.832868 0.802440 0.428197 0.448583 0.058985 0.930226 0.234938 0.459788 0.485018 0.182539 0.968088 0.578407 0.377533 0.396842 0.002674 0.582043 0.232723 0.604094 0.542956 
0.791460 0.439671 0.430262 0.764310 0.737733 0.160632 0.525502 0.603941 0.339578 0.292650 0.856076 0.638054 0.548154 0.604948 0.153871 0.838835 0.333295 0.464288 0.951885 0.771478 0.581742 0.523202 0.638006 0.351702 0.590693 0.907928 0.733747 0.088796 0.914293 0.862533 0.777156 0.549832 0.664175 0.489255 0.746538 0.020859 0.374024 0.866256 0.104822 0.919149 0.060218 0.648000 0.118775 0.737555 
0.318458 0.786257 0.812821 0.941751 0.722650 0.904219 0.216946 0.847894 0.287433 0.848259 0.584041 0.122562 0.134426 0.055376 0.086660 0.651350 0.447974 0.505877 0.894408 0.777697 0.035742 0.165188 0.721177 0.730458 0.114799 0.366812 0.369872 0.546050 0.239224 0.551980 0.038460 0.069958 0.128309 0.357151 0.430633 0.547561 0.926477 0.407057 0.874210 0.111852 0.585451 0.717266 0.858267 0.164981 
0.531332 0.828175 0.988882 0.659571 0.258677 0.747553 0.341631 0.362429 0.482443 0.264249 0.300043 0.791158 0.077924 0.411114 0.821274 0.108074 0.789913 0.705307 0.750609 0.156236 0.670692 0.121100 0.856254 0.286791 0.538955 0.674936 0.007533 0.077632 0.894954 0.243839 0.844268 0.759997 0.162687 0.125639 0.767333 0.311625 0.347392 0.123690 0.677528 0.720489 0.533980 0.318622 0.862546 0.305735 
0.090626 0.584678 0.440553 0.734194 0.945710 0.520418 0.284964 0.954330 0.094707 0.660671 0.358973 0.690569 0.508656 0.158940 0.819414 0.889948 0.118883 0.241250 0.068946 0.184366 0.653350 0.953862 0.230966 0.994077 0.427298 0.027378 0.086366 0.948256 0.126741 0.830272 0.993520 0.109217 0.688357 0.827942 0.897345 0.521521 0.873131 0.828062 0.896200 0.964424 0.389071 0.896402 0.630458 0.954893 
0.113483 0.143267 0.962429 0.246055 0.692331 0.950734 0.008071 0.370334 0.899223 0.095656 0.339848 0.777354 0.755982 0.311963 0.902372 0.598212 0.441651 0.889773 0.599147 0.373772 0.140795 0.357314 0.704617 0.434366 0.035869 0.291841 0.168026 0.955014 0.932062 0.872628 0.826916 0.473185 0.902651 0.960046 0.035591 0.918745 0.173195 0.670843 0.104264 0.136553 0.143163 0.565633 0.155743 0.172458 
0.138980 0.589282 0.442951 0.092944 0.214183 0.723553 0.392794 0.169151 0.361036 0.150933 0.034974 0.279464 0.528352 0.840494 0.149366 0.173647 0.017446 0.638967 0.285688 0.553816 0.690896 0.678116 0.401805 0.426393 0.076133 0.312772 0.132409 0.574900 0.667003 0.293926 0.290065 0.294915 0.317623 0.249960 0.633670 0.750537 0.397163 0.445414 0.117485 0.994791 0.475079 0.603822 0.689362 0.212562 
0.683092 0.722263 0.213028 0.773957 0.194649 0.164907 0.915178 0.442500 0.698691 0.479526 0.800751 0.385323 0.470177 0.892234 0.965035 0.588512 0.297980 0.079826 0.491279 0.618771 0.852502 0.398715 0.851867 0.985811 0.289209 0.357492 0.463900 0.375759 0.807360 0.341732 0.081671 0.166179 0.275685 0.708388 0.967194 0.587323 0.372022 0.717897 0.834303 0.501493 0.165296 0.029881 0.405049 0.085447 
0.490345 0.429542 0.206938 0.704339 0.657899 0.188355 0.186610 0.151113 0.457757 0.544251 0.238974 0.027905 0.130868 0.025637 0.368986 0.589090 0.709457 0.292675 0.260978 0.260510 0.227095 0.743201 0.914683 0.700990 0.963872 0.727537 0.115587 0.025986 0.659066 0.108136 0.571410 0.428236 0.068831 0.391003 0.703036 0.958633 0.988008 0.003013 0.285558 0.007813 0.706694 0.910025 0.635820 0.366603 
0.191064 0.211005 0.759733 0.699451 0.131800 0.207137 0.524459 0.165558 0.393307 0.194372 0.343349 0.489259 0.982339 0.757164 0.240719 0.173048 0.055971 0.551681 0.511252 0.563349 0.496236 0.528704 0.418437 0.053826 0.628969 0.466164 0.321925 0.638758 0.984828 0.729131 0.832567 0.863533 0.395660 0.054771 0.821833 0.577284 0.205451 0.759450 0.604729 0.132279 0.003645 0.453949 0.147721 0.976015 
0.490137 0.266152 0.944500 0.223608 0.111235 0.039462 0.342927 0.596927 0.802155 0.821200 0.023612 0.422898 0.464968 0.205549 0.942962 0.990680 0.611359 0.437651 0.913804 0.639454 0.633085 0.635671 0.346257 0.714897 0.652244 0.499548 0.702987 0.245115 0.990847 0.686188 0.929377 0.264507 0.670829 0.672934 0.773895 0.053904 0.523035 0.272842 0.986060 0.849898 0.040808 0.523162 0.557585 0.813568 
0.148958 0.993133 0.860734 0.917545 0.902819 0.932099 0.233411 0.986746 0.556037 0.715111 0.533807 0.564866 0.627065 0.959699 0.757154 0.616073 0.899508 0.190276 0.915287 0.889355 0.787729 0.430792 0.562240 0.761706 0.090229 0.413853 0.531468 0.916315 0.884646 0.901959 0.269301 0.953852 0.146053 0.421356 0.500999 0.909344 0.539093 0.260568 0.855986 0.089800 0.429974 0.493374 0.815227 0.332065 
0.054206 0.479738 0.416109 0.463802 0.274084 0.093086 0.727090 0.395702 0.596036 0.378006 0.086918 0.407755 0.817005 0.428927 0.904633 0.816548 0.262215 0.534970 0.374270 0.972051 0.285016 0.341197 0.979044 0.056623 0.092688 0.374612 0.856676 0.254584 0.258154 0.997260 0.749089 0.416098 0.282846 0.466106 0.056917 0.992712 0.677203 0.024002 0.781325 0.233520 0.674965 0.106400 0.653524 0.195923 
0.852877 0.825653 0.951949 0.561507 0.080869 0.963706 0.370683 0.707216 0.775706 0.276784 0.955226 0.586445 0.708443 0.618168 0.408969 0.033502 0.933674 0.296395 0.916330 0.563665 0.918955 0.939988 0.116736 0.072223 0.800122 0.893742 0.521104 0.693740 0.199917 0.985111 0.135969 0.624181 0.774638 0.568799 0.656024 0.195477 0.437728 0.593597 0.239515 0.329745 0.413802 0.489638 0.435415 0.484122 
0.559733 0.599185 0.476785 0.632071 0.309691 0.001046 0.937561 0.276072 0.355317 0.818419 0.586824 0.342983 0.566149 0.406784 0.983499 0.434751 0.319070 0.696579 0.168641 0.032322 0.000815 0.976011 0.651813 0.199265 0.193488 0.912088 0.026490 0.974834 0.394130 0.415398 0.165390 0.697066 0.381496 0.364407 0.849490 0.914707 0.416259 0.217548 0.462034 0.960945 0.466838 0.278176 0.178557 0.978706 
0.931442 0.817788 0.712587 0.685255 0.674246 0.613872 0.813094 0.542366 0.963385 0.624386 0.531714 0.416130 0.568871 0.962335 0.490936 0.933178 0.829288 0.016946 0.557325 0.991174 0.257371 0.180794 0.439422 0.269704 0.719650 0.628112 0.490170 0.494176 0.125920 0.853668 0.264210 0.401730 0.684051 0.117137 0.663382 0.585512 0.955349 0.852974 0.859033 0.370473 0.935103 0.922974 0.189388 0.564741 
0.700787 0.955705 0.496456 0.067096 0.636488 0.966603 0.009412 0.310169 0.536373 0.364241 0.367632 0.300673 0.491304 0.843384 0.345679 0.677724 0.522018 0.418311 0.657946 0.356970 0.789410 0.840724 0.086264 0.203789 0.962310 0.915920 0.977418 0.034383 0.404944 0.069477 0.400361 0.639079 0.617124 0.201434 0.711807 0.856405 0.672297 0.835094 0.229660 0.528511 0.576310 0.296143 0.153916 0.118058 
0.581410 0.645939 0.371665 0.982454 0.084464 0.689918 0.857455 0.397167 0.128232 0.412532 0.474050 0.916846 0.651505 0.849967 0.280223 0.152982 0.745132 0.800873 0.888991 0.764524 0.100891 0.261931 0.757791 0.875211 0.649681 0.479670 0.080250 0.976623 0.187833 0.250757 0.631966 0.446999 0.488165 0.751308 0.767225 0.996200 0.416054 0.333122 0.806273 0.396301 0.329315 0.319627 0.711967 0.094804 
0.817035 0.624204 0.616921 0.057620 0.371720 0.940561 0.552976 0.512524 0.203598 0.954247 0.689537 0.945983 0.221129 0.068632 0.153655 0.644688 0.280376 0.666423 0.399872 0.714127 0.094065 0.068153 0.426064 0.366776 0.752816 0.737161 0.789096 0.711650 0.386306 0.925730 0.403346 0.685993 0.329275 0.759920 0.591807 0.941607 0.201437 0.107605 0.369430 0.758336 0.296893 0.320352 0.128666 0.641095 
0.878757 0.642866 0.655916 0.275274 0.919509 0.504441 0.086153 0.599342 0.192510 0.290493 0.140217 0.878711 0.760018 0.774072 0.629502 0.266916 0.608383 0.049655 0.848603 0.299461 0.019691 0.222576 0.228463 0.758237 0.537315 0.688630 0.193251 0.659642 0.611477 0.833934 0.488860 0.321834 0.889533 0.709325 0.065432 0.293077 0.319573 0.586056 0.333519 0.273762 0.642188 0.605282 0.611985 0.842662 
0.990563 0.064190 0.218986 0.457282 0.821901 0.611437 0.717213 0.113772 0.809194 0.552739 0.577456 0.312982 0.583094 0.571583 0.603226 0.836980 0.182687 0.574507 0.717429 0.877777 0.913747 0.572027 0.943250 0.350141 0.425486 0.809486 0.844398 0.951127 0.554180 0.452239 0.829267 0.438023 0.964476 0.332497 0.465050 0.498996 0.890445 0.641378 0.385778 0.358516 0.669373 0.061636 0.749878 0.382727 
0.000790 0.939737 0.560680 0.818168 0.266741 0.750721 0.615662 0.984282 0.948997 0.647852 0.954206 0.947400 0.421267 0.148118 0.380517 0.162321 0.229824 0.971684 0.244353 0.093049 0.775371 0.143700 0.603743 0.223790 0.978157 0.474097 0.452989 0.715856 0.481576 0.219919 0.735258 0.302268 0.425251 0.576128 0.788250 0.713301 0.636260 0.662117 0.617482 0.859892 0.978293 0.584671 0.314967 0.248246 
0.867142 0.898532 0.956396 0.174237 0.398529 0.497376 0.938532 0.608389 0.233466 0.775087 0.839501 0.496489 0.967296 0.693779 0.605773 0.624763 0.983967 0.767411 0.749130 0.293388 0.163891 0.925565 0.140214 0.447190 0.866289 0.972658 0.338296 0.877818 0.427523 0.271747 0.918551 0.556014 0.311056 0.332740 0.999330 0.110156 0.786275 0.851792 0.260654 0.032051 0.058086 0.283327 0.766217 0.306164 
0.613938 0.693749 0.884283 0.023454 0.684833 0.026296 0.698429 0.727324 0.518399 0.938863 0.929219 0.317775 0.386660 0.374384 0.847594 0.241344 0.658722 0.417891 0.272545 0.537169 0.997887 0.580633 0.257427 0.163555 0.825505 0.394514 0.686565 0.636818 0.738862 0.831758 0.063315 0.167581 0.821618 0.071311 0.731790 0.409999 0.787109 0.198659 0.231122 0.840984 0.578963 0.890220 0.318469 0.687550 
0.991644 0.311868 0.971432 0.943805 0.005724 0.062235 0.065632 0.806389 0.614310 0.066208 0.332833 0.776005 0.928015 0.081055 0.437469 0.072174 0.305779 0.984141 0.622239 0.349632 0.159206 0.503242 0.677224 0.066351 0.870354 0.702423 0.825213 0.460954 0.748839 0.583742 0.037627 0.445085 0.090343 0.756525 0.442476 0.164086 0.212846 0.562535 0.149008 0.935951 0.356911 0.686017 0.934156 0.503764 
0.523518 0.344012 0.635380 0.385351 0.444912 0.886461 0.007212 0.044165 0.156871 0.263573 0.481278 0.749564 0.056637 0.308436 0.579903 0.115081 0.185101 0.451993 0.545624 0.873869 0.661382 0.596489 0.186375 0.535269 0.925905 0.535543 0.768771 0.721888 0.579585 0.225749 0.587155 0.761578 0.632294 0.923879 0.548939 0.926847 0.172787 0.743237 0.325008 0.918430 0.652473 0.646382 0.355131 0.279085 
0.475811 0.079615 0.415174 0.127916 0.100065 0.368429 0.164002 0.653500 0.537582 0.218695 0.141111 0.017914 0.906960 0.959089 0.433819 0.639889 0.141761 0.580804 0.623122 0.036418 0.874804 0.739629 0.506246 0.662438 0.854571 0.353276 0.873645 0.084129 0.690288 0.870847 0.197774 0.481507 0.169414 0.385070 0.641642 0.730639 0.558507 0.729745 0.074346 0.144667 0.279634 0.254200 0.713351 0.438890 
0.804582 0.515530 0.451904 0.824151 0.525308 0.378802 0.655733 0.138869 0.895198 0.150021 0.205530 0.827988 0.813387 0.237629 0.929311 0.729557 0.757824 0.031616 0.040187 0.402808 0.061843 0.096979 0.057013 0.202368 0.560554 0.858119 0.799848 0.429750 0.049413 0.533019 0.046361 0.811821 0.361998 0.854792 0.859509 0.212648 0.777606 0.757643 0.421454 0.137512 0.468297 0.369307 0.461673 0.595262 
0.227270 0.604411 0.006708 0.857013 0.396881 0.124199 0.926538 0.502381 0.467961 0.222550 0.488216 0.754140 0.147095 0.525981 0.099013 0.542611 0.527443 0.214157 0.859593 0.006299 0.689671 0.478178 0.942734 0.336442 0.756011 0.344531 0.665047 0.116535 0.465700 0.373780 0.277182 0.521454 0.932205 0.974629 0.409857 0.515998 0.099146 0.845606 0.276120 0.649176 0.395899 0.438410 0.689408 0.522669 
0.493814 0.723532 0.341735 0.765551 0.986088 0.760208 0.372035 0.075139 0.440964 0.318310 0.797120 0.295676 0.845903 0.778008 0.075770 0.096945 0.545499 0.708047 0.772284 0.987458 0.626589 0.061842 0.991795 0.634063 0.320686 0.435145 0.298558 0.006449 0.246505 0.576310 0.916107 0.586589 0.466011 0.400460 0.179149 0.253284 0.675042 0.028570 0.500425 0.223847 0.620723 0.914065 0.890164 0.984646 
0.902005 0.000256 0.771703 0.888746 0.664540 0.161574 0.892200 0.560220 0.800177 0.378666 0.471438 0.052065 0.242636 0.188686 0.690980 0.948141 0.948895 0.568625 0.489192 0.596996 0.428344 0.187199 0.134257 0.647244 0.189302 0.837546 0.524135 0.212723 0.107651 0.653312 0.543192 0.053347 0.713498 0.281273 0.438613 0.391506 0.557491 0.044283 0.062512 0.574957 0.363969 0.281252 0.092197 0.908953 
0.573336 0.170131 0.648349 0.695209 0.583770 0.352676 0.969796 0.195424 0.682755 0.994599 0.380280 0.716191 0.164471 0.493649 0.498212 0.342605 0.081252 0.761862 0.557946 0.947021 0.828214 0.737041 0.480798 0.480069 0.604078 0.203908 0.744690 0.299819 0.499711 0.188454 0.207984 0.250857 0.305802 0.482851 0.797645 0.860941 0.926570 0.114526 0.330854 0.254045 0.117804 0.338164 0.326964 0.518202 
0.848376 0.464453 0.456658 0.647222 0.769127 0.263778 0.237191 0.311176 0.651427 0.086590 0.280851 0.799090 0.752271 0.568614 0.437337 0.820719 0.455680 0.334084 0.067447 0.367922 0.999332 0.735047 0.550546 0.997361 0.138054 0.133832 0.677490 0.233488 0.383966 0.145469 0.840292 0.100648 0.031105 0.677573 0.289050 0.970024 0.937156 0.357742 0.391253 0.824594 0.276845 0.975889 0.398208 0.797062 
0.739591 0.362803 0.940581 0.434528 0.804503 0.488652 0.656568 0.862918 0.530285 0.664427 0.963636 0.956308 0.240565 0.336543 0.597181 0.620669 0.504849 0.389713 0.718976 0.385686 0.465193 0.098130 0.260232 0.654275 0.291575 0.498121 0.847079 0.556361 0.944336 0.473397 0.927811 0.090222 0.532380 0.545303 0.144368 0.734502 0.271245 0.639093 0.823840 0.990526 0.354753 0.847923 0.812210 0.107888 
0.585110 0.953582 0.978476 0.493095 0.907824 0.646557 0.606556 0.158734 0.081242 0.159816 0.062847 0.784400 0.239387 0.911852 0.987897 0.180186 0.876474 0.786053 0.551320 0.598465 0.570660 0.046737 0.373367 0.291800 0.837021 0.773471 0.752114 0.925001 0.857653 0.915868 0.125582 0.013371 0.727589 0.076053 0.726641 0.846835 0.135015 0.276356 0.355149 0.247142 0.372597 0.418571 0.476977 0.853155 
0.247706 0.933097 0.498314 0.468113 0.314745 0.534573 0.772247 0.780251 0.649922 0.950483 0.668448 0.104660 0.840960 0.747474 0.407280 0.034259 0.186252 0.149446 0.956823 0.036514 0.630931 0.898595 0.148771 0.629100 0.903726 0.644502 0.956620 0.977942 0.296387 0.573567 0.871523 0.451120 0.397160 0.747140 0.264658 0.324263 0.861554 0.490255 0.550398 0.779768 0.334535 0.777211 0.138612 0.032021 
0.671391 0.958135 0.449665 0.580206 0.171117 0.929501 0.431525 0.729866 0.326046 0.796150 0.990598 0.495486 0.007298 0.211467 0.450399 0.551164 0.485200 0.399714 0.036990 0.971326 0.013209 0.322510 0.305079 0.297667 0.489100 0.843298 0.862142 0.907313 0.001697 0.659687 0.906138 0.234549 0.253648 0.726607 0.478056 0.560192 0.196780 0.877827 0.409453 0.042878 0.565296 0.404078 0.634865 0.001775 
0.083652 0.207063 0.800184 0.720051 0.856864 0.269909 0.130218 0.443395 0.325822 0.341004 0.167691 0.703827 0.998941 0.867923 0.736188 0.123762 0.824546 0.693322 0.363539 0.217340 0.305704 0.714467 0.166976 0.466789 0.921345 0.677343 0.102833 0.386069 0.734630 0.211574 0.901315 0.426330 0.836949 0.077208 0.753850 0.264124 0.498594 0.465598 0.961127 0.191442 0.927445 0.666123 0.116271 0.227983 
0.627722 0.160594 0.124595 0.522346 0.285449 0.619829 0.021993 0.966924 0.205092 0.290273 0.997440 0.771812 0.291545 0.532759 0.717871 0.398050 0.010460 0.041501 0.054089 0.393635 0.143223 0.904459 0.561360 0.305122 0.168395 0.131619 0.357844 0.154097 0.007908 0.553521 0.428330 0.484321 0.055661 0.192081 0.988205 0.353371 0.361658 0.840313 0.804301 0.093019 0.086115 0.416854 0.194328 0.944905 
0.665373 0.567341 0.827936 0.293920 0.197715 0.725956 0.200252 0.009313 0.857486 0.776014 0.352221 0.354700 0.528289 0.478184 0.920937 0.974756 0.369927 0.229250 0.378576 0.665605 0.045421 0.000511 0.694371 0.248015 0.632114 0.101674 0.455181 0.111132 0.574144 0.350020 0.493519 0.991610 0.186204 0.247720 0.534866 0.083212 0.692592 0.110674 0.025159 0.462577 0.796402 0.135725 0.201918 0.673845 
0.732482 0.588525 0.748302 0.399196 0.419971 0.211684 0.295896 0.587057 0.151529 0.282709 0.518975 0.748126 0.368173 0.396153 0.943992 0.233073 0.669073 0.855443 0.990860 0.027766 0.025326 0.890352 0.269383 0.276993 0.681013 0.379583 0.061856 0.184948 0.678824 0.245615 0.590452 0.544249 0.232458 0.810507 0.166367 0.133363 0.347454 0.185851 0.446158 0.517991 0.094366 0.394181 0.988868 0.919319 
0.891636 0.697589 0.589155 0.334884 0.104562 0.404723 0.707134 0.383234 0.390035 0.674302 0.097512 0.881066 0.531515 0.086446 0.114023 0.171588 0.732067 0.913823 0.639092 0.745717 0.539080 0.762171 0.388507 0.501858 0.419616 0.244724 0.399274 0.093250 0.859393 0.661436 0.593475 0.713679 0.376175 0.908341 0.879870 0.783231 0.096712 0.346849 0.239067 0.694287 0.426410 0.757221 0.564743 0.392001 
0.983923 0.306503 0.310796 0.259972 0.012560 0.819679 0.521116 0.947671 0.789375 0.364522 0.716792 0.493614 0.715951 0.712660 0.039995 0.519054 0.582129 0.388544 0.505601 0.217904 0.800647 0.472272 0.262162 0.092910 0.029761 0.518041 0.379165 0.750470 0.943087 0.318866 0.781666 0.767575 0.200709 0.276306 0.974874 0.347615 0.675462 0.472185 0.599274 0.791017 0.163713 0.012673 0.268012 0.226019 
0.771638 0.395512 0.587135 0.436383 0.043729 0.618050 0.492469 0.222391 0.526609 0.425977 0.710978 0.137403 0.450831 0.948810 0.240602 0.913403 0.717968 0.174685 0.699941 0.152422 0.792551 0.221151 0.351788 0.693136 0.151006 0.962534 0.383027 0.085652 0.368754 0.821493 0.542543 0.909109 0.276687 0.347765 0.958406 0.433258 0.257572 0.555769 0.244640 0.545590 0.934100 0.464550 0.660974 0.087200 
0.579723 0.338256 0.577415 0.099793 0.578664 0.512303 0.917435 0.437955 0.991690 0.326631 0.601073 0.023419 0.516750 0.934413 0.490555 0.067760 0.946433 0.537118 0.294387 0.402937 0.540294 0.801627 0.190274 0.625215 0.755229 0.710602 0.979648 0.638364 0.881483 0.679952 0.858007 0.793707 0.559892 0.572547 0.012961 0.569495 0.689231 0.254495 0.217062 0.423955 0.077618 0.662356 0.921411 0.514404 
0.930085 0.128941 0.211851 0.140988 0.268714 0.550717 0.622330 0.917973 0.897542 0.226537 0.388367 0.417338 0.507966 0.966710 0.083315 0.533988 0.525424 0.218200 0.336655 0.088865 0.033754 0.394820 0.431069 0.037516 0.317603 0.806236 0.370343 0.254047 0.041505 0.582646 0.798161 0.213617 0.760914 0.545970 0.707323 0.297014 0.744493 0.309478 0.522321 0.476129 0.118115 0.630733 0.537249 0.887219 
0.578371 0.089302 0.056368 0.859991 0.520421 0.499351 0.641634 0.766171 0.661005 0.570947 0.154557 0.518393 0.483072 0.108410 0.460895 0.078018 0.245694 0.548626 0.884344 0.293741 0.628886 0.115255 0.659024 0.638527 0.224981 0.623720 0.368997 0.102646 0.972712 0.515223 0.788936 0.627875 0.996676 0.478621 0.536753 0.552307 0.858381 0.082541 0.767571 0.291741 0.994628 0.552211 0.140318 0.131553 
0.016813 0.544663 0.233726 0.561705 0.615384 0.836810 0.587820 0.449884 0.057717 0.637751 0.500467 0.366723 0.793143 0.392089 0.624584 0.057066 0.295998 0.874676 0.674486 0.339484 0.898167 0.377848 0.939508 0.678294 0.464637 0.782673 0.420484 0.113005 0.746144 0.485878 0.473316 0.510596 0.658813 0.111130 0.416446 0.864632 0.935063 0.212797 0.545075 0.668550 0.596718 0.068198 0.122109 0.090292 
0.122277 0.318237 0.987698 0.097648 0.180147 0.435785 0.965040 0.937390 0.843636 0.723318 0.337178 0.718444 0.698665 0.956655 0.554638 0.315262 0.165976 0.734746 0.988553 0.974147 0.325417 0.240782 0.684783 0.711441 0.332732 0.032630 0.536273 0.772714 0.348587 0.343408 0.393456 0.670804 0.498362 0.566820 0.932435 0.296691 0.190305 0.078754 0.106163 0.180504 0.346169 0.197418 0.427400 0.306393 
0.864361 0.992838 0.807815 0.626754 0.071587 0.598654 0.603574 0.283686 0.625024 0.327030 0.905452 0.066905 0.434197 0.047987 0.079594 0.158746 0.972011 0.719277 0.738412 0.656230 0.222954 0.030134 0.612601 0.723477 0.389765 0.144479 0.289875 0.352785 0.942719 0.369115 0.035054 0.874524 0.203982 0.779804 0.234724 0.889905 0.297187 0.068973 0.338367 0.174805 0.963086 0.471879 0.235772 0.390763 
0.479296 0.719683 0.043554 0.478340 0.946400 0.945224 0.776391 0.208604 0.021249 0.874030 0.512290 0.668811 0.879147 0.561644 0.684955 0.223739 0.961144 0.708448 0.226786 0.570858 0.759391 0.542432 0.575775 0.805444 0.258292 0.717207 0.911436 0.900757 0.978614 0.179661 0.991536 0.110208 0.346583 0.365614 0.961211 0.003692 0.593627 0.420252 0.722254 0.763670 0.688627 0.141251 0.853156 0.419292 
0.848276 0.568048 0.545225 0.853908 0.685452 0.328910 0.305012 0.473196 0.307543 0.159178 0.821338 0.538244 0.049414 0.625564 0.828332 0.176068 0.173246 0.418243 0.771708 0.039985 0.007972 0.485073 0.349257 0.220556 0.465455 0.482792 0.225756 0.403280 0.580148 0.245739 0.910672 0.397205 0.076746 0.465167 0.461214 0.737342 0.183506 0.454324 0.557614 0.976773 0.366651 0.217517 0.212182 0.654653 
0.210296 0.713100 0.271020 0.921849 0.736588 0.125141 0.847006 0.671771 0.885069 0.270246 0.192124 0.437531 0.625134 0.853940 0.683259 0.873195 0.054194 0.270819 0.644528 0.475963 0.845789 0.039453 0.207776 0.888119 0.672045 0.364974 0.212292 0.015595 0.060705 0.235640 0.343300 0.661314 0.631362 0.478881 0.750421 0.662852 0.732055 0.958318 0.390317 0.283737 0.823616 0.018843 0.576352 0.250776 
0.551128 0.976296 0.514787 0.319872 0.572958 0.619763 0.024840 0.969156 0.791269 0.383232 0.972639 0.504116 0.235395 0.042085 0.384120 0.979631 0.397464 0.272384 0.817872 0.895421 0.934776 0.862446 0.833577 0.721124 0.963112 0.751470 0.629417 0.941982 0.305701 0.532663 0.421701 0.898738 0.484240 0.096395 0.715622 0.533675 0.013243 0.063376 0.053261 0.670332 0.529449 0.462033 0.505819 0.755860 
0.632101 0.428358 0.584336 0.955429 0.498253 0.636800 0.858695 0.679861 0.456513 0.896528 0.645354 0.176690 0.400947 0.291245 0.310738 0.033865 0.877073 0.509323 0.203601 0.092797 0.786455 0.115822 0.034349 0.985047 0.876572 0.487097 0.653831 0.762223 0.328886 0.427326 0.249500 0.204993 0.543887 0.891745 0.847755 0.209063 0.626702 0.838255 0.989985 0.684542 0.297550 0.664109 0.242836 0.818117 
0.031443 0.913817 0.045447 0.732578 0.390735 0.399382 0.863377 0.892124 0.818647 0.543745 0.676776 0.026720 0.020312 0.245803 0.738794 0.796292 0.153653 0.484110 0.150562 0.094153 0.906389 0.854813 0.518730 0.071635 0.046324 0.003256 0.192701 0.819480 0.350835 0.815952 0.055445 0.660664 0.424987 0.419730 0.065126 0.554748 0.926246 0.830621 0.168162 0.416034 0.988012 0.851502 0.804037 0.331227 
0.615563 0.896781 0.875795 0.084967 0.078150 0.188858 0.481497 0.564513 0.345676 0.146954 0.875433 0.457981 0.738785 0.842049 0.021416 0.836879 0.740975 0.505708 0.862686 0.103020 0.669777 0.829082 0.847052 0.100255 0.840049 0.686384 0.173354 0.050662 0.340047 0.328202 0.490022 0.047835 0.822150 0.418267 0.820465 0.628450 0.858680 0.654580 0.717876 0.913699 0.262145 0.252787 0.570912 0.886136 
0.360456 0.833782 0.489401 0.359513 0.370182 0.177692 0.700393 0.469885 0.589015 0.643640 0.155871 0.183358 0.826711 0.802956 0.963460 0.459481 0.198021 0.587819 0.762093 0.025641 0.348180 0.941555 0.330355 0.007527 0.683160 0.124020 0.475151 0.896435 0.401299 0.993980 0.945050 0.743444 0.882090 0.895223 0.372410 0.684447 0.712721 0.839348 0.081500 0.995404 0.278384 0.017768 0.443166 0.459725 
0.047866 0.049370 0.198557 0.421760 0.770080 0.811483 0.777021 0.238868 0.621125 0.722028 0.496507 0.590760 0.141932 0.065327 0.450759 0.794959 0.646848 0.504546 0.802498 0.927345 0.390469 0.804998 0.182053 0.884528 0.096747 0.723872 0.491017 0.673155 0.551721 0.944890 0.220818 0.988937 0.724434 0.940767 0.124131 0.381316 0.518219 0.017549 0.882063 0.565133 0.949257 0.296828 0.732201 0.374959 
0.484296 0.360074 0.980024 0.986711 0.187663 0.778791 0.072633 0.263306 0.727496 0.152044 0.850996 0.778248 0.735730 0.508730 0.337954 0.907061 0.858550 0.207481 0.726021 0.974330 0.842859 0.413334 0.880750 0.069852 0.910110 0.622994 0.025335 0.154706 0.614903 0.318034 0.783998 0.013589 0.321371 0.326037 0.735097 0.651935 0.822555 0.717370 0.985426 0.548626 0.226305 0.673762 0.475727 0.867276 
0.193747 0.296187 0.903887 0.779613 0.522799 0.613640 0.181967 0.548607 0.989520 0.875200 0.150200 0.285200 0.907711 0.305618 0.233975 0.230448 0.644690 0.893530 0.462168 0.287951 0.608404 0.981822 0.923097 0.414117 0.253059 0.625248 0.727024 0.340738 0.798527 0.725471 0.620306 0.966953 0.243923 0.603640 0.338747 0.746720 0.402780 0.117927 0.761090 0.722593 0.660259 0.062535 0.049486 0.565434 
0.124388 0.625676 0.631510 0.552171 0.821292 0.315402 0.486296 0.029815 0.121923 0.634468 0.189837 0.845606 0.147277 0.121025 0.777417 0.720284 0.154472 0.892076 0.887335 0.388158 0.130324 0.033117 0.747229 0.542109 0.921072 0.659144 0.594561 0.756545 0.529083 0.702990 0.322805 0.513029 0.374132 0.244871 0.651098 0.387568 0.124091 0.100490 0.529596 0.631534 0.930983 0.420562 0.861248 0.035083 
0.205600 0.137036 0.374811 0.628463 0.481122 0.621330 0.857968 0.204402 0.350497 0.836640 0.239735 0.582108 0.026117 0.160788 0.741455 0.959205 0.443390 0.652100 0.603469 0.566000 0.815542 0.011480 0.086401 0.170191 0.473788 0.564823 0.133896 0.129935 0.676122 0.552362 0.573449 0.117473 0.563156 0.583388 0.449080 0.651305 0.663470 0.016828 0.378457 0.154778 0.394086 0.540008 0.596783 0.706881 
0.148423 0.375167 0.930048 0.085762 0.359002 0.457883 0.970372 0.910877 0.998516 0.487453 0.475094 0.286338 0.779874 0.068338 0.181533 0.324470 0.167330 0.943139 0.302935 0.619899 0.450754 0.078857 0.776894 0.924837 0.537135 0.702057 0.751545 0.354789 0.939942 0.555609 0.385364 0.233235 0.502879 0.604684 0.728308 0.122027 0.351762 0.369476 0.761686 0.957372 0.479398 0.794849 0.767677 0.312093 
0.190255 0.863701 0.900494 0.667541 0.796867 0.611528 0.927902 0.903322 0.944974 0.960373 0.841258 0.604866 0.833701 0.249451 0.804218 0.184998 0.778606 0.180261 0.561636 0.218606 0.539673 0.576235 0.502547 0.837001 0.442745 0.152181 0.209467 0.556522 0.935854 0.181234 0.165508 0.212397 0.429956 0.122861 0.698327 0.913375 0.442089 0.706545 0.305670 0.419491 0.707551 0.980299 0.092034 0.788795 
0.041601 0.251429 0.051042 0.027252 0.105718 0.635442 0.790482 0.470087 0.258820 0.617587 0.833359 0.573218 0.117059 0.419540 0.904091 0.160152 0.196247 0.003838 0.720766 0.584054 0.777800 0.034540 0.834922 0.845032 0.212972 0.051443 0.781235 0.643054 0.483249 0.289320 0.171296 0.937880 0.917130 0.035797 0.922937 0.832834 0.379549 0.892430 0.375701 0.302296 0.886412 0.059163 0.340640 0.643861 
0.638308 0.030877 0.089562 0.555343 0.843723 0.748058 0.387684 0.119195 0.654000 0.467566 0.386337 0.047512 0.291318 0.772402 0.857868 0.371742 0.466954 0.321515 0.934012 0.247478 0.801139 0.314655 0.380885 0.708279 0.619110 0.208851 0.253385 0.466780 0.839046 0.473654 0.007259 0.801962 0.142549 0.327935 0.255161 0.672820 0.644743 0.665269 0.358752 0.112265 0.545252 0.057228 0.209122 0.743160 
0.281714 0.999668 0.244709 0.991838 0.629304 0.042966 0.175662 0.076018 0.558010 0.134843 0.436143 0.478432 0.851719 0.523192 0.513564 0.754523 0.276257 0.079198 0.017798 0.111955 0.631430 0.696691 0.149033 0.974712 0.161951 0.015012 0.538458 0.053402 0.529883 0.913115 0.649818 0.094195 0.196807 0.437292 0.128343 0.758484 0.216262 0.077367 0.865765 0.764573 0.959494 0.907032 0.188506 0.865154 
0.535767 0.600393 0.341325 0.257413 0.359478 0.459248 0.312619 0.471191 0.505219 0.772471 0.168398 0.164438 0.466927 0.151161 0.383646 0.897255 0.799170 0.267671 0.286908 0.763305 0.831585 0.216062 0.590142 0.400449 0.704718 0.065485 0.928974 0.920037 0.986829 0.311172 0.906887 0.306264 0.416990 0.362306 0.451034 0.490402 0.142558 0.706992 0.070101 0.300909 0.143581 0.266928 0.109674 0.471230 
0.699107 0.243704 0.854241 0.323254 0.091642 0.959818 0.139103 0.017094 0.579972 0.670676 0.401393 0.876194 0.181388 0.417588 0.130583 0.036071 0.095690 0.633056 0.570169 0.741693 0.066841 0.599385 0.294000 0.515509 0.954600 0.572896 0.255858 0.255960 0.779663 0.913470 0.406155 0.846904 0.025230 0.449462 0.054394 0.049015 0.469834 0.248609 0.744387 0.569590 0.448613 0.306648 0.384014 0.577945 
0.495150 0.438794 0.016065 0.997702 0.988920 0.411955 0.533041 0.656697 0.935334 0.183555 0.619507 0.976075 0.581186 0.865701 0.147764 0.829115 0.630035 0.331187 0.929384 0.202655 0.196497 0.523019 0.665682 0.390702 0.070335 0.254817 0.604909 0.990033 0.527988 0.554573 0.794268 0.238263 0.460884 0.520302 0.299037 0.583206 0.392110 0.124326 0.118323 0.619590 0.116233 0.271887 0.428978 0.102336 
0.533454 0.733295 0.263740 0.656965 0.087446 0.496215 0.352141 0.750093 0.437199 0.845251 0.967279 0.103369 0.043392 0.286787 0.625776 0.562571 0.487590 0.883725 0.344390 0.712923 0.405628 0.503971 0.652993 0.284763 0.207328 0.869135 0.565800 0.978643 0.113494 0.086738 0.709958 0.484977 0.706367 0.954353 0.186666 0.272115 0.322820 0.921854 0.520759 0.019092 0.344542 0.592828 0.428886 0.525593 
0.444257 0.555646 0.726435 0.214869 0.807940 0.426680 0.973356 0.128042 0.521859 0.579407 0.632801 0.434725 0.548843 0.536418 0.081990 0.465754 0.772548 0.706608 0.546615 0.924414 0.811806 0.019224 0.702291 0.139033 0.879628 0.065864 0.524786 0.743461 0.139757 0.472318 0.576886 0.753847 0.776146 0.596561 0.601116 0.140504 0.237527 0.056981 0.282205 0.990025 0.498539 0.005416 0.740132 0.830224 
0.125567 0.438949 0.090189 0.566262 0.160996 0.448873 0.807337 0.129977 0.390867 0.947974 0.863197 0.493707 0.685803 0.866444 0.335200 0.674437 0.239127 0.041802 0.802987 0.014668 0.823530 0.071425 0.742369 0.891371 0.223765 0.962631 0.006390 0.279205 0.292958 0.191052 0.584444 0.250334 0.747226 0.571538 0.173604 0.278585 0.859458 0.499726 0.708863 0.426823 0.190646 0.131525 0.460595 0.309244 
0.485631 0.599480 0.862111 0.347341 0.956334 0.923003 0.638792 0.771506 0.282939 0.505176 0.132723 0.524292 0.781507 0.838769 0.351884 0.152453 0.983404 0.292550 0.783167 0.333633 0.284665 0.613261 0.997583 0.937564 0.677654 0.011564 0.131018 0.598186 0.030050 0.147513 0.493343 0.554725 0.777120 0.810637 0.496602 0.532827 0.330900 0.836802 0.947233 0.618505 0.520992 0.827265 0.117116 0.996948 
0.853957 0.180981 0.173005 0.038574 0.806926 0.313441 0.011462 0.049920 0.539001 0.873258 0.636710 0.486413 0.337797 0.151704 0.409222 0.254499 0.941033 0.694385 0.839243 0.308744 0.494707 0.671084 0.458089 0.348627 0.268085 0.362652 0.188146 0.355702 0.442466 0.464285 0.246258 0.814542 0.031740 0.719368 0.861945 0.964522 0.979272 0.054112 0.494872 0.100001 0.154603 0.091626 0.157593 0.134646 
0.873711 0.810473 0.460077 0.903088 0.124488 0.565329 0.403029 0.381144 0.443057 0.697529 0.211254 0.377363 0.340216 0.096096 0.522206 0.597255 0.767694 0.680962 0.909376 0.557033 0.386549 0.802459 0.793549 0.386223 0.603800 0.691255 0.548761 0.994144 0.216468 0.677499 0.340404 0.004720 0.070797 0.398682 0.460916 0.952725 0.068654 0.276127 0.869896 0.965404 0.685180 0.932219 0.715532 0.775068 
0.271144 0.818756 0.291001 0.243942 0.875748 0.073800 0.748109 0.230557 0.199114 0.948624 0.582322 0.384814 0.581516 0.219650 0.896636 0.545347 0.834000 0.801706 0.434675 0.518047 0.849209 0.057553 0.399879 0.940126 0.405122 0.741409 0.175608 0.562142 0.611917 0.406168 0.351655 0.764932 0.038190 0.009169 0.667580 0.357743 0.165183 0.819395 0.551571 0.515869 0.071360 0.128723 0.097596 0.881421 
0.209052 0.485931 0.551586 0.030645 0.867312 0.950345 0.483337 0.959308 0.253212 0.406640 0.661095 0.999132 0.087053 0.434913 0.645792 0.375943 0.933379 0.437090 0.725576 0.426033 0.304626 0.371669 0.641113 0.201188 0.093047 0.922101 0.227366 0.545255 0.392571 0.335309 0.213361 0.902206 0.295698 0.561423 0.009804 0.371675 0.051334 0.657894 0.139757 0.718240 0.103256 0.932679 0.570652 0.598825 
0.563626 0.753639 0.971728 0.133552 0.459018 0.121729 0.746736 0.396748 0.856786 0.854570 0.892256 0.040189 0.272243 0.565995 0.216478 0.525419 0.921201 0.566083 0.991701 0.171536 0.072125 0.270422 0.021030 0.358850 0.941294 0.537655 0.591908 0.600102 0.182141 0.921487 0.500331 0.110773 0.184025 0.174508 0.294156 0.575052 0.000443 0.961253 0.518949 0.117886 0.109416 0.388127 0.668020 0.800965 
0.643581 0.405904 0.152512 0.244993 0.044505 0.383886 0.772009 0.777009 0.490996 0.236437 0.015380 0.519587 0.560393 0.654564 0.997018 0.531982 0.930378 0.199239 0.409914 0.233615 0.909625 0.444053 0.209139 0.816851 0.679555 0.440789 0.026039 0.873302 0.656920 0.785877 0.327813 0.275190 0.926780 0.838803 0.304405 0.506485 0.169948 0.183772 0.112633 0.138255 0.944824 0.826236 0.707940 0.162138 
0.414132 0.721667 0.868637 0.376142 0.154610 0.918748 0.680476 0.440665 0.391419 0.977166 0.404265 0.936066 0.085747 0.485347 0.564776 0.033078 0.090275 0.283815 0.435795 0.746300 0.021115 0.358331 0.255319 0.234614 0.655093 0.377003 0.889117 0.131617 0.317549 0.762977 0.104117 0.033764 0.274470 0.932267 0.600211 0.907929 0.794956 0.522299 0.167146 0.429095 0.394202 0.952032 0.017226 0.485269 
0.205942 0.155272 0.493754 0.938824 0.988667 0.937957 0.143849 0.960746 0.152208 0.868642 0.154890 0.772481 0.633607 0.478443 0.282661 0.826708 0.898261 0.224157 0.200428 0.904432 0.753921 0.466442 0.094966 0.426081 0.925185 0.761267 0.251962 0.835272 0.843775 0.187299 0.285577 0.181258 0.531084 0.563667 0.770925 0.935250 0.989977 0.554176 0.678487 0.563947 0.277946 0.445626 0.240470 0.406705 
0.950027 0.505740 0.592686 0.031199 0.494902 0.710594 0.727303 0.459217 0.372026 0.592836 0.937470 0.142906 0.453115 0.411071 0.361593 0.237363 0.433005 0.692440 0.243569 0.194424 0.009474 0.686756 0.527554 0.189200 0.724937 0.802347 0.803529 0.486287 0.625677 0.448486 0.849061 0.038069 0.539654 0.641421 0.097685 0.145856 0.160027 0.153952 0.021686 0.990323 0.246080 0.888372 0.208186 0.620005 
0.082422 0.664801 0.003554 0.373871 0.928934 0.494157 0.554806 0.266548 0.883722 0.167784 0.837318 0.245095 0.783653 0.159508 0.511775 0.286653 0.148902 0.170774 0.206385 0.925707 0.222149 0.524521 0.340437 0.856747 0.808705 0.644775 0.870165 0.797851 0.110408 0.153067 0.288183 0.003109 0.888967 0.088082 0.256283 0.572919 0.767206 0.428409 0.595098 0.532059 0.184407 0.017501 0.706680 0.340912 
0.106260 0.153470 0.491177 0.175973 0.055666 0.362603 0.517449 0.236185 0.594521 0.736890 0.449217 0.140845 0.905685 0.261137 0.301602 0.941483 0.383762 0.557193 0.119473 0.872858 0.664019 0.050197 0.550878 0.934075 0.275301 0.884332 0.385999 0.878874 0.012535 0.281627 0.449533 0.402363 0.930553 0.443277 0.488992 0.376614 0.763906 0.585922 0.175316 0.521863 0.061594 0.270749 0.542193 0.267530 
0.143905 0.065164 0.735867 0.031376 0.314922 0.921759 0.778757 0.662416 0.927059 0.071131 0.808103 0.791464 0.814652 0.744488 0.573077 0.446583 0.893320 0.799871 0.785241 0.021976 0.184314 0.040881 0.391743 0.079620 0.705653 0.507955 0.075162 0.373840 0.734446 0.000754 0.992946 0.540185 0.913815 0.961671 0.249811 0.088426 0.299328 0.514766 0.581904 0.325125 0.011760 0.390490 0.393688 0.264785 
0.167160 0.338597 0.540077 0.875436 0.877516 0.603739 0.246545 0.294642 0.646843 0.866047 0.359021 0.256406 0.180669 0.394787 0.273931 0.533613 0.615113 0.561321 0.985365 0.462821 0.397168 0.729407 0.095448 0.624855 0.633900 0.138189 0.801548 0.513626 0.310759 0.468084 0.369220 0.973615 0.247555 0.253724 0.817972 0.552190 0.630653 0.334513 0.241685 0.693090 0.357326 0.287667 0.416120 0.009568 
0.622340 0.446879 0.985205 0.973586 0.037839 0.296077 0.602828 0.372922 0.849198 0.913609 0.495203 0.380524 0.947278 0.617866 0.014367 0.629958 0.922489 0.991069 0.483696 0.240330 0.859367 0.371061 0.068704 0.263155 0.781137 0.970559 0.893674 0.210192 0.690036 0.604866 0.009641 0.197160 0.633960 0.782917 0.938443 0.846637 0.869928 0.749436 0.057989 0.125089 0.204045 0.856496 0.742407 0.117807 
0.572709 0.757285 0.507881 0.578180 0.957221 0.602341 0.154453 0.187896 0.108841 0.164869 0.505826 0.184485 0.082938 0.222178 0.845846 0.379874 0.039098 0.430917 0.706574 0.730106 0.918851 0.071698 0.151503 0.395757 0.003983 0.084690 0.718456 0.143001 0.432705 0.879925 0.868294 0.187134 0.955265 0.336004 0.048021 0.587095 0.323312 0.631392 0.765977 0.287438 0.191897 0.292443 0.989472 0.763120 
0.050584 0.130877 0.048832 0.365167 0.513302 0.568419 0.566648 0.981238 0.088319 0.736066 0.875530 0.174260 0.671365 0.037666 0.702747 0.548806 0.080805 0.788205 0.220820 0.507689 0.350945 0.194556 0.854964 0.797169 0.423920 0.934112 0.733828 0.881989 0.394227 0.380377 0.963628 0.400624 0.226707 0.561146 0.966848 0.274565 0.120606 0.254182 0.012511 0.312517 0.295556 0.999139 0.030225 0.342249 
0.932876 0.902064 0.114007 0.912828 0.912145 0.508058 0.556221 0.045763 0.405210 0.761055 0.464424 0.760688 0.850971 0.290776 0.061021 0.367467 0.749257 0.346894 0.293911 0.607737 0.552353 0.119548 0.260886 0.088513 0.090075 0.587863 0.250292 0.791344 0.808584 0.313748 0.481183 0.976817 0.577492 0.989609 0.152761 0.481424 0.461417 0.889574 0.587314 0.815401 0.849856 0.471079 0.876032 0.432025 
0.730992 0.220664 0.479534 0.632908 0.578418 0.466796 0.148878 0.278849 0.178523 0.049264 0.697898 0.524160 0.993500 0.085861 0.634862 0.104398 0.610813 0.553003 0.481582 0.747152 0.521498 0.090361 0.638696 0.256159 0.274019 0.236566 0.247294 0.563441 0.029525 0.259894 0.819433 0.505133 0.724716 0.963803 0.074776 0.706156 0.065544 0.045051 0.436511 0.880494 0.126246 0.895235 0.811686 0.940349 
0.738784 0.380832 0.171097 0.466822 0.730852 0.520564 0.606232 0.946950 0.260561 0.679477 0.737859 0.246881 0.818567 0.272780 0.115209 0.530308 0.343371 0.175837 0.202066 0.891644 0.999806 0.270902 0.492713 0.841223 0.416130 0.574274 0.894224 0.593496 0.921720 0.362238 0.427336 0.496718 0.702779 0.909710 0.591256 0.329026 0.357329 0.728610 0.423124 0.223572 0.642648 0.142709 0.122856 0.467250 
0.062873 0.424136 0.463607 0.889759 0.901657 0.475907 0.722043 0.617354 0.179109 0.275231 0.074364 0.397323 0.105899 0.131782 0.278465 0.043100 0.416098 0.765133 0.846226 0.200810 0.379097 0.517048 0.305140 0.176501 0.577775 0.093676 0.188584 0.225998 0.312490 0.247791 0.488047 0.431186 0.270707 0.791898 0.456852 0.102324 0.591275 0.155996 0.267173 0.500623 0.269057 0.079057 0.870428 0.417766 
0.861434 0.971442 0.620594 0.177104 0.790758 0.570868 0.951244 0.394430 0.962990 0.681071 0.182181 0.259939 0.904442 0.971367 0.643515 0.673271 0.331468 0.257765 0.256631 0.407732 0.398508 0.395903 0.809937 0.611058 0.635918 0.127482 0.513551 0.372670 0.824483 0.565996 0.553898 0.743654 0.974088 0.209231 0.398121 0.063407 0.378891 0.377051 0.137712 0.717258 0.125039 0.298883 0.463561 0.216973 
0.936413 0.177491 0.118756 0.798883 0.591530 0.665063 0.816508 0.183952 0.153947 0.671611 0.716090 0.151807 0.648865 0.173344 0.285836 0.487789 0.365029 0.205472 0.663409 0.236473 0.751431 0.686014 0.626740 0.239999 0.963005 0.143880 0.261180 0.345165 0.172483 0.762007 0.051298 0.241314 0.807778 0.541072 0.162089 0.006392 0.660080 0.371327 0.951127 0.095840 0.981063 0.379429 0.440796 0.841600 
0.985980 0.882092 0.082398 0.911896 0.796289 0.468889 0.425694 0.120487 0.238295 0.149930 0.838542 0.065239 0.084989 0.899427 0.099226 0.353977 0.083365 0.852304 0.842599 0.767865 0.832384 0.755881 0.750886 0.946434 0.609173 0.176771 0.947201 0.525048 0.467991 0.445875 0.704624 0.178663 0.445619 0.279756 0.249041 0.655368 0.508603 0.083317 0.951586 0.437895 0.045316 0.850839 0.730204 0.134807 
0.859535 0.547652 0.019882 0.789786 0.753687 0.378159 0.392963 0.704745 0.452297 0.344575 0.533724 0.499945 0.188183 0.418343 0.394575 0.070427 0.092774 0.332774 0.411157 0.990105 0.618138 0.556438 0.115074 0.682313 0.926821 0.291942 0.341970 0.981032 0.581595 0.655321 0.905746 0.043751 0.567916 0.452138 0.051865 0.580674 0.764283 0.564235 0.376601 0.390621 0.717285 0.854595 0.888541 0.808368 
0.787749 0.321818 0.087903 0.812640 0.320393 0.171694 0.340846 0.722820 0.714021 0.350405 0.061872 0.287632 0.797459 0.686703 0.088931 0.517712 0.734550 0.052368 0.196320 0.032795 0.233223 0.338170 0.320627 0.302220 0.544559 0.484634 0.368521 0.416249 0.899489 0.451855 0.925451 0.357017 0.803905 0.507805 0.543191 0.926307 0.890186 0.866832 0.276612 0.959059 0.551229 0.953647 0.521812 0.830420 
0.509431 0.899706 0.423625 0.605042 0.505114 0.919721 0.571010 0.973134 0.572576 0.229011 0.689460 0.250819 0.835870 0.988605 0.913876 0.372686 0.780816 0.486898 0.833767 0.565954 0.648489 0.756137 0.976843 0.847422 0.822329 0.851747 0.266460 0.591615 0.014492 0.229665 0.555699 0.228961 0.379797 0.701389 0.261568 0.728655 0.809764 0.120386 0.840655 0.064297 0.841577 0.089382 0.430520 0.056949 
0.178717 0.538077 0.450160 0.900065 0.747677 0.202033 0.127788 0.448256 0.190623 0.994924 0.407678 0.345008 0.803652 0.879407 0.333896 0.773817 0.488557 0.710846 0.205199 0.782479 0.949231 0.809089 0.281217 0.136551 0.233918 0.380999 0.769508 0.842750 0.153627 0.534460 0.653544 0.034156 0.394899 0.488173 0.567632 0.900435 0.115080 0.357408 0.155174 0.603002 0.754178 0.851725 0.075027 0.759149 
0.396672 0.463931 0.856322 0.024521 0.539188 0.280549 0.823994 0.931697 0.009830 0.042253 0.114855 0.950894 0.973666 0.273593 0.324584 0.681301 0.026422 0.948915 0.326487 0.727752 0.523867 0.503094 0.497044 0.535180 0.170414 0.974445 0.494089 0.126183 0.523426 0.239254 0.069656 0.526613 0.696568 0.757610 0.178528 0.820860 0.727075 0.099168 0.096378 0.671238 0.993128 0.927560 0.053175 0.766935 
0.136354 0.809202 0.246184 0.227544 0.706562 0.246508 0.980038 0.504251 0.814976 0.203802 0.995115 0.428438 0.382639 0.182130 0.574501 0.389857 0.857919 0.988880 0.377530 0.510625 0.152742 0.429409 0.749403 0.081995 0.565059 0.499108 0.847446 0.844181 0.477142 0.668691 0.891755 0.557765 0.058048 0.087586 0.954999 0.825031 0.849460 0.472579 0.417027 0.734765 0.695790 0.768879 0.293775 0.847724 
0.030176 0.361724 0.842727 0.945585 0.683244 0.786539 0.711921 0.607992 0.658223 0.338480 0.421889 0.161016 0.516509 0.079143 0.876759 0.465492 0.973144 0.191799 0.142420 0.520952 0.947690 0.558253 0.423500 0.436762 0.126813 0.946851 0.062092 0.795558 0.883276 0.724024 0.672400 0.308873 0.060240 0.707651 0.981490 0.144803 0.753901 0.985819 0.153288 0.035724 0.097909 0.911537 0.266270 0.353516 
0.941394 0.970085 0.381934 0.635543 0.771409 0.570326 0.708218 0.648109 0.207820 0.797022 0.727582 0.710132 0.112014 0.875371 0.481645 0.325675 0.460890 0.999985 0.962311 0.296336 0.492847 0.543406 0.857213 0.751933 0.547074 0.919780 0.933366 0.630547 0.478223 0.061395 0.374592 0.302976 0.493286 0.669392 0.871929 0.494632 0.809325 0.954528 0.121786 0.292666 0.799870 0.813525 0.113037 0.362348 
0.302527 0.553864 0.020040 0.507515 0.640820 0.954809 0.239067 0.160752 0.057578 0.463280 0.698811 0.017638 0.640277 0.716728 0.876832 0.252942 0.826552 0.025693 0.633572 0.646050 0.203580 0.671214 0.832216 0.121364 0.877926 0.103402 0.767648 0.085892 0.137250 0.152549 0.453014 0.338887 0.835904 0.952346 0.563765 0.964111 0.510902 0.819809 0.459129 0.270271 0.124281 0.393854 0.088072 0.994031 
0.295734 0.768734 0.748056 0.615773 0.544564 0.378563 0.701929 0.626272 0.463921 0.659354 0.207584 0.062620 0.088452 0.270736 0.882774 0.975190 0.182779 0.795927 0.306098 0.623585 0.692586 0.197997 0.447090 0.164420 0.939127 0.819400 0.493665 0.813371 0.281667 0.829491 0.095303 0.269109 0.692853 0.831756 0.056082 0.640066 0.436061 0.844825 0.399943 0.538039 0.175105 0.173547 0.617924 0.837435 
0.332808 0.677456 0.170646 0.494148 0.617843 0.052053 0.058683 0.880241 0.767648 0.836856 0.896538 0.867657 0.558375 0.672975 0.946735 0.231589 0.543516 0.473379 0.917406 0.783894 0.005690 0.622158 0.421622 0.127369 0.558199 0.363602 0.374459 0.626622 0.338251 0.683900 0.177224 0.125477 0.953363 0.845947 0.038871 0.722035 0.192328 0.301001 0.220780 0.645424 0.962138 0.849407 0.558920 0.713928 
0.464819 0.205362 0.020853 0.606236 0.805636 0.628866 0.646659 0.936202 0.509560 0.850334 0.446803 0.197406 0.416302 0.696412 0.103408 0.962769 0.638326 0.458640 0.050368 0.188060 0.714895 0.263820 0.156500 0.502724 0.730105 0.656395 0.352846 0.414139 0.472093 0.359663 0.836320 0.883600 0.447064 0.356765 0.696369 0.620467 0.720374 0.403497 0.448050 0.893402 0.714032 0.289615 0.788552 0.776086 
0.650930 0.833017 0.587555 0.107734 0.620436 0.470759 0.173651 0.222926 0.274829 0.472270 0.810858 0.223937 0.591428 0.593628 0.356448 0.551677 0.148669 0.158021 0.293511 0.780509 0.431989 0.964731 0.669832 0.547152 0.561025 0.004634 0.333294 0.640015 0.004865 0.358562 0.607228 0.912509 0.377718 0.250054 0.837424 0.984339 0.049934 0.455568 0.727842 0.305712 0.276125 0.114622 0.503765 0.579766 
0.023819 0.865013 0.801255 0.232747 0.061855 0.745587 0.365106 0.608626 0.812687 0.151070 0.210449 0.114132 0.850161 0.156936 0.910388 0.664825 0.576526 0.554164 0.498837 0.592801 0.493305 0.975078 0.084561 0.055526 0.739044 0.815586 0.375568 0.382607 0.192284 0.819612 0.655760 0.933094 0.689377 0.825697 0.675774 0.259302 0.774867 0.873301 0.125082 0.101856 0.499814 0.985232 0.245111 0.079698 
0.845351 0.042856 0.686537 0.015198 0.348139 0.899396 0.650653 0.971155 0.289368 0.622577 0.354967 0.815976 0.415178 0.403829 0.852438 0.373907 0.894467 0.275415 0.123704 0.663848 0.142953 0.809681 0.428965 0.686355 0.560757 0.550330 0.368291 0.572223 0.353782 0.318370 0.463438 0.658309 0.902369 0.956675 0.985787 0.154988 0.931871 0.123145 0.831281 0.676988 0.965479 0.572986 0.822761 0.405862 
0.558350 0.610420 0.305849 0.825414 0.532560 0.836596 0.734594 0.825694 0.635892 0.920507 0.098039 0.979637 0.626939 0.806424 0.114444 0.287659 0.169682 0.504792 0.763185 0.248122 0.609006 0.629055 0.345180 0.659860 0.260087 0.327049 0.747148 0.249709 0.846543 0.134126 0.861395 0.109101 0.918074 0.361014 0.669223 0.725116 0.494861 0.829065 0.836632 0.254672 0.312277 0.096402 0.788737 0.149765 
0.854982 0.273623 0.538375 0.489656 0.341681 0.339462 0.039172 0.773736 0.376945 0.578463 0.644667 0.216689 0.260198 0.677809 0.024915 0.273994 0.026135 0.665832 0.969319 0.210968 0.226511 0.911614 0.227740 0.672265 0.875227 0.509672 0.262973 0.517260 0.635483 0.221854 0.740021 0.091722 0.486663 0.234817 0.655589 0.379900 0.822638 0.979166 0.890387 0.388864 0.697927 0.315125 0.496280 0.838652 
0.348686 0.744881 0.179640 0.510330 0.580505 0.304088 0.945495 0.367449 0.637158 0.066814 0.824611 0.898885 0.890148 0.726777 0.601258 0.439532 0.690871 0.948169 0.047135 0.887963 0.084564 0.459079 0.138679 0.955604 0.229440 0.071009 0.497121 0.694044 0.818271 0.014099 0.602698 0.537600 0.470424 0.028137 0.641266 0.222622 0.069337 0.296189 0.329827 0.261299 0.070825 0.530510 0.651523 0.148754 
0.445102 0.486505 0.535312 0.222242 0.237519 0.232280 0.164895 0.009027 0.646112 0.393245 0.733752 0.172294 0.961065 0.290336 0.490337 0.420269 0.024711 0.797003 0.836997 0.803432 0.721972 0.656164 0.875725 0.021352 0.462661 0.153665 0.912755 0.260563 0.256995 0.731933 0.438374 0.915884 0.414305 0.145244 0.171672 0.170962 0.136052 0.124408 0.927383 0.888483 0.131593 0.124988 0.368139 0.337168 
0.053364 0.794444 0.216630 0.179625 0.159355 0.017561 0.025591 0.648835 0.608659 0.376410 0.152009 0.820404 0.760893 0.595554 0.030319 0.592210 0.698147 0.499612 0.159726 0.190589 0.040660 0.040566 0.508605 0.298677 0.125828 0.317134 0.016047 0.727186 0.081938 0.574817 0.519532 0.694511 0.369864 0.111316 0.908175 0.200338 0.994173 0.176610 0.670976 0.652923 0.104587 0.535430 0.289906 0.560537 
0.178511 0.519974 0.689617 0.922730 0.765640 0.894726 0.611047 0.288259 0.510237 0.720426 0.486681 0.258507 0.982862 0.834007 0.749329 0.721393 0.526577 0.222197 0.152063 0.226544 0.403685 0.125193 0.682629 0.548215 0.561582 0.104062 0.808308 0.152775 0.319515 0.427830 0.711964 0.279897 0.198121 0.715764 0.553405 0.396430 0.494464 0.766186 0.310465 0.900713 0.338277 0.660557 0.838522 0.186457 
0.667846 0.594187 0.397756 0.946217 0.151763 0.727046 0.498174 0.232544 0.079243 0.322095 0.852212 0.726506 0.815224 0.999315 0.268286 0.138337 0.127522 0.296066 0.992955 0.274915 0.915996 0.149873 0.718899 0.874958 0.379412 0.820648 0.338430 0.551218 0.997565 0.477226 0.696803 0.632244 0.496636 0.163094 0.428336 0.581640 0.119012 0.009255 0.920772 0.938027 0.494887 0.309827 0.713058 0.215635 
0.330914 0.220234 0.233971 0.553348 0.456180 0.282443 0.328335 0.946564 0.540847 0.624117 0.259918 0.132570 0.988417 0.191600 0.528512 0.970917 0.565365 0.807997 0.554169 0.597624 0.751046 0.734368 0.492675 0.143041 0.974610 0.944192 0.456079 0.658996 0.734573 0.516748 0.054688 0.761627 0.424708 0.375369 0.357605 0.127968 0.859708 0.536383 0.717011 0.060004 0.733885 0.129578 0.833229 0.985257 
0.899530 0.365173 0.577826 0.618820 0.300049 0.689756 0.882034 0.880384 0.695968 0.303796 0.921359 0.425359 0.424012 0.263745 0.477296 0.034789 0.787026 0.047710 0.240861 0.967449 0.655818 0.798505 0.888860 0.713714 0.365687 0.179467 0.783333 0.745210 0.729609 0.927755 0.694313 0.666823 0.105920 0.631158 0.959860 0.408602 0.030609 0.632403 0.891029 0.725240 0.228297 0.443671 0.878637 0.852651 
0.119153 0.297848 0.135049 0.620771 0.012186 0.104393 0.972824 0.694127 0.058372 0.065832 0.077786 0.514570 0.500515 0.384658 0.650135 0.890453 0.023139 0.425484 0.800511 0.708622 0.522228 0.809450 0.850247 0.791448 0.975721 0.049779 0.602112 0.264062 0.398556 0.564232 0.321893 0.825386 0.142794 0.948593 0.217983 0.395112 0.105311 0.731304 0.503436 0.290499 0.802545 0.441198 0.919124 0.623210 
0.989965 0.850478 0.292392 0.284176 0.935674 0.948651 0.087436 0.011937 0.223847 0.557164 0.866835 0.177318 0.907674 0.389325 0.983359 0.177838 0.870644 0.223136 0.549544 0.331820 0.747862 0.372572 0.631775 0.028916 0.922251 0.351120 0.329755 0.500094 0.268532 0.537941 0.239374 0.131230 0.499610 0.287538 0.119113 0.682145 0.011955 0.866137 0.140463 0.149591 0.357244 0.500273 0.047285 0.457277 
0.536766 0.972640 0.076138 0.900537 0.100467 0.300980 0.019219 0.479797 0.109532 0.678152 0.306894 0.129721 0.232324 0.498104 0.756430 0.810621 0.801638 0.706886 0.977091 0.099725 0.110514 0.172743 0.926922 0.968526 0.540360 0.373916 0.130502 0.485799 0.576598 0.728020 0.100270 0.541290 0.408371 0.635799 0.080962 0.962868 0.236907 0.821586 0.829644 0.256865 0.395131 0.672876 0.524323 0.105703 
0.710166 0.620173 0.399284 0.017797 0.464297 0.306799 0.925722 0.381046 0.874256 0.840268 0.604128 0.493465 0.949073 0.076650 0.622828 0.609750 0.465081 0.545941 0.868128 0.495695 0.557024 0.495255 0.343776 0.563808 0.432823 0.777132 0.105651 0.332088 0.805435 0.157942 0.763355 0.916042 0.148804 0.712897 0.909790 0.073963 0.204281 0.859735 0.736487 0.003355 0.388651 0.146073 0.966090 0.465308 
0.999646 0.891983 0.870815 0.168044 0.708399 0.509930 0.271842 0.328660 0.661352 0.401025 0.594553 0.490540 0.177969 0.103606 0.676766 0.272026 0.320237 0.616314 0.788694 0.369417 0.700696 0.106666 0.966337 0.342935 0.804775 0.769299 0.420605 0.169910 0.081826 0.723088 0.731084 0.256461 0.558650 0.290351 0.441854 0.488081 0.679883 0.749004 0.887745 0.574534 0.015758 0.177431 0.258784 0.542242 
0.288131 0.980349 0.614330 0.539658 0.405009 0.862839 0.332906 0.039874 0.561820 0.420808 0.615155 0.689458 0.538057 0.686845 0.796657 0.305100 0.144236 0.168077 0.817355 0.079901 0.030915 0.080987 0.670032 0.925459 0.850461 0.715673 0.282040 0.865191 0.440184 0.176902 0.803883 0.691480 0.851963 0.064939 0.069925 0.901853 0.361917 0.322172 0.099911 0.104236 0.973331 0.254607 0.266970 0.848981 
0.412382 0.643257 0.372750 0.100926 0.888303 0.977058 0.630637 0.930296 0.286482 0.072497 0.896355 0.923133 0.957781 0.237887 0.878403 0.537381 0.113451 0.844517 0.452022 0.339909 0.043388 0.201818 0.579525 0.445256 0.604922 0.118348 0.708590 0.507029 0.085094 0.165500 0.243455 0.056723 0.387226 0.847082 0.571147 0.113639 0.022123 0.567996 0.367444 0.026837 0.244467 0.114906 0.111659 0.638519 
0.463100 0.800906 0.647409 0.035139 0.617921 0.222461 0.757208 0.488671 0.568285 0.815868 0.904911 0.339191 0.989026 0.210761 0.690193 0.885408 0.483577 0.219854 0.421051 0.328670 0.790796 0.533701 0.351009 0.520410 0.201707 0.008300 0.257571 0.011665 0.925095 0.850814 0.295524 0.942655 0.934880 0.754660 0.153965 0.402415 0.735199 0.157945 0.545673 0.512492 0.431136 0.334073 0.093919 0.380498 
0.766165 0.406633 0.620811 0.315334 0.973831 0.996719 0.612207 0.258958 0.743078 0.198459 0.509589 0.485431 0.006586 0.618731 0.025571 0.304835 0.734726 0.114343 0.602427 0.891379 0.661933 0.830921 0.281045 0.101618 0.117056 0.052429 0.835540 0.845590 0.965530 0.980383 0.094592 0.362470 0.822897 0.153674 0.907041 0.399183 0.973771 0.669696 0.541610 0.772652 0.908911 0.850091 0.961039 0.134591 
0.820178 0.481497 0.344412 0.921570 0.569018 0.677833 0.810725 0.693147 0.475499 0.059591 0.510736 0.851788 0.153015 0.322472 0.183711 0.483803 0.891090 0.636236 0.131361 0.431767 0.370397 0.899020 0.410690 0.230912 0.022390 0.297656 0.056472 0.924797 0.601961 0.268413 0.289276 0.443955 0.514886 0.795901 0.880187 0.228913 0.164825 0.750616 0.078200 0.881297 0.043855 0.079871 0.434666 0.435267 
0.101785 0.066474 0.171552 0.702491 0.180303 0.295267 0.988680 0.411868 0.471719 0.551146 0.662779 0.305063 0.830789 0.220145 0.004013 0.974072 0.160525 0.651325 0.791834 0.702967 0.771537 0.943066 0.399654 0.402188 0.869954 0.283475 0.009429 0.005162 0.721521 0.740762 0.969145 0.255382 0.486458 0.161442 0.284908 0.300539 0.843249 0.289570 0.353088 0.575591 0.598212 0.011636 0.958583 0.920314 
0.179246 0.804357 0.945275 0.633884 0.396139 0.925409 0.130708 0.905857 0.804080 0.547002 0.766897 0.920599 0.471298 0.316288 0.944712 0.755213 0.462207 0.349096 0.190353 0.332313 0.859156 0.176513 0.766410 0.307441 0.741169 0.420870 0.268085 0.884009 0.621282 0.102221 0.091855 0.158606 0.842124 0.278980 0.479245 0.149720 0.561331 0.756923 0.929411 0.410716 0.403544 0.032917 0.595123 0.444630 
0.358009 0.351679 0.515800 0.080878 0.253358 0.027376 0.219389 0.240505 0.165228 0.873087 0.034063 0.772514 0.422337 0.799836 0.448237 0.193129 0.018348 0.801927 0.011836 0.339580 0.644840 0.818196 0.622220 0.950792 0.709663 0.015321 0.540139 0.382590 0.730904 0.349449 0.299415 0.436613 0.761887 0.313966 0.490687 0.382712 0.063638 0.459169 0.951248 0.134527 0.747917 0.606799 0.156060 0.862889 
0.056426 0.846830 0.953841 0.226558 0.139589 0.092440 0.622984 0.317997 0.035099 0.056723 0.742844 0.028913 0.815610 0.385447 0.837210 0.992342 0.800492 0.136106 0.659364 0.891543 0.980773 0.628538 0.405410 0.057065 0.847546 0.332939 0.827604 0.019249 0.673724 0.417930 0.060974 0.318950 0.973999 0.237954 0.805136 0.145761 0.518726 0.699358 0.282710 0.172090 0.097766 0.093743 0.046541 0.683396 
0.518254 0.991308 0.477863 0.313629 0.832520 0.165512 0.275614 0.295911 0.712981 0.631477 0.899008 0.198491 0.073614 0.642546 0.108494 0.599980 0.424188 0.713760 0.712634 0.260053 0.867048 0.758368 0.922230 0.320784 0.602046 0.649121 0.882850 0.668173 0.873363 0.743084 0.545278 0.854958 0.194911 0.428773 0.714017 0.416299 0.387285 0.318609 0.698957 0.731537 0.457538 0.000030 0.473150 0.324989 
0.335754 0.482999 0.933995 0.405546 0.130648 0.531523 0.408048 0.875075 0.416459 0.551359 0.886227 0.813880 0.071426 0.872317 0.756715 0.199878 0.079619 0.066887 0.544546 0.838844 0.780482 0.107191 0.654208 0.118527 0.162240 0.881593 0.308696 0.184537 0.924653 0.843056 0.060046 0.119385 0.346089 0.290763 0.286954 0.549463 0.515804 0.041161 0.464510 0.290280 0.724868 0.324808 0.495156 0.675997 
0.177157 0.356821 0.794357 0.103262 0.107514 0.564795 0.594075 0.390883 0.877867 0.819209 0.368496 0.138381 0.883862 0.412020 0.180626 0.383874 0.517792 0.690247 0.005241 0.445016 0.246880 0.863856 0.201562 0.005427 0.908314 0.117721 0.314430 0.369412 0.531160 0.340820 0.594585 0.440234 0.969425 0.161109 0.431147 0.387476 0.190919 0.642815 0.699895 0.508738 0.390219 0.300970 0.331282 0.595074 
0.209981 0.055650 0.500322 0.714098 0.229340 0.990739 0.184494 0.136362 0.915403 0.952984 0.889885 0.075068 0.691334 0.312764 0.788804 0.877012 0.968475 0.235969 0.924897 0.890830 0.324921 0.118591 0.651024 0.189130 0.684438 0.183205 0.878226 0.117037 0.374180 0.629098 0.557134 0.151377 0.153633 0.522839 0.759614 0.204913 0.966176 0.493337 0.054672 0.625979 0.005237 0.338495 0.594959 0.599489 
0.907681 0.914722 0.013993 0.832910 0.554650 0.397208 0.875262 0.167858 0.856357 0.964505 0.837115 0.113331 0.173250 0.387389 0.982552 0.869238 0.668660 0.194242 0.434200 0.707056 0.168544 0.516052 0.116930 0.648197 0.977620 0.410378 0.336168 0.924966 0.229765 0.034520 0.883144 0.294069 0.500844 0.789282 0.272884 0.941862 0.286559 0.872170 0.613121 0.190992 0.991230 0.020923 0.652502 0.470589 
0.679975 0.703223 0.245913 0.703991 0.876413 0.330512 0.983153 0.082034 0.396620 0.010688 0.609669 0.992102 0.488276 0.827467 0.626645 0.808804 0.264972 0.150429 0.278338 0.097322 0.550907 0.588588 0.961158 0.879999 0.742574 0.723224 0.990025 0.226448 0.702174 0.189650 0.522282 0.019195 0.083177 0.856704 0.515452 0.046950 0.574056 0.061173 0.660989 0.181274 0.485364 0.716106 0.150686 0.077383 
0.466003 0.438502 0.445163 0.742163 0.339080 0.153209 0.969136 0.075960 0.287296 0.007917 0.823587 0.751327 0.765063 0.965068 0.273373 0.770656 0.557407 0.140479 0.217767 0.857975 0.245596 0.960571 0.535162 0.725243 0.623650 0.957351 0.863293 0.565052 0.216641 0.274687 0.833120 0.942786 0.928036 0.745636 0.385361 0.217529 0.111716 0.334032 0.688985 0.401427 0.777969 0.843563 0.747149 0.287837 
0.915282 0.967961 0.888368 0.734814 0.374972 0.154663 0.007137 0.161779 0.456154 0.999980 0.846905 0.556742 0.533894 0.510689 0.368845 0.191533 0.750988 0.044377 0.245943 0.873647 0.619342 0.675425 0.181008 0.834676 0.667198 0.557053 0.610226 0.070494 0.936023 0.239466 0.334087 0.508399 0.385084 0.253242 0.772987 0.964430 0.550011 0.204393 0.618012 0.783347 0.466615 0.962014 0.365372 0.728202 
0.104920 0.719901 0.914849 0.010631 0.791275 0.366169 0.887807 0.912322 0.685225 0.909192 0.159931 0.273484 0.151288 0.386135 0.014291 0.867589 0.239228 0.523391 0.791086 0.745618 0.923229 0.042582 0.211680 0.354402 0.903262 0.298116 0.008377 0.172995 0.544430 0.864014 0.157603 0.401071 0.909531 0.039277 0.043681 0.066915 0.718477 0.278986 0.455684 0.463951 0.398587 0.551255 0.560045 0.870157 
0.746541 0.652712 0.628065 0.580453 0.503150 0.709015 0.799455 0.221527 0.017352 0.293545 0.144052 0.104409 0.832126 0.582903 0.148286 0.541950 0.085375 0.569509 0.529640 0.381602 0.759564 0.252796 0.284056 0.973781 0.464723 0.014039 0.505770 0.543993 0.659675 0.115310 0.947823 0.108624 0.668755 0.162710 0.619944 0.296445 0.896856 0.830826 0.271268 0.250898 0.950094 0.663866 0.684155 0.859468 
0.737915 0.509921 0.476608 0.694432 0.094733 0.229192 0.740842 0.756746 0.388043 0.235111 0.333487 0.778550 0.183022 0.501857 0.991414 0.686513 0.318450 0.027728 0.885475 0.701111 0.925433 0.250432 0.282230 0.856296 0.184742 0.742675 0.077696 0.832794 0.806690 0.533495 0.027854 0.045190 0.778282 0.510883 0.964059 0.441488 0.002809 0.515393 0.191875 0.471323 0.102404 0.409689 0.766707 0.718990 
0.560795 0.876866 0.826075 0.004882 0.343076 0.135825 0.559701 0.491368 0.506934 0.120959 0.360971 0.643353 0.535178 0.934947 0.725875 0.250083 0.660022 0.897642 0.757918 0.756280 0.999197 0.007925 0.932439 0.825589 0.252545 0.025702 0.681812 0.310278 0.978862 0.714719 0.190132 0.073012 0.971682 0.123788 0.542941 0.663901 0.930731 0.446982 0.050220 0.229900 0.433524 0.733071 0.232287 0.525940 
0.184902 0.062223 0.369086 0.520163 0.066339 0.745708 0.523286 0.898079 0.604078 0.635798 0.809551 0.507213 0.144882 0.762103 0.870822 0.669298 0.228833 0.372730 0.327215 0.465552 0.056212 0.206332 0.931136 0.959395 0.108699 0.708182 0.666550 0.539370 0.366101 0.210366 0.316128 0.589806 0.233933 0.221936 0.505898 0.133909 0.837086 0.879475 0.732043 0.904531 0.989168 0.340537 0.647076 0.204611 
0.596565 0.472862 0.668839 0.836386 0.355502 0.923744 0.351702 0.361922 0.552755 0.729726 0.513237 0.871763 0.716279 0.955416 0.883787 0.899021 0.558956 0.343841 0.394120 0.821099 0.165367 0.060305 0.620056 0.488134 0.340001 0.356329 0.150030 0.951777 0.274847 0.068884 0.889720 0.365385 0.670159 0.423647 0.607210 0.252216 0.543215 0.086685 0.644902 0.324996 0.792129 0.043891 0.833167 0.234786 
0.300270 0.312468 0.354290 0.053216 0.713655 0.994732 0.367619 0.874923 0.818520 0.790364 0.396981 0.639256 0.775151 0.985202 0.146460 0.501509 0.905344 0.711605 0.090313 0.866210 0.884499 0.758652 0.123298 0.044621 0.725928 0.984893 0.347724 0.800462 0.050681 0.171434 0.667536 0.119900 0.784222 0.997672 0.625021 0.863314 0.433759 0.522004 0.488026 0.138358 0.989580 0.490713 0.269073 0.139879 
0.136728 0.195226 0.127235 0.377778 0.653568 0.582232 0.397079 0.079970 0.655718 0.149719 0.030433 0.435306 0.331828 0.934116 0.884506 0.990213 0.182443 0.462048 0.178922 0.169380 0.385739 0.988284 0.533005 0.388917 0.219218 0.060120 0.896306 0.386650 0.448884 0.082647 0.782605 0.817571 0.591613 0.587900 0.130861 0.412399 0.621823 0.769076 0.533121 0.767515 0.504816 0.045306 0.359946 0.213072 
0.211880 0.151826 0.473357 0.517691 0.147350 0.643937 0.829991 0.827692 0.766896 0.222251 0.476871 0.624594 0.200191 0.837019 0.224825 0.420114 0.729004 0.129163 0.624051 0.158809 0.363293 0.914667 0.592190 0.379225 0.506807 0.116086 0.500508 0.190188 0.128946 0.792788 0.663810 0.771136 0.325161 0.973383 0.023213 0.652209 0.319674 0.796527 0.734326 0.067875 0.506798 0.433701 0.748473 0.390428 
0.895775 0.901624 0.040458 0.826120 0.025427 0.565983 0.810199 0.406434 0.744140 0.486685 0.396829 0.315970 0.623851 0.129029 0.129662 0.238370 0.590202 0.870806 0.364969 0.224980 0.377194 0.005358 0.703266 0.061100 0.644176 0.232129 0.425311 0.849383 0.813902 0.953545 0.507055 0.072864 0.104752 0.039315 0.973984 0.666119 0.237400 0.594965 0.000180 0.899796 0.437447 0.721578 0.291446 0.204828 
0.072038 0.073929 0.550064 0.926472 0.191093 0.897557 0.630085 0.929210 0.461168 0.006386 0.508721 0.030042 0.012917 0.375865 0.157053 0.842780 0.327798 0.671391 0.726204 0.215101 0.760582 0.262086 0.660666 0.281874 0.117888 0.908377 0.599812 0.520855 0.844529 0.284567 0.562887 0.574268 0.930937 0.879699 0.696457 0.108571 0.000575 0.203353 0.527290 0.646674 0.652843 0.309188 0.382313 0.955201 
0.242401 0.959016 0.963568 0.536534 0.504909 0.020049 0.990437 0.282960 0.122457 0.848462 0.446148 0.376732 0.091453 0.445319 0.802131 0.399053 0.149579 0.719529 0.445685 0.758765 0.076916 0.207790 0.948250 0.946281 0.005208 0.959891 0.585402 0.569426 0.598730 0.526872 0.222320 0.567045 0.370773 0.222298 0.259917 0.885247 0.098096 0.000164 0.437841 0.891806 0.105698 0.527586 0.122771 0.318204 
0.052232 0.698963 0.189292 0.465122 0.209052 0.366464 0.185219 0.307731 0.768798 0.682598 0.057450 0.601512 0.771171 0.540079 0.428244 0.491951 0.506697 0.878881 0.466449 0.794540 0.133167 0.352463 0.107058 0.101102 0.401960 0.856806 0.163737 0.177307 0.411521 0.499530 0.727017 0.759069 0.711935 0.520436 0.595579 0.339763 0.555137 0.992155 0.645102 0.562128 0.845732 0.119135 0.386120 0.069900 
0.440215 0.012477 0.042796 0.509796 0.841051 0.144990 0.574417 0.972917 0.270368 0.632350 0.417091 0.393049 0.387880 0.403455 0.586699 0.666782 0.415326 0.387186 0.397857 0.263189 0.077258 0.260168 0.932123 0.481109 0.759691 0.538285 0.845994 0.638455 0.570292 0.138262 0.228474 0.323568 0.303839 0.404989 0.622885 0.679991 0.274492 0.014673 0.089064 0.868155 0.454505 0.621011 0.236368 0.387638 
0.013250 0.005251 0.453819 0.942333 0.679830 0.440765 0.724291 0.179719 0.777735 0.448981 0.134955 0.159587 0.898509 0.632567 0.944187 0.635937 0.699732 0.232706 0.054504 0.541594 0.632748 0.752627 0.186203 0.622102 0.247132 0.091243 0.832052 0.348329 0.871650 0.538301 0.217630 0.180664 0.885854 0.566578 0.102861 0.736423 0.711862 0.621002 0.947395 0.618803 0.187664 0.951434 0.250282 0.461860 
0.898397 0.852396 0.405599 0.063409 0.019843 0.642914 0.069270 0.133269 0.424702 0.901654 0.063870 0.086905 0.736675 0.275758 0.536189 0.808919 0.860811 0.008235 0.433715 0.481478 0.565871 0.688765 0.986966 0.509630 0.648857 0.721288 0.529961 0.487780 0.903715 0.775573 0.272176 0.742567 0.057997 0.639561 0.495602 0.543619 0.666205 0.266022 0.248930 0.847969 0.386451 0.355747 0.226022 0.083027 
0.197816 0.469100 0.969820 0.160335 0.484086 0.002392 0.899645 0.189757 0.746004 0.737965 0.380748 0.010901 0.586852 0.675703 0.806099 0.618280 0.796349 0.000968 0.941373 0.143194 0.817287 0.082595 0.580117 0.866231 0.886465 0.750775 0.776191 0.339752 0.522251 0.375090 0.401043 0.203373 0.599230 0.850964 0.079834 0.255703 0.924598 0.063848 0.497923 0.252486 0.385520 0.354648 0.009681 0.121111 
0.095017 0.835217 0.672837 0.772342 0.123445 0.515588 0.324501 0.116733 0.217206 0.137448 0.064109 0.697119 0.438451 0.252904 0.718666 0.959343 0.391498 0.309021 0.372245 0.493503 0.986061 0.430161 0.443948 0.312858 0.424366 0.559405 0.791447 0.897187 0.873127 0.037203 0.435280 0.837794 0.174742 0.785613 0.080620 0.082647 0.314074 0.684771 0.940057 0.945175 0.515261 0.552445 0.349006 0.679746 
0.306745 0.221055 0.733769 0.719904 0.171912 0.392385 0.561171 0.500932 0.291293 0.208569 0.425946 0.772708 0.732291 0.613903 0.688686 0.486646 0.796696 0.731734 0.849138 0.299015 0.672742 0.519503 0.330814 0.275928 0.769619 0.195047 0.917745 0.348922 0.891185 0.749223 0.434374 0.051531 0.332045 0.200067 0.898451 0.987633 0.586772 0.620355 0.953109 0.212339 0.371788 0.047175 0.694547 0.619308 
0.454508 0.807310 0.113521 0.712290 0.166750 0.453395 0.925432 0.148522 0.095590 0.896303 0.643936 0.382389 0.135745 0.598919 0.219116 0.985320 0.616427 0.348819 0.890465 0.419520 0.824027 0.416715 0.616858 0.262825 0.317802 0.297490 0.286423 0.976846 0.363199 0.861634 0.200581 0.607354 0.376538 0.144640 0.233351 0.493459 0.048248 0.531192 0.284578 0.395737 0.128872 0.924604 0.927929 0.735684 
0.103501 0.249855 0.500556 0.682659 0.359292 0.125292 0.376016 0.160521 0.845702 0.170729 0.355295 0.422486 0.362367 0.412620 0.707508 0.150220 0.944617 0.400565 0.023629 0.499595 0.664741 0.106548 0.324770 0.370331 0.518447 0.532846 0.281889 0.400314 0.322879 0.687802 0.066736 0.651074 0.659462 0.933198 0.274804 0.538147 0.300650 0.961338 0.034932 0.541822 0.349422 0.425182 0.008791 0.435618 
0.996575 0.998310 0.927470 0.358990 0.453011 0.257772 0.965287 0.315713 0.001729 0.668137 0.593554 0.643633 0.179101 0.778708 0.067194 0.759297 0.797460 0.436204 0.156132 0.325247 0.994367 0.582452 0.209859 0.450931 0.399556 0.153285 0.220436 0.061780 0.506724 0.092574 0.707202 0.969553 0.174010 0.691934 0.978433 0.060155 0.041962 0.957496 0.739049 0.926652 0.909573 0.263448 0.458934 0.706312 
0.332324 0.939511 0.675617 0.029943 0.845518 0.506320 0.240866 0.349014 0.306288 0.990665 0.097493 0.964507 0.738242 0.324512 0.440620 0.094233 0.834317 0.171381 0.119216 0.428820 0.882021 0.529459 0.518185 0.263301 0.618110 0.340938 0.308560 0.407226 0.868631 0.690907 0.187786 0.326997 0.952565 0.854864 0.464936 0.847446 0.113100 0.419733 0.596134 0.493735 0.721142 0.356624 0.742973 0.643900 
0.297447 0.551342 0.432948 0.897111 0.911608 0.274630 0.432275 0.914001 0.635040 0.405702 0.241522 0.712235 0.169116 0.592329 0.774683 0.396813 0.488850 0.057033 0.543887 0.527255 0.103302 0.698571 0.547903 0.661812 0.592966 0.215503 0.007856 0.755164 0.808728 0.895774 0.408857 0.123947 0.706531 0.517230 0.127524 0.033798 0.617316 0.047669 0.484471 0.583148 0.092776 0.803881 0.506642 0.370688 
0.061946 0.913467 0.326432 0.001080 0.768466 0.486317 0.300659 0.831540 0.469292 0.759212 0.400024 0.316909 0.991773 0.861764 0.380835 0.790039 0.653355 0.753283 0.110395 0.249650 0.413960 0.970936 0.351869 0.573189 0.886725 0.063545 0.921567 0.581042 0.396642 0.312736 0.341091 0.766977 0.863151 0.107281 0.285833 0.219516 0.492271 0.530368 0.314622 0.612599 0.168877 0.363180 0.529636 0.120829 
0.298666 0.632444 0.990994 0.917306 0.025390 0.217869 0.961773 0.073750 0.692846 0.946663 0.259630 0.778835 0.188326 0.308526 0.847644 0.446702 0.864384 0.822664 0.997406 0.948867 0.240814 0.297294 0.512623 0.457934 0.481301 0.177320 0.227115 0.817784 0.829353 0.414757 0.245849 0.344488 0.406558 0.920423 0.891877 0.021905 0.158373 0.714161 0.308331 0.681457 0.078099 0.055548 0.977467 0.602055 
0.044892 0.780818 0.757755 0.339825 0.925479 0.638385 0.335694 0.838904 0.904804 0.136702 0.124218 0.728721 0.577124 0.777707 0.643055 0.016438 0.810212 0.331914 0.853610 0.261165 0.078138 0.384709 0.354704 0.227058 0.779927 0.182358 0.030188 0.588778 0.591447 0.256773 0.517575 0.370450 0.109397 0.026025 0.651894 0.059433 0.333205 0.783668 0.413614 0.597019 0.005155 0.421361 0.996011 0.844690 
0.501695 0.563993 0.332429 0.222860 0.576807 0.644868 0.476988 0.288750 0.438469 0.270672 0.109545 0.343989 0.569812 0.274037 0.046029 0.849638 0.130974 0.419763 0.053428 0.396420 0.387421 0.748157 0.627322 0.437496 0.701085 0.224343 0.082612 0.664628 0.669532 0.028988 0.130945 0.431272 0.837625 0.850273 0.915155 0.428233 0.912567 0.112073 0.681307 0.230572 0.203933 0.758979 0.767719 0.237685 
0.763424 0.192224 0.385836 0.361944 0.894020 0.997447 0.455537 0.073654 0.021639 0.992825 0.761871 0.181926 0.376106 0.950326 0.086422 0.147568 0.359101 0.352488 0.918157 0.823053 0.019958 0.638187 0.253888 0.170535 0.594980 0.106553 0.234756 0.622722 0.801997 0.140631 0.319705 0.370283 0.605135 0.530292 0.239301 0.610666 0.906331 0.283949 0.513455 0.959321 0.065714 0.648262 0.508235 0.550363 
0.633839 0.906330 0.571231 0.577464 0.885040 0.277027 0.720955 0.282342 0.602479 0.932298 0.380862 0.517348 0.142655 0.022299 0.298940 0.269089 0.624345 0.137502 0.966859 0.887639 0.431361 0.687802 0.335025 0.934575 0.687790 0.564927 0.943391 0.370950 0.100857 0.612274 0.889442 0.975221 0.827408 0.897294 0.162585 0.017663 0.817874 0.234231 0.116909 0.727209 0.666285 0.336263 0.541271 0.194393 
0.090481 0.510077 0.737564 0.440124 0.773128 0.052541 0.844775 0.614366 0.712171 0.343062 0.780550 0.862397 0.356562 0.487440 0.901966 0.004970 0.888194 0.832803 0.962290 0.451581 0.747965 0.813652 0.506671 0.488844 0.411907 0.149670 0.505626 0.190446 0.862627 0.768206 0.655435 0.389504 0.717810 0.648912 0.419913 0.938692 0.209974 0.970000 0.715799 0.745442 0.031354 0.714076 0.332385 0.140046 
0.081090 0.998997 0.419329 0.572659 0.180208 0.279650 0.484802 0.118264 0.435466 0.423321 0.159086 0.725787 0.658513 0.348272 0.813671 0.988313 0.739498 0.001976 0.787562 0.246759 0.829515 0.777989 0.972858 0.614042 0.518900 0.892879 0.135112 0.637821 0.061880 0.778186 0.127624 0.758420 0.414193 0.773765 0.651420 0.238581 0.319918 0.345143 0.374799 0.764614 0.730241 0.669439 0.758245 0.244562 
0.778522 0.379134 0.616650 0.540448 0.462672 0.937127 0.232812 0.859629 0.085140 0.106797 0.886166 0.936819 0.446754 0.776023 0.353943 0.622431 0.358574 0.715792 0.347393 0.080245 0.958621 0.484984 0.883888 0.685835 0.073697 0.226662 0.345568 0.975283 0.085228 0.481989 0.933375 0.604712 0.163010 0.516248 0.311902 0.163080 0.474850 0.546572 0.602491 0.399946 0.922661 0.997898 0.884098 0.511154 
0.907519 0.206131 0.972169 0.626200 0.628288 0.559933 0.470436 0.447030 0.769338 0.726689 0.773765 0.798646 0.003776 0.210670 0.726653 0.908142 0.279205 0.870199 0.269076 0.841388 0.055942 0.014340 0.029746 0.009302 0.821005 0.296326 0.603273 0.716631 0.792467 0.379079 0.875742 0.714571 0.448057 0.360419 0.177172 0.354397 0.207273 0.042691 0.832571 0.157619 0.843746 0.579250 0.031916 0.605217 
0.531022 0.726962 0.856212 0.888570 0.474048 0.554508 0.523061 0.752907 0.086372 0.927589 0.039365 0.681004 0.291289 0.414372 0.794237 0.094957 0.721739 0.377451 0.681465 0.553100 0.354762 0.892459 0.834793 0.090081 0.786290 0.298648 0.382327 0.835377 0.638530 0.703601 0.992243 0.470660 0.816717 0.754924 0.904622 0.331156 0.841978 0.874284 0.981963 0.759902 0.743691 0.361718 0.514026 0.111950 
0.109821 0.314053 0.394259 0.538743 0.496546 0.756165 0.118730 0.646503 0.570605 0.729245 0.585065 0.026332 0.256754 0.690643 0.427873 0.419708 0.013304 0.367582 0.961867 0.104213 0.335139 0.635284 0.061011 0.837976 0.600708 0.013426 0.183590 0.562844 0.045750 0.253726 0.390694 0.826410 0.002903 0.565984 0.524497 0.837813 0.601491 0.806363 0.883022 0.515419 0.583341 0.980385 0.293993 0.463763 
0.827144 0.118774 0.279502 0.979264 0.695313 0.606175 0.218438 0.206056 0.300143 0.249619 0.076968 0.486596 0.434451 0.809282 0.626018 0.888069 0.423459 0.374288 0.032538 0.553136 0.174914 0.001554 0.687083 0.606070 0.113748 0.411916 0.666912 0.802423 0.150588 0.915342 0.650546 0.891668 0.533243 0.514031 0.836080 0.745759 0.222674 0.964841 0.072256 0.183253 0.281258 0.405697 0.622552 0.353738 
0.338562 0.888840 0.834390 0.389504 0.035475 0.707760 0.669929 0.302820 0.305806 0.304970 0.503904 0.686774 0.058040 0.655433 0.318153 0.801002 0.357547 0.953596 0.576992 0.315110 0.110297 0.871911 0.653474 0.958850 0.473209 0.713842 0.563961 0.449153 0.348209 0.592481 0.260367 0.961194 0.920105 0.143544 0.383196 0.519583 0.206796 0.553093 0.798301 0.880182 0.963279 0.632506 0.465903 0.547071 
0.294293 0.691563 0.498434 0.324524 0.095879 0.224800 0.861447 0.445310 0.599824 0.356923 0.637200 0.790890 0.913232 0.834408 0.375147 0.004346 0.444288 0.617022 0.431845 0.955775 0.883340 0.316055 0.005140 0.835435 0.502234 0.900183 0.410737 0.787883 0.928138 0.083788 0.988811 0.811492 0.578489 0.922032 0.348467 0.403156 0.950127 0.219767 0.330524 0.868728 0.046828 0.578382 0.769958 0.610516 
0.747732 0.942063 0.478707 0.500275 0.002681 0.430089 0.079893 0.729982 0.258193 0.494634 0.535313 0.115909 0.630149 0.306560 0.142077 0.158554 0.962972 0.835458 0.826582 0.922337 0.846799 0.516464 0.757456 0.752977 0.778375 0.238272 0.358010 0.991562 0.296587 0.760008 0.448187 0.550500 0.951274 0.123860 0.755979 0.833907 0.586294 0.488506 0.060371 0.182706 0.387646 0.156543 0.127493 0.050653 
0.011530 0.418418 0.148455 0.769382 0.828761 0.290505 0.477311 0.872832 0.362583 0.584126 0.374413 0.207122 0.562807 0.052579 0.785029 0.045055 0.308334 0.027343 0.085806 0.926365 0.825463 0.099059 0.929719 0.017071 0.252622 0.500215 0.697565 0.031783 0.661219 0.001628 0.523748 0.685701 0.884892 0.123699 0.198142 0.790908 0.632805 0.136689 0.443873 0.580757 0.289524 0.115930 0.746941 0.196480 
0.046455 0.815428 0.102868 0.584158 0.619427 0.930578 0.762736 0.108318 0.079042 0.621523 0.131821 0.620282 0.372466 0.920342 0.165991 0.894281 0.227927 0.429116 0.368985 0.043132 0.222415 0.576014 0.497821 0.596365 0.309953 0.830826 0.853658 0.296842 0.548911 0.934202 0.510475 0.525083 0.496933 0.643879 0.008652 0.762748 0.470423 0.641288 0.981420 0.884466 0.934812 0.726865 0.335628 0.453879 
0.672614 0.805967 0.310547 0.687013 0.433902 0.774384 0.450530 0.794842 0.074864 0.062469 0.421247 0.056769 0.157558 0.404595 0.388588 0.039296 0.767907 0.311026 0.524718 0.977441 0.628588 0.672568 0.475685 0.867074 0.303515 0.987349 0.710999 0.381198 0.263812 0.841814 0.224878 0.135741 0.632695 0.048613 0.216728 0.657182 0.718866 0.486690 0.950378 0.078884 0.954841 0.684989 0.927807 0.669678 
0.604240 0.361021 0.982211 0.130977 0.934914 0.976866 0.491106 0.059384 0.460710 0.878983 0.037000 0.425693 0.548931 0.310238 0.646678 0.310957 0.029055 0.384573 0.209178 0.715169 0.626272 0.586505 0.111710 0.415986 0.566551 0.741996 0.067534 0.771686 0.351700 0.292310 0.229057 0.110970 0.469240 0.285234 0.327719 0.278072 0.883582 0.649862 0.414921 0.427163 0.973450 0.014589 0.207515 0.844019 
0.522334 0.914628 0.077306 0.986536 0.028519 0.083300 0.719700 0.380577 0.125289 0.282138 0.668386 0.346962 0.213788 0.606716 0.271620 0.543223 0.785444 0.832506 0.731014 0.475072 0.286682 0.535351 0.351981 0.208448 0.809360 0.468188 0.442547 0.713849 0.318758 0.635100 0.792377 0.726949 0.741741 0.950938 0.644866 0.206818 0.240557 0.143580 0.205134 0.624603 0.483379 0.999523 0.612519 0.462530 
0.732364 0.289205 0.269037 0.837464 0.184813 0.603448 0.664746 0.316456 0.721194 0.015258 0.916564 0.034736 0.273775 0.484546 0.520117 0.800122 0.881730 0.735673 0.059023 0.411421 0.746640 0.572577 0.754745 0.965505 0.863126 0.794599 0.485290 0.901881 0.300024 0.698805 0.547931 0.552942 0.077522 0.200696 0.783667 0.180796 0.506071 0.901680 0.975810 0.878426 0.598681 0.219495 0.945283 0.255759 
0.710502 0.166190 0.369271 0.030856 0.430663 0.657961 0.249033 0.725256 0.307348 0.749882 0.383029 0.454772 0.318796 0.217047 0.379646 0.496636 0.713966 0.864485 0.788986 0.476556 0.890071 0.340123 0.799205 0.968285 0.296538 0.261141 0.864037 0.946732 0.665754 0.632521 0.724421 0.978436 0.876251 0.129044 0.933041 0.326183 0.217963 0.043573 0.745344 0.455990 0.173442 0.092893 0.653368 0.147611 
0.782931 0.456988 0.645214 0.066997 0.227134 0.606365 0.886921 0.099438 0.384602 0.287681 0.521413 0.759864 0.785168 0.366360 0.643698 0.623520 0.826818 0.727626 0.810913 0.638994 0.676433 0.045090 0.358021 0.446365 0.119431 0.559948 0.287917 0.641680 0.045892 0.842379 0.008089 0.421850 0.592393 0.693942 0.314815 0.482759 0.676483 0.480648 0.653135 0.135121 0.058702 0.294702 0.632874 0.899931 
0.288374 0.242198 0.098877 0.078256 0.696480 0.222024 0.837161 0.979225 0.265453 0.611496 0.435208 0.551073 0.030310 0.302364 0.439058 0.871236 0.411119 0.303843 0.693299 0.999317 0.802661 0.151884 0.051873 0.324298 0.833150 0.803408 0.179940 0.834320 0.339455 0.554025 0.330401 0.441196 0.542026 0.826153 0.743919 0.177951 0.341582 0.400609 0.307204 0.076275 0.852677 0.575889 0.568496 0.041668 
0.696049 0.002366 0.025586 0.312813 0.314029 0.511377 0.966399 0.832864 0.155190 0.176635 0.252586 0.342342 0.454432 0.146388 0.112293 0.068506 0.489729 0.937019 0.439466 0.845294 0.918667 0.507380 0.425013 0.526133 0.138929 0.048812 0.914892 0.859357 0.820439 0.914640 0.691576 0.372942 0.242322 0.813315 0.541845 0.172434 0.373869 0.976982 0.980426 0.200454 0.900891 0.728703 0.868069 0.807964 
0.555075 0.611695 0.319946 0.159409 0.453306 0.985451 0.179469 0.784395 0.181926 0.201780 0.003934 0.868378 0.055322 0.114325 0.716212 0.498549 0.258147 0.470060 0.254539 0.708065 0.390923 0.686446 0.194939 0.149100 0.013644 0.423060 0.784726 0.022278 0.367121 0.583672 0.611485 0.732224 0.084287 0.198756 0.404078 0.673655 0.978761 0.016290 0.053900 0.671790 0.217505 0.491309 0.100104 0.988217 
0.394392 0.658221 0.954788 0.047797 0.146951 0.006335 0.070198 0.468338 0.951338 0.381347 0.821963 0.093205 0.509117 0.770320 0.928660 0.074640 0.925876 0.362499 0.573328 0.254591 0.167830 0.735424 0.076815 0.337141 0.813459 0.255555 0.861836 0.184215 0.595746 0.251381 0.716610 0.316882 0.964825 0.665355 0.101247 0.981784 0.859597 0.031237 0.375985 0.311971 0.157079 0.568507 0.074226 0.397002 
0.061610 0.657404 0.906642 0.983651 0.817466 0.485648 0.574195 0.015103 0.464119 0.192870 0.433190 0.430955 0.854132 0.931539 0.530189 0.745598 0.670490 0.788678 0.715676 0.806905 0.123499 0.363985 0.788523 0.800266 0.399714 0.986260 0.717808 0.586603 0.401080 0.469206 0.707427 0.094400 0.321961 0.224098 0.456142 0.459935 0.279385 0.922808 0.236476 0.367404 0.440892 0.392242 0.251915 0.765792 
0.781397 0.678332 0.732794 0.694243 0.938006 0.605886 0.431310 0.201238 0.675016 0.441080 0.330970 0.639344 0.930686 0.047418 0.183095 0.279628 0.750030 0.767502 0.796342 0.049205 0.633770 0.214643 0.226916 0.988765 0.220828 0.451297 0.772986 0.731731 0.726465 0.276277 0.149758 0.205791 0.157370 0.398570 0.780921 0.675323 0.426843 0.274535 0.910085 0.906859 0.103976 0.343849 0.190902 0.445105 
0.337506 0.849016 0.658258 0.708699 0.017369 0.492582 0.070654 0.290441 0.642556 0.774142 0.184080 0.086198 0.071113 0.322574 0.479844 0.011989 0.913130 0.640661 0.371889 0.240742 0.483250 0.337588 0.038352 0.927699 0.908021 0.388362 0.309414 0.737378 0.977127 0.291110 0.761547 0.310113 0.287367 0.939910 0.242396 0.668327 0.833064 0.399516 0.836353 0.222102 0.813634 0.819956 0.136090 0.086694 
0.609758 0.038880 0.620053 0.230798 0.445453 0.909709 0.657409 0.667117 0.786814 0.932185 0.325210 0.493500 0.832053 0.098019 0.598190 0.543819 0.401088 0.142852 0.143062 0.136588 0.615823 0.033660 0.464930 0.741093 0.024216 0.317731 0.067125 0.823679 0.573570 0.397566 0.441849 0.736719 0.943358 0.000748 0.398723 0.739316 0.165444 0.390748 0.999172 0.246829 0.419536 0.183546 0.924547 0.348855 
0.742392 0.678493 0.218451 0.784131 0.560916 0.234009 0.704144 0.767191 0.480679 0.499542 0.213666 0.399383 0.973092 0.116804 0.333565 0.798140 0.252267 0.454471 0.559950 0.552026 0.226191 0.336468 0.610402 0.100829 0.025446 0.515739 0.478663 0.348252 0.083570 0.145616 0.760269 0.218719 0.855285 0.394660 0.255459 0.442120 0.714596 0.008008 0.809983 0.317939 0.126381 0.568170 0.548365 0.531851 
0.105462 0.566979 0.712894 0.796913 0.328684 0.329657 0.611285 0.408435 0.127135 0.629578 0.258210 0.974254 0.139006 0.737090 0.418385 0.821718 0.468873 0.575428 0.993398 0.017139 0.992313 0.983907 0.219730 0.060356 0.169323 0.776262 0.641099 0.841457 0.847416 0.603828 0.879447 0.187039 0.852375 0.793833 0.325132 0.951603 0.981411 0.262579 0.848613 0.207356 0.562807 0.975072 0.327140 0.675586 
0.129520 0.689061 0.191583 0.168390 0.871624 0.049526 0.599939 0.205359 0.016767 0.461785 0.923566 0.535298 0.412971 0.183340 0.808800 0.409275 0.672319 0.783252 0.810064 0.481602 0.046210 0.487492 0.032623 0.171352 0.723372 0.864896 0.574184 0.472611 0.235906 0.265502 0.308364 0.973450 0.449479 0.004301 0.750071 0.021563 0.126533 0.889358 0.176663 0.507255 0.505600 0.755474 0.750745 0.270631 
0.547892 0.895372 0.895405 0.377821 0.150843 0.573524 0.712314 0.054037 0.986880 0.161790 0.845567 0.158931 0.344031 0.416303 0.840616 0.478417 0.356085 0.960292 0.819838 0.351784 0.377415 0.065672 0.828615 0.894428 0.255117 0.549602 0.711279 0.961617 0.604000 0.525406 0.493809 0.431649 0.841764 0.752403 0.824093 0.089097 0.703311 0.276832 0.899321 0.542944 0.358014 0.439739 0.036259 0.484471 
0.479972 0.267642 0.057360 0.369602 0.940869 0.845079 0.322287 0.324020 0.935485 0.462197 0.695304 0.970355 0.951163 0.966333 0.178649 0.979964 0.093024 0.940812 0.026203 0.708346 0.715940 0.640326 0.242611 0.926862 0.929862 0.014532 0.123417 0.236483 0.678500 0.382120 0.559894 0.308140 0.052856 0.425592 0.663591 0.608664 0.686645 0.091062 0.163785 0.007955 0.126812 0.886056 0.166020 0.156169 
0.891325 0.071745 0.329280 0.796100 0.594919 0.747364 0.322852 0.863270 0.065018 0.738527 0.786793 0.481271 0.294440 0.219540 0.808937 0.769280 0.234419 0.309460 0.395254 0.042520 0.431412 0.679721 0.289996 0.084477 0.348098 0.268543 0.407191 0.126452 0.000685 0.698324 0.387216 0.270373 0.823528 0.165280 0.139081 0.515770 0.344325 0.099259 0.998624 0.635879 0.392664 0.103821 0.962808 0.508053 
0.801403 0.314189 0.853240 0.355864 0.661234 0.489105 0.228429 0.611520 0.664649 0.001802 0.252991 0.574636 0.169060 0.345821 0.729920 0.345536 0.166147 0.612136 0.564636 0.278166 0.628651 0.573621 0.877112 0.037714 0.553055 0.528065 0.281090 0.531571 0.327317 0.678445 0.801985 0.407614 0.257863 0.053892 0.976141 0.185964 0.660843 0.613687 0.750209 0.979035 0.832555 0.165182 0.576846 0.418943 
0.736729 0.791115 0.125573 0.553447 0.170303 0.478930 0.921412 0.726487 0.439061 0.765088 0.843317 0.831766 0.610510 0.477503 0.507863 0.788007 0.364979 0.894901 0.606089 0.302662 0.626175 0.547727 0.796240 0.121119 0.770189 0.078205 0.006699 0.843223 0.254693 0.665027 0.710573 0.299856 0.884300 0.098142 0.490459 0.633408 0.962595 0.390126 0.062815 0.681066 0.445633 0.824399 0.595685 0.629253 
0.049592 0.495105 0.753153 0.403965 0.657149 0.282163 0.845557 0.256037 0.451703 0.814271 0.545650 0.502653 0.804519 0.875796 0.154097 0.567148 0.694280 0.073430 0.256352 0.404436 0.931507 0.329738 0.902535 0.455612 0.036064 0.601304 0.580365 0.731173 0.261101 0.526954 0.894658 0.900778 0.303401 0.884702 0.406176 0.529761 0.892691 0.448280 0.471604 0.521425 0.003558 0.751561 0.012233 0.632999 
0.072829 0.437535 0.481374 0.970691 0.965613 0.575979 0.488047 0.122887 0.861158 0.606187 0.490340 0.806804 0.831413 0.351824 0.076576 0.837335 0.485613 0.369631 0.396214 0.912879 0.118075 0.136417 0.292401 0.130107 0.348432 0.368186 0.526013 0.903384 0.943431 0.716380 0.350476 0.055830 0.760370 0.924420 0.082376 0.793515 0.096898 0.158104 0.109992 0.076752 0.072067 0.732945 0.774710 0.903458 
0.089024 0.169056 0.309948 0.695582 0.850511 0.800033 0.262683 0.965989 0.538522 0.099314 0.551035 0.197768 0.662855 0.759322 0.834305 0.137376 0.758891 0.137263 0.434714 0.554075 0.875801 0.564424 0.948353 0.831473 0.511255 0.048419 0.416737 0.769110 0.727836 0.907969 0.125466 0.601184 0.923145 0.165343 0.300784 0.677634 0.358944 0.814700 0.558043 0.041738 0.949365 0.785630 0.622115 0.418218 
0.800772 0.265434 0.604183 0.751856 0.536105 0.520380 0.723388 0.383421 0.341218 0.139595 0.986254 0.968193 0.104591 0.432395 0.807422 0.692617 0.275442 0.333872 0.906816 0.722485 0.729555 0.479157 0.314591 0.880704 0.237335 0.399135 0.348917 0.003877 0.725720 0.168753 0.526283 0.694103 0.892128 0.576997 0.734254 0.180111 0.658183 0.670117 0.781016 0.586286 0.881077 0.492258 0.850817 0.611969 
0.944606 0.682681 0.217199 0.138908 0.534016 0.995328 0.821287 0.225031 0.153334 0.479901 0.017448 0.714672 0.269388 0.801657 0.356162 0.067266 0.569687 0.485397 0.167797 0.819554 0.851955 0.246007 0.251938 0.979566 0.009539 0.012184 0.544268 0.101778 0.113702 0.113613 0.539450 0.134718 0.879611 0.024561 0.861829 0.222272 0.672734 0.354984 0.229814 0.867622 0.549770 0.268327 0.789123 0.453273 
0.688667 0.816547 0.700518 0.828069 0.472027 0.679982 0.989004 0.990879 0.288472 0.426873 0.860530 0.913807 0.265378 0.776916 0.348162 0.864579 0.233973 0.828533 0.619548 0.895870 0.894616 0.233639 0.771812 0.383719 0.664145 0.118979 0.667831 0.715507 0.537162 0.783760 0.251367 0.493589 0.805304 0.713339 0.590217 0.465078 0.844175 0.196197 0.164476 0.431747 0.283364 0.997486 0.229831 0.157807 
0.133921 0.703519 0.303627 0.306858 0.758052 0.437620 0.599879 0.398971 0.500335 0.234728 0.652894 0.865437 0.498150 0.489476 0.144068 0.806942 0.718384 0.999662 0.339709 0.947696 0.277054 0.016648 0.173835 0.569258 0.616432 0.086011 0.304316 0.612113 0.152415 0.043226 0.214503 0.186507 0.814186 0.828538 0.734891 0.527876 0.118734 0.007484 0.695531 0.534526 0.967580 0.214534 0.984376 0.533457 
0.725144 0.572772 0.196126 0.537984 0.924104 0.564037 0.759429 0.999911 0.082289 0.026867 0.809242 0.069891 0.102125 0.075457 0.308849 0.930443 0.217770 0.156812 0.302098 0.144288 0.653747 0.205272 0.423951 0.323327 0.045909 0.321198 0.118029 0.681162 0.086649 0.848297 0.491715 0.663802 0.531918 0.074954 0.877006 0.049905 0.907508 0.527658 0.620364 0.448097 0.932656 0.412698 0.574088 0.296473 
0.111603 0.993643 0.329583 0.060763 0.897586 0.249444 0.155580 0.872293 0.405736 0.280033 0.762096 0.336279 0.770243 0.750267 0.597028 0.501091 0.524718 0.361421 0.134262 0.387639 0.456688 0.412592 0.754118 0.081838 0.631263 0.674504 0.535908 0.161636 0.556832 0.963464 0.039422 0.573268 0.463017 0.012291 0.037959 0.458507 0.500415 0.117171 0.144406 0.998347 0.315871 0.554489 0.672536 0.174751 
0.118662 0.462363 0.934436 0.260148 0.356955 0.334648 0.687148 0.641808 0.038675 0.738907 0.520337 0.730577 0.604639 0.533668 0.479210 0.114978 0.419715 0.790271 0.077833 0.039213 0.598512 0.006727 0.411936 0.595875 0.077433 0.959135 0.488051 0.365458 0.767315 0.845664 0.639758 0.630603 0.336170 0.001713 0.561407 0.310665 0.267370 0.832294 0.433368 0.982038 0.976648 0.472089 0.520006 0.748408 
0.644088 0.491082 0.670260 0.351637 0.855303 0.834049 0.834765 0.577973 0.377413 0.738752 0.381704 0.106707 0.120116 0.256859 0.517468 0.939115 0.146055 0.320407 0.952243 0.649218 0.980280 0.016094 0.423746 0.519009 0.826461 0.635838 0.184115 0.729586 0.326293 0.402175 0.013598 0.516902 0.348680 0.593305 0.825479 0.998438 0.899141 0.640874 0.658227 0.735457 0.294693 0.118591 0.321031 0.511357 
0.329131 0.274798 0.754989 0.049048 0.752851 0.771326 0.766380 0.119992 0.299027 0.882914 0.757007 0.932843 0.466213 0.750170 0.541561 0.611349 0.329104 0.751138 0.222480 0.135140 0.703736 0.854150 0.117219 0.674510 0.524380 0.523941 0.413426 0.718733 0.986741 0.946277 0.311399 0.267039 0.049615 0.529441 0.269760 0.692134 0.427049 0.792860 0.529661 0.653653 0.278850 0.701152 0.573504 0.185672 
0.657342 0.651392 0.972621 0.441136 0.231229 0.935973 0.034175 0.925456 0.404346 0.197599 0.179754 0.052914 0.247097 0.100300 0.196773 0.932400 0.584573 0.097513 0.269131 0.930900 0.292800 0.088835 0.097104 0.887446 0.415052 0.330183 0.773086 0.647142 0.023209 0.985093 0.871682 0.137466 0.534336 0.304296 0.023460 0.097142 0.734862 0.919909 0.612837 0.653780 0.537142 0.030768 0.955863 0.704563 
0.751526 0.408980 0.435938 0.559890 0.847547 0.893513 0.230996 0.304628 0.939252 0.462445 0.743681 0.340427 0.070682 0.722560 0.664526 0.592633 0.848796 0.630397 0.276097 0.820807 0.044052 0.353453 0.748492 0.742012 0.961625 0.010287 0.120608 0.567289 0.563401 0.965894 0.271509 0.159242 0.598508 0.572961 0.548406 0.881925 0.230067 0.166431 0.824519 0.247805 0.296968 0.207808 0.589232 0.414760 
0.582079 0.300489 0.310338 0.972702 0.232059 0.913518 0.386992 0.932772 0.276191 0.070004 0.188944 0.201066 0.592697 0.070481 0.805127 0.691874 0.212003 0.360666 0.925220 0.713135 0.680190 0.545675 0.373596 0.472878 0.883484 0.642082 0.011559 0.430914 0.942635 0.606337 0.455807 0.103280 0.833274 0.220985 0.791657 0.994720 0.796455 0.826156 0.125958 0.260562 0.499700 0.263517 0.051471 0.694072 
0.741136 0.600944 0.855027 0.085533 0.758967 0.851481 0.799045 0.438415 0.345762 0.430862 0.654483 0.519460 0.322303 0.800315 0.673212 0.440310 0.031248 0.594703 0.395185 0.589746 0.112212 0.871704 0.153689 0.552675 0.342420 0.472819 0.518630 0.706047 0.678258 0.210002 0.261915 0.432891 0.276388 0.788384 0.710563 0.775809 0.914471 0.241864 0.728426 0.117510 0.456792 0.931874 0.752042 0.496076 
0.234604 0.793093 0.407038 0.014962 0.408652 0.978057 0.195549 0.682142 0.541117 0.175101 0.975393 0.066770 0.221408 0.812386 0.001108 0.778468 0.892819 0.885018 0.959418 0.056308 0.780985 0.200322 0.649983 0.031620 0.996064 0.974876 0.236975 0.163069 0.958962 0.441296 0.709302 0.399166 0.403708 0.953940 0.199723 0.190207 0.480598 0.343950 0.948757 0.357115 0.578175 0.662255 0.596576 0.080797 
0.737238 0.969961 0.739596 0.227234 0.347893 0.478803 0.515551 0.730217 0.500673 0.715528 0.415916 0.400267 0.392186 0.328884 0.731467 0.956747 0.070597 0.810070 0.648789 0.811754 0.519626 0.009200 0.262432 0.524971 0.476621 0.506407 0.520752 0.691703 0.291941 0.759215 0.759660 0.346353 0.150852 0.113033 0.228751 0.291000 0.581259 0.741512 0.568103 0.324189 0.308355 0.343600 0.026940 0.572977 
0.973094 0.773033 0.643565 0.059993 0.152699 0.937801 0.369146 0.856114 0.163799 0.382156 0.948343 0.892296 0.556711 0.661547 0.248017 0.614737 0.691209 0.744200 0.339228 0.418557 0.059508 0.202499 0.329304 0.115100 0.104626 0.380158 0.474529 0.731913 0.690332 0.395036 0.710740 0.095457 0.598429 0.951873 0.714579 0.826110 0.466865 0.121859 0.645897 0.931340 0.922265 0.528346 0.891659 0.552411 
0.868059 0.596733 0.865228 0.502024 0.259916 0.994849 0.397765 0.216208 0.934576 0.325836 0.473988 0.821373 0.186745 0.303794 0.259234 0.850630 0.732973 0.503738 0.336986 0.749159 0.155562 0.846462 0.511448 0.311993 0.825198 0.291421 0.134620 0.616938 0.839316 0.962773 0.963971 0.832752 0.143390 0.595386 0.464618 0.627551 0.560778 0.907965 0.490399 0.690254 0.366032 0.501492 0.072122 0.261331 
0.087191 0.449796 0.400646 0.229900 0.816334 0.168375 0.314496 0.923577 0.023877 0.953210 0.156923 0.727573 0.704373 0.961068 0.569613 0.747652 0.754030 0.331307 0.937848 0.988404 0.910579 0.965692 0.312764 0.306495 0.212512 0.274764 0.967000 0.236653 0.394746 0.661755 0.716189 0.083969 0.535207 0.211832 0.014198 0.641424 0.452424 0.280153 0.503279 0.496230 0.882390 0.159587 0.519483 0.370954 
0.363598 0.154305 0.992726 0.986269 0.280476 0.914939 0.600965 0.974833 0.382148 0.141325 0.928864 0.893708 0.942711 0.199274 0.090528 0.671739 0.094433 0.086532 0.270853 0.545177 0.684935 0.811988 0.282882 0.962080 0.722463 0.213340 0.253470 0.227264 0.584429 0.460925 0.648110 0.754248 0.978355 0.755453 0.910607 0.476338 0.766127 0.520569 0.311877 0.749086 0.030504 0.419095 0.784367 0.990602 
0.366086 0.211418 0.322142 0.601431 0.171795 0.390334 0.946822 0.195736 0.397640 0.449499 0.434830 0.509504 0.737232 0.900115 0.890146 0.692508 0.305383 0.730433 0.818852 0.081018 0.857450 0.340088 0.200729 0.585110 0.510531 0.458512 0.410547 0.496320 0.779097 0.098735 0.161018 0.220801 0.093211 0.385253 0.632525 0.111374 0.573977 0.225757 0.053367 0.078246 0.912934 0.946824 0.577636 0.628874 
0.690142 0.699621 0.040822 0.474491 0.977710 0.913027 0.413388 0.177698 0.125538 0.230828 0.306614 0.210046 0.694686 0.164777 0.042799 0.201861 0.744052 0.860576 0.782738 0.363393 0.300357 0.766090 0.685316 0.316601 0.727004 0.816192 0.227041 0.048678 0.784909 0.953294 0.831140 0.505278 0.510631 0.281995 0.949454 0.653223 0.857186 0.036557 0.658076 0.224136 0.861331 0.111260 0.596158 0.661837 
0.597592 0.956124 0.351905 0.798262 0.685074 0.031171 0.330392 0.863720 0.326283 0.541466 0.734289 0.251446 0.597061 0.125973 0.430482 0.028721 0.957945 0.533969 0.920947 0.178757 0.089706 0.906362 0.929516 0.404233 0.423716 0.663656 0.487176 0.513888 0.403406 0.011119 0.824631 0.024560 0.983270 0.942687 0.538948 0.597817 0.106189 0.160318 0.416515 0.007440 0.227382 0.084629 0.393786 0.721367 
0.790658 0.632370 0.830635 0.365090 0.064174 0.753225 0.753178 0.775468 0.789513 0.399185 0.702692 0.500112 0.094077 0.525360 0.845374 0.675083 0.551745 0.686266 0.039707 0.377775 0.357209 0.157881 0.142960 0.536682 0.050521 0.075308 0.219263 0.339067 0.098234 0.925624 0.530723 0.569829 0.487792 0.084619 0.847295 0.030517 0.805720 0.106233 0.759339 0.803548 0.847211 0.274877 0.568595 0.308917 
0.364715 0.891080 0.823859 0.647530 0.478284 0.177034 0.553330 0.572789 0.780998 0.953507 0.453291 0.727317 0.551176 0.069204 0.606260 0.856659 0.653158 0.798483 0.544378 0.615258 0.175809 0.455953 0.046217 0.964672 0.567978 0.418510 0.061236 0.105913 0.631740 0.363390 0.189022 0.738489 0.846519 0.100041 0.301086 0.653867 0.793843 0.590735 0.093561 0.653314 0.520227 0.652902 0.649182 0.597140 
0.206068 0.216853 0.334651 0.067771 0.073471 0.191726 0.284480 0.850490 0.794907 0.366420 0.411966 0.279996 0.236583 0.626180 0.541218 0.797396 0.654001 0.039945 0.051344 0.877433 0.774474 0.591041 0.974007 0.463455 0.214128 0.017017 0.312328 0.366570 0.639556 0.995436 0.012063 0.441589 0.414048 0.091394 0.112545 0.694278 0.317521 0.292460 0.415776 0.035479 0.096666 0.922454 0.347647 0.520402 
0.087798 0.682140 0.919054 0.121566 0.390847 0.141392 0.587572 0.757729 0.694367 0.576458 0.023299 0.146195 0.576682 0.550505 0.312863 0.412885 0.007338 0.853252 0.480617 0.826634 0.813588 0.382685 0.928054 0.764029 0.204429 0.040779 0.875400 0.123734 0.405540 0.536465 0.980045 0.527476 0.816846 0.803811 0.566264 0.749533 0.510524 0.107303 0.587066 0.480563 0.985332 0.999017 0.895736 0.390348 
0.773902 0.315800 0.632712 0.175374 0.630239 0.793851 0.884852 0.095127 0.633791 0.710668 0.794178 0.878319 0.480962 0.750763 0.281089 0.499969 0.781289 0.605987 0.621102 0.529204 0.777108 0.304373 0.676266 0.673351 0.054847 0.694130 0.958542 0.350122 0.376648 0.841047 0.599028 0.769414 0.219677 0.402145 0.433114 0.597424 0.641750 0.306666 0.637578 0.349566 0.059003 0.080667 0.781845 0.590394 
0.205883 0.026357 0.071066 0.291621 0.898129 0.106433 0.336978 0.079313 0.070959 0.413288 0.619750 0.582784 0.098047 0.738684 0.127171 0.980298 0.931108 0.541248 0.719430 0.270186 0.462769 0.068059 0.739222 0.017407 0.436955 0.711021 0.588866 0.427065 0.841069 0.892447 0.821677 0.881278 0.562184 0.417271 0.653154 0.332872 0.877445 0.396948 0.332105 0.032379 0.577491 0.120935 0.057281 0.769510 
0.386062 0.819309 0.683628 0.821871 0.786117 0.790902 0.279726 0.427758 0.238322 0.776476 0.466783 0.522629 0.030950 0.480827 0.075912 0.462699 0.560565 0.660261 0.807625 0.518718 0.584559 0.891127 0.692754 0.269004 0.497522 0.108084 0.966492 0.789451 0.041919 0.428842 0.482252 0.302423 0.881018 0.037752 0.205873 0.654440 0.926679 0.902409 0.559827 0.876318 0.394453 0.876796 0.620518 0.331594 
0.550129 0.432893 0.365775 0.685820 0.586116 0.221036 0.074423 0.804792 0.411714 0.383679 0.508476 0.417255 0.158419 0.049573 0.976805 0.204370 0.317312 0.409559 0.172739 0.809832 0.726160 0.581704 0.342025 0.365322 0.595055 0.885396 0.656584 0.353771 0.205580 0.418634 0.051358 0.353043 0.851246 0.593707 0.481295 0.707828 0.345346 0.078881 0.525148 0.949282 0.598152 0.423207 0.557784 0.029116 
0.228229 0.091316 0.158620 0.948703 0.693374 0.383525 0.678758 0.217675 0.544582 0.064872 0.648097 0.379378 0.293969 0.352967 0.902517 0.760771 0.077829 0.736222 0.878554 0.512139 0.330439 0.043068 0.886851 0.129050 0.881488 0.629383 0.387616 0.534687 0.104049 0.380795 0.970878 0.697967 0.426327 0.900096 0.073246 0.244306 0.443881 0.810297 0.448322 0.364990 0.831861 0.352603 0.141998 0.324678 
0.644965 0.935699 0.048709 0.730631 0.990914 0.115551 0.111567 0.638367 0.711926 0.544490 0.872516 0.953867 0.703278 0.837334 0.573936 0.195680 0.405064 0.267372 0.776617 0.815767 0.790946 0.288866 0.908610 0.910099 0.835889 0.851975 0.768024 0.372295 0.494908 0.665581 0.312518 0.492502 0.170472 0.669111 0.461893 0.115456 0.058701 0.937104 0.355207 0.612835 0.056979 0.884313 0.915762 0.065624 
0.479480 0.392350 0.816384 0.035945 0.156445 0.005971 0.840598 0.300363 0.601370 0.429359 0.844196 0.953430 0.150822 0.376213 0.866375 0.898140 0.910400 0.161772 0.365318 0.396932 0.318627 0.324853 0.399002 0.356642 0.155001 0.116309 0.886089 0.392038 0.484666 0.201040 0.406412 0.236830 0.290906 0.957752 0.652765 0.135446 0.846174 0.873432 0.253029 0.774167 0.605200 0.246942 0.659359 0.810249 
0.152817 0.582596 0.887206 0.946133 0.330811 0.916122 0.572789 0.554451 0.400011 0.417429 0.204193 0.364494 0.867946 0.061552 0.369476 0.877634 0.214123 0.702034 0.446014 0.830310 0.270503 0.591971 0.161918 0.716460 0.722689 0.289658 0.556522 0.212423 0.797061 0.296224 0.011364 0.605214 0.453550 0.141294 0.329644 0.274469 0.563646 0.613588 0.889529 0.927437 0.684861 0.060067 0.939580 0.219159 
0.783885 0.239478 0.012372 0.944919 0.122937 0.391425 0.680916 0.882775 0.990230 0.986481 0.719306 0.695450 0.250756 0.178372 0.466383 0.249852 0.603994 0.184451 0.825124 0.656306 0.277904 0.503570 0.967204 0.247123 0.975607 0.886058 0.524936 0.357650 0.905991 0.008963 0.105098 0.475402 0.809403 0.848201 0.915510 0.627747 0.412861 0.162568 0.849449 0.189192 0.072956 0.010975 0.151220 0.565642 
0.101830 0.649776 0.254237 0.085380 0.098586 0.259593 0.503126 0.378494 0.971594 0.914204 0.924278 0.460909 0.328447 0.435133 0.131199 0.007966 0.109743 0.601849 0.933281 0.115768 0.273971 0.297433 0.402122 0.324339 0.027854 0.369363 0.099615 0.402691 0.679723 0.992642 0.579039 0.669169 0.590408 0.605333 0.384720 0.081407 0.786001 0.306343 0.400255 0.663114 0.444906 0.424581 0.228024 0.552544 
0.294313 0.367258 0.052667 0.133103 0.585485 0.482552 0.066062 0.774353 0.470525 0.557022 0.559675 0.541481 0.677029 0.764935 0.330279 0.117121 0.489903 0.343228 0.177789 0.164089 0.424186 0.266706 0.205996 0.769492 0.171219 0.361129 0.122402 0.518411 0.474518 0.321334 0.856302 0.650431 0.257532 0.149824 0.869674 0.022778 0.187743 0.073452 0.043084 0.293899 0.580564 0.534495 0.376391 0.593584 
0.237569 0.480227 0.357860 0.362200 0.474372 0.335416 0.849308 0.928475 0.327724 0.847436 0.745680 0.483985 0.955271 0.649186 0.580567 0.338388 0.222369 0.511536 0.241518 0.760790 0.422367 0.517732 0.346528 0.063080 0.796289 0.726574 0.050271 0.837039 0.150707 0.652786 0.485824 0.059050 0.564106 0.247476 0.836305 0.640934 0.042586 0.420012 0.761571 0.943379 0.798022 0.445476 0.544294 0.904141 
0.527449 0.403100 0.380563 0.130456 0.892868 0.312458 0.528051 0.345488 0.231732 0.321963 0.123933 0.854391 0.557501 0.980485 0.508322 0.062179 0.846747 0.993289 0.504033 0.211019 0.733148 0.051561 0.474874 0.687857 0.454054 0.107908 0.780736 0.442282 0.439303 0.641540 0.411459 0.886920 0.169848 0.806766 0.682329 0.901245 0.438843 0.443634 0.709596 0.123177 0.189145 0.353426 0.995364 0.005078 
0.092357 0.335065 0.704807 0.499401 0.160519 0.188764 0.287846 0.543997 0.366464 0.563374 0.948008 0.985534 0.948024 0.636338 0.809626 0.539684 0.631827 0.820397 0.229508 0.139765 0.536222 0.924221 0.924963 0.346646 0.845687 0.202561 0.965320 0.916936 0.628999 0.094295 0.207369 0.484450 0.192676 0.450242 0.385609 0.054673 0.455561 0.718172 0.051091 0.733711 0.754992 0.351215 0.665954 0.064818 
0.404244 0.268739 0.449341 0.713989 0.081110 0.492907 0.709493 0.562703 0.273415 0.485157 0.365948 0.670218 0.295928 0.602998 0.128341 0.950271 0.515159 0.154042 0.416665 0.219308 0.928585 0.413776 0.998184 0.788654 0.551677 0.219020 0.752867 0.275879 0.798966 0.090985 0.349708 0.118160 0.373356 0.099187 0.039600 0.342528 0.888827 0.359634 0.868072 0.405691 0.008118 0.959032 0.050454 0.520026 
0.105639 0.767536 0.879609 0.618966 0.336784 0.505030 0.092292 0.243067 0.662381 0.780805 0.576975 0.247911 0.175803 0.149921 0.828203 0.973825 0.363100 0.984571 0.688524 0.937468 0.753009 0.106917 0.428885 0.619610 0.845941 0.828979 0.153322 0.909927 0.700010 0.882482 0.698517 0.865363 0.365135 0.398259 0.948546 0.988987 0.078177 0.381420 0.388361 0.152893 0.302595 0.687187 0.195172 0.336370 
0.113929 0.239822 0.208482 0.104718 0.211403 0.301578 0.253673 0.486668 0.650399 0.621638 0.835369 0.657164 0.743151 0.520738 0.250879 0.359066 0.614986 0.897573 0.082753 0.241861 0.992642 0.392793 0.320092 0.635737 0.222486 0.187671 0.614505 0.826819 0.101298 0.414057 0.900753 0.829578 0.595708 0.685139 0.477756 0.900983 0.220557 0.999797 0.822245 0.652385 0.963417 0.346089 0.926270 0.327364 
0.786264 0.962661 0.109444 0.363437 0.215293 0.808284 0.158509 0.496879 0.143452 0.558126 0.012696 0.537854 0.922490 0.419862 0.325017 0.217902 0.283386 0.863953 0.262194 0.333528 0.803513 0.706329 0.291718 0.041603 0.711208 0.927279 0.949368 0.715163 0.552376 0.901850 0.106273 0.920048 0.649844 0.417043 0.524183 0.173885 0.451971 0.076019 0.043396 0.378212 0.141696 0.870615 0.153680 0.659491 
0.291869 0.923436 0.240955 0.095290 0.041670 0.724351 0.911109 0.604800 0.379038 0.182292 0.901656 0.475365 0.247622 0.841730 0.291989 0.564379 0.100784 0.807800 0.546827 0.581720 0.048702 0.793341 0.072343 0.785878 0.043145 0.593326 0.833514 0.841931 0.735561 0.883829 0.816682 0.349785 0.156260 0.257017 0.292456 0.285616 0.609594 0.625750 0.363459 0.254568 0.171527 0.437603 0.652219 0.746510 
0.604374 0.275212 0.612931 0.813995 0.980725 0.173469 0.000389 0.313702 0.605627 0.365765 0.896441 0.192843 0.122540 0.645529 0.777187 0.541008 0.708318 0.084968 0.967456 0.533620 0.918036 0.154215 0.353417 0.708503 0.228950 0.396809 0.552850 0.262436 0.491332 0.417843 0.251504 0.527373 0.270434 0.433149 0.811999 0.002443 0.492057 0.905143 0.986765 0.082373 0.103548 0.891617 0.621719 0.342564 
0.967445 0.223921 0.597078 0.998840 0.218587 0.314604 0.703096 0.444433 0.680847 0.111790 0.670701 0.729772 0.104625 0.320648 0.969393 0.512907 0.721366 0.010229 0.994515 0.401373 0.401723 0.324424 0.165027 0.762965 0.716160 0.372573 0.067949 0.656955 0.730513 0.229081 0.032220 0.079104 0.170608 0.472837 0.974762 0.957978 0.930601 0.013232 0.160843 0.198556 0.285081 0.187690 0.829589 0.036309 
0.429577 0.252963 0.538180 0.633664 0.403633 0.688706 0.379825 0.545085 0.449836 0.951948 0.930177 0.205618 0.191334 0.102180 0.971771 0.349646 0.745049 0.404016 0.232524 0.984062 0.053045 0.073211 0.755032 0.025684 0.544106 0.714772 0.607868 0.099200 0.966514 0.334181 0.678663 0.026508 0.547748 0.791232 0.781341 0.085266 0.257409 0.058773 0.312950 0.371517 0.860112 0.956687 0.741006 0.473947 
0.698477 0.248038 0.654488 0.297428 0.064463 0.361133 0.428895 0.537263 0.061294 0.364352 0.156423 0.638822 0.510537 0.493172 0.798746 0.233998 0.006310 0.871033 0.873326 0.521724 0.051267 0.212543 0.816661 0.489430 0.756862 0.579464 0.361716 0.353853 0.905011 0.961489 0.418640 0.266797 0.964085 0.893789 0.010381 0.210560 0.993383 0.860040 0.233672 0.298218 0.275173 0.550221 0.611776 0.545181 
0.760709 0.238840 0.761720 0.852817 0.449619 0.135061 0.043313 0.242295 0.989420 0.202524 0.111142 0.522505 0.210492 0.570697 0.350296 0.515554 0.298744 0.311783 0.677165 0.606955 0.614349 0.164258 0.028922 0.414759 0.837531 0.891585 0.482288 0.076808 0.857498 0.751292 0.490651 0.929747 0.770621 0.801328 0.864478 0.238311 0.165792 0.431946 0.357067 0.009601 0.620422 0.907198 0.948015 0.496192 
0.429856 0.429418 0.314780 0.938092 0.746164 0.161809 0.684381 0.842639 0.408391 0.109336 0.716465 0.890133 0.804741 0.710307 0.855411 0.893969 0.864801 0.758293 0.501176 0.106218 0.100314 0.335894 0.904338 0.215502 0.746586 0.597155 0.761564 0.811776 0.771407 0.822250 0.430667 0.950791 0.893094 0.803373 0.412622 0.344342 0.116930 0.499628 0.367277 0.832357 0.197064 0.215004 0.266124 0.910308 
0.659361 0.824078 0.301809 0.061297 0.149672 0.700156 0.807128 0.483525 0.190025 0.611332 0.331318 0.872730 0.271456 0.126068 0.999819 0.048269 0.731348 0.569162 0.516562 0.033609 0.270353 0.489653 0.090051 0.177733 0.647288 0.406341 0.465032 0.227527 0.760137 0.112965 0.239198 0.931324 0.146583 0.448171 0.941435 0.107149 0.642104 0.555386 0.770327 0.156524 0.939311 0.506034 0.486560 0.385869 
0.110669 0.614002 0.523960 0.728284 0.515027 0.964663 0.504904 0.804443 0.980625 0.222149 0.117037 0.007546 0.727055 0.023620 0.552110 0.293263 0.402261 0.458226 0.587323 0.110592 0.408809 0.745413 0.360505 0.176026 0.999282 0.743776 0.498921 0.345089 0.077479 0.423905 0.198074 0.048639 0.784408 0.894734 0.408773 0.841873 0.753738 0.006381 0.830983 0.593857 0.380629 0.188182 0.937998 0.823097 
0.935788 0.194536 0.725290 0.802185 0.816176 0.844427 0.185687 0.373239 0.977308 0.563814 0.521023 0.847841 0.229769 0.881966 0.229046 0.828706 0.374676 0.066935 0.602873 0.012180 0.501802 0.055232 0.389240 0.605995 0.824475 0.588973 0.570070 0.411382 0.680581 0.308104 0.061584 0.979290 0.015917 0.194706 0.615535 0.206685 0.998441 0.175920 0.223344 0.148063 0.612860 0.225929 0.933932 0.826663 
0.188441 0.809493 0.912854 0.073082 0.268646 0.363355 0.852741 0.178591 0.060608 0.988831 0.179625 0.866261 0.818258 0.854956 0.241255 0.124603 0.776706 0.774163 0.976902 0.386962 0.563989 0.229111 0.262908 0.128541 0.496943 0.055761 0.640758 0.821071 0.904097 0.000345 0.648552 0.922649 0.004210 0.214778 0.200735 0.793785 0.262617 0.739409 0.556990 0.566684 0.985697 0.505516 0.704675 0.351536 
0.266346 0.985058 0.330632 0.463980 0.178366 0.611827 0.873278 0.515226 0.467877 0.757698 0.640817 0.332072 0.743690 0.637851 0.542369 0.870613 0.334285 0.201855 0.334350 0.498206 0.799146 0.289663 0.153085 0.221438 0.580945 0.211218 0.863832 0.987848 0.320534 0.504424 0.330715 0.785893 0.043516 0.347893 0.645389 0.424662 0.029762 0.617534 0.047051 0.128200 0.346834 0.153621 0.550238 0.571787 
0.799743 0.149396 0.229164 0.685677 0.306904 0.858905 0.666786 0.170131 0.396826 0.935471 0.424991 0.558155 0.750273 0.128844 0.548563 0.318405 0.536709 0.296262 0.203410 0.406626 0.730353 0.159771 0.143164 0.969279 0.510836 0.083692 0.547379 0.834664 0.829297 0.638964 0.088422 0.798596 0.047099 0.849841 0.197638 0.155513 0.281907 0.128940 0.692936 0.479838 0.477535 0.126136 0.270445 0.684005 
0.481910 0.852134 0.120350 0.078339 0.104632 0.818099 0.096537 0.071798 0.999475 0.085630 0.176766 0.274018 0.780958 0.329031 0.266943 0.501698 0.045540 0.239169 0.708797 0.956743 0.608547 0.772770 0.626661 0.808062 0.858940 0.038050 0.400405 0.802736 0.600900 0.890495 0.174257 0.870930 0.508149 0.275482 0.049247 0.739479 0.893517 0.057934 0.130719 0.743499 0.795811 0.644554 0.254004 0.237056 
0.771544 0.237762 0.330810 0.945160 0.353077 0.853166 0.321284 0.976036 0.066936 0.881463 0.392251 0.290469 0.246278 0.597636 0.003138 0.584920 0.608833 0.068251 0.324644 0.094642 0.418428 0.615452 0.184673 0.697948 0.573179 0.534873 0.632612 0.317855 0.980306 0.813769 0.945598 0.762050 0.732021 0.041294 0.581169 0.502046 0.776347 0.209732 0.864741 0.764029 0.599925 0.045653 0.104718 0.562258 
0.393753 0.418151 0.041497 0.117910 0.547289 0.485938 0.720417 0.234943 0.847387 0.132984 0.657969 0.960051 0.765446 0.273403 0.130766 0.750159 0.175100 0.934869 0.232736 0.411936 0.995746 0.078296 0.902613 0.301722 0.032999 0.478938 0.616077 0.801400 0.006255 0.274165 0.058910 0.460070 0.803017 0.916491 0.312938 0.028542 0.537564 0.764788 0.676649 0.466414 0.418976 0.197591 0.200516 0.056019 
0.272956 0.322709 0.336573 0.702034 0.092803 0.692622 0.642611 0.241081 0.209433 0.415621 0.718817 0.142624 0.313426 0.713737 0.404965 0.080758 0.337888 0.275031 0.687999 0.142081 0.712168 0.705197 0.568744 0.703990 0.753800 0.633638 0.042981 0.352364 0.042955 0.481637 0.068789 0.904727 0.108776 0.036943 0.255566 0.789604 0.830576 0.762002 0.840150 0.019906 0.225972 0.779394 0.303528 0.152663 
0.037322 0.434106 0.111930 0.806861 0.644398 0.187407 0.351817 0.829322 0.465343 0.554256 0.919989 0.680606 0.770920 0.458010 0.028535 0.793754 0.986418 0.667768 0.176004 0.969571 0.687839 0.853805 0.194002 0.015113 0.731792 0.177650 0.480786 0.578879 0.420655 0.223635 0.352735 0.671115 0.745929 0.055374 0.967049 0.786902 0.431160 0.019888 0.806755 0.745317 0.370782 0.673428 0.066719 0.235156 
0.677878 0.327327 0.586965 0.519380 0.517355 0.160101 0.497000 0.849135 0.371922 0.363140 0.410518 0.487755 0.692618 0.417905 0.121218 0.815503 0.563124 0.031772 0.415401 0.508853 0.171155 0.634423 0.182852 0.585439 0.407398 0.662003 0.649401 0.371216 0.522536 0.581078 0.305364 0.399893 0.246221 0.614699 0.063616 0.004266 0.511962 0.584128 0.964275 0.643375 0.341423 0.130543 0.047508 0.949105 
0.426359 0.100617 0.886015 0.556819 0.012953 0.994691 0.732866 0.034149 0.681276 0.810549 0.084081 0.969264 0.157721 0.143716 0.844275 0.510035 0.488007 0.947071 0.921991 0.532798 0.509007 0.930787 0.318922 0.567989 0.560373 0.865245 0.236713 0.404371 0.943756 0.098834 0.302079 0.895176 0.900880 0.727282 0.770793 0.973560 0.655179 0.946929 0.286171 0.361043 0.710235 0.659712 0.280657 0.851596 
0.450913 0.667580 0.900540 0.922385 0.726568 0.064013 0.520213 0.445713 0.034274 0.952713 0.907886 0.789307 0.213563 0.892925 0.630459 0.989021 0.774913 0.059302 0.830355 0.900640 0.478353 0.371249 0.663036 0.663163 0.690296 0.186122 0.459187 0.901638 0.263774 0.516883 0.074176 0.950688 0.257658 0.188642 0.802320 0.026577 0.312388 0.626845 0.070813 0.264630 0.480943 0.088101 0.268153 0.191449 
0.612239 0.051280 0.538606 0.966401 0.702562 0.991758 0.810684 0.092043 0.206617 0.720828 0.912230 0.815251 0.158367 0.030839 0.836984 0.065812 0.133749 0.177017 0.059230 0.743530 0.299614 0.948385 0.519804 0.402332 0.639847 0.169808 0.038177 0.046360 0.375478 0.879637 0.516096 0.157477 0.479382 0.758542 0.256104 0.536945 0.373693 0.050214 0.237159 0.397207 0.038205 0.159357 0.822670 0.721565 
0.059051 0.201083 0.758911 0.051566 0.582530 0.222516 0.601374 0.993355 0.179430 0.316878 0.047361 0.744778 0.539839 0.698072 0.222013 0.875374 0.239372 0.650721 0.506317 0.825578 0.965735 0.719399 0.397617 0.235171 0.743032 0.541214 0.441181 0.197690 0.804716 0.998132 0.981815 0.219757 0.874282 0.618806 0.385403 0.370002 0.592510 0.947535 0.287516 0.377798 0.984926 0.017834 0.163024 0.492538 
0.315713 0.496218 0.426527 0.285908 0.813644 0.883403 0.020921 0.608029 0.746462 0.462978 0.231893 0.114611 0.217320 0.373087 0.909405 0.489137 0.722486 0.384353 0.555402 0.172462 0.380519 0.663158 0.665396 0.626647 0.756968 0.213987 0.694472 0.990584 0.752011 0.815604 0.332171 0.260163 0.205189 0.017908 0.371876 0.466841 0.327325 0.743596 0.091764 0.290913 0.111488 0.165062 0.169632 0.074393 
0.774718 0.276248 0.024778 0.986005 0.038851 0.344398 0.251404 0.471831 0.685803 0.229977 0.647859 0.711722 0.279312 0.373577 0.891843 0.336524 0.547641 0.996000 0.915501 0.185947 0.145546 0.154506 0.532900 0.612066 0.918042 0.964751 0.111051 0.714427 0.335767 0.996066 0.509196 0.660441 0.791455 0.212931 0.225600 0.366799 0.752088 0.295115 0.123374 0.160055 0.205736 0.212682 0.836420 0.020881 
0.700478 0.420280 0.204433 0.281844 0.327007 0.322966 0.094272 0.179392 0.478620 0.346801 0.673641 0.836464 0.053657 0.815635 0.729178 0.965364 0.191335 0.260593 0.440105 0.890231 0.034191 0.989238 0.134706 0.023079 0.416054 0.620711 0.362317 0.176514 0.018954 0.488595 0.865816 0.868994 0.638206 0.787118 0.735840 0.940211 0.274314 0.458733 0.273281 0.335378 0.282549 0.393049 0.428272 0.551976 
0.126997 0.593592 0.230622 0.071921 0.418580 0.316495 0.255359 0.118863 0.860720 0.205722 0.017727 0.102773 0.843816 0.901578 0.843522 0.166265 0.003510 0.682648 0.266245 0.674416 0.119761 0.637591 0.144978 0.391684 0.593526 0.729512 0.812421 0.392617 0.044743 0.521807 0.360509 0.161398 0.354343 0.736811 0.046743 0.343353 0.216812 0.268714 0.545534 0.353441 0.234903 0.794988 0.747738 0.068775 
0.131932 0.051109 0.560136 0.354691 0.862136 0.710404 0.759059 0.535336 0.072881 0.895002 0.569105 0.138194 0.527582 0.422118 0.861627 0.066330 0.367842 0.797743 0.099951 0.078882 0.893210 0.858481 0.626556 0.264689 0.099974 0.575435 0.383523 0.243525 0.530832 0.425061 0.504281 0.547506 0.198990 0.688324 0.192010 0.331857 0.466548 0.881230 0.590205 0.586159 0.658887 0.635951 0.749725 0.327754 
0.093697 0.886804 0.076991 0.323909 0.648760 0.667008 0.437193 0.890502 0.507910 0.332606 0.505348 0.054710 0.395193 0.370751 0.943599 0.865350 0.977069 0.101631 0.265138 0.891116 0.600849 0.850809 0.460975 0.919135 0.069507 0.260057 0.023610 0.297407 0.752600 0.222431 0.051703 0.731082 0.722771 0.522359 0.842527 0.013025 0.477105 0.293018 0.340613 0.422710 0.082678 0.986442 0.509558 0.564440 
0.008469 0.857905 0.429578 0.625379 0.398953 0.715846 0.547648 0.491063 0.125088 0.321691 0.462258 0.937864 0.247470 0.195010 0.140395 0.166727 0.869693 0.090879 0.856807 0.559552 0.926164 0.179017 0.147242 0.784003 0.030874 0.414728 0.691664 0.179036 0.092816 0.137446 0.430195 0.663644 0.776555 0.626050 0.873879 0.528212 0.555339 0.740165 0.069929 0.415739 0.651630 0.705976 0.102192 0.813996 
0.419268 0.087894 0.580350 0.410526 0.384248 0.105932 0.806121 0.359839 0.133593 0.808397 0.679604 0.940022 0.532180 0.429280 0.781205 0.663459 0.197639 0.933879 0.796644 0.763791 0.660079 0.919129 0.425708 0.081462 0.564621 0.810007 0.138243 0.585458 0.938068 0.276551 0.168896 0.606958 0.615568 0.347586 0.426697 0.715911 0.499602 0.357282 0.715288 0.410429 0.688342 0.808971 0.706033 0.626923 
0.659492 0.177865 0.840578 0.576025 0.679658 0.698924 0.538538 0.379239 0.894219 0.064404 0.627928 0.218016 0.060057 0.201185 0.770962 0.627559 0.059858 0.708287 0.473962 0.786237 0.174199 0.126670 0.111020 0.416836 0.178680 0.818105 0.221011 0.861872 0.008086 0.194281 0.671916 0.388070 0.096051 0.678236 0.012846 0.130161 0.198028 0.189297 0.126712 0.875637 0.848204 0.543809 0.209652 0.654368 
0.725474 0.013475 0.678991 0.473128 0.078913 0.076919 0.979766 0.988439 0.937128 0.406991 0.756548 0.866610 0.846816 0.169368 0.023459 0.152714 0.708202 0.553524 0.418966 0.056242 0.895500 0.484833 0.411307 0.124876 0.099490 0.409798 0.107241 0.433517 0.170331 0.556615 0.785997 0.403603 0.174496 0.144150 0.527010 0.051016 0.542563 0.778271 0.724440 0.243316 0.615257 0.168501 0.073706 0.677346 
0.528266 0.585372 0.813173 0.700575 0.626196 0.889175 0.208248 0.056667 0.292525 0.560794 0.552621 0.280496 0.100626 0.788726 0.444777 0.075920 0.978487 0.183130 0.775100 0.463233 0.031293 0.226768 0.613273 0.690912 0.216100 0.494852 0.930812 0.173298 0.654096 0.521066 0.769339 0.571679 0.364324 0.945700 0.421240 0.077265 0.285817 0.228375 0.060902 0.142416 0.702241 0.064978 0.287576 0.976579 
0.109592 0.705232 0.075155 0.923608 0.608370 0.693071 0.926415 0.462068 0.984721 0.343553 0.775647 0.304811 0.270026 0.196612 0.469238 0.147409 0.230964 0.366538 0.383663 0.649441 0.742752 0.756048 0.014106 0.990842 0.020309 0.343650 0.143663 0.742231 0.013588 0.924231 0.319837 0.024835 0.399196 0.979383 0.346655 0.670557 0.299207 0.681691 0.727684 0.955221 0.640088 0.359126 0.703938 0.345307 
0.634601 0.758514 0.573837 0.297520 0.687774 0.445129 0.108940 0.218125 0.410926 0.717982 0.257311 0.008424 0.425362 0.472002 0.026964 0.925018 0.304018 0.652390 0.390331 0.674868 0.881704 0.567534 0.902321 0.999156 0.817885 0.095079 0.392030 0.503663 0.059493 0.536067 0.869544 0.882060 0.370259 0.467516 0.795781 0.249562 0.767756 0.752827 0.366373 0.129615 0.394994 0.779412 0.874016 0.228417 
0.127925 0.214458 0.109362 0.534289 0.973496 0.660924 0.134951 0.664511 0.930834 0.180860 0.154228 0.510148 0.238978 0.807420 0.916268 0.259891 0.726718 0.518374 0.186545 0.088033 0.653653 0.869272 0.851675 0.598713 0.326726 0.493851 0.150730 0.546223 0.912590 0.695015 0.696326 0.155546 0.466879 0.751548 0.608475 0.263943 0.422879 0.375580 0.955676 0.756597 0.431595 0.336896 0.117053 0.613219 
0.136931 0.966896 0.720603 0.672223 0.551037 0.947785 0.625447 0.843149 0.549687 0.402944 0.923054 0.498452 0.006490 0.716098 0.489210 0.774130 0.010359 0.113776 0.847951 0.790923 0.403373 0.222943 0.509014 0.971434 0.699840 0.481963 0.385215 0.902567 0.745134 0.852880 0.872981 0.215059 0.519467 0.336256 0.541984 0.553510 0.014170 0.639637 0.079285 0.002330 0.629722 0.256246 0.599862 0.762591 
0.100334 0.483015 0.325078 0.814807 0.334473 0.771588 0.484332 0.562203 0.514971 0.072245 0.803808 0.902435 0.090296 0.649671 0.541313 0.719317 0.915619 0.491393 0.843081 0.031517 0.551064 0.690686 0.088223 0.146370 0.709600 0.167061 0.695305 0.291883 0.160733 0.175676 0.965397 0.271926 0.023156 0.389187 0.132444 0.250480 0.550204 0.127718 0.222952 0.536287 0.595236 0.835248 0.276589 0.705234 
0.143897 0.064702 0.694156 0.709572 0.649000 0.880942 0.964947 0.757582 0.359222 0.459233 0.442433 0.011112 0.941601 0.613295 0.700509 0.362255 0.846069 0.475092 0.833164 0.393738 0.079006 0.161575 0.403621 0.811394 0.385079 0.691028 0.035571 0.523185 0.622999 0.371339 0.938768 0.269800 0.645231 0.602777 0.103782 0.891168 0.410934 0.699661 0.343496 0.505875 0.853607 0.320248 0.327292 0.601867 
0.169321 0.178490 0.876328 0.773549 0.709845 0.349277 0.733147 0.683374 0.957569 0.927308 0.474126 0.727405 0.140638 0.055786 0.542953 0.450065 0.624556 0.958108 0.738394 0.779765 0.075566 0.307373 0.169082 0.398718 0.996378 0.561831 0.966110 0.863515 0.717365 0.573641 0.358927 0.070373 0.071192 0.948269 0.209157 0.159613 0.796591 0.610802 0.538517 0.438035 0.985008 0.281329 0.149513 0.125182 
0.197358 0.340140 0.003350 0.858209 0.388050 0.318439 0.233310 0.571739 0.774012 0.336544 0.060191 0.050706 0.848715 0.452190 0.975668 0.034161 0.959224 0.045799 0.515245 0.854120 0.578858 0.705685 0.951461 0.514842 0.772739 0.642787 0.461826 0.946364 0.258506 0.452867 0.521764 0.780135 0.918972 0.652535 0.175487 0.608733 0.085814 0.000203 0.066571 0.234276 0.734760 0.142326 0.240129 0.820913 
0.317112 0.880593 0.437025 0.269581 0.899372 0.515409 0.649384 0.284792 0.763595 0.950592 0.393744 0.489058 0.514457 0.618629 0.574294 0.467235 0.596836 0.947839 0.778053 0.390852 0.666682 0.893030 0.373049 0.067044 0.458370 0.495521 0.506591 0.485363 0.378811 0.829152 0.832343 0.010534 0.435065 0.050664 0.826652 0.977531 0.445670 0.996108 0.425877 0.698934 0.863650 0.003394 0.668786 0.507909 
0.316431 0.043845 0.345267 0.179064 0.090495 0.520252 0.162467 0.199169 0.842703 0.471291 0.986800 0.783737 0.689126 0.838308 0.168049 0.566412 0.934484 0.683139 0.479874 0.037955 0.449786 0.213870 0.811893 0.519755 0.925575 0.398515 0.614891 0.689429 0.553700 0.049026 0.893173 0.536378 0.336804 0.814695 0.579885 0.156962 0.856709 0.856736 0.126159 0.856613 0.281704 0.647524 0.225218 0.622681 
0.216679 0.355329 0.789495 0.344483 0.038933 0.589384 0.031231 0.282660 0.635111 0.172625 0.288079 0.872919 0.597335 0.158321 0.524245 0.353357 0.828614 0.457115 0.989166 0.146519 0.058808 0.723243 0.114094 0.454817 0.489543 0.665047 0.256681 0.647676 0.837390 0.788047 0.370614 0.528607 0.679042 0.511951 0.389744 0.784659 0.371184 0.043273 0.455394 0.488610 0.110474 0.276945 0.026479 0.768375 
0.251322 0.636944 0.773232 0.925860 0.267920 0.308430 0.869042 0.420371 0.266148 0.544779 0.411782 0.382845 0.133296 0.970237 0.315374 0.916593 0.960910 0.496207 0.756317 0.229071 0.045036 0.636202 0.723936 0.216096 0.555380 0.844804 0.795064 0.461884 0.550828 0.221451 0.691923 0.519530 0.738596 0.391472 0.922284 0.290739 0.072535 0.876286 0.420201 0.804605 0.251758 0.863033 0.603639 0.643315 
0.893465 0.825819 0.660658 0.375716 0.331947 0.247917 0.162538 0.133734 0.138554 0.623435 0.949348 0.751680 0.388760 0.568592 0.279586 0.693685 0.782006 0.543883 0.495765 0.837291 0.908450 0.078942 0.703630 0.203007 0.755935 0.363879 0.457296 0.254773 0.661306 0.440808 0.931831 0.741607 0.345060 0.863264 0.462946 0.091692 0.608512 0.819146 0.662763 0.802112 0.412793 0.846693 0.675685 0.484691 
0.706570 0.045267 0.400592 0.508359 0.742134 0.714643 0.789427 0.495975 0.887763 0.507930 0.654762 0.125152 0.599315 0.332446 0.365185 0.220885 0.905481 0.106606 0.405113 0.056696 0.217208 0.136190 0.334052 0.814997 0.849803 0.666366 0.929257 0.029368 0.126579 0.566955 0.605038 0.356400 0.327032 0.973104 0.041244 0.102590 0.419703 0.260008 0.959596 0.770169 0.482109 0.090758 0.642384 0.022785 
0.554431 0.792548 0.243561 0.411310 0.894328 0.770647 0.090997 0.539026 0.059093 0.484657 0.793974 0.551275 0.645094 0.785102 0.762783 0.336636 0.420177 0.390003 0.904175 0.902754 0.033217 0.405187 0.520439 0.213018 0.303327 0.058392 0.400661 0.732988 0.810003 0.899081 0.424486 0.727574 0.411706 0.020501 0.722688 0.795849 0.981001 0.778606 0.152818 0.754702 0.606446 0.629836 0.735499 0.883030 
0.185206 0.052814 0.126776 0.279628 0.748313 0.793471 0.244046 0.315998 0.431817 0.456121 0.555045 0.782714 0.726819 0.655110 0.190030 0.677452 0.533766 0.112337 0.788264 0.439224 0.559869 0.782477 0.555174 0.261941 0.182710 0.654841 0.769292 0.784623 0.346453 0.784768 0.001675 0.907448 0.970058 0.399449 0.887959 0.263391 0.235512 0.430952 0.514890 0.766211 0.243753 0.488563 0.352356 0.964702 
0.211361 0.296884 0.214808 0.723126 0.530001 0.729073 0.180873 0.921490 0.745988 0.885645 0.644394 0.634868 0.724456 0.548377 0.403574 0.123557 0.734624 0.140369 0.380580 0.785600 0.479148 0.555884 0.025502 0.481605 0.749093 0.172099 0.369454 0.281346 0.278969 0.656690 0.731537 0.975509 0.724869 0.347140 0.158203 0.198495 0.796628 0.657278 0.821679 0.908288 0.843501 0.783305 0.329898 0.616890 
0.077956 0.272509 0.626396 0.731342 0.957481 0.046526 0.863747 0.231939 0.870925 0.534270 0.811242 0.919098 0.277838 0.416210 0.913539 0.422052 0.095526 0.225329 0.311180 0.435610 0.262623 0.807445 0.854412 0.343809 0.444521 0.766061 0.299703 0.655437 0.358511 0.315210 0.077426 0.289949 0.619912 0.427677 0.452242 0.539620 0.636703 0.077821 0.924927 0.043265 0.411855 0.578079 0.468715 0.134259 
0.917133 0.914134 0.594355 0.465401 0.253029 0.292751 0.383871 0.297435 0.683283 0.490273 0.635597 0.588770 0.855352 0.966866 0.000282 0.094651 0.684003 0.763452 0.718352 0.981443 0.120374 0.593812 0.807233 0.276603 0.564450 0.270669 0.024958 0.219099 0.988779 0.430760 0.235842 0.580298 0.684544 0.642322 0.322492 0.166677 0.626930 0.518581 0.504110 0.394898 0.726397 0.993578 0.318628 0.463622 
0.709811 0.601071 0.967072 0.356639 0.570476 0.651935 0.576717 0.776640 0.720433 0.989512 0.879118 0.885895 0.769728 0.291141 0.348970 0.720432 0.661484 0.766506 0.554231 0.481116 0.433764 0.538927 0.853680 0.803741 0.352421 0.996711 0.751181 0.042302 0.871266 0.230578 0.147632 0.129109 0.342413 0.827021 0.812609 0.224527 0.810940 0.021864 0.174921 0.332953 0.314912 0.766186 0.775563 0.739993 
0.556355 0.498237 0.520270 0.838634 0.603621 0.559566 0.680277 0.116318 0.755227 0.172490 0.242694 0.037574 0.793679 0.026795 0.446776 0.744928 0.676303 0.541763 0.162122 0.381818 0.249652 0.223350 0.660853 0.288235 0.864242 0.051263 0.146411 0.153056 0.101038 0.605842 0.609893 0.221822 0.385742 0.051494 0.654357 0.358965 0.970672 0.775531 0.970880 0.197755 0.938193 0.198600 0.231286 0.142817 
0.312852 0.735121 0.941390 0.159370 0.688655 0.703673 0.335799 0.561809 0.064909 0.217396 0.398123 0.378157 0.332054 0.743333 0.258673 0.449205 0.528688 0.943908 0.767201 0.876138 0.757274 0.493501 0.199762 0.288742 0.737492 0.578108 0.704789 0.347555 0.185248 0.634626 0.815310 0.139658 0.387865 0.864614 0.114328 0.210319 0.989634 0.190247 0.388729 0.744294 0.379483 0.654323 0.725281 0.561228 
0.166646 0.113365 0.235868 0.369128 0.607773 0.949250 0.922466 0.886117 0.064059 0.709441 0.981389 0.830965 0.162585 0.089710 0.974756 0.341706 0.042191 0.704762 0.102919 0.367466 0.907457 0.149473 0.128010 0.123756 0.410047 0.553547 0.713509 0.017027 0.188059 0.389300 0.564431 0.121707 0.492942 0.155137 0.091825 0.789745 0.390055 0.646680 0.943981 0.476731 0.427141 0.261927 0.886923 0.071869 
0.624149 0.884432 0.561057 0.612546 0.309038 0.411599 0.733995 0.858462 0.588021 0.510030 0.044491 0.004540 0.616932 0.689487 0.327617 0.772281 0.389958 0.535131 0.126880 0.767593 0.902896 0.127437 0.329173 0.037346 0.315731 0.595253 0.085481 0.310857 0.010270 0.303212 0.002478 0.962269 0.987437 0.776267 0.766798 0.119272 0.189781 0.006073 0.093268 0.171226 0.944056 0.326657 0.342872 0.254385 
0.988864 0.524786 0.084153 0.189518 0.330499 0.871131 0.363052 0.183324 0.312203 0.600238 0.880621 0.965331 0.459533 0.292258 0.742361 0.471020 0.110580 0.881516 0.392295 0.162953 0.354516 0.884537 0.297668 0.939492 0.945235 0.612140 0.814801 0.153213 0.031018 0.950624 0.382357 0.348375 0.889186 0.102697 0.533602 0.128798 0.744839 0.754389 0.604473 0.689836 0.471787 0.400061 0.114782 0.974167 
0.171961 0.005965 0.826292 0.455881 0.162131 0.064906 0.169678 0.691222 0.977815 0.644100 0.485365 0.846266 0.969396 0.364726 0.903817 0.021558 0.064768 0.792252 0.307233 0.761377 0.458374 0.997666 0.610292 0.406813 0.969689 0.868376 0.078590 0.031129 0.284289 0.353427 0.345607 0.087959 0.843480 0.787215 0.062744 0.989217 0.683490 0.132795 0.449396 0.598572 0.115279 0.132731 0.936691 0.960842 
0.258021 0.164156 0.180024 0.742075 0.602385 0.803863 0.522787 0.137781 0.633642 0.434341 0.059758 0.445365 0.131037 0.096567 0.461111 0.737989 0.127855 0.521767 0.408411 0.067750 0.332486 0.197668 0.579054 0.907023 0.910306 0.348563 0.350280 0.520614 0.226993 0.459245 0.268790 0.191524 0.538695 0.750062 0.724597 0.207097 0.163669 0.567808 0.944942 0.868483 0.002159 0.046425 0.718594 0.499933 
0.394963 0.262710 0.565414 0.801228 0.583822 0.344628 0.211990 0.578184 0.116634 0.478267 0.228088 0.282438 0.827278 0.139961 0.301596 0.310473 0.106746 0.171983 0.552976 0.165115 0.133771 0.772854 0.239126 0.958926 0.525348 0.216275 0.839854 0.264188 0.231113 0.177508 0.437772 0.742230 0.281948 0.005619 0.772874 0.045046 0.210620 0.842826 0.214959 0.358651 0.286955 0.626452 0.092389 0.290120 
0.074234 0.040477 0.815557 0.686394 0.822379 0.776385 0.444187 0.497164 0.796960 0.999609 0.132364 0.260715 0.386571 0.597251 0.414842 0.342294 0.023214 0.231298 0.370120 0.741047 0.574668 0.006806 0.868804 0.706227 0.973909 0.359140 0.813118 0.059746 0.769663 0.393221 0.688656 0.166406 0.328274 0.988528 0.836756 0.578712 0.869695 0.938707 0.734213 0.649816 0.232745 0.738780 0.597180 0.810962 
0.689144 0.679728 0.950166 0.346924 0.220686 0.059542 0.664118 0.106207 0.255271 0.540412 0.290906 0.411569 0.771568 0.455778 0.731155 0.049204 0.128349 0.256320 0.504654 0.669772 0.849583 0.675094 0.718671 0.442758 0.507526 0.503194 0.772697 0.974292 0.110205 0.820027 0.476799 0.253367 0.707586 0.159982 0.516105 0.012353 0.665153 0.782136 0.671161 0.998773 0.742373 0.238839 0.190570 0.524259 
0.401931 0.029093 0.652094 0.532514 0.175502 0.583755 0.969466 0.472099 0.922327 0.036247 0.432369 0.307114 0.778182 0.031703 0.997655 0.547403 0.490943 0.097934 0.251572 0.727085 0.293553 0.294613 0.764480 0.456678 0.673988 0.581020 0.483487 0.690651 0.507316 0.262645 0.598152 0.459851 0.079272 0.960103 0.498942 0.689371 0.302391 0.714473 0.566852 0.545825 0.221432 0.864049 0.613083 0.344550 
0.984490 0.496980 0.203719 0.293016 0.670133 0.558385 0.012100 0.641984 0.405336 0.082613 0.763282 0.835017 0.187263 0.148353 0.353627 0.832834 0.013879 0.431371 0.188593 0.867127 0.879898 0.494649 0.564198 0.644133 0.036463 0.971570 0.677263 0.450643 0.332498 0.677152 0.685218 0.032342 0.061421 0.013535 0.581354 0.704542 0.243315 0.752608 0.385215 0.640589 0.995752 0.812569 0.050710 0.013736 
0.401425 0.479698 0.082283 0.980383 0.317546 0.800421 0.835087 0.303761 0.330745 0.606272 0.943234 0.168552 0.783286 0.967486 0.820261 0.587273 0.127354 0.973533 0.669661 0.602701 0.376530 0.132157 0.337300 0.572732 0.679102 0.757283 0.758569 0.554530 0.670268 0.189762 0.609537 0.842570 0.285565 0.968967 0.902242 0.104033 0.689930 0.817298 0.426576 0.520785 0.248360 0.291352 0.684064 0.344815 
0.622089 0.278784 0.372655 0.440276 0.727988 0.385750 0.675108 0.308643 0.001517 0.870878 0.408397 0.047404 0.628124 0.729550 0.955542 0.126648 0.771928 0.875842 0.204875 0.626426 0.264534 0.443902 0.520304 0.192792 0.910088 0.335999 0.248347 0.660186 0.319934 0.604442 0.798482 0.815383 0.209298 0.913968 0.342095 0.847109 0.237145 0.114909 0.646904 0.271300 0.829923 0.493073 0.967121 0.941388 
0.156295 0.586384 0.982994 0.277197 0.141688 0.539507 0.797576 0.139016 0.611709 0.121654 0.115385 0.989842 0.558424 0.817745 0.365624 0.393597 0.208181 0.245123 0.258379 0.028562 0.012890 0.550515 0.406852 0.744385 0.022864 0.228227 0.958259 0.647397 0.559425 0.337717 0.923049 0.404974 0.535087 0.061983 0.010079 0.784366 0.944356 0.535580 0.994412 0.815854 0.147888 0.168351 0.344786 0.188955 
0.378733 0.288290 0.286305 0.673634 0.501779 0.950502 0.473066 0.808425 0.446740 0.156346 0.642887 0.129967 0.783929 0.694319 0.353083 0.700090 0.531859 0.354214 0.202352 0.465074 0.916656 0.369120 0.658642 0.387112 0.933645 0.341663 0.803987 0.650022 0.730105 0.365069 0.377258 0.652317 0.213469 0.211959 0.604825 0.598786 0.639274 0.587448 0.278525 0.790757 0.998678 0.887233 0.276893 0.985357 
0.162159 0.920183 0.231707 0.467218 0.365953 0.120445 0.791236 0.366647 0.444776 0.939955 0.820691 0.785088 0.099308 0.094315 0.110304 0.127026 0.390026 0.466822 0.666846 0.328021 0.380368 0.300307 0.246337 0.010129 0.789331 0.281844 0.176231 0.190257 0.890501 0.216965 0.581429 0.959638 0.232845 0.586711 0.983443 0.885055 0.616158 0.670215 0.939486 0.034968 0.235132 0.482561 0.806528 0.230323 
0.760800 0.006550 0.140497 0.749585 0.163751 0.369501 0.651729 0.598761 0.211733 0.499803 0.740379 0.897772 0.513156 0.223107 0.228227 0.191608 0.027961 0.434547 0.417219 0.121661 0.878659 0.261521 0.892524 0.948486 0.383038 0.175025 0.112644 0.347096 0.475624 0.347699 0.304871 0.404278 0.310819 0.854684 0.652556 0.610263 0.497514 0.495741 0.924292 0.031033 0.783449 0.792065 0.543964 0.079131 
0.871004 0.561826 0.902566 0.281719 0.350212 0.143864 0.546589 0.135021 0.862490 0.409438 0.762695 0.482862 0.660125 0.976891 0.474074 0.287989 0.580125 0.382252 0.637585 0.229210 0.152002 0.374197 0.825626 0.408236 0.120467 0.137475 0.635859 0.929042 0.862515 0.066529 0.074678 0.146452 0.366818 0.454686 0.766279 0.857692 0.611906 0.951099 0.201407 0.435110 0.299503 0.310046 0.759901 0.899423 
0.351111 0.369976 0.438040 0.756208 0.046587 0.596470 0.514779 0.786439 0.573145 0.517577 0.905379 0.502566 0.806449 0.220988 0.297751 0.542099 0.849710 0.821580 0.608994 0.843201 0.718244 0.570815 0.168835 0.167079 0.132787 0.059149 0.066665 0.434646 0.578779 0.746100 0.732405 0.223063 0.316906 0.926347 0.217583 0.733628 0.337678 0.449411 0.437667 0.070266 0.043331 0.394039 0.564124 0.050199 
0.690742 0.372229 0.563438 0.698829 0.324420 0.553296 0.120355 0.647403 0.520986 0.876462 0.085691 0.191063 0.187445 0.510474 0.867365 0.917725 0.056580 0.759230 0.818341 0.410941 0.679884 0.296855 0.244271 0.915939 0.695185 0.613663 0.926849 0.338292 0.977468 0.557611 0.128292 0.560708 0.349990 0.966137 0.887214 0.093436 0.837819 0.128706 0.785401 0.584157 0.480668 0.929598 0.900726 0.443881 
0.294464 0.021342 0.015174 0.586601 0.240041 0.343362 0.501358 0.750903 0.193494 0.429805 0.443660 0.289690 0.406136 0.724859 0.552325 0.837271 0.869271 0.072428 0.458084 0.774087 0.109748 0.525450 0.058694 0.387342 0.472013 0.342811 0.614358 0.444963 0.456409 0.211106 0.867745 0.388835 0.928218 0.721156 0.022413 0.478813 0.694504 0.153045 0.792734 0.530414 0.061410 0.157948 0.465687 0.781907 
0.526976 0.685701 0.484711 0.282278 0.387926 0.301289 0.302750 0.819372 0.210414 0.208865 0.540493 0.649774 0.870252 0.682260 0.105548 0.405987 0.112639 0.357041 0.978168 0.656825 0.001532 0.929997 0.024148 0.299970 0.379163 0.143368 0.628050 0.202180 0.452320 0.502059 0.201236 0.049076 0.810207 0.613744 0.259423 0.373827 0.255870 0.205086 0.259190 0.062400 0.912414 0.657093 0.232813 0.958289 
0.835234 0.552055 0.834199 0.081875 0.284564 0.578041 0.443238 0.780771 0.262661 0.936204 0.738846 0.764714 0.379776 0.916318 0.545280 0.617446 0.062998 0.536687 0.982658 0.877969 0.292312 0.812062 0.295263 0.889547 0.782200 0.644699 0.621671 0.748977 0.372180 0.074471 0.341523 0.307353 0.916237 0.567443 0.387528 0.165014 0.845485 0.464302 0.052808 0.192030 0.657709 0.956235 0.480052 0.407247 
0.596863 0.764722 0.057141 0.219008 0.479648 0.802864 0.922541 0.563295 0.838177 0.239236 0.381655 0.437070 0.770554 0.323308 0.635662 0.031737 0.756206 0.826772 0.394941 0.530449 0.309808 0.064138 0.290782 0.548579 0.005173 0.614672 0.957034 0.876020 0.101505 0.193354 0.625015 0.940814 0.345870 0.970504 0.425684 0.711505 0.514761 0.279783 0.963070 0.749579 0.999056 0.412564 0.808514 0.940061 
0.335274 0.793332 0.327706 0.869034 0.941311 0.405891 0.947963 0.857188 0.040307 0.295159 0.046400 0.627321 0.619413 0.518933 0.269989 0.726155 0.729895 0.011452 0.886272 0.803834 0.102966 0.031149 0.850465 0.618782 0.258666 0.780915 0.819748 0.136631 0.650954 0.210206 0.134523 0.361129 0.544743 0.153087 0.207629 0.103624 0.072185 0.680931 0.015083 0.707743 0.452092 0.354512 0.154539 0.473763 
0.299651 0.247334 0.395210 0.198219 0.342864 0.689145 0.594890 0.546876 0.165705 0.419051 0.049884 0.844887 0.326437 0.346817 0.876130 0.359184 0.238346 0.376763 0.209571 0.229439 0.220231 0.667744 0.780286 0.474947 0.086114 0.323001 0.222406 0.299145 0.147771 0.307586 0.182544 0.799962 0.840941 0.113882 0.012765 0.128173 0.614442 0.956774 0.425721 0.768718 0.011879 0.339331 0.043237 0.615514 
0.451799 0.199287 0.731457 0.030293 0.409608 0.906152 0.339436 0.871651 0.648940 0.725379 0.656463 0.788608 0.810168 0.719332 0.685173 0.436818 0.288098 0.850589 0.020868 0.881308 0.345436 0.097027 0.004953 0.724574 0.875179 0.882997 0.322731 0.435818 0.407492 0.648549 0.938464 0.321446 0.144182 0.471646 0.350302 0.896032 0.358787 0.294594 0.576190 0.385733 0.616490 0.849607 0.693426 0.095651 
0.418813 0.367669 0.967171 0.831564 0.387608 0.113539 0.800137 0.746367 0.152077 0.268720 0.920590 0.962354 0.283300 0.825085 0.158488 0.830968 0.233838 0.025546 0.921595 0.100674 0.195922 0.422459 0.499614 0.143514 0.630236 0.429678 0.195308 0.103243 0.025698 0.049487 0.573263 0.928095 0.627917 0.478250 0.416879 0.435521 0.957066 0.487922 0.926527 0.110598 0.062783 0.117532 0.350938 0.440217 
0.357941 0.715882 0.969954 0.115356 0.344323 0.114181 0.507512 0.807140 0.990178 0.497269 0.305955 0.286041 0.111309 0.954442 0.558297 0.062442 0.572946 0.148104 0.830406 0.171902 0.146558 0.390892 0.291481 0.782033 0.825912 0.944804 0.883955 0.547916 0.591881 0.431683 0.398103 0.394350 0.570414 0.651040 0.903562 0.331489 0.648494 0.106917 0.255253 0.406810 0.079336 0.008034 0.651968 0.908012 
0.557367 0.125478 0.629729 0.749830 0.588423 0.631595 0.241251 0.471611 0.720320 0.519336 0.887107 0.343786 0.708889 0.788079 0.981985 0.772072 0.861205 0.883314 0.269273 0.515494 0.695360 0.245645 0.193342 0.192151 0.312547 0.687207 0.992561 0.580964 0.252547 0.036217 0.313226 0.974302 0.793028 0.043980 0.987678 0.167664 0.760740 0.837257 0.233116 0.024945 0.111544 0.203287 0.660209 0.876482 
0.743605 0.430560 0.851789 0.724697 0.501154 0.122212 0.753238 0.995537 0.070009 0.623058 0.991040 0.316361 0.860904 0.900525 0.227754 0.323233 0.897059 0.482647 0.632556 0.513577 0.463097 0.837512 0.778165 0.755418 0.817222 0.450002 0.403439 0.063877 0.594158 0.665952 0.225754 0.106776 0.767776 0.218334 0.420190 0.777846 0.435451 0.886183 0.700500 0.075464 0.501858 0.574958 0.238343 0.752706 
0.420894 0.016558 0.296144 0.437597 0.539479 0.695571 0.947351 0.045583 0.560523 0.126234 0.148656 0.175506 0.046527 0.635638 0.356733 0.800939 0.735707 0.616694 0.561796 0.853392 0.142812 0.496691 0.401280 0.381032 0.445135 0.918209 0.138149 0.206549 0.361978 0.517820 0.735731 0.159602 0.559151 0.481921 0.991250 0.606364 0.852782 0.741388 0.614614 0.803730 0.733942 0.067424 0.212235 0.142514 
0.426096 0.074503 0.385319 0.363339 0.190758 0.102355 0.794881 0.322941 0.376395 0.322310 0.549934 0.190613 0.486775 0.289430 0.250942 0.005465 0.398098 0.778499 0.595848 0.969056 0.527832 0.659081 0.941450 0.461414 0.046584 0.272526 0.233893 0.728484 0.647450 0.146609 0.747401 0.352633 0.706608 0.152404 0.794761 0.931910 0.521203 0.539344 0.689732 0.703448 0.714219 0.151119 0.804142 0.310167 
0.126260 0.706500 0.235232 0.199638 0.922437 0.498839 0.736189 0.700052 0.812115 0.222089 0.842174 0.149786 0.307338 0.035990 0.390965 0.653480 0.230235 0.517556 0.253735 0.797586 0.154321 0.950493 0.226880 0.195746 0.377979 0.626376 0.134022 0.669547 0.687306 0.179368 0.968925 0.798188 0.210641 0.708157 0.099790 0.703779 0.533559 0.125557 0.733172 0.761233 0.238886 0.544622 0.150083 0.255241 
0.022853 0.804476 0.982597 0.831164 0.766627 0.417668 0.878098 0.820286 0.303321 0.565034 0.982309 0.852176 0.411381 0.602052 0.724454 0.825484 0.615433 0.709725 0.986062 0.382059 0.547599 0.828871 0.003509 0.779420 0.521011 0.504763 0.605623 0.175777 0.748519 0.118058 0.376875 0.839705 0.820531 0.886837 0.485860 0.089937 0.965491 0.764160 0.958936 0.530857 0.878383 0.154831 0.380370 0.368508 
0.290127 0.910813 0.007214 0.555107 0.883386 0.898756 0.593884 0.576449 0.980179 0.944243 0.112412 0.697915 0.332693 0.771102 0.819271 0.503658 0.019758 0.245280 0.800609 0.504172 0.114621 0.186019 0.216712 0.233975 0.817731 0.489494 0.727361 0.753769 0.026923 0.777904 0.909154 0.266355 0.967140 0.817014 0.461793 0.533005 0.666329 0.147401 0.186934 0.198662 0.718062 0.488377 0.749319 0.046224 
0.317227 0.912651 0.698154 0.921792 0.467408 0.523359 0.532253 0.982861 0.669376 0.779607 0.166226 0.695595 0.745240 0.281419 0.902296 0.201352 0.460655 0.417053 0.707454 0.847442 0.465237 0.909664 0.046056 0.749623 0.815559 0.285135 0.869760 0.464228 0.950550 0.392670 0.419157 0.272458 0.218132 0.722731 0.194429 0.239063 0.237461 0.260331 0.195631 0.777058 0.847551 0.518272 0.673978 0.016451 
0.656978 0.626215 0.387470 0.752350 0.590455 0.674313 0.179809 0.821085 0.901055 0.936331 0.275615 0.027000 0.257517 0.412597 0.431652 0.063740 0.997203 0.738341 0.020628 0.971842 0.862704 0.472164 0.067604 0.307705 0.062478 0.382004 0.758601 0.697729 0.130081 0.456646 0.977663 0.752879 0.375603 0.650874 0.077958 0.443791 0.036875 0.360654 0.317252 0.391798 0.020583 0.573742 0.071907 0.462458 
0.959935 0.132307 0.719179 0.807365 0.472245 0.213689 0.486348 0.405591 0.369990 0.512661 0.389339 0.626378 0.845434 0.492148 0.076464 0.102505 0.827764 0.663643 0.399009 0.194612 0.074582 0.687984 0.298519 0.170773 0.639127 0.571873 0.945011 0.646407 0.326316 0.410506 0.838034 0.432117 0.131734 0.070100 0.705875 0.381595 0.258230 0.563516 0.361323 0.089237 0.735972 0.388769 0.412760 0.377485 
0.937878 0.064277 0.131224 0.611624 0.744974 0.537430 0.346489 0.756808 0.077739 0.538849 0.067360 0.915789 0.276019 0.133411 0.308336 0.723716 0.016854 0.651978 0.191524 0.953986 0.316301 0.000490 0.591874 0.370883 0.438658 0.631495 0.343103 0.392772 0.364463 0.605764 0.740445 0.866815 0.430114 0.156799 0.619678 0.344043 0.445316 0.342135 0.453376 0.345272 0.334041 0.369135 0.577087 0.999767 
0.456131 0.777379 0.077108 0.675876 0.289187 0.524889 0.668481 0.496671 0.695525 0.434169 0.953931 0.407333 0.517608 0.016790 0.103600 0.333816 0.302941 0.358949 0.272279 0.419067 0.417672 0.981733 0.644252 0.264139 0.567122 0.177794 0.285533 0.050890 0.314856 0.377362 0.511897 0.476296 0.684900 0.891592 0.116340 0.871359 0.339923 0.192163 0.366145 0.308696 0.658042 0.326714 0.104106 0.531367 
0.240035 0.740842 0.571043 0.988488 0.137907 0.561233 0.576382 0.448943 0.256050 0.383489 0.140794 0.110423 0.569902 0.305728 0.109262 0.447764 0.308024 0.959637 0.816331 0.824462 0.471157 0.005033 0.018570 0.549982 0.022535 0.273055 0.460553 0.156655 0.342705 0.232789 0.872461 0.298400 0.848912 0.471958 0.484375 0.157383 0.365208 0.317142 0.639367 0.384580 0.624958 0.433246 0.566647 0.985587 
0.765838 0.622637 0.896819 0.012748 0.880221 0.138647 0.615498 0.197306 0.765343 0.532867 0.904687 0.242222 0.675045 0.147577 0.973742 0.099410 0.665333 0.514247 0.633390 0.003748 0.499100 0.067504 0.481511 0.109543 0.517617 0.584586 0.006598 0.968189 0.763290 0.798801 0.997504 0.700782 0.889467 0.475762 0.348538 0.138839 0.125950 0.862316 0.022749 0.810056 0.712172 0.997165 0.005641 0.340546 
0.762115 0.726345 0.613452 0.226862 0.242077 0.880131 0.252800 0.029631 0.769147 0.570361 0.275146 0.183186 0.091994 0.009377 0.895449 0.493156 0.049657 0.601363 0.340476 0.101727 0.933246 0.486087 0.919303 0.875716 0.750312 0.063353 0.586852 0.257979 0.118649 0.234639 0.776623 0.751401 0.322235 0.747014 0.968260 0.543856 0.117632 0.232343 0.337219 0.765810 0.722116 0.385267 0.506728 0.566810 
0.741922 0.202758 0.807543 0.325541 0.832008 0.122950 0.626743 0.314428 0.084177 0.268572 0.522948 0.222735 0.998751 0.019319 0.644560 0.227018 0.082630 0.067622 0.691620 0.072628 0.827165 0.329853 0.129058 0.108674 0.844355 0.212063 0.688981 0.580027 0.315957 0.574443 0.074507 0.258454 0.589920 0.627543 0.516786 0.664241 0.152126 0.113417 0.764928 0.879791 0.540529 0.892056 0.423539 0.222615 
0.744980 0.796687 0.034821 0.242481 0.434713 0.166658 0.500774 0.212392 0.915627 0.581601 0.773440 0.559003 0.872612 0.294952 0.655799 0.133304 0.606732 0.524149 0.204063 0.643246 0.189140 0.434912 0.051010 0.454236 0.970124 0.163648 0.853813 0.588986 0.187583 0.301313 0.599571 0.241270 0.850079 0.470086 0.658637 0.330298 0.461680 0.029167 0.776680 0.072897 0.571125 0.005712 0.093022 0.659525 
0.106515 0.973638 0.622398 0.462381 0.416561 0.424764 0.586836 0.923273 0.083882 0.798220 0.061773 0.944073 0.268489 0.677224 0.880590 0.597730 0.747458 0.362216 0.658286 0.739433 0.508737 0.922455 0.055264 0.134459 0.449173 0.201325 0.763081 0.984524 0.331024 0.763419 0.948930 0.955812 0.014329 0.300156 0.250329 0.796204 0.716931 0.258836 0.809121 0.288157 0.873582 0.299876 0.945855 0.301274 
0.686804 0.420668 0.367526 0.170790 0.887651 0.506258 0.771012 0.782041 0.249422 0.595668 0.821156 0.977503 0.472288 0.855844 0.515718 0.153223 0.913712 0.109991 0.029201 0.099838 0.886108 0.316175 0.261230 0.450864 0.153030 0.733180 0.587842 0.297303 0.770546 0.901263 0.301297 0.483416 0.450425 0.751670 0.155334 0.541960 0.640478 0.875907 0.316188 0.527759 0.041932 0.302070 0.597966 0.976658 
0.461587 0.245503 0.143464 0.948409 0.315332 0.838263 0.641865 0.373386 0.226870 0.461915 0.508204 0.029842 0.019331 0.949289 0.575486 0.592136 0.361334 0.106344 0.130970 0.739613 0.037583 0.870770 0.611561 0.761426 0.751672 0.172357 0.217116 0.487102 0.910714 0.663397 0.020468 0.137985 0.525806 0.114580 0.768549 0.475885 0.504587 0.240512 0.805068 0.176348 0.525253 0.990742 0.750874 0.527551 
0.211453 0.479013 0.131949 0.357854 0.757958 0.945943 0.671026 0.240462 0.345080 0.628752 0.343125 0.137800 0.361820 0.870267 0.716790 0.955297 0.562696 0.758737 0.890141 0.397899 0.372328 0.764772 0.530182 0.093051 0.124359 0.990367 0.077524 0.914529 0.180247 0.367040 0.693922 0.681557 0.704925 0.719210 0.568513 0.664009 0.870429 0.385640 0.001124 0.663067 0.247638 0.945333 0.812748 0.300136 
0.100282 0.665931 0.036838 0.079975 0.830845 0.762155 0.018248 0.304335 0.058811 0.490033 0.942051 0.420205 0.480119 0.884846 0.606179 0.757430 0.229993 0.227926 0.776827 0.916610 0.772289 0.327425 0.767772 0.236327 0.639550 0.006375 0.405447 0.640560 0.751302 0.608575 0.149105 0.708622 0.354647 0.446010 0.982049 0.297339 0.273734 0.512060 0.002792 0.456235 0.621118 0.803783 0.061581 0.959492 
0.824704 0.851116 0.411246 0.970400 0.513162 0.572214 0.898662 0.899003 0.582773 0.420026 0.484808 0.082001 0.672533 0.330187 0.999352 0.951590 0.792311 0.399141 0.212890 0.867574 0.598006 0.019779 0.241292 0.942834 0.215460 0.849332 0.155502 0.952411 0.770103 0.897108 0.132842 0.334647 0.668127 0.717696 0.837776 0.423540 0.838941 0.274870 0.265265 0.350063 0.212642 0.474714 0.008528 0.266636 
0.176492 0.946404 0.973175 0.251407 0.325114 0.574576 0.875695 0.853808 0.401852 0.003632 0.222755 0.088898 0.922628 0.309460 0.727715 0.350592 0.365223 0.571722 0.533076 0.078954 0.742835 0.820565 0.008420 0.172031 0.274567 0.043003 0.326511 0.809479 0.489240 0.552886 0.685839 0.285871 0.503235 0.303871 0.653910 0.479128 0.414167 0.432042 0.478096 0.141415 0.206406 0.348468 0.338177 0.052426 
0.164594 0.128611 0.891093 0.043295 0.817986 0.494627 0.309540 0.400891 0.117485 0.247695 0.250482 0.702526 0.256902 0.086137 0.549381 0.527612 0.890236 0.028017 0.343857 0.537580 0.528303 0.188609 0.788418 0.403507 0.606897 0.366532 0.886666 0.093757 0.989343 0.726296 0.525684 0.188699 0.562530 0.413667 0.702932 0.657052 0.214967 0.477833 0.785538 0.969049 0.388497 0.798520 0.672293 0.502421 
0.670552 0.695668 0.601923 0.093423 0.869523 0.384826 0.433042 0.605515 0.655677 0.986362 0.935917 0.717764 0.656643 0.641557 0.664226 0.503924 0.696481 0.962210 0.212373 0.188880 0.134164 0.125556 0.990649 0.726531 0.961805 0.984365 0.828615 0.010119 0.017116 0.579212 0.580811 0.867036 0.006018 0.190860 0.871126 0.180832 0.880905 0.579459 0.036333 0.235284 0.940903 0.275757 0.776999 0.789932 
0.894844 0.083627 0.407448 0.438943 0.292858 0.077841 0.918497 0.475501 0.667821 0.792832 0.746290 0.053830 0.705374 0.168014 0.911502 0.185897 0.264810 0.372480 0.814909 0.097712 0.388697 0.014496 0.308601 0.846404 0.558227 0.528174 0.379043 0.172619 0.435244 0.553030 0.664935 0.284003 0.568461 0.106277 0.192372 0.806194 0.738431 0.192761 0.499751 0.451406 0.402488 0.873202 0.236279 0.582590 
0.512701 0.105821 0.019777 0.609333 0.099970 0.602851 0.593601 0.845838 0.428491 0.078700 0.688344 0.978920 0.575128 0.804691 0.207817 0.777326 0.224465 0.886103 0.614660 0.281776 0.004911 0.918130 0.025188 0.287979 0.627476 0.204648 0.699538 0.665167 0.984380 0.758254 0.128122 0.926587 0.748624 0.227184 0.449429 0.277146 0.622136 0.521955 0.747595 0.113303 0.645969 0.204895 0.700594 0.659382 
0.706268 0.131775 0.774704 0.153672 0.446942 0.581482 0.301689 0.780510 0.275823 0.854208 0.807915 0.732459 0.621355 0.918797 0.757392 0.765418 0.509411 0.305722 0.435530 0.032507 0.287870 0.692980 0.043337 0.685035 0.024611 0.207746 0.763671 0.326376 0.936664 0.853526 0.933767 0.955049 0.113456 0.411691 0.365596 0.782326 0.945931 0.241488 0.841205 0.050151 0.833892 0.960999 0.222610 0.060149 
0.155589 0.510161 0.699596 0.451489 0.731130 0.204485 0.941197 0.375080 0.680218 0.587185 0.687797 0.646658 0.288060 0.690490 0.352001 0.914649 0.174758 0.156665 0.415603 0.807937 0.269072 0.603048 0.074293 0.106209 0.662994 0.979363 0.607074 0.422695 0.425750 0.102067 0.766826 0.550219 0.759090 0.410458 0.690825 0.871649 0.487632 0.806828 0.590623 0.029149 0.263723 0.428291 0.779674 0.077590 
0.955729 0.481047 0.040561 0.549963 0.391944 0.626646 0.908400 0.321705 0.053166 0.114555 0.681935 0.200510 0.178529 0.725665 0.833142 0.276696 0.156886 0.955310 0.885111 0.355838 0.856022 0.310116 0.086891 0.998786 0.022446 0.993394 0.891090 0.826423 0.587515 0.078125 0.455461 0.243976 0.176256 0.649250 0.903373 0.598867 0.192597 0.771453 0.216510 0.157029 0.463537 0.046635 0.565879 0.568291 
0.538517 0.446648 0.739397 0.855550 0.796480 0.340311 0.545900 0.813963 0.286253 0.682917 0.543811 0.833442 0.582185 0.656366 0.210669 0.161401 0.422659 0.240473 0.964120 0.321858 0.141611 0.227361 0.668264 0.026155 0.694355 0.067181 0.985394 0.636192 0.728374 0.757607 0.628870 0.629353 0.671171 0.908254 0.559668 0.181776 0.062124 0.203435 0.931069 0.423552 0.994553 0.911964 0.141350 0.820505 
0.684488 0.799584 0.813482 0.235279 0.646563 0.343668 0.448005 0.381363 0.849607 0.819890 0.855237 0.596874 0.764059 0.484680 0.732108 0.406450 0.171897 0.290639 0.721857 0.500266 0.184800 0.240578 0.886727 0.487519 0.434252 0.449495 0.956388 0.187542 0.849969 0.648709 0.151136 0.156154 0.865862 0.128006 0.925104 0.448737 0.860380 0.660647 0.130001 0.012708 0.787450 0.904887 0.211629 0.955162 
0.036697 0.524004 0.064352 0.357289 0.029396 0.401383 0.949871 0.786353 0.529985 0.946005 0.329871 0.010290 0.918346 0.600306 0.569115 0.340855 0.234700 0.160835 0.296294 0.973182 0.675442 0.865990 0.353534 0.161665 0.225685 0.350669 0.983119 0.598743 0.116580 0.704726 0.387537 0.237310 0.943168 0.980444 0.879472 0.081647 0.921023 0.722698 0.116827 0.695569 0.703137 0.358718 0.814351 0.371566 
0.811668 0.665798 0.491905 0.447748 0.087720 0.631199 0.131094 0.552081 0.887441 0.236263 0.941329 0.553720 0.971487 0.382501 0.161889 0.984853 0.241376 0.635681 0.191113 0.559754 0.588943 0.466621 0.998662 0.144593 0.268446 0.342951 0.971774 0.896174 0.578542 0.428119 0.054470 0.464805 0.522749 0.925981 0.439121 0.044453 0.468040 0.592231 0.256210 0.479645 0.949818 0.682471 0.119943 0.761853 
0.750629 0.482391 0.992559 0.888677 0.574544 0.449792 0.565018 0.538374 0.658851 0.121486 0.540378 0.517630 0.761909 0.059298 0.978551 0.445536 0.687366 0.798218 0.784228 0.688466 0.343790 0.380526 0.287734 0.344572 0.813108 0.966278 0.059338 0.731864 0.879035 0.164861 0.858593 0.149617 0.410729 0.657179 0.124842 0.007972 0.386084 0.817403 0.560175 0.759113 0.910301 0.277510 0.605963 0.765618 
0.121259 0.334058 0.399323 0.274871 0.925098 0.201480 0.181638 0.525230 0.357344 0.877522 0.958871 0.765817 0.195056 0.956700 0.263829 0.786484 0.111960 0.838694 0.884571 0.391630 0.169868 0.786934 0.324521 0.052416 0.012096 0.962836 0.896531 0.277238 0.672003 0.993709 0.932803 0.114579 0.512179 0.503290 0.632963 0.086675 0.119404 0.897238 0.838190 0.417866 0.290768 0.312402 0.834015 0.573841 
0.521561 0.259112 0.706935 0.312319 0.149154 0.260279 0.099265 0.390567 0.917745 0.744633 0.144695 0.662787 0.881178 0.922412 0.799610 0.145380 0.520745 0.471748 0.490595 0.677615 0.449262 0.793560 0.101671 0.443924 0.729830 0.336439 0.880045 0.129822 0.802162 0.522215 0.132779 0.010038 0.343317 0.914442 0.987548 0.338134 0.476415 0.989315 0.995368 0.517621 0.633737 0.221171 0.265340 0.584409 
0.325463 0.972772 0.219858 0.715492 0.623986 0.792414 0.117641 0.801249 0.648233 0.251843 0.774311 0.927903 0.454868 0.414745 0.479142 0.839986 0.478069 0.979583 0.032436 0.312361 0.497690 0.869516 0.602717 0.593487 0.775296 0.198916 0.916484 0.155248 0.952125 0.852263 0.349507 0.430205 0.352468 0.823615 0.195448 0.187515 0.139256 0.350013 0.813212 0.532978 0.475971 0.290341 0.081527 0.672958 
0.544201 0.264917 0.504727 0.570842 0.369483 0.088906 0.926952 0.197600 0.824731 0.864494 0.047709 0.592930 0.669930 0.962939 0.984855 0.036363 0.180242 0.234034 0.831210 0.474965 0.771291 0.556943 0.760981 0.256221 0.453057 0.049906 0.372833 0.389527 0.338582 0.688255 0.675175 0.829355 0.635813 0.752226 0.592864 0.905961 0.417598 0.726312 0.139329 0.074736 0.066210 0.604704 0.279864 0.945532 
0.397049 0.791705 0.054783 0.804240 0.822425 0.053933 0.092797 0.073539 0.366879 0.352133 0.293863 0.805324 0.520665 0.136560 0.877776 0.499277 0.627184 0.716897 0.495950 0.568245 0.656867 0.862553 0.653246 0.624997 0.815108 0.309989 0.769460 0.261772 0.918352 0.902212 0.461873 0.744402 0.085867 0.111540 0.308262 0.710470 0.957100 0.212838 0.139022 0.389422 0.208821 0.891733 0.298744 0.936606 
0.412855 0.494176 0.036268 0.565782 0.572737 0.360317 0.629004 0.719068 0.461094 0.377441 0.892484 0.585391 0.263905 0.500810 0.761886 0.600117 0.386175 0.563646 0.172683 0.886872 0.356590 0.168617 0.926854 0.499719 0.561871 0.169214 0.173844 0.306077 0.650438 0.808019 0.885775 0.777703 0.590979 0.952543 0.223773 0.127544 0.272941 0.565567 0.012092 0.640051 0.183806 0.104015 0.455499 0.736611 
0.181606 0.321136 0.495257 0.857556 0.985135 0.083690 0.432565 0.082977 0.668899 0.193375 0.040303 0.510499 0.140986 0.007993 0.878609 0.215312 0.726862 0.628932 0.210238 0.600840 0.648824 0.227187 0.204077 0.864046 0.576732 0.612995 0.653684 0.063657 0.781999 0.055604 0.597245 0.846745 0.716390 0.570988 0.234900 0.398184 0.697493 0.854771 0.843721 0.945479 0.776391 0.540414 0.155416 0.750000 
0.255882 0.612883 0.302458 0.466643 0.660149 0.518769 0.046936 0.654881 0.443783 0.810400 0.947717 0.311218 0.578930 0.388059 0.032970 0.551575 0.681126 0.877357 0.943309 0.469017 0.958914 0.530414 0.119941 0.754472 0.959978 0.567576 0.792125 0.528137 0.977397 0.825106 0.716401 0.241423 0.685306 0.677922 0.175525 0.448560 0.076496 0.481289 0.073490 0.431337 0.687585 0.054961 0.793597 0.303957 
0.020077 0.007707 0.064463 0.781473 0.201265 0.819868 0.973480 0.395895 0.126039 0.990447 0.164769 0.114028 0.938591 0.225770 0.572794 0.230380 0.673262 0.879297 0.080980 0.650562 0.570364 0.642660 0.185678 0.193591 0.977084 0.247115 0.918622 0.307797 0.059070 0.567126 0.089492 0.025797 0.148007 0.632440 0.809248 0.990352 0.416945 0.313436 0.302121 0.596004 0.159902 0.228423 0.624031 0.252685 
0.925345 0.065586 0.704944 0.994615 0.089219 0.228825 0.645965 0.271880 0.241095 0.916208 0.492683 0.227836 0.686466 0.575035 0.882032 0.395267 0.472605 0.780422 0.599605 0.075457 0.172927 0.699543 0.155662 0.165919 0.482893 0.762769 0.435841 0.344748 0.204408 0.200289 0.846223 0.480332 0.823757 0.270175 0.519429 0.283388 0.987166 0.181439 0.123825 0.052672 0.952341 0.763392 0.678363 0.333003 
0.657099 0.920227 0.323122 0.545306 0.129509 0.605708 0.603295 0.525422 0.276432 0.463669 0.286193 0.053280 0.636372 0.960437 0.731784 0.700679 0.791169 0.624829 0.526034 0.752294 0.045328 0.511392 0.184919 0.544451 0.519188 0.037022 0.809484 0.631815 0.154050 0.940243 0.104909 0.118808 0.492317 0.860350 0.888963 0.591170 0.197221 0.245552 0.610971 0.111758 0.914425 0.144455 0.855640 0.725654 
0.934552 0.906273 0.785897 0.452963 0.985699 0.081925 0.713313 0.896980 0.265290 0.775436 0.896892 0.666782 0.947337 0.626224 0.168781 0.735371 0.299510 0.681254 0.931465 0.607007 0.952985 0.273332 0.376616 0.450429 0.833754 0.604839 0.456394 0.830804 0.621416 0.096243 0.595464 0.449360 0.030928 0.791673 0.265846 0.356970 0.350932 0.566185 0.401747 0.542471 0.039224 0.307861 0.323355 0.610086 
0.164394 0.829827 0.185218 0.860636 0.958962 0.038324 0.960656 0.730865 0.664459 0.111253 0.025061 0.540741 0.321621 0.990673 0.560714 0.019527 0.103584 0.088467 0.724281 0.890509 0.240530 0.738557 0.492565 0.719113 0.078903 0.455059 0.598972 0.452395 0.025061 0.323860 0.838778 0.733031 0.412004 0.483195 0.634566 0.515173 0.855216 0.659776 0.647605 0.749690 0.342839 0.908220 0.930464 0.393817 
0.923747 0.914573 0.025188 0.734799 0.873775 0.943546 0.865820 0.879974 0.076436 0.972955 0.326855 0.068985 0.737894 0.224203 0.574177 0.491136 0.430707 0.110422 0.210093 0.566136 0.368939 0.660027 0.584110 0.568870 0.020401 0.144759 0.833130 0.196470 0.845009 0.513034 0.583119 0.317285 0.000304 0.988399 0.179297 0.202750 0.746001 0.561772 0.069762 0.455899 0.985594 0.523702 0.643587 0.378531 
0.796561 0.676421 0.778913 0.361789 0.773016 0.460487 0.356026 0.660684 0.310362 0.965065 0.458303 0.186751 0.746881 0.028343 0.460451 0.313841 0.895228 0.346566 0.995635 0.247507 0.053550 0.296556 0.812816 0.137889 0.971980 0.051130 0.846291 0.358741 0.087793 0.713877 0.538496 0.171026 0.461021 0.325259 0.827296 0.761354 0.457086 0.666673 0.059100 0.036868 0.075646 0.047009 0.547960 0.069428 
0.576062 0.776597 0.422104 0.939905 0.573619 0.954452 0.350340 0.408304 0.389961 0.433708 0.753274 0.411196 0.576524 0.392296 0.494870 0.197080 0.582484 0.993119 0.110734 0.471987 0.542156 0.988634 0.351388 0.243721 0.339441 0.194079 0.680735 0.299416 0.973800 0.945119 0.781225 0.600875 0.885077 0.987800 0.232053 0.589241 0.663978 0.894867 0.926372 0.243154 0.233907 0.942675 0.348404 0.376074 
0.438319 0.692402 0.487390 0.676780 0.056404 0.809094 0.568246 0.309454 0.679327 0.058159 0.178912 0.688307 0.641339 0.933373 0.876696 0.896048 0.546029 0.220043 0.279317 0.926049 0.896662 0.104452 0.626179 0.240493 0.784453 0.053027 0.501331 0.099341 0.196149 0.881863 0.143975 0.487670 0.580562 0.629969 0.365932 0.634788 0.387898 0.655501 0.739989 0.801887 0.713848 0.470210 0.319719 0.356905 
0.257891 0.198130 0.251260 0.058364 0.806240 0.474365 0.852286 0.388311 0.257846 0.127522 0.847576 0.187091 0.555314 0.876309 0.182077 0.159114 0.586067 0.336797 0.461548 0.148854 0.090624 0.386302 0.940796 0.612485 0.620158 0.015490 0.307737 0.609716 0.849203 0.563549 0.648895 0.224039 0.675167 0.027750 0.225838 0.017988 0.596382 0.579596 0.347942 0.310550 0.991720 0.712521 0.518481 0.747059 
0.754296 0.452504 0.379638 0.918440 0.477340 0.826129 0.171096 0.825936 0.311849 0.076313 0.909450 0.774228 0.451385 0.772274 0.286162 0.345852 0.064993 0.729343 0.532819 0.238777 0.529127 0.390216 0.282496 0.190028 0.024379 0.121644 0.729528 0.900427 0.456214 0.574012 0.708149 0.561879 0.351052 0.275329 0.286309 0.512480 0.159159 0.557631 0.687348 0.586072 0.861263 0.223653 0.633802 0.999883 
0.227794 0.790648 0.840259 0.181450 0.443711 0.225153 0.636972 0.392132 0.886364 0.017685 0.125831 0.254900 0.231283 0.655780 0.671218 0.234670 0.284255 0.645828 0.477532 0.034518 0.913373 0.610119 0.742699 0.791733 0.398400 0.621926 0.203015 0.952153 0.920287 0.602191 0.382843 0.254030 0.309345 0.477517 0.399129 0.738905 0.524823 0.902812 0.151956 0.670565 0.917353 0.236435 0.042749 0.703344 
0.064224 0.002405 0.881163 0.464507 0.921345 0.940410 0.391412 0.454807 0.698552 0.477367 0.471865 0.362655 0.514521 0.929530 0.309982 0.347507 0.516039 0.077916 0.514091 0.791591 0.201284 0.854457 0.471074 0.196825 0.060864 0.849262 0.191349 0.817334 0.181616 0.154757 0.941651 0.994011 0.732491 0.364027 0.238201 0.236194 0.167213 0.023930 0.177889 0.474588 0.093621 0.820055 0.211789 0.919585 
0.769961 0.553950 0.247209 0.358395 0.264955 0.302879 0.418203 0.631781 0.729142 0.173069 0.197554 0.867076 0.046239 0.003124 0.891723 0.582812 0.946942 0.902138 0.828108 0.694525 0.403975 0.694433 0.351691 0.269233 0.308183 0.929890 0.532202 0.037189 0.114949 0.117223 0.042236 0.540756 0.870018 0.179257 0.715873 0.286688 0.973094 0.573891 0.894818 0.742821 0.676249 0.737119 0.173462 0.628615 
0.675608 0.433422 0.701783 0.476563 0.158036 0.917558 0.827040 0.669118 0.876751 0.624695 0.492710 0.948669 0.201981 0.366420 0.557921 0.119156 0.979370 0.342568 0.998939 0.638407 0.234010 0.024899 0.767377 0.620331 0.248474 0.225703 0.543579 0.450534 0.188595 0.691679 0.620240 0.705747 0.105509 0.158018 0.596301 0.448831 0.448264 0.174868 0.460107 0.210356 0.006554 0.917700 0.834414 0.538448 
0.718203 0.060078 0.274880 0.020541 0.029836 0.313532 0.927198 0.203449 0.788750 0.637362 0.972478 0.239697 0.261375 0.576912 0.529697 0.884333 0.585988 0.520464 0.280806 0.346989 0.412806 0.879041 0.275989 0.800364 0.745255 0.198284 0.274276 0.435168 0.257178 0.662156 0.678125 0.755483 0.213531 0.934757 0.571869 0.560929 0.131981 0.437200 0.188350 0.408130 0.730502 0.758860 0.608702 0.583190 
0.645163 0.442875 0.448522 0.167651 0.240854 0.754214 0.710031 0.240769 0.884306 0.425093 0.122759 0.821827 0.303589 0.365267 0.574728 0.752800 0.583713 0.599616 0.062338 0.613613 0.116652 0.374873 0.538034 0.123960 0.467449 0.801037 0.986914 0.024074 0.502926 0.431851 0.028991 0.668637 0.033191 0.242441 0.778362 0.686180 0.103207 0.205135 0.948807 0.901276 0.218888 0.800415 0.552475 0.226830 
0.415648 0.838609 0.098716 0.777935 0.810715 0.353125 0.624833 0.680408 0.183794 0.562960 0.493968 0.512526 0.345693 0.289341 0.864608 0.239579 0.935846 0.820052 0.898492 0.233331 0.016611 0.479998 0.322663 0.530610 0.055532 0.535676 0.319209 0.929607 0.382617 0.216256 0.212573 0.897829 0.678914 0.689913 0.104862 0.347508 0.593932 0.107228 0.792689 0.955107 0.047583 0.465163 0.393110 0.770115 
0.388556 0.615111 0.306634 0.519991 0.058614 0.222343 0.595737 0.661474 0.305428 0.684711 0.289812 0.464496 0.353723 0.263260 0.232833 0.762768 0.777735 0.628615 0.115327 0.363448 0.444000 0.430491 0.976786 0.196496 0.972868 0.289168 0.254071 0.547730 0.769552 0.821017 0.263427 0.885207 0.445916 0.041835 0.062187 0.348392 0.734201 0.894220 0.204494 0.655901 0.862714 0.175578 0.489852 0.445605 
0.817480 0.740104 0.964171 0.699383 0.885265 0.003427 0.639135 0.598192 0.888828 0.649502 0.634844 0.385997 0.873177 0.735392 0.537233 0.015152 0.391680 0.562803 0.267012 0.236631 0.547741 0.403422 0.598548 0.843347 0.181697 0.682681 0.907973 0.714859 0.456812 0.056917 0.570405 0.410099 0.117821 0.910621 0.328460 0.688818 0.970456 0.465673 0.674911 0.602328 0.794622 0.419495 0.345680 0.543391 
0.317080 0.936165 0.426325 0.688898 0.377826 0.999617 0.187439 0.360671 0.014306 0.995336 0.844852 0.710450 0.574357 0.700277 0.129367 0.594818 0.170490 0.152248 0.994741 0.758857 0.591607 0.530856 0.883059 0.615095 0.225800 0.855090 0.442817 0.216919 0.219666 0.662394 0.234963 0.983257 0.073528 0.500920 0.692183 0.282879 0.776691 0.795861 0.783517 0.154448 0.296262 0.514859 0.068959 0.771780 
0.816369 0.326116 0.924850 0.785693 0.201946 0.423940 0.979906 0.544052 0.426088 0.761338 0.352014 0.198359 0.290899 0.507694 0.434276 0.088903 0.769744 0.512664 0.318479 0.274761 0.653465 0.879145 0.058273 0.879149 0.512627 0.968725 0.812379 0.266572 0.755931 0.931569 0.564932 0.568658 0.580699 0.035245 0.057891 0.894647 0.954590 0.854434 0.460766 0.390478 0.795201 0.005095 0.346199 0.443303 
0.790463 0.743945 0.629989 0.349238 0.311909 0.654486 0.451948 0.298890 0.259085 0.954892 0.353494 0.617168 0.837009 0.300727 0.589281 0.327847 0.465718 0.005631 0.376802 0.857684 0.038086 0.652879 0.073686 0.980887 0.209137 0.787625 0.553258 0.846329 0.208421 0.391087 0.956521 0.271438 0.724338 0.552777 0.564850 0.552013 0.238076 0.244534 0.801917 0.648471 0.907974 0.349236 0.912351 0.632797 
0.853697 0.872615 0.707847 0.205169 0.106087 0.731626 0.426507 0.274686 0.487332 0.522887 0.581911 0.777225 0.809273 0.969974 0.021903 0.351915 0.662344 0.582430 0.556898 0.597230 0.790028 0.322425 0.643681 0.831266 0.127540 0.943808 0.759046 0.520498 0.470130 0.798134 0.733983 0.291981 0.669981 0.550178 0.220972 0.322914 0.374406 0.093965 0.442144 0.733998 0.245013 0.239093 0.299380 0.750454 
0.501715 0.433543 0.556833 0.663964 0.219059 0.740788 0.697852 0.800372 0.162928 0.362052 0.214205 0.409645 0.787245 0.636956 0.484926 0.084877 0.920460 0.996871 0.106635 0.379270 0.825996 0.614012 0.282672 0.358993 0.354658 0.947390 0.724370 0.366743 0.179817 0.421804 0.669652 0.009754 0.042684 0.010959 0.490926 0.875117 0.749152 0.984688 0.891616 0.006106 0.470655 0.475387 0.151844 0.628291 
0.638733 0.516808 0.390009 0.649707 0.338037 0.279725 0.033502 0.887879 0.483011 0.137634 0.711911 0.135679 0.005721 0.591880 0.959542 0.346994 0.461514 0.246752 0.798215 0.565550 0.516111 0.265965 0.978067 0.186409 0.145462 0.794458 0.094597 0.198034 0.155186 0.801236 0.937916 0.850783 0.640951 0.544617 0.328822 0.792250 0.656393 0.264051 0.799432 0.024148 0.425024 0.644207 0.552268 0.221947 
0.952726 0.648610 0.461634 0.944103 0.644956 0.146837 0.348006 0.664382 0.406712 0.223265 0.354460 0.584540 0.398303 0.066371 0.477048 0.796669 0.605215 0.513571 0.935969 0.200506 0.514421 0.553906 0.567725 0.003966 0.050307 0.335477 0.291327 0.933950 0.838491 0.426709 0.522974 0.282293 0.248025 0.366645 0.109550 0.287632 0.703702 0.895192 0.770125 0.549062 0.192673 0.191768 0.275311 0.693559 
0.442953 0.470773 0.908272 0.602514 0.614843 0.258438 0.302435 0.606183 0.482815 0.636945 0.383723 0.580786 0.130489 0.085447 0.151857 0.395127 0.564251 0.190567 0.859826 0.483367 0.027801 0.271512 0.025436 0.627635 0.604341 0.065145 0.032752 0.320698 0.143187 0.026392 0.246154 0.153432 0.366448 0.338501 0.990157 0.892751 0.082728 0.913827 0.998925 0.911821 0.595977 0.290644 0.401190 0.508359 
0.059895 0.183232 0.684095 0.540157 0.322329 0.555829 0.215889 0.032864 0.725133 0.911023 0.586050 0.378399 0.537146 0.104347 0.814334 0.344917 0.328000 0.713867 0.192532 0.240071 0.542785 0.413061 0.336323 0.561430 0.548266 0.892762 0.507266 0.033583 0.254141 0.083418 0.689442 0.141694 0.909773 0.481628 0.026382 0.057073 0.471108 0.378568 0.385541 0.828665 0.012074 0.498939 0.594235 0.824605 
0.867803 0.226608 0.121528 0.595955 0.081547 0.951611 0.922388 0.151999 0.511683 0.771200 0.231280 0.314432 0.523990 0.861634 0.159807 0.801443 0.538931 0.563413 0.146422 0.632654 0.130016 0.139733 0.851048 0.961278 0.430414 0.079864 0.733651 0.184675 0.350378 0.610889 0.638914 0.648837 0.523044 0.294767 0.418507 0.197240 0.188573 0.268581 0.202899 0.915309 0.029949 0.907451 0.800453 0.550485 
0.634149 0.413036 0.375940 0.283247 0.508494 0.414292 0.538364 0.697101 0.033646 0.204179 0.315328 0.216782 0.156755 0.769451 0.550943 0.170973 0.379659 0.706137 0.442383 0.688177 0.699225 0.743026 0.424925 0.559170 0.667618 0.327714 0.658295 0.981732 0.471137 0.074308 0.189265 0.059614 0.246684 0.104645 0.723743 0.786403 0.275569 0.369353 0.151039 0.846851 0.164301 0.507280 0.099166 0.121384 
0.354598 0.015154 0.847031 0.469639 0.556292 0.087463 0.891180 0.918712 0.639400 0.778566 0.414289 0.866310 0.142774 0.444249 0.922761 0.914242 0.969496 0.832434 0.790102 0.024622 0.253852 0.886682 0.318605 0.190769 0.594225 0.647817 0.840627 0.692505 0.003528 0.688557 0.492822 0.019833 0.337806 0.444531 0.906321 0.303412 0.923595 0.789865 0.338021 0.271911 0.699222 0.028122 0.520350 0.847275 
0.997882 0.749047 0.281192 0.605566 0.745439 0.283052 0.179288 0.529947 0.487531 0.327886 0.994051 0.092504 0.659356 0.526355 0.969697 0.656014 0.140407 0.277324 0.947800 0.790787 0.971693 0.033867 0.236730 0.087758 0.575880 0.515070 0.218960 0.274897 0.656473 0.594946 0.212316 0.736050 0.065351 0.898927 0.305361 0.261892 0.335793 0.745065 0.040985 0.481897 0.701355 0.065155 0.000110 0.523667 
0.223610 0.064096 0.445029 0.756449 0.933248 0.342499 0.403576 0.890438 0.810825 0.820052 0.181457 0.647134 0.981120 0.925104 0.697964 0.781727 0.115697 0.247976 0.096413 0.418443 0.094127 0.749347 0.826201 0.856407 0.605092 0.197768 0.168747 0.472453 0.626432 0.535551 0.554907 0.315929 0.744730 0.395199 0.679901 0.632315 0.377225 0.127644 0.749850 0.535592 0.901994 0.070998 0.614235 0.105806 
0.655698 0.431770 0.325398 0.345640 0.006929 0.571786 0.780051 0.061583 0.136344 0.404498 0.106338 0.185180 0.506856 0.611688 0.815953 0.988791 0.763044 0.292135 0.889725 0.149808 0.744234 0.926779 0.901516 0.152883 0.654515 0.689500 0.207061 0.072459 0.074003 0.263737 0.027187 0.500171 0.666196 0.154554 0.501613 0.093572 0.156822 0.646924 0.344173 0.214544 0.997422 0.637692 0.854207 0.242074 
0.605347 0.538806 0.128918 0.939239 0.166648 0.622626 0.049322 0.428451 0.197073 0.842647 0.124629 0.745544 0.325187 0.683267 0.814232 0.206872 0.676564 0.157686 0.571906 0.107403 0.251086 0.588212 0.481910 0.179248 0.286982 0.615633 0.046347 0.383739 0.123827 0.173080 0.954416 0.523082 0.132344 0.863680 0.602803 0.091159 0.177176 0.090581 0.149708 0.490803 0.351610 0.754229 0.836950 0.958592 
0.384910 0.605873 0.642618 0.138397 0.915544 0.890845 0.976515 0.309014 0.892254 0.802295 0.897616 0.505365 0.597798 0.668005 0.295898 0.450471 0.622492 0.677000 0.825541 0.271701 0.859484 0.211788 0.509749 0.348811 0.638575 0.650696 0.178033 0.844949 0.384767 0.666416 0.634436 0.631682 0.748726 0.921444 0.646667 0.510250 0.763155 0.823254 0.643174 0.163488 0.516221 0.905271 0.002607 0.574702
[truncated: 3,570,222 more chars]
