# Supplementary material for: Constructing network topologies for multiple signal-encoding functions
Source: BMC Syst Biol. 2019 Jan 11;13:6. doi: 10.1186/s12918-018-0676-5 (PMC6330498; doi:10.1186/s12918-018-0676-5)
Supplement: Supplementary file 3 — The original codes used in our computation for one-node merging of functional modules. (ZIP 1608 kb) [file 12918_2018_676_MOESM3_ESM.zip › main.cpp]

# include "head.h"

#define GSL_DLL     //Li:ÓÃ¶¨ÒåºêµÄ·½Ê½, ±ÜÃâÖØÐÂ¶¨Òå

#pragma comment(lib,"libgsl.lib")   //Li: ¿ÉÒÔ°ïÎÒÃÇÁ¬ÈëÒ»¸ö¿âÎÄ¼þ¡£gsl°²×°¼°ÅäÖÃËù±ØÐëµÄ2¸ölibÎÄ¼þ:libgsl.lib¼°libgslcblas.libÎÄ¼þ
#pragma comment(lib, "libgslcblas.lib")

double INPT[2];
int J[NodeN][NodeN];
double Vz[NodeN][NodeN];
double Kz[NodeN][NodeN];
double Vb[NodeN];
double Kb[NodeN];
double VI[2];
double KI[2];

double Vzp[Full][NodeN][NodeN]; //Ïà»¥×÷ÓÃ£»
double Kzp[Full][NodeN][NodeN]; 
double Vbp[Full][NodeN]; //»·¾³ÖÐµÄ»ù±¾×÷ÓÃ£»
double Kbp[Full][NodeN];
double VIp[Full][2]; //À´×ÔÊäÈë½ÚµãµÄ×÷ÓÃ£»
double KIp[Full][2];
double tb[max_step];
double yb[max_step][NodeN];

int main()
{
	sample();
	for ( int i = 0; i < NodeN; i ++ )
	{
		for ( int j = 0; j < NodeN; j ++ )
			J[ i ][ j ] = 0;
	}

	J[ 0 ][ 2 ] = 1;
	J[ 1 ][ 3 ] = 1;
	J[ 2 ][ 3 ] = 1;
	J[ 3 ][ 0 ] = -1;

	 action( 6398 );

	return 0;
}

//int main ( int argc, char * argv [ ] )
//{									 
//	int a = atoi( argv[ 1 ] );  // min(a) = 0; max(b) = ÈÎÎñ¸öÊý£» 
//	int b = atoi( argv[ 2 ] ); 
//	if ( b >6395 )
//		b = 6395;
//	int tmp;
//
//	FILE *fp;
//	fp = fopen("two_combination_task.txt", "r");   
//	assert( fp );
//
//	sample();  // ²ÉÑù£»
//
//	for ( int i = 0; i < b; i ++)
//	{
//		if (i >= a)
//		{
//			for ( int x = 0; x < NodeN; x ++ )
//			{
//				for ( int y = 0; y < NodeN; y ++ )
//				{
//					fscanf(fp, "%d", & tmp);
//					J[ y ][ x ] = tmp;
//				}
//			}
//			action( i );
//		}
//		else
//		{
//			for ( int j = 0; j < 16; j ++)
//				fscanf( fp, "%d", & tmp );
//		}
//	}
//	fclose( fp );
//	return 0;
//}
