# Supplementary material for: Constructing network topologies for multiple signal-encoding functions
Source: BMC Syst Biol. 2019 Jan 11;13:6. doi: 10.1186/s12918-018-0676-5 (PMC6330498; doi:10.1186/s12918-018-0676-5)
Supplement: Supplementary file 3 — The original codes used in our computation for one-node merging of functional modules. (ZIP 1608 kb) [file 12918_2018_676_MOESM3_ESM.zip › ode.cpp]

#include "head.h"

double FN( int c, double x, double K )
{
	if ( c == 0 )
		return 0;
	else
		return (0.5*(c+1) - c*x)/K;
}


int func_Li( double t, const double y[], double f[], void *paras )
{      
	double fp;
	double BE = 0.5;
	for ( int i = 0; i < NodeN; i ++ )     //Li: the equation of the ith node.                                       
	{
		fp = 0;
		for ( int j = 0; j < NodeN; j ++ )
			fp = fp + J[ j ][ i ] * Vz[ j ][ i ] * y[ j ] * FN(J[ j ][ i ], y[ i ], Kz[ j ][ i ]) / (1 + FN(J[ j ][ 0 ],y[ 0 ],Kz[ j ][ 0 ]) 
			+ FN(J[ j ][ 1 ],y[ 1 ],Kz[ j ][ 1 ]) + FN(J[ j ][ 2 ],y[ 2 ],Kz[ j ][ 2 ]) + FN(J[ j ][ 3 ],y[ 3 ],Kz[ j ][ 3 ]) );

		f[ i ] = fp;

		if ( i != 0 && i != 1 && J[ 0 ][ i ] != 1 && J[ 1 ][ i ] != 1 && J[ 2 ][ i ] != 1 && J[ 3 ][ i ] != 1 )   //À´×Ô»·¾³ÖÐ¼¤»î×÷ÓÃ£»
			f[ i ] += Vb[ i ] * BE * ( 1 -  y[ i ] ) / ( 1 - y[ i ] + Kb[ i ] );

		if ( J[ 0 ][ i ] != -1 && J[ 1 ][ i ] != -1 && J[ 2 ][ i ] != -1 && J[ 3 ][ i ] != -1 ) 
			f[ i ] += - Vb[ i ] * BE * y[ i ] / ( y[ i ] + Kb[ i ] );  //À´×Ô»·¾³ÖÐÒÖÖÆ×÷ÓÃ£»

	}		 //Li: iÑ­»·½áÊø

	f[ 0 ] = f[ 0 ] + VI[ 0 ] * INPT[ 0 ] * ( 1 -  y[ 0 ] ) / ( 1 - y[ 0 ] + KI[ 0 ] );
	f[ 1 ] = f[ 1 ] + VI[ 1 ] * INPT[ 1 ] * ( 1 -  y[ 1 ] ) / ( 1 - y[ 1 ] + KI[ 1 ] );

	return GSL_SUCCESS;
}

int jac( double t, const double y[], double *dfdy, double dfdt[], void *params ) 
{
	double tmp[ NodeN ][ NodeN ] = { 0 };
	double fm, fz;
	double BE = 0.5;
	for ( int i = 0; i < NodeN; i ++ )
	{
		for ( int j = 0; j < NodeN; j ++ )
		{
			fz = FN(J[ j ][ i ], y[ i ], Kz[ j ][ i ]);
			fm = 1 + FN(J[ j ][ 0 ],y[ 0 ],Kz[ j ][ 0 ]) + FN(J[ j ][ 1 ],y[ 1 ],Kz[ j ][ 1 ]) + FN(J[ j ][ 2 ],y[ 2 ],Kz[ j ][ 2 ]) 
			+ FN(J[ j ][ 3 ],y[ 3 ],Kz[ j ][ 3 ]);
			if ( J[ j ][ i ] != 0 )
			{
				tmp[ i ][ j ] += J[ j ][ i ] * Vz[ j ][ i ] * fz / fm;
				tmp[ i ][ i ] += J[ j ][ i ] * Vz[ j ][ i ] * y[ j ] * J[ j ][ i ] * ( -1) / Kz[ j ][ i ] *( fm - fz) / pow(fm, 2);
				for ( int k = 0; k < NodeN; k ++ )
				{
					if ( J[ j ][ k ] != 0 && k != i ) // k ÓëiÍ¬Ê±¾ºÕùÃ¸j£»
						tmp[ i ][ k ] += J[ j ][ i ] * Vz[ j ][ i ] * y[ j ] * J[ j ][ k ] / Kz[ j ][ k ] * fz / pow(fm, 2);
				}
			}
		}

		if ( i !=0 && i != 1 && J[ 0 ][ i ] != 1 && J[ 1 ][ i ] != 1 && J[ 2 ][ i ] != 1 && J[ 3 ][ i ] != 1)
			tmp[ i ][ i ] +=  - Vb[ i ] * BE * Kb[ i ] / pow( 1 - y[ i ] + Kb[ i ], 2 );

		if ( J[ 0 ][ i ] != -1 && J[ 1 ][ i ] != -1 && J[ 2 ][ i ] != -1 && J[ 3 ][ i ] != -1)
			tmp[ i ][ i ] += - Vb[ i ] * BE * Kb[ i ] / pow( y[ i ] + Kb[ i ], 2 );

	}
	tmp[ 0 ][ 0 ] -= INPT[ 0 ] * VI[ 0 ] * KI[ 0 ] / pow( 1 - y[ 0 ] + KI[ 0 ], 2 );
	tmp[ 1 ][ 1 ] -= INPT[ 1 ] * VI[ 1 ] * KI[ 1 ] / pow( 1 - y[ 1 ] + KI[ 1 ], 2 );

	gsl_matrix_view dfdy_mat = gsl_matrix_view_array(dfdy, NodeN, NodeN);
	gsl_matrix *m = &dfdy_mat.matrix;

	for ( int i = 0; i < NodeN; i ++ )
		for ( int j = 0; j < NodeN; j ++ )
			gsl_matrix_set( m, i, j, tmp[ i ][ j ] );

	return GSL_SUCCESS;
}
