# Supplementary material for: Constructing network topologies for multiple signal-encoding functions
Source: BMC Syst Biol. 2019 Jan 11;13:6. doi: 10.1186/s12918-018-0676-5 (PMC6330498; doi:10.1186/s12918-018-0676-5)
Supplement: Supplementary file 3 — The original codes used in our computation for one-node merging of functional modules. (ZIP 1608 kb) [file 12918_2018_676_MOESM3_ESM.zip › showparas.cpp]

# include "head.h"
void showparas( )
{
    printf("Topo:\n");
	for (int i = 0; i<4; i++)
		printf( "%d  %d  %d %d\n", J[i][0], J[i][1], J[i][2], J[i][3]);

	printf("Vz:\n");
	for (int i = 0; i<4; i++)
		printf( "%.4f  %.4f  %.4f %.4f\n", Vz[i][0], Vz[i][1], Vz[i][2], Vz[i][3]);

	printf("Kz:\n");
	for (int i = 0; i<4; i++)
		printf(  "%.4f  %.4f  %.4f %.4f\n", Kz[i][0], Kz[i][1], Kz[i][2], Kz[i][3] );

	printf("Vb:\n");
	printf("%.4f  %.4f  %.4f %.4f\n", Vb[0], Vb[1], Vb[2], Vb[3]);

	printf("Kb[0]:\n");
	printf("%.4f  %.4f  %.4f %.4f\n", Kb[0], Kb[1], Kb[2], Kb[3]);

	printf("VI:\n");
	printf("%.4f  %.4f\n", VI[0], VI[1]);

	printf("KI:\n");
	printf("%.4f  %.4f\n", KI[0], KI[1]);
	
}
