# Supplementary material for: Constructing network topologies for multiple signal-encoding functions
Source: BMC Syst Biol. 2019 Jan 11;13:6. doi: 10.1186/s12918-018-0676-5 (PMC6330498; doi:10.1186/s12918-018-0676-5)
Supplement: Supplementary file 3 — The original codes used in our computation for one-node merging of functional modules. (ZIP 1608 kb) [file 12918_2018_676_MOESM3_ESM.zip › subfun_test.cpp]

#include "head.h"	
int subfun0( double *y0 )
{
	double y[NodeN];
	double tmax = 5000;
	double tstart = 0;
	double inc = 200;
	double tend = tstart + inc;
	double h = 1e-6;
	int check, counter = 0, flag = 0;

	for ( int j = 0; j < NodeN; j ++ )	// initial condition for calculation
		y[ j ] = 0.1;
	//FILE * ft;
	//ft = fopen( "trace0.txt","a+" );

	while (flag == 0 && tend <= tmax && counter < max_step)
	{
		check = solver( y, &h, tstart, tend, max_step, &counter, tb, yb);
		//for (int j = 0; j < counter; j ++ )
		//	fprintf(ft,"%.4f\t %.4f\t %.4f\t %.4f\t %.4f\t %.4f\t%.4f\n", tb[j], yb[j][0], yb[j][1], yb[j][2], yb[j][3], yb[j][4], yb[j][5], yb[j][6] );
		//printf("INPT = %.1f %.1f %.1f, check = %d, tstart = %.1f, tend %.1f, counter = %d\n", INPT[0], INPT[1], INPT[2], check, tstart,tend,counter);
		if ( check == 1 || counter == max_step)  //To solve the ode and refresh y, h, tb, yb; 0Ê§°Ü£»1³É¹¦£»-1´ïµ½²½ÊýÉÏÏÞ£»
		{
			if ( judge_steady( yb, counter) == 1)  // ÅÐ¶ÏÊÇ·ñ´ïµ½ÎÈÌ¬£»
			{
				flag = 1;
				for ( int k = 0; k < NodeN; k ++)
					y0[ k ] = yb[ counter - 1][ k ];
			}
		}
		else
			break;  // if £¨solver£©ÅÐ¶Ï½áÊø£»

		tstart = tend;
		tend += inc;

	} // "while" of ode is over.
	//fclose(ft);
	return flag;
}

int subfun1( double *y0, double *amp, double *per )
{
	double y[NodeN];
	double tmax = 5000;
	double tstart = 0;
	double inc = 300;
	double tend = tstart + inc;
	double h = 1e-6;
	int check, counter = 0, flag = 0;
	double period = *per;
	double amplitude = *amp;

	for (int k =0; k < NodeN; k ++)  //¸üÐÂ³õÊ¼Ìõ¼þ£»
		y[ k ] = y0[ k ];

	while (flag == 0 && tend <= tmax && counter < max_step)
	{
		check = solver( y, &h, tstart, tend, max_step, &counter, tb, yb);
		//printf("INPT = %.1f %.1f %.1f, check = %d, tstart = %.1f, tend %.1f, counter = %d\n", INPT[0], INPT[1], INPT[2], check, tstart,tend,counter);
		if ( check == 1 || counter == max_step)  //To solve the ode and refresh y, h, tb, yb; 0Ê§°Ü£»1³É¹¦£»-1´ïµ½²½ÊýÉÏÏÞ£»
		{	
			if ( judge_osc(tb, yb, counter, &period, &amplitude) == 1 )
				flag = 1;
			else
			{
				if  ( judge_steady(yb, counter ) == 1)
					break;
			}
		} // if (solver ==1)½áÊø£»
		else
			break;  // if £¨solver);

		tstart = tend;
		tend += inc;
	} // "while" of ode is over.

	/*printf("oscillation : flag = %d, period = %.2f, amp = %.2f\n", flag, period, amplitude);*/
	*amp = amplitude;
	*per = period;
	return flag;

}


int subfun2( double *y0, double *amp, double *step ) // ÅÐ¶ÏÊÇ·ñÊµÏÖadaptation
{
	double y[NodeN];
	double tmax = 5000;
	double tstart = 0;
	double inc = 200;
	double tend = tstart + inc;
	double h = 1e-6;
	double ypeak[2] = {0};
	int check, counter = 0, pnum = 0, flag = 0;
	double period, amplitude;

	for (int k =0; k < NodeN; k ++)  //¸üÐÂ³õÊ¼Ìõ¼þ£»
		y[ k ] = y0[ k ];

	while (flag == 0 && tend <= tmax && counter < max_step )   
	{
		check = solver( y, &h, tstart, tend, max_step, &counter, tb, yb);
		//printf("INPT = %.1f %.1f %.1f, check = %d, tstart = %.1f, tend %.1f, counter = %d\n", INPT[0], INPT[1], INPT[2], check, tstart,tend,counter);
		if ( check == 1 || counter == max_step )  //To solve the ode and refresh y, h, tb, yb; 0Ê§°Ü£»1³É¹¦£»-1´ïµ½²½ÊýÉÏÏÞ£»
		{	
			findpeak(yb, counter, &pnum, ypeak); //Ö»È¡Ç°Á½¸ö·åÖµ

			if ( judge_steady( yb, counter ) == 1)   // ÅÐ¶ÏÊÇ·ñÄÜÎ¬³Ösub1£»
			{
				*amp = ypeak[ 0 ] - y0[ NodeN - 1 ];
				*step = fabs( yb[ counter - 1][ NodeN - 1 ] - y0[ NodeN - 1 ] );	
				if ( *amp > 0.1 && *step < 0.1 && *amp/ *step > 5 && ypeak[ 1 ] < ypeak[ 0 ] *0.5 ) // renew!!!
					flag = 1;
				else
					break;
			}// if judge
			else
				if ( judge_osc(tb, yb, counter, &period, &amplitude) == 1)
					break;
		} // if (check ==1)£»
		else
			break;  // check!=1£»

		tstart = tend;
		tend += inc;
	} // "while" of ode is over.  
	//fclose(ft);

	/*printf("input = %.1f, adapt = %d\n", INPT[1], flag);*/
	return flag;

}
