# Supplementary material for: Constructing network topologies for multiple signal-encoding functions
Source: BMC Syst Biol. 2019 Jan 11;13:6. doi: 10.1186/s12918-018-0676-5 (PMC6330498; doi:10.1186/s12918-018-0676-5)
Supplement: Supplementary file 3 — The original codes used in our computation for one-node merging of functional modules. (ZIP 1608 kb) [file 12918_2018_676_MOESM3_ESM.zip › two_combination_task.txt]

0	0	-1	0	0	0	-1	0	0	1	-1	-1	-1	1	-1	-1
0	0	-1	0	0	1	-1	0	0	1	-1	-1	-1	1	0	-1
0	0	-1	0	0	0	-1	-1	0	1	-1	-1	-1	1	-1	-1
0	0	-1	0	0	-1	-1	0	0	1	-1	-1	-1	1	-1	-1
0	0	-1	0	0	1	-1	0	0	1	-1	-1	-1	1	-1	-1
0	0	-1	0	0	0	0	0	0	1	-1	-1	-1	1	-1	-1
0	0	-1	0	0	1	0	0	0	1	-1	-1	-1	1	-1	-1
0	0	-1	0	0	0	-1	0	0	1	-1	-1	-1	1	0	-1
0	0	-1	0	0	0	-1	1	0	1	-1	-1	-1	1	-1	-1
0	0	-1	0	0	0	0	1	0	1	-1	-1	-1	1	-1	-1
0	0	-1	0	0	1	0	1	0	1	-1	-1	-1	1	-1	-1
0	0	-1	0	0	0	0	0	0	1	0	-1	-1	1	-1	-1
0	0	-1	0	0	0	-1	0	0	1	0	-1	-1	1	0	-1
0	0	-1	0	0	0	1	0	0	-1	0	-1	-1	0	1	-1
0	0	-1	0	0	0	1	0	0	0	0	-1	-1	0	1	-1
0	0	0	-1	0	0	-1	0	-1	1	-1	0	0	1	-1	-1
0	0	0	-1	0	1	-1	0	-1	1	-1	0	0	1	-1	-1
0	0	0	-1	0	0	-1	0	-1	0	-1	1	0	1	-1	-1
0	0	0	-1	0	0	0	0	-1	0	-1	1	0	1	-1	-1
0	0	0	-1	0	1	0	0	-1	0	-1	1	0	1	-1	-1
0	0	0	-1	0	-1	-1	0	-1	0	0	1	0	1	-1	-1
0	0	0	-1	0	0	-1	0	-1	0	0	1	0	1	-1	-1
0	0	0	-1	0	1	-1	0	-1	0	0	1	0	1	-1	-1
0	0	0	-1	0	1	-1	0	-1	0	-1	1	0	1	-1	-1
0	0	0	-1	0	0	0	1	-1	0	-1	1	0	1	-1	-1
0	0	0	-1	0	0	-1	-1	-1	1	-1	0	0	1	-1	-1
0	0	0	-1	0	-1	-1	0	-1	1	-1	0	0	1	-1	-1
0	0	0	-1	0	0	0	0	-1	1	-1	0	0	1	-1	-1
0	0	0	-1	0	1	0	0	-1	1	-1	0	0	1	-1	-1
0	0	0	-1	0	0	-1	1	-1	1	-1	0	0	1	-1	-1
0	0	0	-1	0	0	0	1	-1	1	-1	0	0	1	-1	-1
0	0	0	-1	0	1	0	1	-1	1	-1	0	0	1	-1	-1
0	0	0	-1	0	0	-1	-1	-1	0	-1	1	0	1	-1	-1
0	0	0	-1	0	-1	-1	-1	-1	0	0	1	0	1	-1	-1
0	0	0	-1	0	0	-1	-1	-1	0	0	1	0	1	-1	-1
0	0	0	-1	0	1	-1	-1	-1	0	0	1	0	1	-1	-1
0	0	0	-1	0	0	-1	-1	-1	-1	-1	1	0	1	-1	-1
0	0	0	-1	0	-1	-1	-1	-1	0	-1	1	0	1	-1	-1
0	0	0	-1	0	1	-1	-1	-1	0	-1	1	0	1	-1	-1
0	0	0	-1	0	0	-1	-1	-1	1	-1	1	0	1	-1	-1
0	0	0	-1	0	0	-1	0	-1	-1	-1	1	0	1	-1	-1
0	0	0	-1	0	-1	-1	0	-1	0	-1	1	0	1	-1	-1
0	0	0	-1	0	0	-1	0	-1	1	-1	1	0	1	-1	-1
0	0	0	-1	0	-1	-1	0	-1	-1	-1	1	0	1	-1	-1
0	0	0	-1	0	1	-1	0	-1	-1	-1	1	0	1	-1	-1
0	0	0	-1	0	-1	-1	0	-1	1	-1	1	0	1	-1	-1
0	0	0	-1	0	1	-1	0	-1	1	-1	1	0	1	-1	-1
0	0	0	-1	0	0	-1	1	-1	0	-1	1	0	1	-1	-1
0	0	0	-1	0	-1	0	1	-1	0	-1	1	0	1	-1	-1
0	0	0	-1	0	1	0	1	-1	0	-1	1	0	1	-1	-1
0	0	0	-1	0	0	0	1	-1	0	0	1	0	1	-1	-1
0	0	0	-1	0	0	-1	1	-1	-1	-1	1	0	1	-1	-1
0	0	0	-1	0	-1	-1	1	-1	0	-1	1	0	1	-1	-1
0	0	0	-1	0	1	-1	1	-1	0	-1	1	0	1	-1	-1
0	0	0	-1	0	0	-1	1	-1	1	-1	1	0	1	-1	-1
0	0	0	-1	0	0	0	0	-1	0	0	1	0	1	-1	-1
0	0	0	-1	0	0	0	0	-1	1	0	0	0	1	-1	-1
0	0	0	-1	0	0	-1	0	-1	1	0	0	0	1	-1	-1
0	0	0	-1	0	0	-1	0	-1	0	0	1	0	0	-1	-1
0	0	-1	0	0	0	-1	0	0	1	-1	1	1	1	-1	-1
0	0	-1	0	0	1	-1	0	0	1	-1	1	1	1	-1	-1
0	0	-1	0	0	0	-1	0	0	0	-1	1	1	1	-1	-1
0	0	-1	0	0	0	0	0	0	0	-1	1	1	1	-1	-1
0	0	-1	0	0	1	0	0	0	0	-1	1	1	1	-1	-1
0	0	-1	0	0	-1	-1	0	0	0	0	1	1	1	-1	-1
0	0	-1	0	0	0	-1	0	0	0	0	1	1	1	-1	-1
0	0	-1	0	0	1	-1	0	0	0	0	1	1	1	-1	-1
0	0	-1	0	0	1	-1	0	0	0	-1	1	1	1	-1	-1
0	0	-1	0	0	0	0	1	0	0	-1	1	1	1	-1	-1
0	0	-1	0	0	0	-1	-1	0	1	-1	1	1	1	-1	-1
0	0	-1	0	0	-1	-1	0	0	1	-1	1	1	1	-1	-1
0	0	-1	0	0	0	0	0	0	1	-1	1	1	1	-1	-1
0	0	-1	0	0	1	0	0	0	1	-1	1	1	1	-1	-1
0	0	-1	0	0	0	-1	1	0	1	-1	1	1	1	-1	-1
0	0	-1	0	0	0	0	1	0	1	-1	1	1	1	-1	-1
0	0	-1	0	0	1	0	1	0	1	-1	1	1	1	-1	-1
0	0	-1	0	0	0	-1	-1	0	0	-1	1	1	1	-1	-1
0	0	-1	0	0	-1	-1	-1	0	0	0	1	1	1	-1	-1
0	0	-1	0	0	0	-1	-1	0	0	0	1	1	1	-1	-1
0	0	-1	0	0	1	-1	-1	0	0	0	1	1	1	-1	-1
0	0	-1	0	0	0	-1	-1	0	-1	-1	1	1	1	-1	-1
0	0	-1	0	0	-1	-1	-1	0	0	-1	1	1	1	-1	-1
0	0	-1	0	0	1	-1	-1	0	0	-1	1	1	1	-1	-1
0	0	-1	0	0	0	-1	0	0	-1	-1	1	1	1	-1	-1
0	0	-1	0	0	-1	-1	0	0	0	-1	1	1	1	-1	-1
0	0	-1	0	0	-1	-1	0	0	-1	-1	1	1	1	-1	-1
0	0	-1	0	0	1	-1	0	0	-1	-1	1	1	1	-1	-1
0	0	-1	0	0	0	-1	1	0	0	-1	1	1	1	-1	-1
0	0	-1	0	0	-1	0	1	0	0	-1	1	1	1	-1	-1
0	0	-1	0	0	1	0	1	0	0	-1	1	1	1	-1	-1
0	0	-1	0	0	0	0	1	0	0	0	1	1	1	-1	-1
0	0	-1	0	0	0	-1	1	0	-1	-1	1	1	1	-1	-1
0	0	-1	0	0	-1	-1	1	0	0	-1	1	1	1	-1	-1
0	0	-1	0	0	1	-1	1	0	0	-1	1	1	1	-1	-1
0	0	-1	0	0	0	0	0	0	0	0	1	1	1	-1	-1
0	0	-1	0	0	0	0	0	0	1	0	1	1	1	-1	-1
0	0	-1	0	0	0	-1	0	0	1	0	1	1	1	-1	-1
0	0	-1	0	0	0	-1	0	0	0	0	1	1	0	-1	-1
0	0	0	-1	0	0	-1	0	-1	1	-1	-1	0	1	-1	-1
0	0	0	-1	0	1	-1	0	-1	1	-1	-1	0	1	-1	-1
0	0	0	-1	0	0	-1	-1	-1	1	-1	-1	0	1	-1	0
0	0	0	-1	0	-1	-1	0	-1	1	-1	-1	0	1	-1	0
0	0	0	-1	0	0	-1	0	-1	1	-1	-1	0	1	-1	0
0	0	0	-1	0	1	-1	0	-1	1	-1	-1	0	1	-1	0
0	0	0	-1	0	0	0	0	-1	1	-1	-1	0	1	-1	0
0	0	0	-1	0	1	0	0	-1	1	-1	-1	0	1	-1	0
0	0	0	-1	0	0	-1	1	-1	1	-1	-1	0	1	-1	0
0	0	0	-1	0	0	0	1	-1	1	-1	-1	0	1	-1	0
0	0	0	-1	0	1	0	1	-1	1	-1	-1	0	1	-1	0
0	0	0	-1	0	0	-1	0	-1	1	-1	-1	0	1	-1	1
0	0	0	-1	0	0	0	0	-1	1	-1	-1	0	1	-1	1
0	0	0	-1	0	0	0	1	-1	1	-1	-1	0	1	-1	1
0	0	0	-1	0	0	0	0	-1	1	0	-1	0	1	-1	0
0	0	0	-1	0	0	-1	0	-1	1	0	-1	0	1	-1	0
0	0	-1	-1	0	0	-1	0	0	1	-1	-1	-1	1	-1	-1
0	0	-1	-1	0	1	-1	0	0	1	-1	-1	-1	1	0	-1
0	0	-1	-1	0	0	-1	-1	0	1	-1	-1	-1	1	-1	0
0	0	-1	-1	0	-1	-1	0	0	1	-1	-1	-1	1	-1	0
0	0	-1	-1	0	0	-1	0	0	1	-1	-1	-1	1	-1	0
0	0	-1	-1	0	1	-1	0	0	1	-1	-1	-1	1	-1	0
0	0	-1	-1	0	0	0	0	0	1	-1	-1	-1	1	-1	0
0	0	-1	-1	0	1	0	0	0	1	-1	-1	-1	1	-1	0
0	0	-1	-1	0	0	-1	0	0	1	-1	-1	-1	1	0	0
0	0	-1	-1	0	1	-1	0	0	1	-1	-1	-1	1	0	0
0	0	-1	-1	0	0	-1	1	0	1	-1	-1	-1	1	-1	0
0	0	-1	-1	0	0	0	1	0	1	-1	-1	-1	1	-1	0
0	0	-1	-1	0	1	0	1	0	1	-1	-1	-1	1	-1	0
0	0	-1	-1	0	0	-1	0	0	1	-1	-1	-1	1	-1	1
0	0	-1	-1	0	0	0	0	0	1	-1	-1	-1	1	-1	1
0	0	-1	-1	0	0	0	1	0	1	-1	-1	-1	1	-1	1
0	0	-1	-1	0	0	0	0	0	1	0	-1	-1	1	-1	0
0	0	-1	-1	0	0	-1	0	0	1	0	-1	-1	1	0	0
0	0	-1	-1	0	0	1	0	0	-1	0	-1	-1	0	1	0
0	0	-1	-1	0	0	1	0	0	0	0	-1	-1	0	1	0
0	0	-1	-1	0	1	-1	0	1	1	-1	-1	0	1	1	-1
0	0	-1	-1	0	0	-1	0	1	1	-1	-1	0	1	1	0
0	0	-1	-1	0	1	-1	0	1	1	-1	-1	0	1	1	0
0	0	-1	-1	0	0	1	0	1	-1	-1	-1	0	0	1	0
0	0	-1	-1	0	0	1	0	1	0	-1	-1	0	0	1	0
0	0	0	-1	0	1	-1	0	1	1	-1	-1	0	1	1	-1
0	0	0	-1	0	0	-1	0	1	1	-1	-1	0	1	1	0
0	0	0	-1	0	1	-1	0	1	1	-1	-1	0	1	1	0
0	0	0	-1	0	0	1	0	1	-1	-1	-1	0	0	1	0
0	0	0	-1	0	0	1	0	1	0	-1	-1	0	0	1	0
0	0	-1	-1	0	1	-1	0	1	1	-1	-1	-1	1	1	-1
0	0	-1	-1	0	0	-1	0	1	1	-1	-1	-1	1	1	0
0	0	-1	-1	0	1	-1	0	1	1	-1	-1	-1	1	1	0
0	0	-1	-1	0	0	-1	0	1	1	0	-1	-1	1	1	0
0	0	-1	-1	0	0	1	0	1	-1	0	-1	-1	0	1	0
0	0	-1	-1	0	0	1	0	1	0	0	-1	-1	0	1	0
-1	0	-1	-1	0	1	-1	0	1	1	-1	-1	0	1	1	-1
-1	0	-1	-1	0	0	-1	0	1	1	-1	-1	0	1	1	0
-1	0	-1	-1	0	1	-1	0	1	1	-1	-1	0	1	1	0
-1	0	-1	-1	0	0	-1	0	1	1	0	-1	0	1	1	0
-1	0	-1	-1	0	0	1	0	1	-1	0	-1	0	0	1	0
-1	0	-1	-1	0	0	1	0	1	0	0	-1	0	0	1	0
0	0	-1	-1	0	0	-1	0	1	1	0	-1	0	1	1	0
0	0	-1	-1	0	0	1	0	1	-1	0	-1	0	0	1	0
0	0	-1	-1	0	0	1	0	1	0	0	-1	0	0	1	0
1	0	-1	-1	0	1	-1	0	1	1	-1	-1	0	1	1	-1
1	0	-1	-1	0	0	-1	0	1	1	-1	-1	0	1	1	0
1	0	-1	-1	0	1	-1	0	1	1	-1	-1	0	1	1	0
1	0	-1	-1	0	0	-1	0	1	1	0	-1	0	1	1	0
1	0	-1	-1	0	0	1	0	1	-1	0	-1	0	0	1	0
1	0	-1	-1	0	0	1	0	1	0	0	-1	0	0	1	0
0	0	-1	-1	0	1	-1	0	1	1	-1	-1	1	1	1	-1
0	0	-1	-1	0	0	-1	0	1	1	-1	-1	1	1	1	0
0	0	-1	-1	0	1	-1	0	1	1	-1	-1	1	1	1	0
0	0	-1	-1	0	0	-1	0	1	1	0	-1	1	1	1	0
0	0	-1	-1	0	0	1	0	1	-1	0	-1	1	0	1	0
0	0	-1	-1	0	0	1	0	1	0	0	-1	1	0	1	0
-1	0	0	-1	0	1	-1	0	1	1	-1	-1	0	1	1	-1
-1	0	0	-1	0	0	-1	0	1	1	-1	-1	0	1	1	0
-1	0	0	-1	0	1	-1	0	1	1	-1	-1	0	1	1	0
-1	0	0	-1	0	0	-1	0	1	1	0	-1	0	1	1	0
-1	0	0	-1	0	0	1	0	1	-1	0	-1	0	0	1	0
-1	0	0	-1	0	0	1	0	1	0	0	-1	0	0	1	0
0	0	0	-1	0	0	-1	0	1	1	0	-1	0	1	1	0
0	0	0	-1	0	0	1	0	1	-1	0	-1	0	0	1	0
0	0	0	-1	0	0	1	0	1	0	0	-1	0	0	1	0
1	0	0	-1	0	1	-1	0	1	1	-1	-1	0	1	1	-1
1	0	0	-1	0	0	-1	0	1	1	-1	-1	0	1	1	0
1	0	0	-1	0	1	-1	0	1	1	-1	-1	0	1	1	0
1	0	0	-1	0	0	-1	0	1	1	0	-1	0	1	1	0
1	0	0	-1	0	0	1	0	1	-1	0	-1	0	0	1	0
1	0	0	-1	0	0	1	0	1	0	0	-1	0	0	1	0
0	0	0	-1	0	1	-1	0	1	1	-1	-1	1	1	1	-1
0	0	0	-1	0	0	-1	0	1	1	-1	-1	1	1	1	0
0	0	0	-1	0	1	-1	0	1	1	-1	-1	1	1	1	0
0	0	0	-1	0	0	-1	0	1	1	0	-1	1	1	1	0
0	0	0	-1	0	0	1	0	1	-1	0	-1	1	0	1	0
0	0	0	-1	0	0	1	0	1	0	0	-1	1	0	1	0
1	0	0	-1	0	1	-1	0	1	1	-1	-1	1	1	1	-1
1	0	0	-1	0	0	-1	0	1	1	-1	-1	1	1	1	0
1	0	0	-1	0	1	-1	0	1	1	-1	-1	1	1	1	0
1	0	0	-1	0	0	-1	0	1	1	0	-1	1	1	1	0
1	0	0	-1	0	0	1	0	1	-1	0	-1	1	0	1	0
1	0	0	-1	0	0	1	0	1	0	0	-1	1	0	1	0
0	0	0	-1	0	0	-1	0	1	1	1	-1	0	1	1	0
0	0	0	-1	0	0	1	0	1	-1	1	-1	0	0	1	0
0	0	0	-1	0	0	1	0	1	0	1	-1	0	0	1	0
0	0	-1	0	0	0	-1	-1	0	1	-1	-1	-1	1	-1	0
0	0	-1	0	0	-1	-1	0	0	1	-1	-1	-1	1	-1	0
0	0	-1	0	0	0	-1	0	0	1	-1	-1	-1	1	-1	0
0	0	-1	0	0	1	-1	0	0	1	-1	-1	-1	1	-1	0
0	0	-1	0	0	0	0	0	0	1	-1	-1	-1	1	-1	0
0	0	-1	0	0	1	0	0	0	1	-1	-1	-1	1	-1	0
0	0	-1	0	0	0	-1	1	0	1	-1	-1	-1	1	-1	0
0	0	-1	0	0	0	0	1	0	1	-1	-1	-1	1	-1	0
0	0	-1	0	0	1	0	1	0	1	-1	-1	-1	1	-1	0
0	0	-1	0	0	0	-1	0	0	1	-1	-1	-1	1	-1	1
0	0	-1	0	0	0	0	0	0	1	-1	-1	-1	1	-1	1
0	0	-1	0	0	0	0	1	0	1	-1	-1	-1	1	-1	1
0	0	-1	0	0	0	0	0	0	1	0	-1	-1	1	-1	0
0	0	-1	0	0	0	-1	0	0	1	0	-1	-1	1	-1	0
0	0	-1	0	0	0	-1	0	1	1	-1	-1	-1	1	-1	-1
0	0	-1	0	0	1	-1	0	1	1	-1	-1	-1	1	-1	-1
0	0	-1	0	0	0	-1	-1	1	1	-1	-1	-1	1	-1	0
0	0	-1	0	0	-1	-1	0	1	1	-1	-1	-1	1	-1	0
0	0	-1	0	0	0	-1	0	1	1	-1	-1	-1	1	-1	0
0	0	-1	0	0	1	-1	0	1	1	-1	-1	-1	1	-1	0
0	0	-1	0	0	0	0	0	1	1	-1	-1	-1	1	-1	0
0	0	-1	0	0	1	0	0	1	1	-1	-1	-1	1	-1	0
0	0	-1	0	0	0	-1	1	1	1	-1	-1	-1	1	-1	0
0	0	-1	0	0	0	0	1	1	1	-1	-1	-1	1	-1	0
0	0	-1	0	0	1	0	1	1	1	-1	-1	-1	1	-1	0
0	0	-1	0	0	0	-1	0	1	1	-1	-1	-1	1	-1	1
0	0	-1	0	0	0	0	0	1	1	-1	-1	-1	1	-1	1
0	0	-1	0	0	0	0	1	1	1	-1	-1	-1	1	-1	1
0	0	-1	0	0	0	0	0	1	1	0	-1	-1	1	-1	0
0	0	-1	0	0	0	-1	0	1	1	0	-1	-1	1	-1	0
0	0	-1	0	0	0	-1	0	0	1	-1	-1	-1	1	0	0
0	0	-1	0	0	1	-1	0	0	1	-1	-1	-1	1	0	0
0	0	-1	0	0	0	1	0	0	-1	-1	-1	-1	0	1	0
0	0	-1	0	0	0	1	0	0	0	-1	-1	-1	0	1	0
0	0	-1	0	0	0	-1	0	-1	1	-1	-1	-1	1	-1	-1
0	0	-1	0	0	1	-1	0	-1	1	-1	-1	-1	1	0	-1
0	0	-1	0	0	0	-1	-1	-1	1	-1	-1	-1	1	-1	0
0	0	-1	0	0	-1	-1	0	-1	1	-1	-1	-1	1	-1	0
0	0	-1	0	0	0	-1	0	-1	1	-1	-1	-1	1	-1	0
0	0	-1	0	0	1	-1	0	-1	1	-1	-1	-1	1	-1	0
0	0	-1	0	0	0	0	0	-1	1	-1	-1	-1	1	-1	0
0	0	-1	0	0	1	0	0	-1	1	-1	-1	-1	1	-1	0
0	0	-1	0	0	0	-1	0	-1	1	-1	-1	-1	1	0	0
0	0	-1	0	0	1	-1	0	-1	1	-1	-1	-1	1	0	0
0	0	-1	0	0	0	-1	1	-1	1	-1	-1	-1	1	-1	0
0	0	-1	0	0	0	0	1	-1	1	-1	-1	-1	1	-1	0
0	0	-1	0	0	1	0	1	-1	1	-1	-1	-1	1	-1	0
0	0	-1	0	0	0	-1	0	-1	1	-1	-1	-1	1	-1	1
0	0	-1	0	0	0	0	0	-1	1	-1	-1	-1	1	-1	1
0	0	-1	0	0	0	0	1	-1	1	-1	-1	-1	1	-1	1
0	0	-1	0	0	0	0	0	-1	1	0	-1	-1	1	-1	0
0	0	-1	0	0	0	-1	0	-1	1	0	-1	-1	1	0	0
0	0	-1	0	0	0	1	0	-1	-1	0	-1	-1	0	1	0
0	0	-1	0	0	0	1	0	-1	0	0	-1	-1	0	1	0
-1	0	-1	0	0	0	-1	0	0	1	-1	-1	-1	1	-1	-1
-1	0	-1	0	0	1	-1	0	0	1	-1	-1	-1	1	0	-1
-1	0	-1	0	0	0	-1	-1	0	1	-1	-1	-1	1	-1	0
-1	0	-1	0	0	-1	-1	0	0	1	-1	-1	-1	1	-1	0
-1	0	-1	0	0	0	-1	0	0	1	-1	-1	-1	1	-1	0
-1	0	-1	0	0	1	-1	0	0	1	-1	-1	-1	1	-1	0
-1	0	-1	0	0	0	0	0	0	1	-1	-1	-1	1	-1	0
-1	0	-1	0	0	1	0	0	0	1	-1	-1	-1	1	-1	0
-1	0	-1	0	0	0	-1	0	0	1	-1	-1	-1	1	0	0
-1	0	-1	0	0	1	-1	0	0	1	-1	-1	-1	1	0	0
-1	0	-1	0	0	0	-1	1	0	1	-1	-1	-1	1	-1	0
-1	0	-1	0	0	0	0	1	0	1	-1	-1	-1	1	-1	0
-1	0	-1	0	0	1	0	1	0	1	-1	-1	-1	1	-1	0
-1	0	-1	0	0	0	-1	0	0	1	-1	-1	-1	1	-1	1
-1	0	-1	0	0	0	0	0	0	1	-1	-1	-1	1	-1	1
-1	0	-1	0	0	0	0	1	0	1	-1	-1	-1	1	-1	1
-1	0	-1	0	0	0	0	0	0	1	0	-1	-1	1	-1	0
-1	0	-1	0	0	0	-1	0	0	1	0	-1	-1	1	0	0
-1	0	-1	0	0	0	1	0	0	-1	0	-1	-1	0	1	0
-1	0	-1	0	0	0	1	0	0	0	0	-1	-1	0	1	0
0	0	-1	0	0	0	-1	0	0	1	0	-1	-1	1	0	0
0	0	-1	0	0	0	1	0	0	-1	0	-1	-1	0	1	0
0	0	-1	0	0	0	1	0	0	0	0	-1	-1	0	1	0
1	0	-1	0	0	0	-1	0	0	1	-1	-1	-1	1	-1	-1
1	0	-1	0	0	1	-1	0	0	1	-1	-1	-1	1	0	-1
1	0	-1	0	0	0	-1	-1	0	1	-1	-1	-1	1	-1	0
1	0	-1	0	0	-1	-1	0	0	1	-1	-1	-1	1	-1	0
1	0	-1	0	0	0	-1	0	0	1	-1	-1	-1	1	-1	0
1	0	-1	0	0	1	-1	0	0	1	-1	-1	-1	1	-1	0
1	0	-1	0	0	0	0	0	0	1	-1	-1	-1	1	-1	0
1	0	-1	0	0	1	0	0	0	1	-1	-1	-1	1	-1	0
1	0	-1	0	0	0	-1	0	0	1	-1	-1	-1	1	0	0
1	0	-1	0	0	1	-1	0	0	1	-1	-1	-1	1	0	0
1	0	-1	0	0	0	-1	1	0	1	-1	-1	-1	1	-1	0
1	0	-1	0	0	0	0	1	0	1	-1	-1	-1	1	-1	0
1	0	-1	0	0	1	0	1	0	1	-1	-1	-1	1	-1	0
1	0	-1	0	0	0	-1	0	0	1	-1	-1	-1	1	-1	1
1	0	-1	0	0	0	0	0	0	1	-1	-1	-1	1	-1	1
1	0	-1	0	0	0	0	1	0	1	-1	-1	-1	1	-1	1
1	0	-1	0	0	0	0	0	0	1	0	-1	-1	1	-1	0
1	0	-1	0	0	0	-1	0	0	1	0	-1	-1	1	0	0
1	0	-1	0	0	0	1	0	0	-1	0	-1	-1	0	1	0
1	0	-1	0	0	0	1	0	0	0	0	-1	-1	0	1	0
0	0	-1	0	0	1	-1	0	1	1	-1	-1	-1	1	0	-1
0	0	-1	0	0	0	-1	0	1	1	-1	-1	-1	1	0	0
0	0	-1	0	0	1	-1	0	1	1	-1	-1	-1	1	0	0
0	0	-1	0	0	0	-1	0	1	1	0	-1	-1	1	0	0
0	0	-1	0	0	0	1	0	1	-1	0	-1	-1	0	1	0
0	0	-1	0	0	0	1	0	1	0	0	-1	-1	0	1	0
0	0	-1	0	0	0	0	0	1	1	1	-1	-1	1	-1	0
0	0	-1	0	0	0	-1	0	1	1	1	-1	-1	1	0	0
0	0	-1	0	0	0	1	0	1	-1	1	-1	-1	0	1	0
0	0	-1	0	0	0	1	0	1	0	1	-1	-1	0	1	0
0	0	-1	0	0	1	-1	0	0	1	-1	-1	-1	1	1	-1
0	0	-1	0	0	0	-1	0	0	1	-1	-1	-1	1	1	0
0	0	-1	0	0	1	-1	0	0	1	-1	-1	-1	1	1	0
0	0	-1	0	0	0	-1	0	0	1	0	-1	-1	1	1	0
1	0	-1	0	0	1	-1	0	0	1	-1	-1	-1	1	1	-1
1	0	-1	0	0	0	-1	0	0	1	-1	-1	-1	1	1	0
1	0	-1	0	0	1	-1	0	0	1	-1	-1	-1	1	1	0
1	0	-1	0	0	0	-1	0	0	1	0	-1	-1	1	1	0
0	0	0	-1	0	0	-1	-1	-1	1	-1	0	0	1	-1	0
0	0	0	-1	0	-1	-1	0	-1	1	-1	0	0	1	-1	0
0	0	0	-1	0	0	-1	0	-1	1	-1	0	0	1	-1	0
0	0	0	-1	0	1	-1	0	-1	1	-1	0	0	1	-1	0
0	0	0	-1	0	0	0	0	-1	1	-1	0	0	1	-1	0
0	0	0	-1	0	1	0	0	-1	1	-1	0	0	1	-1	0
0	0	0	-1	0	0	-1	1	-1	1	-1	0	0	1	-1	0
0	0	0	-1	0	0	0	1	-1	1	-1	0	0	1	-1	0
0	0	0	-1	0	1	0	1	-1	1	-1	0	0	1	-1	0
0	0	0	-1	0	0	-1	-1	-1	0	-1	1	0	1	-1	0
0	0	0	-1	0	-1	-1	-1	-1	0	-1	1	0	1	-1	0
0	0	0	-1	0	1	-1	-1	-1	0	-1	1	0	1	-1	0
0	0	0	-1	0	0	-1	-1	-1	-1	-1	1	0	1	-1	0
0	0	0	-1	0	0	-1	-1	-1	1	-1	1	0	1	-1	0
0	0	0	-1	0	0	-1	0	-1	-1	-1	1	0	1	-1	0
0	0	0	-1	0	-1	-1	0	-1	0	-1	1	0	1	-1	0
0	0	0	-1	0	0	-1	0	-1	0	-1	1	0	1	-1	0
0	0	0	-1	0	1	-1	0	-1	0	-1	1	0	1	-1	0
0	0	0	-1	0	0	-1	0	-1	1	-1	1	0	1	-1	0
0	0	0	-1	0	0	0	0	-1	0	-1	1	0	1	-1	0
0	0	0	-1	0	1	0	0	-1	0	-1	1	0	1	-1	0
0	0	0	-1	0	-1	-1	0	-1	-1	-1	1	0	1	-1	0
0	0	0	-1	0	1	-1	0	-1	-1	-1	1	0	1	-1	0
0	0	0	-1	0	-1	-1	0	-1	1	-1	1	0	1	-1	0
0	0	0	-1	0	1	-1	0	-1	1	-1	1	0	1	-1	0
0	0	0	-1	0	0	-1	1	-1	0	-1	1	0	1	-1	0
0	0	0	-1	0	-1	0	1	-1	0	-1	1	0	1	-1	0
0	0	0	-1	0	0	0	1	-1	0	-1	1	0	1	-1	0
0	0	0	-1	0	1	0	1	-1	0	-1	1	0	1	-1	0
0	0	0	-1	0	0	-1	1	-1	-1	-1	1	0	1	-1	0
0	0	0	-1	0	-1	-1	1	-1	0	-1	1	0	1	-1	0
0	0	0	-1	0	1	-1	1	-1	0	-1	1	0	1	-1	0
0	0	0	-1	0	0	-1	1	-1	1	-1	1	0	1	-1	0
0	0	0	-1	0	0	-1	0	-1	1	-1	0	0	1	-1	1
0	0	0	-1	0	0	0	0	-1	1	-1	0	0	1	-1	1
0	0	0	-1	0	0	0	1	-1	1	-1	0	0	1	-1	1
0	0	0	-1	0	0	-1	-1	-1	0	-1	1	0	1	-1	1
0	0	0	-1	0	0	-1	0	-1	0	-1	1	0	1	-1	1
0	0	0	-1	0	-1	0	0	-1	0	-1	1	0	1	-1	1
0	0	0	-1	0	0	0	0	-1	0	-1	1	0	1	-1	1
0	0	0	-1	0	1	0	0	-1	0	-1	1	0	1	-1	1
0	0	0	-1	0	-1	-1	0	-1	0	-1	1	0	1	-1	1
0	0	0	-1	0	1	-1	0	-1	0	-1	1	0	1	-1	1
0	0	0	-1	0	0	0	1	-1	0	-1	1	0	1	-1	1
0	0	0	-1	0	0	-1	1	-1	0	-1	1	0	1	-1	1
0	0	0	-1	0	0	-1	0	-1	0	-1	1	0	0	-1	0
-1	0	0	-1	0	0	-1	0	-1	1	-1	0	0	1	-1	-1
-1	0	0	-1	0	1	-1	0	-1	1	-1	0	0	1	-1	-1
-1	0	0	-1	0	0	-1	0	-1	0	-1	1	0	1	-1	-1
-1	0	0	-1	0	0	0	0	-1	0	-1	1	0	1	-1	-1
-1	0	0	-1	0	1	0	0	-1	0	-1	1	0	1	-1	-1
-1	0	0	-1	0	-1	-1	0	-1	0	0	1	0	1	-1	-1
-1	0	0	-1	0	0	-1	0	-1	0	0	1	0	1	-1	-1
-1	0	0	-1	0	1	-1	0	-1	0	0	1	0	1	-1	-1
-1	0	0	-1	0	1	-1	0	-1	0	-1	1	0	1	-1	-1
-1	0	0	-1	0	0	0	1	-1	0	-1	1	0	1	-1	-1
-1	0	0	-1	0	0	-1	-1	-1	1	-1	0	0	1	-1	0
-1	0	0	-1	0	-1	-1	0	-1	1	-1	0	0	1	-1	0
-1	0	0	-1	0	0	-1	0	-1	1	-1	0	0	1	-1	0
-1	0	0	-1	0	1	-1	0	-1	1	-1	0	0	1	-1	0
-1	0	0	-1	0	0	0	0	-1	1	-1	0	0	1	-1	0
-1	0	0	-1	0	1	0	0	-1	1	-1	0	0	1	-1	0
-1	0	0	-1	0	0	-1	1	-1	1	-1	0	0	1	-1	0
-1	0	0	-1	0	0	0	1	-1	1	-1	0	0	1	-1	0
-1	0	0	-1	0	1	0	1	-1	1	-1	0	0	1	-1	0
-1	0	0	-1	0	0	-1	-1	-1	0	-1	1	0	1	-1	0
-1	0	0	-1	0	-1	-1	-1	-1	0	0	1	0	1	-1	0
-1	0	0	-1	0	0	-1	-1	-1	0	0	1	0	1	-1	0
-1	0	0	-1	0	1	-1	-1	-1	0	0	1	0	1	-1	0
-1	0	0	-1	0	0	-1	-1	-1	-1	-1	1	0	1	-1	0
-1	0	0	-1	0	-1	-1	-1	-1	0	-1	1	0	1	-1	0
-1	0	0	-1	0	1	-1	-1	-1	0	-1	1	0	1	-1	0
-1	0	0	-1	0	0	-1	-1	-1	1	-1	1	0	1	-1	0
-1	0	0	-1	0	0	-1	0	-1	-1	-1	1	0	1	-1	0
-1	0	0	-1	0	-1	-1	0	-1	0	-1	1	0	1	-1	0
-1	0	0	-1	0	0	-1	0	-1	0	-1	1	0	1	-1	0
-1	0	0	-1	0	1	-1	0	-1	0	-1	1	0	1	-1	0
-1	0	0	-1	0	0	-1	0	-1	1	-1	1	0	1	-1	0
-1	0	0	-1	0	0	0	0	-1	0	-1	1	0	1	-1	0
-1	0	0	-1	0	1	0	0	-1	0	-1	1	0	1	-1	0
-1	0	0	-1	0	-1	-1	0	-1	0	0	1	0	1	-1	0
-1	0	0	-1	0	0	-1	0	-1	0	0	1	0	1	-1	0
-1	0	0	-1	0	1	-1	0	-1	0	0	1	0	1	-1	0
-1	0	0	-1	0	-1	-1	0	-1	-1	-1	1	0	1	-1	0
-1	0	0	-1	0	1	-1	0	-1	-1	-1	1	0	1	-1	0
-1	0	0	-1	0	-1	-1	0	-1	1	-1	1	0	1	-1	0
-1	0	0	-1	0	1	-1	0	-1	1	-1	1	0	1	-1	0
-1	0	0	-1	0	0	-1	1	-1	0	-1	1	0	1	-1	0
-1	0	0	-1	0	-1	0	1	-1	0	-1	1	0	1	-1	0
-1	0	0	-1	0	0	0	1	-1	0	-1	1	0	1	-1	0
-1	0	0	-1	0	1	0	1	-1	0	-1	1	0	1	-1	0
-1	0	0	-1	0	0	0	1	-1	0	0	1	0	1	-1	0
-1	0	0	-1	0	0	-1	1	-1	-1	-1	1	0	1	-1	0
-1	0	0	-1	0	-1	-1	1	-1	0	-1	1	0	1	-1	0
-1	0	0	-1	0	1	-1	1	-1	0	-1	1	0	1	-1	0
-1	0	0	-1	0	0	-1	1	-1	1	-1	1	0	1	-1	0
-1	0	0	-1	0	0	-1	0	-1	1	-1	0	0	1	-1	1
-1	0	0	-1	0	0	0	0	-1	1	-1	0	0	1	-1	1
-1	0	0	-1	0	0	0	1	-1	1	-1	0	0	1	-1	1
-1	0	0	-1	0	0	-1	-1	-1	0	-1	1	0	1	-1	1
-1	0	0	-1	0	0	-1	0	-1	0	-1	1	0	1	-1	1
-1	0	0	-1	0	-1	0	0	-1	0	-1	1	0	1	-1	1
-1	0	0	-1	0	0	0	0	-1	0	-1	1	0	1	-1	1
-1	0	0	-1	0	1	0	0	-1	0	-1	1	0	1	-1	1
-1	0	0	-1	0	-1	-1	0	-1	0	-1	1	0	1	-1	1
-1	0	0	-1	0	1	-1	0	-1	0	-1	1	0	1	-1	1
-1	0	0	-1	0	0	0	1	-1	0	-1	1	0	1	-1	1
-1	0	0	-1	0	0	-1	1	-1	0	-1	1	0	1	-1	1
-1	0	0	-1	0	0	0	0	-1	0	0	1	0	1	-1	0
-1	0	0	-1	0	0	0	0	-1	1	0	0	0	1	-1	0
-1	0	0	-1	0	0	-1	0	-1	1	0	0	0	1	-1	0
-1	0	0	-1	0	0	-1	0	-1	0	0	1	0	0	-1	0
0	0	0	-1	0	-1	-1	-1	-1	0	0	1	0	1	-1	0
0	0	0	-1	0	0	-1	-1	-1	0	0	1	0	1	-1	0
0	0	0	-1	0	1	-1	-1	-1	0	0	1	0	1	-1	0
0	0	0	-1	0	-1	-1	0	-1	0	0	1	0	1	-1	0
0	0	0	-1	0	0	-1	0	-1	0	0	1	0	1	-1	0
0	0	0	-1	0	1	-1	0	-1	0	0	1	0	1	-1	0
0	0	0	-1	0	0	0	1	-1	0	0	1	0	1	-1	0
0	0	0	-1	0	0	0	0	-1	0	0	1	0	1	-1	0
0	0	0	-1	0	0	0	0	-1	1	0	0	0	1	-1	0
0	0	0	-1	0	0	-1	0	-1	1	0	0	0	1	-1	0
0	0	0	-1	0	0	-1	0	-1	0	0	1	0	0	-1	0
1	0	0	-1	0	0	-1	0	-1	1	-1	0	0	1	-1	-1
1	0	0	-1	0	1	-1	0	-1	1	-1	0	0	1	-1	-1
1	0	0	-1	0	0	-1	0	-1	0	-1	1	0	1	-1	-1
1	0	0	-1	0	0	0	0	-1	0	-1	1	0	1	-1	-1
1	0	0	-1	0	1	0	0	-1	0	-1	1	0	1	-1	-1
1	0	0	-1	0	-1	-1	0	-1	0	0	1	0	1	-1	-1
1	0	0	-1	0	0	-1	0	-1	0	0	1	0	1	-1	-1
1	0	0	-1	0	1	-1	0	-1	0	0	1	0	1	-1	-1
1	0	0	-1	0	1	-1	0	-1	0	-1	1	0	1	-1	-1
1	0	0	-1	0	0	0	1	-1	0	-1	1	0	1	-1	-1
1	0	0	-1	0	0	-1	-1	-1	1	-1	0	0	1	-1	0
1	0	0	-1	0	-1	-1	0	-1	1	-1	0	0	1	-1	0
1	0	0	-1	0	0	-1	0	-1	1	-1	0	0	1	-1	0
1	0	0	-1	0	1	-1	0	-1	1	-1	0	0	1	-1	0
1	0	0	-1	0	0	0	0	-1	1	-1	0	0	1	-1	0
1	0	0	-1	0	1	0	0	-1	1	-1	0	0	1	-1	0
1	0	0	-1	0	0	-1	1	-1	1	-1	0	0	1	-1	0
1	0	0	-1	0	0	0	1	-1	1	-1	0	0	1	-1	0
1	0	0	-1	0	1	0	1	-1	1	-1	0	0	1	-1	0
1	0	0	-1	0	0	-1	-1	-1	0	-1	1	0	1	-1	0
1	0	0	-1	0	-1	-1	-1	-1	0	0	1	0	1	-1	0
1	0	0	-1	0	0	-1	-1	-1	0	0	1	0	1	-1	0
1	0	0	-1	0	1	-1	-1	-1	0	0	1	0	1	-1	0
1	0	0	-1	0	0	-1	-1	-1	-1	-1	1	0	1	-1	0
1	0	0	-1	0	-1	-1	-1	-1	0	-1	1	0	1	-1	0
1	0	0	-1	0	1	-1	-1	-1	0	-1	1	0	1	-1	0
1	0	0	-1	0	0	-1	-1	-1	1	-1	1	0	1	-1	0
1	0	0	-1	0	0	-1	0	-1	-1	-1	1	0	1	-1	0
1	0	0	-1	0	-1	-1	0	-1	0	-1	1	0	1	-1	0
1	0	0	-1	0	0	-1	0	-1	0	-1	1	0	1	-1	0
1	0	0	-1	0	1	-1	0	-1	0	-1	1	0	1	-1	0
1	0	0	-1	0	0	-1	0	-1	1	-1	1	0	1	-1	0
1	0	0	-1	0	0	0	0	-1	0	-1	1	0	1	-1	0
1	0	0	-1	0	1	0	0	-1	0	-1	1	0	1	-1	0
1	0	0	-1	0	-1	-1	0	-1	0	0	1	0	1	-1	0
1	0	0	-1	0	0	-1	0	-1	0	0	1	0	1	-1	0
1	0	0	-1	0	1	-1	0	-1	0	0	1	0	1	-1	0
1	0	0	-1	0	-1	-1	0	-1	-1	-1	1	0	1	-1	0
1	0	0	-1	0	1	-1	0	-1	-1	-1	1	0	1	-1	0
1	0	0	-1	0	-1	-1	0	-1	1	-1	1	0	1	-1	0
1	0	0	-1	0	1	-1	0	-1	1	-1	1	0	1	-1	0
1	0	0	-1	0	0	-1	1	-1	0	-1	1	0	1	-1	0
1	0	0	-1	0	-1	0	1	-1	0	-1	1	0	1	-1	0
1	0	0	-1	0	0	0	1	-1	0	-1	1	0	1	-1	0
1	0	0	-1	0	1	0	1	-1	0	-1	1	0	1	-1	0
1	0	0	-1	0	0	0	1	-1	0	0	1	0	1	-1	0
1	0	0	-1	0	0	-1	1	-1	-1	-1	1	0	1	-1	0
1	0	0	-1	0	-1	-1	1	-1	0	-1	1	0	1	-1	0
1	0	0	-1	0	1	-1	1	-1	0	-1	1	0	1	-1	0
1	0	0	-1	0	0	-1	1	-1	1	-1	1	0	1	-1	0
1	0	0	-1	0	0	-1	0	-1	1	-1	0	0	1	-1	1
1	0	0	-1	0	0	0	0	-1	1	-1	0	0	1	-1	1
1	0	0	-1	0	0	0	1	-1	1	-1	0	0	1	-1	1
1	0	0	-1	0	0	-1	-1	-1	0	-1	1	0	1	-1	1
1	0	0	-1	0	0	-1	0	-1	0	-1	1	0	1	-1	1
1	0	0	-1	0	-1	0	0	-1	0	-1	1	0	1	-1	1
1	0	0	-1	0	0	0	0	-1	0	-1	1	0	1	-1	1
1	0	0	-1	0	1	0	0	-1	0	-1	1	0	1	-1	1
1	0	0	-1	0	-1	-1	0	-1	0	-1	1	0	1	-1	1
1	0	0	-1	0	1	-1	0	-1	0	-1	1	0	1	-1	1
1	0	0	-1	0	0	0	1	-1	0	-1	1	0	1	-1	1
1	0	0	-1	0	0	-1	1	-1	0	-1	1	0	1	-1	1
1	0	0	-1	0	0	0	0	-1	0	0	1	0	1	-1	0
1	0	0	-1	0	0	0	0	-1	1	0	0	0	1	-1	0
1	0	0	-1	0	0	-1	0	-1	1	0	0	0	1	-1	0
1	0	0	-1	0	0	-1	0	-1	0	0	1	0	0	-1	0
0	0	0	-1	0	0	-1	0	-1	1	-1	0	1	1	-1	-1
0	0	0	-1	0	1	-1	0	-1	1	-1	0	1	1	-1	-1
0	0	0	-1	0	0	-1	0	-1	0	-1	1	1	1	-1	-1
0	0	0	-1	0	0	0	0	-1	0	-1	1	1	1	-1	-1
0	0	0	-1	0	1	0	0	-1	0	-1	1	1	1	-1	-1
0	0	0	-1	0	-1	-1	0	-1	0	0	1	1	1	-1	-1
0	0	0	-1	0	0	-1	0	-1	0	0	1	1	1	-1	-1
0	0	0	-1	0	1	-1	0	-1	0	0	1	1	1	-1	-1
0	0	0	-1	0	1	-1	0	-1	0	-1	1	1	1	-1	-1
0	0	0	-1	0	0	0	1	-1	0	-1	1	1	1	-1	-1
0	0	0	-1	0	0	-1	-1	-1	1	-1	0	1	1	-1	0
0	0	0	-1	0	-1	-1	0	-1	1	-1	0	1	1	-1	0
0	0	0	-1	0	0	-1	0	-1	1	-1	0	1	1	-1	0
0	0	0	-1	0	1	-1	0	-1	1	-1	0	1	1	-1	0
0	0	0	-1	0	0	0	0	-1	1	-1	0	1	1	-1	0
0	0	0	-1	0	1	0	0	-1	1	-1	0	1	1	-1	0
0	0	0	-1	0	0	-1	1	-1	1	-1	0	1	1	-1	0
0	0	0	-1	0	0	0	1	-1	1	-1	0	1	1	-1	0
0	0	0	-1	0	1	0	1	-1	1	-1	0	1	1	-1	0
0	0	0	-1	0	0	-1	-1	-1	0	-1	1	1	1	-1	0
0	0	0	-1	0	-1	-1	-1	-1	0	0	1	1	1	-1	0
0	0	0	-1	0	0	-1	-1	-1	0	0	1	1	1	-1	0
0	0	0	-1	0	1	-1	-1	-1	0	0	1	1	1	-1	0
0	0	0	-1	0	0	-1	-1	-1	-1	-1	1	1	1	-1	0
0	0	0	-1	0	-1	-1	-1	-1	0	-1	1	1	1	-1	0
0	0	0	-1	0	1	-1	-1	-1	0	-1	1	1	1	-1	0
0	0	0	-1	0	0	-1	-1	-1	1	-1	1	1	1	-1	0
0	0	0	-1	0	0	-1	0	-1	-1	-1	1	1	1	-1	0
0	0	0	-1	0	-1	-1	0	-1	0	-1	1	1	1	-1	0
0	0	0	-1	0	0	-1	0	-1	0	-1	1	1	1	-1	0
0	0	0	-1	0	1	-1	0	-1	0	-1	1	1	1	-1	0
0	0	0	-1	0	0	-1	0	-1	1	-1	1	1	1	-1	0
0	0	0	-1	0	0	0	0	-1	0	-1	1	1	1	-1	0
0	0	0	-1	0	1	0	0	-1	0	-1	1	1	1	-1	0
0	0	0	-1	0	-1	-1	0	-1	0	0	1	1	1	-1	0
0	0	0	-1	0	0	-1	0	-1	0	0	1	1	1	-1	0
0	0	0	-1	0	1	-1	0	-1	0	0	1	1	1	-1	0
0	0	0	-1	0	-1	-1	0	-1	-1	-1	1	1	1	-1	0
0	0	0	-1	0	1	-1	0	-1	-1	-1	1	1	1	-1	0
0	0	0	-1	0	-1	-1	0	-1	1	-1	1	1	1	-1	0
0	0	0	-1	0	1	-1	0	-1	1	-1	1	1	1	-1	0
0	0	0	-1	0	0	-1	1	-1	0	-1	1	1	1	-1	0
0	0	0	-1	0	-1	0	1	-1	0	-1	1	1	1	-1	0
0	0	0	-1	0	0	0	1	-1	0	-1	1	1	1	-1	0
0	0	0	-1	0	1	0	1	-1	0	-1	1	1	1	-1	0
0	0	0	-1	0	0	0	1	-1	0	0	1	1	1	-1	0
0	0	0	-1	0	0	-1	1	-1	-1	-1	1	1	1	-1	0
0	0	0	-1	0	-1	-1	1	-1	0	-1	1	1	1	-1	0
0	0	0	-1	0	1	-1	1	-1	0	-1	1	1	1	-1	0
0	0	0	-1	0	0	-1	1	-1	1	-1	1	1	1	-1	0
0	0	0	-1	0	0	-1	0	-1	1	-1	0	1	1	-1	1
0	0	0	-1	0	0	0	0	-1	1	-1	0	1	1	-1	1
0	0	0	-1	0	0	0	1	-1	1	-1	0	1	1	-1	1
0	0	0	-1	0	0	-1	-1	-1	0	-1	1	1	1	-1	1
0	0	0	-1	0	0	-1	0	-1	0	-1	1	1	1	-1	1
0	0	0	-1	0	-1	0	0	-1	0	-1	1	1	1	-1	1
0	0	0	-1	0	0	0	0	-1	0	-1	1	1	1	-1	1
0	0	0	-1	0	1	0	0	-1	0	-1	1	1	1	-1	1
0	0	0	-1	0	-1	-1	0	-1	0	-1	1	1	1	-1	1
0	0	0	-1	0	1	-1	0	-1	0	-1	1	1	1	-1	1
0	0	0	-1	0	0	0	1	-1	0	-1	1	1	1	-1	1
0	0	0	-1	0	0	-1	1	-1	0	-1	1	1	1	-1	1
0	0	0	-1	0	0	0	0	-1	0	0	1	1	1	-1	0
0	0	0	-1	0	0	0	0	-1	1	0	0	1	1	-1	0
0	0	0	-1	0	0	-1	0	-1	1	0	0	1	1	-1	0
0	0	0	-1	0	0	-1	0	-1	0	0	1	1	0	-1	0
-1	0	-1	-1	0	1	-1	0	1	1	-1	0	0	1	1	-1
-1	0	-1	-1	0	1	-1	0	1	0	-1	1	0	1	1	-1
-1	0	-1	-1	0	0	-1	0	1	1	-1	0	0	1	1	0
-1	0	-1	-1	0	1	-1	0	1	1	-1	0	0	1	1	0
-1	0	-1	-1	0	0	-1	-1	1	-1	-1	1	0	1	1	0
-1	0	-1	-1	0	-1	-1	-1	1	0	-1	1	0	1	1	0
-1	0	-1	-1	0	0	-1	-1	1	0	-1	1	0	1	1	0
-1	0	-1	-1	0	1	-1	-1	1	0	-1	1	0	1	1	0
-1	0	-1	-1	0	0	-1	-1	1	1	-1	1	0	1	1	0
-1	0	-1	-1	0	0	-1	-1	1	0	0	1	0	1	1	0
-1	0	-1	-1	0	-1	-1	0	1	-1	-1	1	0	1	1	0
-1	0	-1	-1	0	0	-1	0	1	-1	-1	1	0	1	1	0
-1	0	-1	-1	0	1	-1	0	1	-1	-1	1	0	1	1	0
-1	0	-1	-1	0	-1	-1	0	1	0	-1	1	0	1	1	0
-1	0	-1	-1	0	0	-1	0	1	0	-1	1	0	1	1	0
-1	0	-1	-1	0	1	-1	0	1	0	-1	1	0	1	1	0
-1	0	-1	-1	0	-1	-1	0	1	1	-1	1	0	1	1	0
-1	0	-1	-1	0	0	-1	0	1	1	-1	1	0	1	1	0
-1	0	-1	-1	0	1	-1	0	1	1	-1	1	0	1	1	0
-1	0	-1	-1	0	0	-1	0	1	0	0	1	0	1	1	0
-1	0	-1	-1	0	1	-1	0	1	0	0	1	0	1	1	0
-1	0	-1	-1	0	0	-1	1	1	-1	-1	1	0	1	1	0
-1	0	-1	-1	0	-1	-1	1	1	0	-1	1	0	1	1	0
-1	0	-1	-1	0	0	-1	1	1	0	-1	1	0	1	1	0
-1	0	-1	-1	0	1	-1	1	1	0	-1	1	0	1	1	0
-1	0	-1	-1	0	0	-1	1	1	1	-1	1	0	1	1	0
-1	0	-1	-1	0	0	-1	-1	1	0	-1	1	0	1	1	1
-1	0	-1	-1	0	-1	-1	0	1	0	-1	1	0	1	1	1
-1	0	-1	-1	0	0	-1	0	1	0	-1	1	0	1	1	1
-1	0	-1	-1	0	1	-1	0	1	0	-1	1	0	1	1	1
-1	0	-1	-1	0	0	-1	1	1	0	-1	1	0	1	1	1
-1	0	-1	-1	0	0	-1	0	1	1	0	0	0	1	1	0
-1	0	-1	-1	0	0	1	0	1	-1	0	0	0	0	1	0
0	0	-1	-1	0	1	-1	0	1	1	-1	0	0	1	1	-1
0	0	-1	-1	0	1	-1	0	1	0	-1	1	0	1	1	-1
0	0	-1	-1	0	0	-1	0	1	1	-1	0	0	1	1	0
0	0	-1	-1	0	1	-1	0	1	1	-1	0	0	1	1	0
0	0	-1	-1	0	0	-1	-1	1	-1	-1	1	0	1	1	0
0	0	-1	-1	0	-1	-1	-1	1	0	-1	1	0	1	1	0
0	0	-1	-1	0	0	-1	-1	1	0	-1	1	0	1	1	0
0	0	-1	-1	0	1	-1	-1	1	0	-1	1	0	1	1	0
0	0	-1	-1	0	0	-1	-1	1	1	-1	1	0	1	1	0
0	0	-1	-1	0	0	-1	-1	1	0	0	1	0	1	1	0
0	0	-1	-1	0	-1	-1	0	1	-1	-1	1	0	1	1	0
0	0	-1	-1	0	0	-1	0	1	-1	-1	1	0	1	1	0
0	0	-1	-1	0	1	-1	0	1	-1	-1	1	0	1	1	0
0	0	-1	-1	0	-1	-1	0	1	0	-1	1	0	1	1	0
0	0	-1	-1	0	0	-1	0	1	0	-1	1	0	1	1	0
0	0	-1	-1	0	1	-1	0	1	0	-1	1	0	1	1	0
0	0	-1	-1	0	-1	-1	0	1	1	-1	1	0	1	1	0
0	0	-1	-1	0	0	-1	0	1	1	-1	1	0	1	1	0
0	0	-1	-1	0	1	-1	0	1	1	-1	1	0	1	1	0
0	0	-1	-1	0	0	-1	0	1	0	0	1	0	1	1	0
0	0	-1	-1	0	1	-1	0	1	0	0	1	0	1	1	0
0	0	-1	-1	0	0	-1	1	1	-1	-1	1	0	1	1	0
0	0	-1	-1	0	-1	-1	1	1	0	-1	1	0	1	1	0
0	0	-1	-1	0	0	-1	1	1	0	-1	1	0	1	1	0
0	0	-1	-1	0	1	-1	1	1	0	-1	1	0	1	1	0
0	0	-1	-1	0	0	-1	1	1	1	-1	1	0	1	1	0
0	0	-1	-1	0	0	-1	-1	1	0	-1	1	0	1	1	1
0	0	-1	-1	0	-1	-1	0	1	0	-1	1	0	1	1	1
0	0	-1	-1	0	0	-1	0	1	0	-1	1	0	1	1	1
0	0	-1	-1	0	1	-1	0	1	0	-1	1	0	1	1	1
0	0	-1	-1	0	0	-1	1	1	0	-1	1	0	1	1	1
0	0	-1	-1	0	0	-1	0	1	1	0	0	0	1	1	0
0	0	-1	-1	0	0	1	0	1	-1	0	0	0	0	1	0
0	0	-1	-1	0	1	-1	0	1	1	-1	0	1	1	1	-1
0	0	-1	-1	0	1	-1	0	1	0	-1	1	1	1	1	-1
0	0	-1	-1	0	0	-1	0	1	1	-1	0	1	1	1	0
0	0	-1	-1	0	1	-1	0	1	1	-1	0	1	1	1	0
0	0	-1	-1	0	0	-1	-1	1	-1	-1	1	1	1	1	0
0	0	-1	-1	0	-1	-1	-1	1	0	-1	1	1	1	1	0
0	0	-1	-1	0	0	-1	-1	1	0	-1	1	1	1	1	0
0	0	-1	-1	0	1	-1	-1	1	0	-1	1	1	1	1	0
0	0	-1	-1	0	0	-1	-1	1	1	-1	1	1	1	1	0
0	0	-1	-1	0	0	-1	-1	1	0	0	1	1	1	1	0
0	0	-1	-1	0	-1	-1	0	1	-1	-1	1	1	1	1	0
0	0	-1	-1	0	0	-1	0	1	-1	-1	1	1	1	1	0
0	0	-1	-1	0	1	-1	0	1	-1	-1	1	1	1	1	0
0	0	-1	-1	0	-1	-1	0	1	0	-1	1	1	1	1	0
0	0	-1	-1	0	0	-1	0	1	0	-1	1	1	1	1	0
0	0	-1	-1	0	1	-1	0	1	0	-1	1	1	1	1	0
0	0	-1	-1	0	-1	-1	0	1	1	-1	1	1	1	1	0
0	0	-1	-1	0	0	-1	0	1	1	-1	1	1	1	1	0
0	0	-1	-1	0	1	-1	0	1	1	-1	1	1	1	1	0
0	0	-1	-1	0	0	-1	0	1	0	0	1	1	1	1	0
0	0	-1	-1	0	1	-1	0	1	0	0	1	1	1	1	0
0	0	-1	-1	0	0	-1	1	1	-1	-1	1	1	1	1	0
0	0	-1	-1	0	-1	-1	1	1	0	-1	1	1	1	1	0
0	0	-1	-1	0	0	-1	1	1	0	-1	1	1	1	1	0
0	0	-1	-1	0	1	-1	1	1	0	-1	1	1	1	1	0
0	0	-1	-1	0	0	-1	1	1	1	-1	1	1	1	1	0
0	0	-1	-1	0	0	-1	-1	1	0	-1	1	1	1	1	1
0	0	-1	-1	0	-1	-1	0	1	0	-1	1	1	1	1	1
0	0	-1	-1	0	0	-1	0	1	0	-1	1	1	1	1	1
0	0	-1	-1	0	1	-1	0	1	0	-1	1	1	1	1	1
0	0	-1	-1	0	0	-1	1	1	0	-1	1	1	1	1	1
0	0	-1	-1	0	0	-1	0	1	1	0	0	1	1	1	0
0	0	-1	-1	0	0	1	0	1	-1	0	0	1	0	1	0
-1	0	0	-1	0	1	-1	0	1	1	-1	0	0	1	1	-1
-1	0	0	-1	0	1	-1	0	1	0	-1	1	0	1	1	-1
-1	0	0	-1	0	0	-1	0	1	1	-1	0	0	1	1	0
-1	0	0	-1	0	1	-1	0	1	1	-1	0	0	1	1	0
-1	0	0	-1	0	0	-1	-1	1	-1	-1	1	0	1	1	0
-1	0	0	-1	0	-1	-1	-1	1	0	-1	1	0	1	1	0
-1	0	0	-1	0	0	-1	-1	1	0	-1	1	0	1	1	0
-1	0	0	-1	0	1	-1	-1	1	0	-1	1	0	1	1	0
-1	0	0	-1	0	0	-1	-1	1	1	-1	1	0	1	1	0
-1	0	0	-1	0	0	-1	-1	1	0	0	1	0	1	1	0
-1	0	0	-1	0	-1	-1	0	1	-1	-1	1	0	1	1	0
-1	0	0	-1	0	0	-1	0	1	-1	-1	1	0	1	1	0
-1	0	0	-1	0	1	-1	0	1	-1	-1	1	0	1	1	0
-1	0	0	-1	0	-1	-1	0	1	0	-1	1	0	1	1	0
-1	0	0	-1	0	0	-1	0	1	0	-1	1	0	1	1	0
-1	0	0	-1	0	1	-1	0	1	0	-1	1	0	1	1	0
-1	0	0	-1	0	-1	-1	0	1	1	-1	1	0	1	1	0
-1	0	0	-1	0	0	-1	0	1	1	-1	1	0	1	1	0
-1	0	0	-1	0	1	-1	0	1	1	-1	1	0	1	1	0
-1	0	0	-1	0	0	-1	0	1	0	0	1	0	1	1	0
-1	0	0	-1	0	1	-1	0	1	0	0	1	0	1	1	0
-1	0	0	-1	0	0	-1	1	1	-1	-1	1	0	1	1	0
-1	0	0	-1	0	-1	-1	1	1	0	-1	1	0	1	1	0
-1	0	0	-1	0	0	-1	1	1	0	-1	1	0	1	1	0
-1	0	0	-1	0	1	-1	1	1	0	-1	1	0	1	1	0
-1	0	0	-1	0	0	-1	1	1	1	-1	1	0	1	1	0
-1	0	0	-1	0	0	-1	-1	1	0	-1	1	0	1	1	1
-1	0	0	-1	0	-1	-1	0	1	0	-1	1	0	1	1	1
-1	0	0	-1	0	0	-1	0	1	0	-1	1	0	1	1	1
-1	0	0	-1	0	1	-1	0	1	0	-1	1	0	1	1	1
-1	0	0	-1	0	0	-1	1	1	0	-1	1	0	1	1	1
-1	0	0	-1	0	0	-1	0	1	1	0	0	0	1	1	0
-1	0	0	-1	0	0	1	0	1	-1	0	0	0	0	1	0
0	0	0	-1	0	1	-1	0	1	1	-1	0	0	1	1	-1
0	0	0	-1	0	1	-1	0	1	0	-1	1	0	1	1	-1
0	0	0	-1	0	0	-1	0	1	1	-1	0	0	1	1	0
0	0	0	-1	0	1	-1	0	1	1	-1	0	0	1	1	0
0	0	0	-1	0	0	-1	-1	1	-1	-1	1	0	1	1	0
0	0	0	-1	0	-1	-1	-1	1	0	-1	1	0	1	1	0
0	0	0	-1	0	0	-1	-1	1	0	-1	1	0	1	1	0
0	0	0	-1	0	1	-1	-1	1	0	-1	1	0	1	1	0
0	0	0	-1	0	0	-1	-1	1	1	-1	1	0	1	1	0
0	0	0	-1	0	0	-1	-1	1	0	0	1	0	1	1	0
0	0	0	-1	0	-1	-1	0	1	-1	-1	1	0	1	1	0
0	0	0	-1	0	0	-1	0	1	-1	-1	1	0	1	1	0
0	0	0	-1	0	1	-1	0	1	-1	-1	1	0	1	1	0
0	0	0	-1	0	-1	-1	0	1	0	-1	1	0	1	1	0
0	0	0	-1	0	0	-1	0	1	0	-1	1	0	1	1	0
0	0	0	-1	0	1	-1	0	1	0	-1	1	0	1	1	0
0	0	0	-1	0	-1	-1	0	1	1	-1	1	0	1	1	0
0	0	0	-1	0	0	-1	0	1	1	-1	1	0	1	1	0
0	0	0	-1	0	1	-1	0	1	1	-1	1	0	1	1	0
0	0	0	-1	0	0	-1	0	1	0	0	1	0	1	1	0
0	0	0	-1	0	1	-1	0	1	0	0	1	0	1	1	0
0	0	0	-1	0	0	-1	1	1	-1	-1	1	0	1	1	0
0	0	0	-1	0	-1	-1	1	1	0	-1	1	0	1	1	0
0	0	0	-1	0	0	-1	1	1	0	-1	1	0	1	1	0
0	0	0	-1	0	1	-1	1	1	0	-1	1	0	1	1	0
0	0	0	-1	0	0	-1	1	1	1	-1	1	0	1	1	0
0	0	0	-1	0	0	-1	-1	1	0	-1	1	0	1	1	1
0	0	0	-1	0	-1	-1	0	1	0	-1	1	0	1	1	1
0	0	0	-1	0	0	-1	0	1	0	-1	1	0	1	1	1
0	0	0	-1	0	1	-1	0	1	0	-1	1	0	1	1	1
0	0	0	-1	0	0	-1	1	1	0	-1	1	0	1	1	1
0	0	0	-1	0	0	-1	0	1	1	0	0	0	1	1	0
0	0	0	-1	0	0	1	0	1	-1	0	0	0	0	1	0
1	0	0	-1	0	1	-1	0	1	1	-1	0	0	1	1	-1
1	0	0	-1	0	1	-1	0	1	0	-1	1	0	1	1	-1
1	0	0	-1	0	0	-1	0	1	1	-1	0	0	1	1	0
1	0	0	-1	0	1	-1	0	1	1	-1	0	0	1	1	0
1	0	0	-1	0	0	-1	-1	1	-1	-1	1	0	1	1	0
1	0	0	-1	0	-1	-1	-1	1	0	-1	1	0	1	1	0
1	0	0	-1	0	0	-1	-1	1	0	-1	1	0	1	1	0
1	0	0	-1	0	1	-1	-1	1	0	-1	1	0	1	1	0
1	0	0	-1	0	0	-1	-1	1	1	-1	1	0	1	1	0
1	0	0	-1	0	0	-1	-1	1	0	0	1	0	1	1	0
1	0	0	-1	0	-1	-1	0	1	-1	-1	1	0	1	1	0
1	0	0	-1	0	0	-1	0	1	-1	-1	1	0	1	1	0
1	0	0	-1	0	1	-1	0	1	-1	-1	1	0	1	1	0
1	0	0	-1	0	-1	-1	0	1	0	-1	1	0	1	1	0
1	0	0	-1	0	0	-1	0	1	0	-1	1	0	1	1	0
1	0	0	-1	0	1	-1	0	1	0	-1	1	0	1	1	0
1	0	0	-1	0	-1	-1	0	1	1	-1	1	0	1	1	0
1	0	0	-1	0	0	-1	0	1	1	-1	1	0	1	1	0
1	0	0	-1	0	1	-1	0	1	1	-1	1	0	1	1	0
1	0	0	-1	0	0	-1	0	1	0	0	1	0	1	1	0
1	0	0	-1	0	1	-1	0	1	0	0	1	0	1	1	0
1	0	0	-1	0	0	-1	1	1	-1	-1	1	0	1	1	0
1	0	0	-1	0	-1	-1	1	1	0	-1	1	0	1	1	0
1	0	0	-1	0	0	-1	1	1	0	-1	1	0	1	1	0
1	0	0	-1	0	1	-1	1	1	0	-1	1	0	1	1	0
1	0	0	-1	0	0	-1	1	1	1	-1	1	0	1	1	0
1	0	0	-1	0	0	-1	-1	1	0	-1	1	0	1	1	1
1	0	0	-1	0	-1	-1	0	1	0	-1	1	0	1	1	1
1	0	0	-1	0	0	-1	0	1	0	-1	1	0	1	1	1
1	0	0	-1	0	1	-1	0	1	0	-1	1	0	1	1	1
1	0	0	-1	0	0	-1	1	1	0	-1	1	0	1	1	1
1	0	0	-1	0	0	-1	0	1	1	0	0	0	1	1	0
1	0	0	-1	0	0	1	0	1	-1	0	0	0	0	1	0
-1	0	0	-1	0	1	-1	0	1	1	-1	0	1	1	1	-1
-1	0	0	-1	0	1	-1	0	1	0	-1	1	1	1	1	-1
-1	0	0	-1	0	0	-1	0	1	1	-1	0	1	1	1	0
-1	0	0	-1	0	1	-1	0	1	1	-1	0	1	1	1	0
-1	0	0	-1	0	0	-1	-1	1	-1	-1	1	1	1	1	0
-1	0	0	-1	0	-1	-1	-1	1	0	-1	1	1	1	1	0
-1	0	0	-1	0	0	-1	-1	1	0	-1	1	1	1	1	0
-1	0	0	-1	0	1	-1	-1	1	0	-1	1	1	1	1	0
-1	0	0	-1	0	0	-1	-1	1	1	-1	1	1	1	1	0
-1	0	0	-1	0	0	-1	-1	1	0	0	1	1	1	1	0
-1	0	0	-1	0	-1	-1	0	1	-1	-1	1	1	1	1	0
-1	0	0	-1	0	0	-1	0	1	-1	-1	1	1	1	1	0
-1	0	0	-1	0	1	-1	0	1	-1	-1	1	1	1	1	0
-1	0	0	-1	0	-1	-1	0	1	0	-1	1	1	1	1	0
-1	0	0	-1	0	0	-1	0	1	0	-1	1	1	1	1	0
-1	0	0	-1	0	1	-1	0	1	0	-1	1	1	1	1	0
-1	0	0	-1	0	-1	-1	0	1	1	-1	1	1	1	1	0
-1	0	0	-1	0	0	-1	0	1	1	-1	1	1	1	1	0
-1	0	0	-1	0	1	-1	0	1	1	-1	1	1	1	1	0
-1	0	0	-1	0	0	-1	0	1	0	0	1	1	1	1	0
-1	0	0	-1	0	1	-1	0	1	0	0	1	1	1	1	0
-1	0	0	-1	0	0	-1	1	1	-1	-1	1	1	1	1	0
-1	0	0	-1	0	-1	-1	1	1	0	-1	1	1	1	1	0
-1	0	0	-1	0	0	-1	1	1	0	-1	1	1	1	1	0
-1	0	0	-1	0	1	-1	1	1	0	-1	1	1	1	1	0
-1	0	0	-1	0	0	-1	1	1	1	-1	1	1	1	1	0
-1	0	0	-1	0	0	-1	-1	1	0	-1	1	1	1	1	1
-1	0	0	-1	0	-1	-1	0	1	0	-1	1	1	1	1	1
-1	0	0	-1	0	0	-1	0	1	0	-1	1	1	1	1	1
-1	0	0	-1	0	1	-1	0	1	0	-1	1	1	1	1	1
-1	0	0	-1	0	0	-1	1	1	0	-1	1	1	1	1	1
-1	0	0	-1	0	0	-1	0	1	1	0	0	1	1	1	0
-1	0	0	-1	0	0	1	0	1	-1	0	0	1	0	1	0
-1	0	0	-1	0	0	1	0	1	0	0	-1	1	0	1	0
0	0	0	-1	0	1	-1	0	1	1	-1	0	1	1	1	-1
0	0	0	-1	0	1	-1	0	1	0	-1	1	1	1	1	-1
0	0	0	-1	0	0	-1	0	1	1	-1	0	1	1	1	0
0	0	0	-1	0	1	-1	0	1	1	-1	0	1	1	1	0
0	0	0	-1	0	0	-1	-1	1	-1	-1	1	1	1	1	0
0	0	0	-1	0	-1	-1	-1	1	0	-1	1	1	1	1	0
0	0	0	-1	0	0	-1	-1	1	0	-1	1	1	1	1	0
0	0	0	-1	0	1	-1	-1	1	0	-1	1	1	1	1	0
0	0	0	-1	0	0	-1	-1	1	1	-1	1	1	1	1	0
0	0	0	-1	0	0	-1	-1	1	0	0	1	1	1	1	0
0	0	0	-1	0	-1	-1	0	1	-1	-1	1	1	1	1	0
0	0	0	-1	0	0	-1	0	1	-1	-1	1	1	1	1	0
0	0	0	-1	0	1	-1	0	1	-1	-1	1	1	1	1	0
0	0	0	-1	0	-1	-1	0	1	0	-1	1	1	1	1	0
0	0	0	-1	0	0	-1	0	1	0	-1	1	1	1	1	0
0	0	0	-1	0	1	-1	0	1	0	-1	1	1	1	1	0
0	0	0	-1	0	-1	-1	0	1	1	-1	1	1	1	1	0
0	0	0	-1	0	0	-1	0	1	1	-1	1	1	1	1	0
0	0	0	-1	0	1	-1	0	1	1	-1	1	1	1	1	0
0	0	0	-1	0	0	-1	0	1	0	0	1	1	1	1	0
0	0	0	-1	0	1	-1	0	1	0	0	1	1	1	1	0
0	0	0	-1	0	0	-1	1	1	-1	-1	1	1	1	1	0
0	0	0	-1	0	-1	-1	1	1	0	-1	1	1	1	1	0
0	0	0	-1	0	0	-1	1	1	0	-1	1	1	1	1	0
0	0	0	-1	0	1	-1	1	1	0	-1	1	1	1	1	0
0	0	0	-1	0	0	-1	1	1	1	-1	1	1	1	1	0
0	0	0	-1	0	0	-1	-1	1	0	-1	1	1	1	1	1
0	0	0	-1	0	-1	-1	0	1	0	-1	1	1	1	1	1
0	0	0	-1	0	0	-1	0	1	0	-1	1	1	1	1	1
0	0	0	-1	0	1	-1	0	1	0	-1	1	1	1	1	1
0	0	0	-1	0	0	-1	1	1	0	-1	1	1	1	1	1
0	0	0	-1	0	0	-1	0	1	1	0	0	1	1	1	0
0	0	0	-1	0	0	1	0	1	-1	0	0	1	0	1	0
0	0	1	-1	0	1	-1	0	1	1	-1	0	0	1	1	-1
0	0	1	-1	0	1	-1	0	1	0	-1	1	0	1	1	-1
0	0	1	-1	0	0	-1	0	1	1	-1	0	0	1	1	0
0	0	1	-1	0	1	-1	0	1	1	-1	0	0	1	1	0
0	0	1	-1	0	0	-1	-1	1	-1	-1	1	0	1	1	0
0	0	1	-1	0	-1	-1	-1	1	0	-1	1	0	1	1	0
0	0	1	-1	0	0	-1	-1	1	0	-1	1	0	1	1	0
0	0	1	-1	0	1	-1	-1	1	0	-1	1	0	1	1	0
0	0	1	-1	0	0	-1	-1	1	1	-1	1	0	1	1	0
0	0	1	-1	0	0	-1	-1	1	0	0	1	0	1	1	0
0	0	1	-1	0	-1	-1	0	1	-1	-1	1	0	1	1	0
0	0	1	-1	0	0	-1	0	1	-1	-1	1	0	1	1	0
0	0	1	-1	0	1	-1	0	1	-1	-1	1	0	1	1	0
0	0	1	-1	0	-1	-1	0	1	0	-1	1	0	1	1	0
0	0	1	-1	0	0	-1	0	1	0	-1	1	0	1	1	0
0	0	1	-1	0	1	-1	0	1	0	-1	1	0	1	1	0
0	0	1	-1	0	-1	-1	0	1	1	-1	1	0	1	1	0
0	0	1	-1	0	0	-1	0	1	1	-1	1	0	1	1	0
0	0	1	-1	0	1	-1	0	1	1	-1	1	0	1	1	0
0	0	1	-1	0	0	-1	0	1	0	0	1	0	1	1	0
0	0	1	-1	0	1	-1	0	1	0	0	1	0	1	1	0
0	0	1	-1	0	0	-1	1	1	-1	-1	1	0	1	1	0
0	0	1	-1	0	-1	-1	1	1	0	-1	1	0	1	1	0
0	0	1	-1	0	0	-1	1	1	0	-1	1	0	1	1	0
0	0	1	-1	0	1	-1	1	1	0	-1	1	0	1	1	0
0	0	1	-1	0	0	-1	1	1	1	-1	1	0	1	1	0
0	0	1	-1	0	0	-1	-1	1	0	-1	1	0	1	1	1
0	0	1	-1	0	-1	-1	0	1	0	-1	1	0	1	1	1
0	0	1	-1	0	0	-1	0	1	0	-1	1	0	1	1	1
0	0	1	-1	0	1	-1	0	1	0	-1	1	0	1	1	1
0	0	1	-1	0	0	-1	1	1	0	-1	1	0	1	1	1
0	0	1	-1	0	0	-1	0	1	1	0	0	0	1	1	0
0	0	1	-1	0	0	1	0	1	-1	0	0	0	0	1	0
0	0	1	-1	0	0	1	0	1	0	0	-1	0	0	1	0
0	0	0	-1	0	0	-1	-1	1	0	1	1	0	1	1	0
0	0	0	-1	0	0	-1	0	1	0	1	1	0	1	1	0
0	0	0	-1	0	1	-1	0	1	0	1	1	0	1	1	0
0	0	0	-1	0	0	-1	0	1	1	1	0	0	1	1	0
0	0	0	-1	0	0	1	0	1	-1	1	0	0	0	1	0
0	0	-1	-1	0	0	-1	0	-1	1	-1	1	0	1	-1	-1
0	0	-1	-1	0	1	-1	0	-1	1	-1	1	0	1	-1	-1
0	0	-1	-1	0	0	-1	0	-1	0	-1	1	0	1	-1	-1
0	0	-1	-1	0	0	0	0	-1	0	-1	1	0	1	-1	-1
0	0	-1	-1	0	1	0	0	-1	0	-1	1	0	1	-1	-1
0	0	-1	-1	0	-1	-1	0	-1	0	0	1	0	1	-1	-1
0	0	-1	-1	0	0	-1	0	-1	0	0	1	0	1	-1	-1
0	0	-1	-1	0	1	-1	0	-1	0	0	1	0	1	-1	-1
0	0	-1	-1	0	1	-1	0	-1	0	-1	1	0	1	-1	-1
0	0	-1	-1	0	0	0	1	-1	0	-1	1	0	1	-1	-1
0	0	-1	-1	0	0	-1	-1	-1	1	-1	1	0	1	-1	0
0	0	-1	-1	0	-1	-1	0	-1	1	-1	1	0	1	-1	0
0	0	-1	-1	0	0	-1	0	-1	1	-1	1	0	1	-1	0
0	0	-1	-1	0	1	-1	0	-1	1	-1	1	0	1	-1	0
0	0	-1	-1	0	0	0	0	-1	1	-1	1	0	1	-1	0
0	0	-1	-1	0	1	0	0	-1	1	-1	1	0	1	-1	0
0	0	-1	-1	0	0	-1	1	-1	1	-1	1	0	1	-1	0
0	0	-1	-1	0	0	0	1	-1	1	-1	1	0	1	-1	0
0	0	-1	-1	0	1	0	1	-1	1	-1	1	0	1	-1	0
0	0	-1	-1	0	0	-1	-1	-1	0	-1	1	0	1	-1	0
0	0	-1	-1	0	-1	-1	-1	-1	0	0	1	0	1	-1	0
0	0	-1	-1	0	0	-1	-1	-1	0	0	1	0	1	-1	0
0	0	-1	-1	0	1	-1	-1	-1	0	0	1	0	1	-1	0
0	0	-1	-1	0	0	-1	-1	-1	-1	-1	1	0	1	-1	0
0	0	-1	-1	0	-1	-1	-1	-1	0	-1	1	0	1	-1	0
0	0	-1	-1	0	1	-1	-1	-1	0	-1	1	0	1	-1	0
0	0	-1	-1	0	0	-1	0	-1	-1	-1	1	0	1	-1	0
0	0	-1	-1	0	-1	-1	0	-1	0	-1	1	0	1	-1	0
0	0	-1	-1	0	0	-1	0	-1	0	-1	1	0	1	-1	0
0	0	-1	-1	0	1	-1	0	-1	0	-1	1	0	1	-1	0
0	0	-1	-1	0	0	0	0	-1	0	-1	1	0	1	-1	0
0	0	-1	-1	0	1	0	0	-1	0	-1	1	0	1	-1	0
0	0	-1	-1	0	-1	-1	0	-1	0	0	1	0	1	-1	0
0	0	-1	-1	0	0	-1	0	-1	0	0	1	0	1	-1	0
0	0	-1	-1	0	1	-1	0	-1	0	0	1	0	1	-1	0
0	0	-1	-1	0	-1	-1	0	-1	-1	-1	1	0	1	-1	0
0	0	-1	-1	0	1	-1	0	-1	-1	-1	1	0	1	-1	0
0	0	-1	-1	0	0	-1	1	-1	0	-1	1	0	1	-1	0
0	0	-1	-1	0	-1	0	1	-1	0	-1	1	0	1	-1	0
0	0	-1	-1	0	0	0	1	-1	0	-1	1	0	1	-1	0
0	0	-1	-1	0	1	0	1	-1	0	-1	1	0	1	-1	0
0	0	-1	-1	0	0	0	1	-1	0	0	1	0	1	-1	0
0	0	-1	-1	0	0	-1	1	-1	-1	-1	1	0	1	-1	0
0	0	-1	-1	0	-1	-1	1	-1	0	-1	1	0	1	-1	0
0	0	-1	-1	0	1	-1	1	-1	0	-1	1	0	1	-1	0
0	0	-1	-1	0	0	-1	0	-1	1	-1	1	0	1	-1	1
0	0	-1	-1	0	0	0	0	-1	1	-1	1	0	1	-1	1
0	0	-1	-1	0	0	0	1	-1	1	-1	1	0	1	-1	1
0	0	-1	-1	0	0	-1	-1	-1	0	-1	1	0	1	-1	1
0	0	-1	-1	0	0	-1	0	-1	0	-1	1	0	1	-1	1
0	0	-1	-1	0	-1	0	0	-1	0	-1	1	0	1	-1	1
0	0	-1	-1	0	0	0	0	-1	0	-1	1	0	1	-1	1
0	0	-1	-1	0	1	0	0	-1	0	-1	1	0	1	-1	1
0	0	-1	-1	0	-1	-1	0	-1	0	-1	1	0	1	-1	1
0	0	-1	-1	0	1	-1	0	-1	0	-1	1	0	1	-1	1
0	0	-1	-1	0	0	0	1	-1	0	-1	1	0	1	-1	1
0	0	-1	-1	0	0	-1	1	-1	0	-1	1	0	1	-1	1
0	0	-1	-1	0	0	0	0	-1	0	0	1	0	1	-1	0
0	0	-1	-1	0	0	0	0	-1	1	0	1	0	1	-1	0
0	0	-1	-1	0	0	-1	0	-1	1	0	1	0	1	-1	0
0	0	-1	-1	0	0	-1	0	-1	0	0	1	0	0	-1	0
1	0	-1	-1	0	0	-1	0	-1	1	-1	1	0	1	-1	-1
1	0	-1	-1	0	1	-1	0	-1	1	-1	1	0	1	-1	-1
1	0	-1	-1	0	0	-1	0	-1	0	-1	1	0	1	-1	-1
1	0	-1	-1	0	0	0	0	-1	0	-1	1	0	1	-1	-1
1	0	-1	-1	0	1	0	0	-1	0	-1	1	0	1	-1	-1
1	0	-1	-1	0	-1	-1	0	-1	0	0	1	0	1	-1	-1
1	0	-1	-1	0	0	-1	0	-1	0	0	1	0	1	-1	-1
1	0	-1	-1	0	1	-1	0	-1	0	0	1	0	1	-1	-1
1	0	-1	-1	0	1	-1	0	-1	0	-1	1	0	1	-1	-1
1	0	-1	-1	0	0	0	1	-1	0	-1	1	0	1	-1	-1
1	0	-1	-1	0	0	-1	-1	-1	1	-1	1	0	1	-1	0
1	0	-1	-1	0	-1	-1	0	-1	1	-1	1	0	1	-1	0
1	0	-1	-1	0	0	-1	0	-1	1	-1	1	0	1	-1	0
1	0	-1	-1	0	1	-1	0	-1	1	-1	1	0	1	-1	0
1	0	-1	-1	0	0	0	0	-1	1	-1	1	0	1	-1	0
1	0	-1	-1	0	1	0	0	-1	1	-1	1	0	1	-1	0
1	0	-1	-1	0	0	-1	1	-1	1	-1	1	0	1	-1	0
1	0	-1	-1	0	0	0	1	-1	1	-1	1	0	1	-1	0
1	0	-1	-1	0	1	0	1	-1	1	-1	1	0	1	-1	0
1	0	-1	-1	0	0	-1	-1	-1	0	-1	1	0	1	-1	0
1	0	-1	-1	0	-1	-1	-1	-1	0	0	1	0	1	-1	0
1	0	-1	-1	0	0	-1	-1	-1	0	0	1	0	1	-1	0
1	0	-1	-1	0	1	-1	-1	-1	0	0	1	0	1	-1	0
1	0	-1	-1	0	0	-1	-1	-1	-1	-1	1	0	1	-1	0
1	0	-1	-1	0	-1	-1	-1	-1	0	-1	1	0	1	-1	0
1	0	-1	-1	0	1	-1	-1	-1	0	-1	1	0	1	-1	0
1	0	-1	-1	0	0	-1	0	-1	-1	-1	1	0	1	-1	0
1	0	-1	-1	0	-1	-1	0	-1	0	-1	1	0	1	-1	0
1	0	-1	-1	0	0	-1	0	-1	0	-1	1	0	1	-1	0
1	0	-1	-1	0	1	-1	0	-1	0	-1	1	0	1	-1	0
1	0	-1	-1	0	0	0	0	-1	0	-1	1	0	1	-1	0
1	0	-1	-1	0	1	0	0	-1	0	-1	1	0	1	-1	0
1	0	-1	-1	0	-1	-1	0	-1	0	0	1	0	1	-1	0
1	0	-1	-1	0	0	-1	0	-1	0	0	1	0	1	-1	0
1	0	-1	-1	0	1	-1	0	-1	0	0	1	0	1	-1	0
1	0	-1	-1	0	-1	-1	0	-1	-1	-1	1	0	1	-1	0
1	0	-1	-1	0	1	-1	0	-1	-1	-1	1	0	1	-1	0
1	0	-1	-1	0	0	-1	1	-1	0	-1	1	0	1	-1	0
1	0	-1	-1	0	-1	0	1	-1	0	-1	1	0	1	-1	0
1	0	-1	-1	0	0	0	1	-1	0	-1	1	0	1	-1	0
1	0	-1	-1	0	1	0	1	-1	0	-1	1	0	1	-1	0
1	0	-1	-1	0	0	0	1	-1	0	0	1	0	1	-1	0
1	0	-1	-1	0	0	-1	1	-1	-1	-1	1	0	1	-1	0
1	0	-1	-1	0	-1	-1	1	-1	0	-1	1	0	1	-1	0
1	0	-1	-1	0	1	-1	1	-1	0	-1	1	0	1	-1	0
1	0	-1	-1	0	0	-1	0	-1	1	-1	1	0	1	-1	1
1	0	-1	-1	0	0	0	0	-1	1	-1	1	0	1	-1	1
1	0	-1	-1	0	0	0	1	-1	1	-1	1	0	1	-1	1
1	0	-1	-1	0	0	-1	-1	-1	0	-1	1	0	1	-1	1
1	0	-1	-1	0	0	-1	0	-1	0	-1	1	0	1	-1	1
1	0	-1	-1	0	-1	0	0	-1	0	-1	1	0	1	-1	1
1	0	-1	-1	0	0	0	0	-1	0	-1	1	0	1	-1	1
1	0	-1	-1	0	1	0	0	-1	0	-1	1	0	1	-1	1
1	0	-1	-1	0	-1	-1	0	-1	0	-1	1	0	1	-1	1
1	0	-1	-1	0	1	-1	0	-1	0	-1	1	0	1	-1	1
1	0	-1	-1	0	0	0	1	-1	0	-1	1	0	1	-1	1
1	0	-1	-1	0	0	-1	1	-1	0	-1	1	0	1	-1	1
1	0	-1	-1	0	0	0	0	-1	0	0	1	0	1	-1	0
1	0	-1	-1	0	0	0	0	-1	1	0	1	0	1	-1	0
1	0	-1	-1	0	0	-1	0	-1	1	0	1	0	1	-1	0
1	0	-1	-1	0	0	-1	0	-1	0	0	1	0	0	-1	0
-1	0	-1	-1	0	0	-1	0	0	1	-1	1	1	1	-1	-1
-1	0	-1	-1	0	1	-1	0	0	1	-1	1	1	1	-1	-1
-1	0	-1	-1	0	0	-1	0	0	0	-1	1	1	1	-1	-1
-1	0	-1	-1	0	0	0	0	0	0	-1	1	1	1	-1	-1
-1	0	-1	-1	0	1	0	0	0	0	-1	1	1	1	-1	-1
-1	0	-1	-1	0	-1	-1	0	0	0	0	1	1	1	-1	-1
-1	0	-1	-1	0	0	-1	0	0	0	0	1	1	1	-1	-1
-1	0	-1	-1	0	1	-1	0	0	0	0	1	1	1	-1	-1
-1	0	-1	-1	0	1	-1	0	0	0	-1	1	1	1	-1	-1
-1	0	-1	-1	0	0	0	1	0	0	-1	1	1	1	-1	-1
-1	0	-1	-1	0	0	-1	-1	0	1	-1	1	1	1	-1	0
-1	0	-1	-1	0	-1	-1	0	0	1	-1	1	1	1	-1	0
-1	0	-1	-1	0	0	-1	0	0	1	-1	1	1	1	-1	0
-1	0	-1	-1	0	1	-1	0	0	1	-1	1	1	1	-1	0
-1	0	-1	-1	0	0	0	0	0	1	-1	1	1	1	-1	0
-1	0	-1	-1	0	1	0	0	0	1	-1	1	1	1	-1	0
-1	0	-1	-1	0	0	-1	1	0	1	-1	1	1	1	-1	0
-1	0	-1	-1	0	0	0	1	0	1	-1	1	1	1	-1	0
-1	0	-1	-1	0	1	0	1	0	1	-1	1	1	1	-1	0
-1	0	-1	-1	0	0	-1	-1	0	0	-1	1	1	1	-1	0
-1	0	-1	-1	0	-1	-1	-1	0	0	0	1	1	1	-1	0
-1	0	-1	-1	0	0	-1	-1	0	0	0	1	1	1	-1	0
-1	0	-1	-1	0	1	-1	-1	0	0	0	1	1	1	-1	0
-1	0	-1	-1	0	0	-1	-1	0	-1	-1	1	1	1	-1	0
-1	0	-1	-1	0	-1	-1	-1	0	0	-1	1	1	1	-1	0
-1	0	-1	-1	0	1	-1	-1	0	0	-1	1	1	1	-1	0
-1	0	-1	-1	0	0	-1	0	0	-1	-1	1	1	1	-1	0
-1	0	-1	-1	0	-1	-1	0	0	0	-1	1	1	1	-1	0
-1	0	-1	-1	0	0	-1	0	0	0	-1	1	1	1	-1	0
-1	0	-1	-1	0	1	-1	0	0	0	-1	1	1	1	-1	0
-1	0	-1	-1	0	0	0	0	0	0	-1	1	1	1	-1	0
-1	0	-1	-1	0	1	0	0	0	0	-1	1	1	1	-1	0
-1	0	-1	-1	0	-1	-1	0	0	0	0	1	1	1	-1	0
-1	0	-1	-1	0	0	-1	0	0	0	0	1	1	1	-1	0
-1	0	-1	-1	0	1	-1	0	0	0	0	1	1	1	-1	0
-1	0	-1	-1	0	-1	-1	0	0	-1	-1	1	1	1	-1	0
-1	0	-1	-1	0	1	-1	0	0	-1	-1	1	1	1	-1	0
-1	0	-1	-1	0	0	-1	1	0	0	-1	1	1	1	-1	0
-1	0	-1	-1	0	-1	0	1	0	0	-1	1	1	1	-1	0
-1	0	-1	-1	0	0	0	1	0	0	-1	1	1	1	-1	0
-1	0	-1	-1	0	1	0	1	0	0	-1	1	1	1	-1	0
-1	0	-1	-1	0	0	0	1	0	0	0	1	1	1	-1	0
-1	0	-1	-1	0	0	-1	1	0	-1	-1	1	1	1	-1	0
-1	0	-1	-1	0	-1	-1	1	0	0	-1	1	1	1	-1	0
-1	0	-1	-1	0	1	-1	1	0	0	-1	1	1	1	-1	0
-1	0	-1	-1	0	0	-1	0	0	1	-1	1	1	1	-1	1
-1	0	-1	-1	0	0	0	0	0	1	-1	1	1	1	-1	1
-1	0	-1	-1	0	0	0	1	0	1	-1	1	1	1	-1	1
-1	0	-1	-1	0	0	-1	-1	0	0	-1	1	1	1	-1	1
-1	0	-1	-1	0	0	-1	0	0	0	-1	1	1	1	-1	1
-1	0	-1	-1	0	-1	0	0	0	0	-1	1	1	1	-1	1
-1	0	-1	-1	0	0	0	0	0	0	-1	1	1	1	-1	1
-1	0	-1	-1	0	1	0	0	0	0	-1	1	1	1	-1	1
-1	0	-1	-1	0	-1	-1	0	0	0	-1	1	1	1	-1	1
-1	0	-1	-1	0	1	-1	0	0	0	-1	1	1	1	-1	1
-1	0	-1	-1	0	0	0	1	0	0	-1	1	1	1	-1	1
-1	0	-1	-1	0	0	-1	1	0	0	-1	1	1	1	-1	1
-1	0	-1	-1	0	0	0	0	0	0	0	1	1	1	-1	0
-1	0	-1	-1	0	0	0	0	0	1	0	1	1	1	-1	0
-1	0	-1	-1	0	0	-1	0	0	1	0	1	1	1	-1	0
-1	0	-1	-1	0	0	-1	0	0	0	0	1	1	0	-1	0
0	0	-1	-1	0	0	-1	0	0	1	-1	1	1	1	-1	-1
0	0	-1	-1	0	1	-1	0	0	1	-1	1	1	1	-1	-1
0	0	-1	-1	0	0	-1	0	0	0	-1	1	1	1	-1	-1
0	0	-1	-1	0	0	0	0	0	0	-1	1	1	1	-1	-1
0	0	-1	-1	0	1	0	0	0	0	-1	1	1	1	-1	-1
0	0	-1	-1	0	-1	-1	0	0	0	0	1	1	1	-1	-1
0	0	-1	-1	0	0	-1	0	0	0	0	1	1	1	-1	-1
0	0	-1	-1	0	1	-1	0	0	0	0	1	1	1	-1	-1
0	0	-1	-1	0	1	-1	0	0	0	-1	1	1	1	-1	-1
0	0	-1	-1	0	0	0	1	0	0	-1	1	1	1	-1	-1
0	0	-1	-1	0	0	-1	-1	0	1	-1	1	1	1	-1	0
0	0	-1	-1	0	-1	-1	0	0	1	-1	1	1	1	-1	0
0	0	-1	-1	0	0	-1	0	0	1	-1	1	1	1	-1	0
0	0	-1	-1	0	1	-1	0	0	1	-1	1	1	1	-1	0
0	0	-1	-1	0	0	0	0	0	1	-1	1	1	1	-1	0
0	0	-1	-1	0	1	0	0	0	1	-1	1	1	1	-1	0
0	0	-1	-1	0	0	-1	1	0	1	-1	1	1	1	-1	0
0	0	-1	-1	0	0	0	1	0	1	-1	1	1	1	-1	0
0	0	-1	-1	0	1	0	1	0	1	-1	1	1	1	-1	0
0	0	-1	-1	0	0	-1	-1	0	0	-1	1	1	1	-1	0
0	0	-1	-1	0	-1	-1	-1	0	0	0	1	1	1	-1	0
0	0	-1	-1	0	0	-1	-1	0	0	0	1	1	1	-1	0
0	0	-1	-1	0	1	-1	-1	0	0	0	1	1	1	-1	0
0	0	-1	-1	0	0	-1	-1	0	-1	-1	1	1	1	-1	0
0	0	-1	-1	0	-1	-1	-1	0	0	-1	1	1	1	-1	0
0	0	-1	-1	0	1	-1	-1	0	0	-1	1	1	1	-1	0
0	0	-1	-1	0	0	-1	0	0	-1	-1	1	1	1	-1	0
0	0	-1	-1	0	-1	-1	0	0	0	-1	1	1	1	-1	0
0	0	-1	-1	0	0	-1	0	0	0	-1	1	1	1	-1	0
0	0	-1	-1	0	1	-1	0	0	0	-1	1	1	1	-1	0
0	0	-1	-1	0	0	0	0	0	0	-1	1	1	1	-1	0
0	0	-1	-1	0	1	0	0	0	0	-1	1	1	1	-1	0
0	0	-1	-1	0	-1	-1	0	0	0	0	1	1	1	-1	0
0	0	-1	-1	0	0	-1	0	0	0	0	1	1	1	-1	0
0	0	-1	-1	0	1	-1	0	0	0	0	1	1	1	-1	0
0	0	-1	-1	0	-1	-1	0	0	-1	-1	1	1	1	-1	0
0	0	-1	-1	0	1	-1	0	0	-1	-1	1	1	1	-1	0
0	0	-1	-1	0	0	-1	1	0	0	-1	1	1	1	-1	0
0	0	-1	-1	0	-1	0	1	0	0	-1	1	1	1	-1	0
0	0	-1	-1	0	0	0	1	0	0	-1	1	1	1	-1	0
0	0	-1	-1	0	1	0	1	0	0	-1	1	1	1	-1	0
0	0	-1	-1	0	0	0	1	0	0	0	1	1	1	-1	0
0	0	-1	-1	0	0	-1	1	0	-1	-1	1	1	1	-1	0
0	0	-1	-1	0	-1	-1	1	0	0	-1	1	1	1	-1	0
0	0	-1	-1	0	1	-1	1	0	0	-1	1	1	1	-1	0
0	0	-1	-1	0	0	-1	0	0	1	-1	1	1	1	-1	1
0	0	-1	-1	0	0	0	0	0	1	-1	1	1	1	-1	1
0	0	-1	-1	0	0	0	1	0	1	-1	1	1	1	-1	1
0	0	-1	-1	0	0	-1	-1	0	0	-1	1	1	1	-1	1
0	0	-1	-1	0	0	-1	0	0	0	-1	1	1	1	-1	1
0	0	-1	-1	0	-1	0	0	0	0	-1	1	1	1	-1	1
0	0	-1	-1	0	0	0	0	0	0	-1	1	1	1	-1	1
0	0	-1	-1	0	1	0	0	0	0	-1	1	1	1	-1	1
0	0	-1	-1	0	-1	-1	0	0	0	-1	1	1	1	-1	1
0	0	-1	-1	0	1	-1	0	0	0	-1	1	1	1	-1	1
0	0	-1	-1	0	0	0	1	0	0	-1	1	1	1	-1	1
0	0	-1	-1	0	0	-1	1	0	0	-1	1	1	1	-1	1
0	0	-1	-1	0	0	0	0	0	0	0	1	1	1	-1	0
0	0	-1	-1	0	0	0	0	0	1	0	1	1	1	-1	0
0	0	-1	-1	0	0	-1	0	0	1	0	1	1	1	-1	0
0	0	-1	-1	0	0	-1	0	0	0	0	1	1	0	-1	0
1	0	-1	-1	0	0	-1	0	0	1	-1	1	1	1	-1	-1
1	0	-1	-1	0	1	-1	0	0	1	-1	1	1	1	-1	-1
1	0	-1	-1	0	0	-1	0	0	0	-1	1	1	1	-1	-1
1	0	-1	-1	0	0	0	0	0	0	-1	1	1	1	-1	-1
1	0	-1	-1	0	1	0	0	0	0	-1	1	1	1	-1	-1
1	0	-1	-1	0	-1	-1	0	0	0	0	1	1	1	-1	-1
1	0	-1	-1	0	0	-1	0	0	0	0	1	1	1	-1	-1
1	0	-1	-1	0	1	-1	0	0	0	0	1	1	1	-1	-1
1	0	-1	-1	0	1	-1	0	0	0	-1	1	1	1	-1	-1
1	0	-1	-1	0	0	0	1	0	0	-1	1	1	1	-1	-1
1	0	-1	-1	0	0	-1	-1	0	1	-1	1	1	1	-1	0
1	0	-1	-1	0	-1	-1	0	0	1	-1	1	1	1	-1	0
1	0	-1	-1	0	0	-1	0	0	1	-1	1	1	1	-1	0
1	0	-1	-1	0	1	-1	0	0	1	-1	1	1	1	-1	0
1	0	-1	-1	0	0	0	0	0	1	-1	1	1	1	-1	0
1	0	-1	-1	0	1	0	0	0	1	-1	1	1	1	-1	0
1	0	-1	-1	0	0	-1	1	0	1	-1	1	1	1	-1	0
1	0	-1	-1	0	0	0	1	0	1	-1	1	1	1	-1	0
1	0	-1	-1	0	1	0	1	0	1	-1	1	1	1	-1	0
1	0	-1	-1	0	0	-1	-1	0	0	-1	1	1	1	-1	0
1	0	-1	-1	0	-1	-1	-1	0	0	0	1	1	1	-1	0
1	0	-1	-1	0	0	-1	-1	0	0	0	1	1	1	-1	0
1	0	-1	-1	0	1	-1	-1	0	0	0	1	1	1	-1	0
1	0	-1	-1	0	0	-1	-1	0	-1	-1	1	1	1	-1	0
1	0	-1	-1	0	-1	-1	-1	0	0	-1	1	1	1	-1	0
1	0	-1	-1	0	1	-1	-1	0	0	-1	1	1	1	-1	0
1	0	-1	-1	0	0	-1	0	0	-1	-1	1	1	1	-1	0
1	0	-1	-1	0	-1	-1	0	0	0	-1	1	1	1	-1	0
1	0	-1	-1	0	0	-1	0	0	0	-1	1	1	1	-1	0
1	0	-1	-1	0	1	-1	0	0	0	-1	1	1	1	-1	0
1	0	-1	-1	0	0	0	0	0	0	-1	1	1	1	-1	0
1	0	-1	-1	0	1	0	0	0	0	-1	1	1	1	-1	0
1	0	-1	-1	0	-1	-1	0	0	0	0	1	1	1	-1	0
1	0	-1	-1	0	0	-1	0	0	0	0	1	1	1	-1	0
1	0	-1	-1	0	1	-1	0	0	0	0	1	1	1	-1	0
1	0	-1	-1	0	-1	-1	0	0	-1	-1	1	1	1	-1	0
1	0	-1	-1	0	1	-1	0	0	-1	-1	1	1	1	-1	0
1	0	-1	-1	0	0	-1	1	0	0	-1	1	1	1	-1	0
1	0	-1	-1	0	-1	0	1	0	0	-1	1	1	1	-1	0
1	0	-1	-1	0	0	0	1	0	0	-1	1	1	1	-1	0
1	0	-1	-1	0	1	0	1	0	0	-1	1	1	1	-1	0
1	0	-1	-1	0	0	0	1	0	0	0	1	1	1	-1	0
1	0	-1	-1	0	0	-1	1	0	-1	-1	1	1	1	-1	0
1	0	-1	-1	0	-1	-1	1	0	0	-1	1	1	1	-1	0
1	0	-1	-1	0	1	-1	1	0	0	-1	1	1	1	-1	0
1	0	-1	-1	0	0	-1	0	0	1	-1	1	1	1	-1	1
1	0	-1	-1	0	0	0	0	0	1	-1	1	1	1	-1	1
1	0	-1	-1	0	0	0	1	0	1	-1	1	1	1	-1	1
1	0	-1	-1	0	0	-1	-1	0	0	-1	1	1	1	-1	1
1	0	-1	-1	0	0	-1	0	0	0	-1	1	1	1	-1	1
1	0	-1	-1	0	-1	0	0	0	0	-1	1	1	1	-1	1
1	0	-1	-1	0	0	0	0	0	0	-1	1	1	1	-1	1
1	0	-1	-1	0	1	0	0	0	0	-1	1	1	1	-1	1
1	0	-1	-1	0	-1	-1	0	0	0	-1	1	1	1	-1	1
1	0	-1	-1	0	1	-1	0	0	0	-1	1	1	1	-1	1
1	0	-1	-1	0	0	0	1	0	0	-1	1	1	1	-1	1
1	0	-1	-1	0	0	-1	1	0	0	-1	1	1	1	-1	1
1	0	-1	-1	0	0	0	0	0	0	0	1	1	1	-1	0
1	0	-1	-1	0	0	0	0	0	1	0	1	1	1	-1	0
1	0	-1	-1	0	0	-1	0	0	1	0	1	1	1	-1	0
1	0	-1	-1	0	0	-1	0	0	0	0	1	1	0	-1	0
0	0	0	-1	0	0	0	0	-1	1	-1	1	0	1	-1	0
0	0	0	-1	0	1	0	0	-1	1	-1	1	0	1	-1	0
0	0	0	-1	0	0	0	1	-1	1	-1	1	0	1	-1	0
0	0	0	-1	0	1	0	1	-1	1	-1	1	0	1	-1	0
0	0	0	-1	0	0	-1	0	-1	1	-1	1	0	1	-1	1
0	0	0	-1	0	0	0	0	-1	1	-1	1	0	1	-1	1
0	0	0	-1	0	0	0	1	-1	1	-1	1	0	1	-1	1
0	0	0	-1	0	0	0	0	-1	1	0	1	0	1	-1	0
0	0	0	-1	0	0	-1	0	-1	1	0	1	0	1	-1	0
1	0	0	-1	0	0	-1	0	-1	1	-1	1	0	1	-1	-1
1	0	0	-1	0	1	-1	0	-1	1	-1	1	0	1	-1	-1
1	0	0	-1	0	0	0	0	-1	1	-1	1	0	1	-1	0
1	0	0	-1	0	1	0	0	-1	1	-1	1	0	1	-1	0
1	0	0	-1	0	0	0	1	-1	1	-1	1	0	1	-1	0
1	0	0	-1	0	1	0	1	-1	1	-1	1	0	1	-1	0
1	0	0	-1	0	0	-1	0	-1	1	-1	1	0	1	-1	1
1	0	0	-1	0	0	0	0	-1	1	-1	1	0	1	-1	1
1	0	0	-1	0	0	0	1	-1	1	-1	1	0	1	-1	1
1	0	0	-1	0	0	0	0	-1	1	0	1	0	1	-1	0
1	0	0	-1	0	0	-1	0	-1	1	0	1	0	1	-1	0
0	0	-1	-1	0	-1	-1	0	-1	0	1	1	0	1	-1	-1
0	0	-1	-1	0	0	-1	0	-1	0	1	1	0	1	-1	-1
0	0	-1	-1	0	1	-1	0	-1	0	1	1	0	1	-1	-1
0	0	-1	-1	0	-1	-1	-1	-1	0	1	1	0	1	-1	0
0	0	-1	-1	0	0	-1	-1	-1	0	1	1	0	1	-1	0
0	0	-1	-1	0	1	-1	-1	-1	0	1	1	0	1	-1	0
0	0	-1	-1	0	-1	-1	0	-1	0	1	1	0	1	-1	0
0	0	-1	-1	0	0	-1	0	-1	0	1	1	0	1	-1	0
0	0	-1	-1	0	1	-1	0	-1	0	1	1	0	1	-1	0
0	0	-1	-1	0	0	0	1	-1	0	1	1	0	1	-1	0
0	0	-1	-1	0	0	0	0	-1	0	1	1	0	1	-1	0
0	0	-1	-1	0	0	0	0	-1	1	1	1	0	1	-1	0
0	0	-1	-1	0	0	-1	0	-1	1	1	1	0	1	-1	0
0	0	-1	-1	0	0	-1	0	-1	0	1	1	0	0	-1	0
0	0	0	-1	0	-1	-1	0	-1	0	1	1	0	1	-1	-1
0	0	0	-1	0	0	-1	0	-1	0	1	1	0	1	-1	-1
0	0	0	-1	0	1	-1	0	-1	0	1	1	0	1	-1	-1
0	0	0	-1	0	-1	-1	-1	-1	0	1	1	0	1	-1	0
0	0	0	-1	0	0	-1	-1	-1	0	1	1	0	1	-1	0
0	0	0	-1	0	1	-1	-1	-1	0	1	1	0	1	-1	0
0	0	0	-1	0	-1	-1	0	-1	0	1	1	0	1	-1	0
0	0	0	-1	0	0	-1	0	-1	0	1	1	0	1	-1	0
0	0	0	-1	0	1	-1	0	-1	0	1	1	0	1	-1	0
0	0	0	-1	0	0	0	1	-1	0	1	1	0	1	-1	0
0	0	0	-1	0	0	0	0	-1	0	1	1	0	1	-1	0
0	0	0	-1	0	0	0	0	-1	1	1	1	0	1	-1	0
0	0	0	-1	0	0	-1	0	-1	1	1	1	0	1	-1	0
0	0	0	-1	0	0	-1	0	-1	0	1	1	0	0	-1	0
1	0	0	-1	0	-1	-1	0	-1	0	1	1	0	1	-1	-1
1	0	0	-1	0	0	-1	0	-1	0	1	1	0	1	-1	-1
1	0	0	-1	0	1	-1	0	-1	0	1	1	0	1	-1	-1
1	0	0	-1	0	-1	-1	-1	-1	0	1	1	0	1	-1	0
1	0	0	-1	0	0	-1	-1	-1	0	1	1	0	1	-1	0
1	0	0	-1	0	1	-1	-1	-1	0	1	1	0	1	-1	0
1	0	0	-1	0	-1	-1	0	-1	0	1	1	0	1	-1	0
1	0	0	-1	0	0	-1	0	-1	0	1	1	0	1	-1	0
1	0	0	-1	0	1	-1	0	-1	0	1	1	0	1	-1	0
1	0	0	-1	0	0	0	1	-1	0	1	1	0	1	-1	0
1	0	0	-1	0	0	0	0	-1	0	1	1	0	1	-1	0
1	0	0	-1	0	0	0	0	-1	1	1	1	0	1	-1	0
1	0	0	-1	0	0	-1	0	-1	1	1	1	0	1	-1	0
1	0	0	-1	0	0	-1	0	-1	0	1	1	0	0	-1	0
0	0	0	-1	0	-1	-1	0	-1	0	1	1	1	1	-1	-1
0	0	0	-1	0	0	-1	0	-1	0	1	1	1	1	-1	-1
0	0	0	-1	0	1	-1	0	-1	0	1	1	1	1	-1	-1
0	0	0	-1	0	-1	-1	-1	-1	0	1	1	1	1	-1	0
0	0	0	-1	0	0	-1	-1	-1	0	1	1	1	1	-1	0
0	0	0	-1	0	1	-1	-1	-1	0	1	1	1	1	-1	0
0	0	0	-1	0	-1	-1	0	-1	0	1	1	1	1	-1	0
0	0	0	-1	0	0	-1	0	-1	0	1	1	1	1	-1	0
0	0	0	-1	0	1	-1	0	-1	0	1	1	1	1	-1	0
0	0	0	-1	0	0	0	1	-1	0	1	1	1	1	-1	0
0	0	0	-1	0	0	0	0	-1	0	1	1	1	1	-1	0
0	0	0	-1	0	0	0	0	-1	1	1	1	1	1	-1	0
0	0	0	-1	0	0	-1	0	-1	1	1	1	1	1	-1	0
0	0	0	-1	0	0	-1	0	-1	0	1	1	1	0	-1	0
0	0	-1	-1	0	1	-1	0	0	1	-1	1	1	1	0	-1
0	0	-1	-1	0	1	-1	0	0	0	-1	1	1	1	0	-1
0	0	-1	-1	0	0	-1	0	0	1	-1	1	1	1	0	0
0	0	-1	-1	0	1	-1	0	0	1	-1	1	1	1	0	0
0	0	-1	-1	0	0	-1	-1	0	-1	-1	1	1	1	0	0
0	0	-1	-1	0	-1	-1	-1	0	0	-1	1	1	1	0	0
0	0	-1	-1	0	0	-1	-1	0	0	-1	1	1	1	0	0
0	0	-1	-1	0	1	-1	-1	0	0	-1	1	1	1	0	0
0	0	-1	-1	0	0	-1	-1	0	1	-1	1	1	1	0	0
0	0	-1	-1	0	0	-1	-1	0	0	0	1	1	1	0	0
0	0	-1	-1	0	-1	-1	0	0	-1	-1	1	1	1	0	0
0	0	-1	-1	0	0	-1	0	0	-1	-1	1	1	1	0	0
0	0	-1	-1	0	1	-1	0	0	-1	-1	1	1	1	0	0
0	0	-1	-1	0	-1	-1	0	0	0	-1	1	1	1	0	0
0	0	-1	-1	0	0	-1	0	0	0	-1	1	1	1	0	0
0	0	-1	-1	0	1	-1	0	0	0	-1	1	1	1	0	0
0	0	-1	-1	0	-1	-1	0	0	1	-1	1	1	1	0	0
0	0	-1	-1	0	0	-1	0	0	0	0	1	1	1	0	0
0	0	-1	-1	0	1	-1	0	0	0	0	1	1	1	0	0
0	0	-1	-1	0	0	-1	1	0	-1	-1	1	1	1	0	0
0	0	-1	-1	0	-1	-1	1	0	0	-1	1	1	1	0	0
0	0	-1	-1	0	0	-1	1	0	0	-1	1	1	1	0	0
0	0	-1	-1	0	1	-1	1	0	0	-1	1	1	1	0	0
0	0	-1	-1	0	0	-1	1	0	1	-1	1	1	1	0	0
0	0	-1	-1	0	0	-1	-1	0	0	-1	1	1	1	0	1
0	0	-1	-1	0	-1	-1	0	0	0	-1	1	1	1	0	1
0	0	-1	-1	0	0	-1	0	0	0	-1	1	1	1	0	1
0	0	-1	-1	0	1	-1	0	0	0	-1	1	1	1	0	1
0	0	-1	-1	0	0	-1	1	0	0	-1	1	1	1	0	1
0	0	-1	-1	0	0	-1	0	0	1	0	1	1	1	0	0
0	0	-1	-1	0	0	1	0	0	-1	0	1	1	0	1	0
0	0	-1	-1	0	0	-1	0	1	1	-1	1	1	1	-1	-1
0	0	-1	-1	0	1	-1	0	1	1	-1	1	1	1	0	-1
0	0	-1	-1	0	0	-1	0	1	0	-1	1	1	1	-1	-1
0	0	-1	-1	0	0	0	0	1	0	-1	1	1	1	-1	-1
0	0	-1	-1	0	1	0	0	1	0	-1	1	1	1	-1	-1
0	0	-1	-1	0	-1	-1	0	1	0	0	1	1	1	-1	-1
0	0	-1	-1	0	0	-1	0	1	0	0	1	1	1	-1	-1
0	0	-1	-1	0	1	-1	0	1	0	0	1	1	1	-1	-1
0	0	-1	-1	0	1	-1	0	1	0	-1	1	1	1	0	-1
0	0	-1	-1	0	0	0	1	1	0	-1	1	1	1	-1	-1
0	0	-1	-1	0	0	-1	-1	1	1	-1	1	1	1	-1	0
0	0	-1	-1	0	-1	-1	0	1	1	-1	1	1	1	-1	0
0	0	-1	-1	0	0	-1	0	1	1	-1	1	1	1	-1	0
0	0	-1	-1	0	1	-1	0	1	1	-1	1	1	1	-1	0
0	0	-1	-1	0	0	0	0	1	1	-1	1	1	1	-1	0
0	0	-1	-1	0	1	0	0	1	1	-1	1	1	1	-1	0
0	0	-1	-1	0	0	-1	0	1	1	-1	1	1	1	0	0
0	0	-1	-1	0	1	-1	0	1	1	-1	1	1	1	0	0
0	0	-1	-1	0	0	-1	1	1	1	-1	1	1	1	-1	0
0	0	-1	-1	0	0	0	1	1	1	-1	1	1	1	-1	0
0	0	-1	-1	0	1	0	1	1	1	-1	1	1	1	-1	0
0	0	-1	-1	0	0	-1	-1	1	0	-1	1	1	1	-1	0
0	0	-1	-1	0	-1	-1	-1	1	0	0	1	1	1	-1	0
0	0	-1	-1	0	0	-1	-1	1	0	0	1	1	1	-1	0
0	0	-1	-1	0	1	-1	-1	1	0	0	1	1	1	-1	0
0	0	-1	-1	0	0	-1	-1	1	-1	-1	1	1	1	0	0
0	0	-1	-1	0	-1	-1	-1	1	0	-1	1	1	1	0	0
0	0	-1	-1	0	0	-1	-1	1	0	-1	1	1	1	0	0
0	0	-1	-1	0	1	-1	-1	1	0	-1	1	1	1	0	0
0	0	-1	-1	0	0	-1	-1	1	1	-1	1	1	1	0	0
0	0	-1	-1	0	0	-1	-1	1	0	0	1	1	1	0	0
0	0	-1	-1	0	0	-1	0	1	-1	-1	1	1	1	-1	0
0	0	-1	-1	0	-1	-1	0	1	0	-1	1	1	1	-1	0
0	0	-1	-1	0	0	-1	0	1	0	-1	1	1	1	-1	0
0	0	-1	-1	0	1	-1	0	1	0	-1	1	1	1	-1	0
0	0	-1	-1	0	0	0	0	1	0	-1	1	1	1	-1	0
0	0	-1	-1	0	1	0	0	1	0	-1	1	1	1	-1	0
0	0	-1	-1	0	-1	-1	0	1	0	0	1	1	1	-1	0
0	0	-1	-1	0	0	-1	0	1	0	0	1	1	1	-1	0
0	0	-1	-1	0	1	-1	0	1	0	0	1	1	1	-1	0
0	0	-1	-1	0	-1	-1	0	1	-1	-1	1	1	1	0	0
0	0	-1	-1	0	0	-1	0	1	-1	-1	1	1	1	0	0
0	0	-1	-1	0	1	-1	0	1	-1	-1	1	1	1	0	0
0	0	-1	-1	0	-1	-1	0	1	0	-1	1	1	1	0	0
0	0	-1	-1	0	0	-1	0	1	0	-1	1	1	1	0	0
0	0	-1	-1	0	1	-1	0	1	0	-1	1	1	1	0	0
0	0	-1	-1	0	-1	-1	0	1	1	-1	1	1	1	0	0
0	0	-1	-1	0	0	-1	0	1	0	0	1	1	1	0	0
0	0	-1	-1	0	1	-1	0	1	0	0	1	1	1	0	0
0	0	-1	-1	0	0	-1	1	1	0	-1	1	1	1	-1	0
0	0	-1	-1	0	-1	0	1	1	0	-1	1	1	1	-1	0
0	0	-1	-1	0	0	0	1	1	0	-1	1	1	1	-1	0
0	0	-1	-1	0	1	0	1	1	0	-1	1	1	1	-1	0
0	0	-1	-1	0	0	0	1	1	0	0	1	1	1	-1	0
0	0	-1	-1	0	0	-1	1	1	-1	-1	1	1	1	0	0
0	0	-1	-1	0	-1	-1	1	1	0	-1	1	1	1	0	0
0	0	-1	-1	0	0	-1	1	1	0	-1	1	1	1	0	0
0	0	-1	-1	0	1	-1	1	1	0	-1	1	1	1	0	0
0	0	-1	-1	0	0	-1	1	1	1	-1	1	1	1	0	0
0	0	-1	-1	0	0	-1	0	1	1	-1	1	1	1	-1	1
0	0	-1	-1	0	0	0	0	1	1	-1	1	1	1	-1	1
0	0	-1	-1	0	0	0	1	1	1	-1	1	1	1	-1	1
0	0	-1	-1	0	0	-1	-1	1	0	-1	1	1	1	0	1
0	0	-1	-1	0	0	-1	0	1	0	-1	1	1	1	-1	1
0	0	-1	-1	0	-1	0	0	1	0	-1	1	1	1	-1	1
0	0	-1	-1	0	0	0	0	1	0	-1	1	1	1	-1	1
0	0	-1	-1	0	1	0	0	1	0	-1	1	1	1	-1	1
0	0	-1	-1	0	-1	-1	0	1	0	-1	1	1	1	0	1
0	0	-1	-1	0	0	-1	0	1	0	-1	1	1	1	0	1
0	0	-1	-1	0	1	-1	0	1	0	-1	1	1	1	0	1
0	0	-1	-1	0	0	0	1	1	0	-1	1	1	1	-1	1
0	0	-1	-1	0	0	-1	1	1	0	-1	1	1	1	0	1
0	0	-1	-1	0	0	0	0	1	0	0	1	1	1	-1	0
0	0	-1	-1	0	0	0	0	1	1	0	1	1	1	-1	0
0	0	-1	-1	0	0	-1	0	1	1	0	1	1	1	0	0
0	0	-1	-1	0	0	1	0	1	-1	0	1	1	0	1	0
0	0	-1	-1	0	0	-1	0	1	0	0	1	1	0	-1	0
-1	0	-1	0	0	0	-1	0	0	1	-1	1	1	1	-1	-1
-1	0	-1	0	0	1	-1	0	0	1	-1	1	1	1	-1	-1
-1	0	-1	0	0	0	-1	0	0	0	-1	1	1	1	-1	-1
-1	0	-1	0	0	0	0	0	0	0	-1	1	1	1	-1	-1
-1	0	-1	0	0	1	0	0	0	0	-1	1	1	1	-1	-1
-1	0	-1	0	0	-1	-1	0	0	0	0	1	1	1	-1	-1
-1	0	-1	0	0	0	-1	0	0	0	0	1	1	1	-1	-1
-1	0	-1	0	0	1	-1	0	0	0	0	1	1	1	-1	-1
-1	0	-1	0	0	1	-1	0	0	0	-1	1	1	1	-1	-1
-1	0	-1	0	0	0	0	1	0	0	-1	1	1	1	-1	-1
-1	0	-1	0	0	0	-1	-1	0	1	-1	1	1	1	-1	0
-1	0	-1	0	0	-1	-1	0	0	1	-1	1	1	1	-1	0
-1	0	-1	0	0	0	-1	0	0	1	-1	1	1	1	-1	0
-1	0	-1	0	0	1	-1	0	0	1	-1	1	1	1	-1	0
-1	0	-1	0	0	0	0	0	0	1	-1	1	1	1	-1	0
-1	0	-1	0	0	1	0	0	0	1	-1	1	1	1	-1	0
-1	0	-1	0	0	0	-1	1	0	1	-1	1	1	1	-1	0
-1	0	-1	0	0	0	0	1	0	1	-1	1	1	1	-1	0
-1	0	-1	0	0	1	0	1	0	1	-1	1	1	1	-1	0
-1	0	-1	0	0	0	-1	-1	0	0	-1	1	1	1	-1	0
-1	0	-1	0	0	-1	-1	-1	0	0	0	1	1	1	-1	0
-1	0	-1	0	0	0	-1	-1	0	0	0	1	1	1	-1	0
-1	0	-1	0	0	1	-1	-1	0	0	0	1	1	1	-1	0
-1	0	-1	0	0	0	-1	-1	0	-1	-1	1	1	1	-1	0
-1	0	-1	0	0	-1	-1	-1	0	0	-1	1	1	1	-1	0
-1	0	-1	0	0	1	-1	-1	0	0	-1	1	1	1	-1	0
-1	0	-1	0	0	0	-1	0	0	-1	-1	1	1	1	-1	0
-1	0	-1	0	0	-1	-1	0	0	0	-1	1	1	1	-1	0
-1	0	-1	0	0	0	-1	0	0	0	-1	1	1	1	-1	0
-1	0	-1	0	0	1	-1	0	0	0	-1	1	1	1	-1	0
-1	0	-1	0	0	0	0	0	0	0	-1	1	1	1	-1	0
-1	0	-1	0	0	1	0	0	0	0	-1	1	1	1	-1	0
-1	0	-1	0	0	-1	-1	0	0	0	0	1	1	1	-1	0
-1	0	-1	0	0	0	-1	0	0	0	0	1	1	1	-1	0
-1	0	-1	0	0	1	-1	0	0	0	0	1	1	1	-1	0
-1	0	-1	0	0	-1	-1	0	0	-1	-1	1	1	1	-1	0
-1	0	-1	0	0	1	-1	0	0	-1	-1	1	1	1	-1	0
-1	0	-1	0	0	0	-1	1	0	0	-1	1	1	1	-1	0
-1	0	-1	0	0	-1	0	1	0	0	-1	1	1	1	-1	0
-1	0	-1	0	0	0	0	1	0	0	-1	1	1	1	-1	0
-1	0	-1	0	0	1	0	1	0	0	-1	1	1	1	-1	0
-1	0	-1	0	0	0	0	1	0	0	0	1	1	1	-1	0
-1	0	-1	0	0	0	-1	1	0	-1	-1	1	1	1	-1	0
-1	0	-1	0	0	-1	-1	1	0	0	-1	1	1	1	-1	0
-1	0	-1	0	0	1	-1	1	0	0	-1	1	1	1	-1	0
-1	0	-1	0	0	0	-1	0	0	1	-1	1	1	1	-1	1
-1	0	-1	0	0	0	0	0	0	1	-1	1	1	1	-1	1
-1	0	-1	0	0	0	0	1	0	1	-1	1	1	1	-1	1
-1	0	-1	0	0	0	-1	-1	0	0	-1	1	1	1	-1	1
-1	0	-1	0	0	0	-1	0	0	0	-1	1	1	1	-1	1
-1	0	-1	0	0	-1	0	0	0	0	-1	1	1	1	-1	1
-1	0	-1	0	0	0	0	0	0	0	-1	1	1	1	-1	1
-1	0	-1	0	0	1	0	0	0	0	-1	1	1	1	-1	1
-1	0	-1	0	0	-1	-1	0	0	0	-1	1	1	1	-1	1
-1	0	-1	0	0	1	-1	0	0	0	-1	1	1	1	-1	1
-1	0	-1	0	0	0	0	1	0	0	-1	1	1	1	-1	1
-1	0	-1	0	0	0	-1	1	0	0	-1	1	1	1	-1	1
-1	0	-1	0	0	0	0	0	0	0	0	1	1	1	-1	0
-1	0	-1	0	0	0	0	0	0	1	0	1	1	1	-1	0
-1	0	-1	0	0	0	-1	0	0	1	0	1	1	1	-1	0
-1	0	-1	0	0	0	-1	0	0	0	0	1	1	0	-1	0
0	0	-1	0	0	0	-1	-1	0	1	-1	1	1	1	-1	0
0	0	-1	0	0	-1	-1	0	0	1	-1	1	1	1	-1	0
0	0	-1	0	0	0	-1	0	0	1	-1	1	1	1	-1	0
0	0	-1	0	0	1	-1	0	0	1	-1	1	1	1	-1	0
0	0	-1	0	0	0	0	0	0	1	-1	1	1	1	-1	0
0	0	-1	0	0	1	0	0	0	1	-1	1	1	1	-1	0
0	0	-1	0	0	0	-1	1	0	1	-1	1	1	1	-1	0
0	0	-1	0	0	0	0	1	0	1	-1	1	1	1	-1	0
0	0	-1	0	0	1	0	1	0	1	-1	1	1	1	-1	0
0	0	-1	0	0	0	-1	-1	0	0	-1	1	1	1	-1	0
0	0	-1	0	0	-1	-1	-1	0	0	0	1	1	1	-1	0
0	0	-1	0	0	0	-1	-1	0	0	0	1	1	1	-1	0
0	0	-1	0	0	1	-1	-1	0	0	0	1	1	1	-1	0
0	0	-1	0	0	0	-1	-1	0	-1	-1	1	1	1	-1	0
0	0	-1	0	0	-1	-1	-1	0	0	-1	1	1	1	-1	0
0	0	-1	0	0	1	-1	-1	0	0	-1	1	1	1	-1	0
0	0	-1	0	0	0	-1	0	0	-1	-1	1	1	1	-1	0
0	0	-1	0	0	-1	-1	0	0	0	-1	1	1	1	-1	0
0	0	-1	0	0	0	-1	0	0	0	-1	1	1	1	-1	0
0	0	-1	0	0	1	-1	0	0	0	-1	1	1	1	-1	0
0	0	-1	0	0	0	0	0	0	0	-1	1	1	1	-1	0
0	0	-1	0	0	1	0	0	0	0	-1	1	1	1	-1	0
0	0	-1	0	0	-1	-1	0	0	0	0	1	1	1	-1	0
0	0	-1	0	0	0	-1	0	0	0	0	1	1	1	-1	0
0	0	-1	0	0	1	-1	0	0	0	0	1	1	1	-1	0
0	0	-1	0	0	-1	-1	0	0	-1	-1	1	1	1	-1	0
0	0	-1	0	0	1	-1	0	0	-1	-1	1	1	1	-1	0
0	0	-1	0	0	0	-1	1	0	0	-1	1	1	1	-1	0
0	0	-1	0	0	-1	0	1	0	0	-1	1	1	1	-1	0
0	0	-1	0	0	0	0	1	0	0	-1	1	1	1	-1	0
0	0	-1	0	0	1	0	1	0	0	-1	1	1	1	-1	0
0	0	-1	0	0	0	0	1	0	0	0	1	1	1	-1	0
0	0	-1	0	0	0	-1	1	0	-1	-1	1	1	1	-1	0
0	0	-1	0	0	-1	-1	1	0	0	-1	1	1	1	-1	0
0	0	-1	0	0	1	-1	1	0	0	-1	1	1	1	-1	0
0	0	-1	0	0	0	-1	0	0	1	-1	1	1	1	-1	1
0	0	-1	0	0	0	0	0	0	1	-1	1	1	1	-1	1
0	0	-1	0	0	0	0	1	0	1	-1	1	1	1	-1	1
0	0	-1	0	0	0	-1	-1	0	0	-1	1	1	1	-1	1
0	0	-1	0	0	0	-1	0	0	0	-1	1	1	1	-1	1
0	0	-1	0	0	-1	0	0	0	0	-1	1	1	1	-1	1
0	0	-1	0	0	0	0	0	0	0	-1	1	1	1	-1	1
0	0	-1	0	0	1	0	0	0	0	-1	1	1	1	-1	1
0	0	-1	0	0	-1	-1	0	0	0	-1	1	1	1	-1	1
0	0	-1	0	0	1	-1	0	0	0	-1	1	1	1	-1	1
0	0	-1	0	0	0	0	1	0	0	-1	1	1	1	-1	1
0	0	-1	0	0	0	-1	1	0	0	-1	1	1	1	-1	1
0	0	-1	0	0	0	0	0	0	0	0	1	1	1	-1	0
0	0	-1	0	0	0	0	0	0	1	0	1	1	1	-1	0
0	0	-1	0	0	0	-1	0	0	1	0	1	1	1	-1	0
0	0	-1	0	0	0	-1	0	0	0	0	1	1	0	-1	0
1	0	-1	0	0	0	-1	0	0	1	-1	1	1	1	-1	-1
1	0	-1	0	0	1	-1	0	0	1	-1	1	1	1	-1	-1
1	0	-1	0	0	0	-1	0	0	0	-1	1	1	1	-1	-1
1	0	-1	0	0	0	0	0	0	0	-1	1	1	1	-1	-1
1	0	-1	0	0	1	0	0	0	0	-1	1	1	1	-1	-1
1	0	-1	0	0	-1	-1	0	0	0	0	1	1	1	-1	-1
1	0	-1	0	0	0	-1	0	0	0	0	1	1	1	-1	-1
1	0	-1	0	0	1	-1	0	0	0	0	1	1	1	-1	-1
1	0	-1	0	0	1	-1	0	0	0	-1	1	1	1	-1	-1
1	0	-1	0	0	0	0	1	0	0	-1	1	1	1	-1	-1
1	0	-1	0	0	0	-1	-1	0	1	-1	1	1	1	-1	0
1	0	-1	0	0	-1	-1	0	0	1	-1	1	1	1	-1	0
1	0	-1	0	0	0	-1	0	0	1	-1	1	1	1	-1	0
1	0	-1	0	0	1	-1	0	0	1	-1	1	1	1	-1	0
1	0	-1	0	0	0	0	0	0	1	-1	1	1	1	-1	0
1	0	-1	0	0	1	0	0	0	1	-1	1	1	1	-1	0
1	0	-1	0	0	0	-1	1	0	1	-1	1	1	1	-1	0
1	0	-1	0	0	0	0	1	0	1	-1	1	1	1	-1	0
1	0	-1	0	0	1	0	1	0	1	-1	1	1	1	-1	0
1	0	-1	0	0	0	-1	-1	0	0	-1	1	1	1	-1	0
1	0	-1	0	0	-1	-1	-1	0	0	0	1	1	1	-1	0
1	0	-1	0	0	0	-1	-1	0	0	0	1	1	1	-1	0
1	0	-1	0	0	1	-1	-1	0	0	0	1	1	1	-1	0
1	0	-1	0	0	0	-1	-1	0	-1	-1	1	1	1	-1	0
1	0	-1	0	0	-1	-1	-1	0	0	-1	1	1	1	-1	0
1	0	-1	0	0	1	-1	-1	0	0	-1	1	1	1	-1	0
1	0	-1	0	0	0	-1	0	0	-1	-1	1	1	1	-1	0
1	0	-1	0	0	-1	-1	0	0	0	-1	1	1	1	-1	0
1	0	-1	0	0	0	-1	0	0	0	-1	1	1	1	-1	0
1	0	-1	0	0	1	-1	0	0	0	-1	1	1	1	-1	0
1	0	-1	0	0	0	0	0	0	0	-1	1	1	1	-1	0
1	0	-1	0	0	1	0	0	0	0	-1	1	1	1	-1	0
1	0	-1	0	0	-1	-1	0	0	0	0	1	1	1	-1	0
1	0	-1	0	0	0	-1	0	0	0	0	1	1	1	-1	0
1	0	-1	0	0	1	-1	0	0	0	0	1	1	1	-1	0
1	0	-1	0	0	-1	-1	0	0	-1	-1	1	1	1	-1	0
1	0	-1	0	0	1	-1	0	0	-1	-1	1	1	1	-1	0
1	0	-1	0	0	0	-1	1	0	0	-1	1	1	1	-1	0
1	0	-1	0	0	-1	0	1	0	0	-1	1	1	1	-1	0
1	0	-1	0	0	0	0	1	0	0	-1	1	1	1	-1	0
1	0	-1	0	0	1	0	1	0	0	-1	1	1	1	-1	0
1	0	-1	0	0	0	0	1	0	0	0	1	1	1	-1	0
1	0	-1	0	0	0	-1	1	0	-1	-1	1	1	1	-1	0
1	0	-1	0	0	-1	-1	1	0	0	-1	1	1	1	-1	0
1	0	-1	0	0	1	-1	1	0	0	-1	1	1	1	-1	0
1	0	-1	0	0	0	-1	0	0	1	-1	1	1	1	-1	1
1	0	-1	0	0	0	0	0	0	1	-1	1	1	1	-1	1
1	0	-1	0	0	0	0	1	0	1	-1	1	1	1	-1	1
1	0	-1	0	0	0	-1	-1	0	0	-1	1	1	1	-1	1
1	0	-1	0	0	0	-1	0	0	0	-1	1	1	1	-1	1
1	0	-1	0	0	-1	0	0	0	0	-1	1	1	1	-1	1
1	0	-1	0	0	0	0	0	0	0	-1	1	1	1	-1	1
1	0	-1	0	0	1	0	0	0	0	-1	1	1	1	-1	1
1	0	-1	0	0	-1	-1	0	0	0	-1	1	1	1	-1	1
1	0	-1	0	0	1	-1	0	0	0	-1	1	1	1	-1	1
1	0	-1	0	0	0	0	1	0	0	-1	1	1	1	-1	1
1	0	-1	0	0	0	-1	1	0	0	-1	1	1	1	-1	1
1	0	-1	0	0	0	0	0	0	0	0	1	1	1	-1	0
1	0	-1	0	0	0	0	0	0	1	0	1	1	1	-1	0
1	0	-1	0	0	0	-1	0	0	1	0	1	1	1	-1	0
1	0	-1	0	0	0	-1	0	0	0	0	1	1	0	-1	0
-1	0	-1	0	0	1	-1	0	0	1	-1	1	1	1	0	-1
-1	0	-1	0	0	1	-1	0	0	0	-1	1	1	1	0	-1
-1	0	-1	0	0	0	-1	0	0	1	-1	1	1	1	0	0
-1	0	-1	0	0	1	-1	0	0	1	-1	1	1	1	0	0
-1	0	-1	0	0	0	-1	-1	0	-1	-1	1	1	1	0	0
-1	0	-1	0	0	-1	-1	-1	0	0	-1	1	1	1	0	0
-1	0	-1	0	0	0	-1	-1	0	0	-1	1	1	1	0	0
-1	0	-1	0	0	1	-1	-1	0	0	-1	1	1	1	0	0
-1	0	-1	0	0	0	-1	-1	0	1	-1	1	1	1	0	0
-1	0	-1	0	0	0	-1	-1	0	0	0	1	1	1	0	0
-1	0	-1	0	0	-1	-1	0	0	-1	-1	1	1	1	0	0
-1	0	-1	0	0	0	-1	0	0	-1	-1	1	1	1	0	0
-1	0	-1	0	0	1	-1	0	0	-1	-1	1	1	1	0	0
-1	0	-1	0	0	-1	-1	0	0	0	-1	1	1	1	0	0
-1	0	-1	0	0	0	-1	0	0	0	-1	1	1	1	0	0
-1	0	-1	0	0	1	-1	0	0	0	-1	1	1	1	0	0
-1	0	-1	0	0	-1	-1	0	0	1	-1	1	1	1	0	0
-1	0	-1	0	0	0	-1	0	0	0	0	1	1	1	0	0
-1	0	-1	0	0	1	-1	0	0	0	0	1	1	1	0	0
-1	0	-1	0	0	0	-1	1	0	-1	-1	1	1	1	0	0
-1	0	-1	0	0	-1	-1	1	0	0	-1	1	1	1	0	0
-1	0	-1	0	0	0	-1	1	0	0	-1	1	1	1	0	0
-1	0	-1	0	0	1	-1	1	0	0	-1	1	1	1	0	0
-1	0	-1	0	0	0	-1	1	0	1	-1	1	1	1	0	0
-1	0	-1	0	0	0	-1	-1	0	0	-1	1	1	1	0	1
-1	0	-1	0	0	-1	-1	0	0	0	-1	1	1	1	0	1
-1	0	-1	0	0	0	-1	0	0	0	-1	1	1	1	0	1
-1	0	-1	0	0	1	-1	0	0	0	-1	1	1	1	0	1
-1	0	-1	0	0	0	-1	1	0	0	-1	1	1	1	0	1
-1	0	-1	0	0	0	-1	0	0	1	0	1	1	1	0	0
-1	0	-1	0	0	0	1	0	0	-1	0	1	1	0	1	0
0	0	-1	0	0	1	-1	0	0	1	-1	1	1	1	0	-1
0	0	-1	0	0	1	-1	0	0	0	-1	1	1	1	0	-1
0	0	-1	0	0	0	-1	0	0	1	-1	1	1	1	0	0
0	0	-1	0	0	1	-1	0	0	1	-1	1	1	1	0	0
0	0	-1	0	0	0	-1	-1	0	-1	-1	1	1	1	0	0
0	0	-1	0	0	-1	-1	-1	0	0	-1	1	1	1	0	0
0	0	-1	0	0	0	-1	-1	0	0	-1	1	1	1	0	0
0	0	-1	0	0	1	-1	-1	0	0	-1	1	1	1	0	0
0	0	-1	0	0	0	-1	-1	0	1	-1	1	1	1	0	0
0	0	-1	0	0	0	-1	-1	0	0	0	1	1	1	0	0
0	0	-1	0	0	-1	-1	0	0	-1	-1	1	1	1	0	0
0	0	-1	0	0	0	-1	0	0	-1	-1	1	1	1	0	0
0	0	-1	0	0	1	-1	0	0	-1	-1	1	1	1	0	0
0	0	-1	0	0	-1	-1	0	0	0	-1	1	1	1	0	0
0	0	-1	0	0	0	-1	0	0	0	-1	1	1	1	0	0
0	0	-1	0	0	1	-1	0	0	0	-1	1	1	1	0	0
0	0	-1	0	0	-1	-1	0	0	1	-1	1	1	1	0	0
0	0	-1	0	0	0	-1	0	0	0	0	1	1	1	0	0
0	0	-1	0	0	1	-1	0	0	0	0	1	1	1	0	0
0	0	-1	0	0	0	-1	1	0	-1	-1	1	1	1	0	0
0	0	-1	0	0	-1	-1	1	0	0	-1	1	1	1	0	0
0	0	-1	0	0	0	-1	1	0	0	-1	1	1	1	0	0
0	0	-1	0	0	1	-1	1	0	0	-1	1	1	1	0	0
0	0	-1	0	0	0	-1	1	0	1	-1	1	1	1	0	0
0	0	-1	0	0	0	-1	-1	0	0	-1	1	1	1	0	1
0	0	-1	0	0	-1	-1	0	0	0	-1	1	1	1	0	1
0	0	-1	0	0	0	-1	0	0	0	-1	1	1	1	0	1
0	0	-1	0	0	1	-1	0	0	0	-1	1	1	1	0	1
0	0	-1	0	0	0	-1	1	0	0	-1	1	1	1	0	1
0	0	-1	0	0	0	-1	0	0	1	0	1	1	1	0	0
0	0	-1	0	0	0	1	0	0	-1	0	1	1	0	1	0
1	0	-1	0	0	1	-1	0	0	1	-1	1	1	1	0	-1
1	0	-1	0	0	1	-1	0	0	0	-1	1	1	1	0	-1
1	0	-1	0	0	0	-1	0	0	1	-1	1	1	1	0	0
1	0	-1	0	0	1	-1	0	0	1	-1	1	1	1	0	0
1	0	-1	0	0	0	-1	-1	0	-1	-1	1	1	1	0	0
1	0	-1	0	0	-1	-1	-1	0	0	-1	1	1	1	0	0
1	0	-1	0	0	0	-1	-1	0	0	-1	1	1	1	0	0
1	0	-1	0	0	1	-1	-1	0	0	-1	1	1	1	0	0
1	0	-1	0	0	0	-1	-1	0	1	-1	1	1	1	0	0
1	0	-1	0	0	0	-1	-1	0	0	0	1	1	1	0	0
1	0	-1	0	0	-1	-1	0	0	-1	-1	1	1	1	0	0
1	0	-1	0	0	0	-1	0	0	-1	-1	1	1	1	0	0
1	0	-1	0	0	1	-1	0	0	-1	-1	1	1	1	0	0
1	0	-1	0	0	-1	-1	0	0	0	-1	1	1	1	0	0
1	0	-1	0	0	0	-1	0	0	0	-1	1	1	1	0	0
1	0	-1	0	0	1	-1	0	0	0	-1	1	1	1	0	0
1	0	-1	0	0	-1	-1	0	0	1	-1	1	1	1	0	0
1	0	-1	0	0	0	-1	0	0	0	0	1	1	1	0	0
1	0	-1	0	0	1	-1	0	0	0	0	1	1	1	0	0
1	0	-1	0	0	0	-1	1	0	-1	-1	1	1	1	0	0
1	0	-1	0	0	-1	-1	1	0	0	-1	1	1	1	0	0
1	0	-1	0	0	0	-1	1	0	0	-1	1	1	1	0	0
1	0	-1	0	0	1	-1	1	0	0	-1	1	1	1	0	0
1	0	-1	0	0	0	-1	1	0	1	-1	1	1	1	0	0
1	0	-1	0	0	0	-1	-1	0	0	-1	1	1	1	0	1
1	0	-1	0	0	-1	-1	0	0	0	-1	1	1	1	0	1
1	0	-1	0	0	0	-1	0	0	0	-1	1	1	1	0	1
1	0	-1	0	0	1	-1	0	0	0	-1	1	1	1	0	1
1	0	-1	0	0	0	-1	1	0	0	-1	1	1	1	0	1
1	0	-1	0	0	0	-1	0	0	1	0	1	1	1	0	0
1	0	-1	0	0	0	1	0	0	-1	0	1	1	0	1	0
0	0	-1	0	0	0	-1	0	1	1	-1	1	1	1	-1	-1
0	0	-1	0	0	1	-1	0	1	1	-1	1	1	1	0	-1
0	0	-1	0	0	0	-1	0	1	0	-1	1	1	1	-1	-1
0	0	-1	0	0	0	0	0	1	0	-1	1	1	1	-1	-1
0	0	-1	0	0	1	0	0	1	0	-1	1	1	1	-1	-1
0	0	-1	0	0	-1	-1	0	1	0	0	1	1	1	-1	-1
0	0	-1	0	0	0	-1	0	1	0	0	1	1	1	-1	-1
0	0	-1	0	0	1	-1	0	1	0	0	1	1	1	-1	-1
0	0	-1	0	0	1	-1	0	1	0	-1	1	1	1	0	-1
0	0	-1	0	0	0	0	1	1	0	-1	1	1	1	-1	-1
0	0	-1	0	0	0	-1	-1	1	1	-1	1	1	1	-1	0
0	0	-1	0	0	-1	-1	0	1	1	-1	1	1	1	-1	0
0	0	-1	0	0	0	-1	0	1	1	-1	1	1	1	-1	0
0	0	-1	0	0	1	-1	0	1	1	-1	1	1	1	-1	0
0	0	-1	0	0	0	0	0	1	1	-1	1	1	1	-1	0
0	0	-1	0	0	1	0	0	1	1	-1	1	1	1	-1	0
0	0	-1	0	0	0	-1	0	1	1	-1	1	1	1	0	0
0	0	-1	0	0	1	-1	0	1	1	-1	1	1	1	0	0
0	0	-1	0	0	0	-1	1	1	1	-1	1	1	1	-1	0
0	0	-1	0	0	0	0	1	1	1	-1	1	1	1	-1	0
0	0	-1	0	0	1	0	1	1	1	-1	1	1	1	-1	0
0	0	-1	0	0	0	-1	-1	1	0	-1	1	1	1	-1	0
0	0	-1	0	0	-1	-1	-1	1	0	0	1	1	1	-1	0
0	0	-1	0	0	0	-1	-1	1	0	0	1	1	1	-1	0
0	0	-1	0	0	1	-1	-1	1	0	0	1	1	1	-1	0
0	0	-1	0	0	0	-1	-1	1	-1	-1	1	1	1	0	0
0	0	-1	0	0	-1	-1	-1	1	0	-1	1	1	1	0	0
0	0	-1	0	0	0	-1	-1	1	0	-1	1	1	1	0	0
0	0	-1	0	0	1	-1	-1	1	0	-1	1	1	1	0	0
0	0	-1	0	0	0	-1	-1	1	1	-1	1	1	1	0	0
0	0	-1	0	0	0	-1	-1	1	0	0	1	1	1	0	0
0	0	-1	0	0	0	-1	0	1	-1	-1	1	1	1	-1	0
0	0	-1	0	0	-1	-1	0	1	0	-1	1	1	1	-1	0
0	0	-1	0	0	0	-1	0	1	0	-1	1	1	1	-1	0
0	0	-1	0	0	1	-1	0	1	0	-1	1	1	1	-1	0
0	0	-1	0	0	0	0	0	1	0	-1	1	1	1	-1	0
0	0	-1	0	0	1	0	0	1	0	-1	1	1	1	-1	0
0	0	-1	0	0	-1	-1	0	1	0	0	1	1	1	-1	0
0	0	-1	0	0	0	-1	0	1	0	0	1	1	1	-1	0
0	0	-1	0	0	1	-1	0	1	0	0	1	1	1	-1	0
0	0	-1	0	0	-1	-1	0	1	-1	-1	1	1	1	0	0
0	0	-1	0	0	0	-1	0	1	-1	-1	1	1	1	0	0
0	0	-1	0	0	1	-1	0	1	-1	-1	1	1	1	0	0
0	0	-1	0	0	-1	-1	0	1	0	-1	1	1	1	0	0
0	0	-1	0	0	0	-1	0	1	0	-1	1	1	1	0	0
0	0	-1	0	0	1	-1	0	1	0	-1	1	1	1	0	0
0	0	-1	0	0	-1	-1	0	1	1	-1	1	1	1	0	0
0	0	-1	0	0	0	-1	0	1	0	0	1	1	1	0	0
0	0	-1	0	0	1	-1	0	1	0	0	1	1	1	0	0
0	0	-1	0	0	0	-1	1	1	0	-1	1	1	1	-1	0
0	0	-1	0	0	-1	0	1	1	0	-1	1	1	1	-1	0
0	0	-1	0	0	0	0	1	1	0	-1	1	1	1	-1	0
0	0	-1	0	0	1	0	1	1	0	-1	1	1	1	-1	0
0	0	-1	0	0	0	0	1	1	0	0	1	1	1	-1	0
0	0	-1	0	0	0	-1	1	1	-1	-1	1	1	1	0	0
0	0	-1	0	0	-1	-1	1	1	0	-1	1	1	1	0	0
0	0	-1	0	0	0	-1	1	1	0	-1	1	1	1	0	0
0	0	-1	0	0	1	-1	1	1	0	-1	1	1	1	0	0
0	0	-1	0	0	0	-1	1	1	1	-1	1	1	1	0	0
0	0	-1	0	0	0	-1	0	1	1	-1	1	1	1	-1	1
0	0	-1	0	0	0	0	0	1	1	-1	1	1	1	-1	1
0	0	-1	0	0	0	0	1	1	1	-1	1	1	1	-1	1
0	0	-1	0	0	0	-1	-1	1	0	-1	1	1	1	0	1
0	0	-1	0	0	0	-1	0	1	0	-1	1	1	1	-1	1
0	0	-1	0	0	-1	0	0	1	0	-1	1	1	1	-1	1
0	0	-1	0	0	0	0	0	1	0	-1	1	1	1	-1	1
0	0	-1	0	0	1	0	0	1	0	-1	1	1	1	-1	1
0	0	-1	0	0	-1	-1	0	1	0	-1	1	1	1	0	1
0	0	-1	0	0	0	-1	0	1	0	-1	1	1	1	0	1
0	0	-1	0	0	1	-1	0	1	0	-1	1	1	1	0	1
0	0	-1	0	0	0	0	1	1	0	-1	1	1	1	-1	1
0	0	-1	0	0	0	-1	1	1	0	-1	1	1	1	0	1
0	0	-1	0	0	0	0	0	1	0	0	1	1	1	-1	0
0	0	-1	0	0	0	0	0	1	1	0	1	1	1	-1	0
0	0	-1	0	0	0	-1	0	1	1	0	1	1	1	0	0
0	0	-1	0	0	0	1	0	1	-1	0	1	1	0	1	0
0	0	-1	0	0	0	-1	0	1	0	0	1	1	0	-1	0
0	0	-1	0	0	-1	-1	0	0	0	1	1	1	1	-1	-1
0	0	-1	0	0	0	-1	0	0	0	1	1	1	1	-1	-1
0	0	-1	0	0	1	-1	0	0	0	1	1	1	1	-1	-1
0	0	-1	0	0	-1	-1	-1	0	0	1	1	1	1	-1	0
0	0	-1	0	0	0	-1	-1	0	0	1	1	1	1	-1	0
0	0	-1	0	0	1	-1	-1	0	0	1	1	1	1	-1	0
0	0	-1	0	0	0	-1	-1	0	0	1	1	1	1	0	0
0	0	-1	0	0	-1	-1	0	0	0	1	1	1	1	-1	0
0	0	-1	0	0	0	-1	0	0	0	1	1	1	1	-1	0
0	0	-1	0	0	1	-1	0	0	0	1	1	1	1	-1	0
0	0	-1	0	0	0	-1	0	0	0	1	1	1	1	0	0
0	0	-1	0	0	1	-1	0	0	0	1	1	1	1	0	0
0	0	-1	0	0	0	0	1	0	0	1	1	1	1	-1	0
0	0	-1	0	0	0	0	0	0	0	1	1	1	1	-1	0
0	0	-1	0	0	0	0	0	0	1	1	1	1	1	-1	0
0	0	-1	0	0	0	-1	0	0	1	1	1	1	1	0	0
0	0	-1	0	0	0	1	0	0	-1	1	1	1	0	1	0
0	0	-1	0	0	0	-1	0	0	0	1	1	1	0	-1	0
0	0	-1	1	0	0	-1	0	0	1	-1	1	1	1	-1	-1
0	0	-1	1	0	1	-1	0	0	1	-1	1	1	1	0	-1
0	0	-1	1	0	0	-1	0	0	0	-1	1	1	1	-1	-1
0	0	-1	1	0	0	0	0	0	0	-1	1	1	1	-1	-1
0	0	-1	1	0	1	0	0	0	0	-1	1	1	1	-1	-1
0	0	-1	1	0	-1	-1	0	0	0	0	1	1	1	-1	-1
0	0	-1	1	0	0	-1	0	0	0	0	1	1	1	-1	-1
0	0	-1	1	0	1	-1	0	0	0	0	1	1	1	-1	-1
0	0	-1	1	0	1	-1	0	0	0	-1	1	1	1	0	-1
0	0	-1	1	0	0	0	1	0	0	-1	1	1	1	-1	-1
0	0	-1	1	0	0	-1	-1	0	1	-1	1	1	1	-1	0
0	0	-1	1	0	-1	-1	0	0	1	-1	1	1	1	-1	0
0	0	-1	1	0	0	-1	0	0	1	-1	1	1	1	-1	0
0	0	-1	1	0	1	-1	0	0	1	-1	1	1	1	-1	0
0	0	-1	1	0	0	0	0	0	1	-1	1	1	1	-1	0
0	0	-1	1	0	1	0	0	0	1	-1	1	1	1	-1	0
0	0	-1	1	0	0	-1	0	0	1	-1	1	1	1	0	0
0	0	-1	1	0	1	-1	0	0	1	-1	1	1	1	0	0
0	0	-1	1	0	0	-1	1	0	1	-1	1	1	1	-1	0
0	0	-1	1	0	0	0	1	0	1	-1	1	1	1	-1	0
0	0	-1	1	0	1	0	1	0	1	-1	1	1	1	-1	0
0	0	-1	1	0	0	-1	-1	0	0	-1	1	1	1	-1	0
0	0	-1	1	0	-1	-1	-1	0	0	0	1	1	1	-1	0
0	0	-1	1	0	0	-1	-1	0	0	0	1	1	1	-1	0
0	0	-1	1	0	1	-1	-1	0	0	0	1	1	1	-1	0
0	0	-1	1	0	0	-1	-1	0	-1	-1	1	1	1	0	0
0	0	-1	1	0	-1	-1	-1	0	0	-1	1	1	1	0	0
0	0	-1	1	0	0	-1	-1	0	0	-1	1	1	1	0	0
0	0	-1	1	0	1	-1	-1	0	0	-1	1	1	1	0	0
0	0	-1	1	0	0	-1	-1	0	1	-1	1	1	1	0	0
0	0	-1	1	0	0	-1	-1	0	0	0	1	1	1	0	0
0	0	-1	1	0	0	-1	0	0	-1	-1	1	1	1	-1	0
0	0	-1	1	0	-1	-1	0	0	0	-1	1	1	1	-1	0
0	0	-1	1	0	0	-1	0	0	0	-1	1	1	1	-1	0
0	0	-1	1	0	1	-1	0	0	0	-1	1	1	1	-1	0
0	0	-1	1	0	0	0	0	0	0	-1	1	1	1	-1	0
0	0	-1	1	0	1	0	0	0	0	-1	1	1	1	-1	0
0	0	-1	1	0	-1	-1	0	0	0	0	1	1	1	-1	0
0	0	-1	1	0	0	-1	0	0	0	0	1	1	1	-1	0
0	0	-1	1	0	1	-1	0	0	0	0	1	1	1	-1	0
0	0	-1	1	0	-1	-1	0	0	-1	-1	1	1	1	0	0
0	0	-1	1	0	0	-1	0	0	-1	-1	1	1	1	0	0
0	0	-1	1	0	1	-1	0	0	-1	-1	1	1	1	0	0
0	0	-1	1	0	-1	-1	0	0	0	-1	1	1	1	0	0
0	0	-1	1	0	0	-1	0	0	0	-1	1	1	1	0	0
0	0	-1	1	0	1	-1	0	0	0	-1	1	1	1	0	0
0	0	-1	1	0	-1	-1	0	0	1	-1	1	1	1	0	0
0	0	-1	1	0	0	-1	0	0	0	0	1	1	1	0	0
0	0	-1	1	0	1	-1	0	0	0	0	1	1	1	0	0
0	0	-1	1	0	0	-1	1	0	0	-1	1	1	1	-1	0
0	0	-1	1	0	-1	0	1	0	0	-1	1	1	1	-1	0
0	0	-1	1	0	0	0	1	0	0	-1	1	1	1	-1	0
0	0	-1	1	0	1	0	1	0	0	-1	1	1	1	-1	0
0	0	-1	1	0	0	0	1	0	0	0	1	1	1	-1	0
0	0	-1	1	0	0	-1	1	0	-1	-1	1	1	1	0	0
0	0	-1	1	0	-1	-1	1	0	0	-1	1	1	1	0	0
0	0	-1	1	0	0	-1	1	0	0	-1	1	1	1	0	0
0	0	-1	1	0	1	-1	1	0	0	-1	1	1	1	0	0
0	0	-1	1	0	0	-1	1	0	1	-1	1	1	1	0	0
0	0	-1	1	0	0	-1	0	0	1	-1	1	1	1	-1	1
0	0	-1	1	0	0	0	0	0	1	-1	1	1	1	-1	1
0	0	-1	1	0	0	0	1	0	1	-1	1	1	1	-1	1
0	0	-1	1	0	0	-1	-1	0	0	-1	1	1	1	0	1
0	0	-1	1	0	0	-1	0	0	0	-1	1	1	1	-1	1
0	0	-1	1	0	-1	0	0	0	0	-1	1	1	1	-1	1
0	0	-1	1	0	0	0	0	0	0	-1	1	1	1	-1	1
0	0	-1	1	0	1	0	0	0	0	-1	1	1	1	-1	1
0	0	-1	1	0	-1	-1	0	0	0	-1	1	1	1	0	1
0	0	-1	1	0	0	-1	0	0	0	-1	1	1	1	0	1
0	0	-1	1	0	1	-1	0	0	0	-1	1	1	1	0	1
0	0	-1	1	0	0	0	1	0	0	-1	1	1	1	-1	1
0	0	-1	1	0	0	-1	1	0	0	-1	1	1	1	0	1
0	0	-1	1	0	0	0	0	0	0	0	1	1	1	-1	0
0	0	-1	1	0	0	0	0	0	1	0	1	1	1	-1	0
0	0	-1	1	0	0	-1	0	0	1	0	1	1	1	0	0
0	0	-1	1	0	0	1	0	0	-1	0	1	1	0	1	0
0	0	-1	1	0	0	-1	0	0	0	0	1	1	0	-1	0
0	0	-1	0	0	0	-1	-1	0	1	-1	-1	-1	1	-1	1
0	0	-1	0	0	-1	-1	0	0	1	-1	-1	-1	1	-1	1
0	0	-1	0	0	1	-1	0	0	1	-1	-1	-1	1	-1	1
0	0	-1	0	0	1	0	0	0	1	-1	-1	-1	1	-1	1
0	0	-1	0	0	0	-1	0	0	1	-1	-1	-1	1	0	1
0	0	-1	0	0	1	-1	0	0	1	-1	-1	-1	1	0	1
0	0	-1	0	0	0	-1	1	0	1	-1	-1	-1	1	-1	1
0	0	-1	0	0	1	0	1	0	1	-1	-1	-1	1	-1	1
0	0	-1	0	0	0	0	0	0	1	0	-1	-1	1	-1	1
0	0	-1	0	0	0	-1	0	0	1	0	-1	-1	1	0	1
0	0	-1	0	0	0	1	0	0	-1	0	-1	-1	0	1	1
0	0	-1	0	0	0	1	0	0	0	0	-1	-1	0	1	1
0	0	-1	0	0	0	-1	0	0	1	-1	-1	-1	1	1	1
0	0	-1	0	0	1	-1	0	0	1	-1	-1	-1	1	1	1
0	0	-1	0	0	0	-1	0	0	1	0	-1	-1	1	1	1
0	0	-1	0	0	0	-1	0	1	1	-1	-1	-1	1	1	1
0	0	-1	0	0	1	-1	0	1	1	-1	-1	-1	1	1	1
0	0	-1	0	0	0	-1	0	1	1	0	-1	-1	1	1	1
0	0	-1	0	0	0	1	0	1	-1	0	-1	-1	0	1	1
0	0	-1	0	0	0	1	0	1	0	0	-1	-1	0	1	1
0	0	0	-1	0	0	-1	-1	-1	1	-1	0	1	1	-1	1
0	0	0	-1	0	-1	-1	0	-1	1	-1	0	1	1	-1	1
0	0	0	-1	0	1	-1	0	-1	1	-1	0	1	1	-1	1
0	0	0	-1	0	1	0	0	-1	1	-1	0	1	1	-1	1
0	0	0	-1	0	0	-1	1	-1	1	-1	0	1	1	-1	1
0	0	0	-1	0	1	0	1	-1	1	-1	0	1	1	-1	1
0	0	0	-1	0	-1	-1	-1	-1	0	0	1	1	1	-1	1
0	0	0	-1	0	0	-1	-1	-1	0	0	1	1	1	-1	1
0	0	0	-1	0	1	-1	-1	-1	0	0	1	1	1	-1	1
0	0	0	-1	0	0	-1	-1	-1	-1	-1	1	1	1	-1	1
0	0	0	-1	0	-1	-1	-1	-1	0	-1	1	1	1	-1	1
0	0	0	-1	0	1	-1	-1	-1	0	-1	1	1	1	-1	1
0	0	0	-1	0	0	-1	-1	-1	1	-1	1	1	1	-1	1
0	0	0	-1	0	0	-1	0	-1	-1	-1	1	1	1	-1	1
0	0	0	-1	0	0	-1	0	-1	1	-1	1	1	1	-1	1
0	0	0	-1	0	-1	-1	0	-1	0	0	1	1	1	-1	1
0	0	0	-1	0	0	-1	0	-1	0	0	1	1	1	-1	1
0	0	0	-1	0	1	-1	0	-1	0	0	1	1	1	-1	1
0	0	0	-1	0	-1	-1	0	-1	-1	-1	1	1	1	-1	1
0	0	0	-1	0	1	-1	0	-1	-1	-1	1	1	1	-1	1
0	0	0	-1	0	-1	-1	0	-1	1	-1	1	1	1	-1	1
0	0	0	-1	0	1	-1	0	-1	1	-1	1	1	1	-1	1
0	0	0	-1	0	-1	0	1	-1	0	-1	1	1	1	-1	1
0	0	0	-1	0	1	0	1	-1	0	-1	1	1	1	-1	1
0	0	0	-1	0	0	0	1	-1	0	0	1	1	1	-1	1
0	0	0	-1	0	0	-1	1	-1	-1	-1	1	1	1	-1	1
0	0	0	-1	0	-1	-1	1	-1	0	-1	1	1	1	-1	1
0	0	0	-1	0	1	-1	1	-1	0	-1	1	1	1	-1	1
0	0	0	-1	0	0	-1	1	-1	1	-1	1	1	1	-1	1
0	0	0	-1	0	0	0	0	-1	0	0	1	1	1	-1	1
0	0	0	-1	0	0	0	0	-1	1	0	0	1	1	-1	1
0	0	0	-1	0	0	-1	0	-1	1	0	0	1	1	-1	1
0	0	0	-1	0	0	-1	0	-1	0	0	1	1	0	-1	1
0	0	0	-1	0	0	-1	0	1	1	-1	0	0	1	1	1
0	0	0	-1	0	1	-1	0	1	1	-1	0	0	1	1	1
0	0	0	-1	0	0	-1	-1	1	-1	-1	1	0	1	1	1
0	0	0	-1	0	-1	-1	-1	1	0	-1	1	0	1	1	1
0	0	0	-1	0	1	-1	-1	1	0	-1	1	0	1	1	1
0	0	0	-1	0	0	-1	-1	1	1	-1	1	0	1	1	1
0	0	0	-1	0	0	-1	-1	1	0	0	1	0	1	1	1
0	0	0	-1	0	-1	-1	0	1	-1	-1	1	0	1	1	1
0	0	0	-1	0	0	-1	0	1	-1	-1	1	0	1	1	1
0	0	0	-1	0	1	-1	0	1	-1	-1	1	0	1	1	1
0	0	0	-1	0	-1	-1	0	1	1	-1	1	0	1	1	1
0	0	0	-1	0	0	-1	0	1	1	-1	1	0	1	1	1
0	0	0	-1	0	1	-1	0	1	1	-1	1	0	1	1	1
0	0	0	-1	0	0	-1	0	1	0	0	1	0	1	1	1
0	0	0	-1	0	1	-1	0	1	0	0	1	0	1	1	1
0	0	0	-1	0	0	-1	1	1	-1	-1	1	0	1	1	1
0	0	0	-1	0	-1	-1	1	1	0	-1	1	0	1	1	1
0	0	0	-1	0	1	-1	1	1	0	-1	1	0	1	1	1
0	0	0	-1	0	0	-1	1	1	1	-1	1	0	1	1	1
0	0	0	-1	0	0	-1	0	1	1	0	0	0	1	1	1
0	0	0	-1	0	0	1	0	1	-1	0	0	0	0	1	1
0	0	0	-1	0	0	1	0	1	0	0	-1	0	0	1	1
0	0	-1	-1	0	0	-1	-1	0	1	-1	1	1	1	-1	1
0	0	-1	-1	0	-1	-1	0	0	1	-1	1	1	1	-1	1
0	0	-1	-1	0	1	-1	0	0	1	-1	1	1	1	-1	1
0	0	-1	-1	0	1	0	0	0	1	-1	1	1	1	-1	1
0	0	-1	-1	0	0	-1	0	0	1	-1	1	1	1	0	1
0	0	-1	-1	0	1	-1	0	0	1	-1	1	1	1	0	1
0	0	-1	-1	0	0	-1	1	0	1	-1	1	1	1	-1	1
0	0	-1	-1	0	1	0	1	0	1	-1	1	1	1	-1	1
0	0	-1	-1	0	-1	-1	-1	0	0	0	1	1	1	-1	1
0	0	-1	-1	0	0	-1	-1	0	0	0	1	1	1	-1	1
0	0	-1	-1	0	1	-1	-1	0	0	0	1	1	1	-1	1
0	0	-1	-1	0	0	-1	-1	0	-1	-1	1	1	1	0	1
0	0	-1	-1	0	-1	-1	-1	0	0	-1	1	1	1	0	1
0	0	-1	-1	0	1	-1	-1	0	0	-1	1	1	1	0	1
0	0	-1	-1	0	0	-1	-1	0	1	-1	1	1	1	0	1
0	0	-1	-1	0	0	-1	-1	0	0	0	1	1	1	0	1
0	0	-1	-1	0	0	-1	0	0	-1	-1	1	1	1	-1	1
0	0	-1	-1	0	-1	-1	0	0	0	0	1	1	1	-1	1
0	0	-1	-1	0	0	-1	0	0	0	0	1	1	1	-1	1
0	0	-1	-1	0	1	-1	0	0	0	0	1	1	1	-1	1
0	0	-1	-1	0	-1	-1	0	0	-1	-1	1	1	1	0	1
0	0	-1	-1	0	0	-1	0	0	-1	-1	1	1	1	0	1
0	0	-1	-1	0	1	-1	0	0	-1	-1	1	1	1	0	1
0	0	-1	-1	0	-1	-1	0	0	1	-1	1	1	1	0	1
0	0	-1	-1	0	0	-1	0	0	0	0	1	1	1	0	1
0	0	-1	-1	0	1	-1	0	0	0	0	1	1	1	0	1
0	0	-1	-1	0	-1	0	1	0	0	-1	1	1	1	-1	1
0	0	-1	-1	0	1	0	1	0	0	-1	1	1	1	-1	1
0	0	-1	-1	0	0	0	1	0	0	0	1	1	1	-1	1
0	0	-1	-1	0	0	-1	1	0	-1	-1	1	1	1	0	1
0	0	-1	-1	0	-1	-1	1	0	0	-1	1	1	1	0	1
0	0	-1	-1	0	1	-1	1	0	0	-1	1	1	1	0	1
0	0	-1	-1	0	0	-1	1	0	1	-1	1	1	1	0	1
0	0	-1	-1	0	0	0	0	0	0	0	1	1	1	-1	1
0	0	-1	-1	0	0	0	0	0	1	0	1	1	1	-1	1
0	0	-1	-1	0	0	-1	0	0	1	0	1	1	1	0	1
0	0	-1	-1	0	0	1	0	0	-1	0	1	1	0	1	1
0	0	-1	-1	0	0	-1	0	0	0	0	1	1	0	-1	1
0	0	-1	0	0	0	-1	-1	0	1	-1	1	1	1	-1	1
0	0	-1	0	0	-1	-1	0	0	1	-1	1	1	1	-1	1
0	0	-1	0	0	1	-1	0	0	1	-1	1	1	1	-1	1
0	0	-1	0	0	1	0	0	0	1	-1	1	1	1	-1	1
0	0	-1	0	0	0	-1	0	0	1	-1	1	1	1	0	1
0	0	-1	0	0	1	-1	0	0	1	-1	1	1	1	0	1
0	0	-1	0	0	0	-1	1	0	1	-1	1	1	1	-1	1
0	0	-1	0	0	1	0	1	0	1	-1	1	1	1	-1	1
0	0	-1	0	0	-1	-1	-1	0	0	0	1	1	1	-1	1
0	0	-1	0	0	0	-1	-1	0	0	0	1	1	1	-1	1
0	0	-1	0	0	1	-1	-1	0	0	0	1	1	1	-1	1
0	0	-1	0	0	0	-1	-1	0	-1	-1	1	1	1	0	1
0	0	-1	0	0	-1	-1	-1	0	0	-1	1	1	1	0	1
0	0	-1	0	0	1	-1	-1	0	0	-1	1	1	1	0	1
0	0	-1	0	0	0	-1	-1	0	1	-1	1	1	1	0	1
0	0	-1	0	0	0	-1	-1	0	0	0	1	1	1	0	1
0	0	-1	0	0	0	-1	0	0	-1	-1	1	1	1	-1	1
0	0	-1	0	0	-1	-1	0	0	0	0	1	1	1	-1	1
0	0	-1	0	0	0	-1	0	0	0	0	1	1	1	-1	1
0	0	-1	0	0	1	-1	0	0	0	0	1	1	1	-1	1
0	0	-1	0	0	-1	-1	0	0	-1	-1	1	1	1	0	1
0	0	-1	0	0	0	-1	0	0	-1	-1	1	1	1	0	1
0	0	-1	0	0	1	-1	0	0	-1	-1	1	1	1	0	1
0	0	-1	0	0	-1	-1	0	0	1	-1	1	1	1	0	1
0	0	-1	0	0	0	-1	0	0	0	0	1	1	1	0	1
0	0	-1	0	0	1	-1	0	0	0	0	1	1	1	0	1
0	0	-1	0	0	-1	0	1	0	0	-1	1	1	1	-1	1
0	0	-1	0	0	1	0	1	0	0	-1	1	1	1	-1	1
0	0	-1	0	0	0	0	1	0	0	0	1	1	1	-1	1
0	0	-1	0	0	0	-1	1	0	-1	-1	1	1	1	0	1
0	0	-1	0	0	-1	-1	1	0	0	-1	1	1	1	0	1
0	0	-1	0	0	1	-1	1	0	0	-1	1	1	1	0	1
0	0	-1	0	0	0	-1	1	0	1	-1	1	1	1	0	1
0	0	-1	0	0	0	0	0	0	0	0	1	1	1	-1	1
0	0	-1	0	0	0	0	0	0	1	0	1	1	1	-1	1
0	0	-1	0	0	0	-1	0	0	1	0	1	1	1	0	1
0	0	-1	0	0	0	1	0	0	-1	0	1	1	0	1	1
0	0	-1	0	0	0	-1	0	0	0	0	1	1	0	-1	1
0	0	0	-1	0	0	-1	0	1	1	-1	0	1	1	-1	-1
0	0	0	-1	0	1	-1	0	1	1	-1	0	1	1	0	-1
0	0	0	-1	0	0	-1	0	1	0	-1	1	1	1	-1	-1
0	0	0	-1	0	0	0	0	1	0	-1	1	1	1	-1	-1
0	0	0	-1	0	1	0	0	1	0	-1	1	1	1	-1	-1
0	0	0	-1	0	-1	-1	0	1	0	0	1	1	1	-1	-1
0	0	0	-1	0	0	-1	0	1	0	0	1	1	1	-1	-1
0	0	0	-1	0	1	-1	0	1	0	0	1	1	1	-1	-1
0	0	0	-1	0	1	-1	0	1	0	-1	1	1	1	0	-1
0	0	0	-1	0	0	0	1	1	0	-1	1	1	1	-1	-1
0	0	0	-1	0	0	-1	-1	1	1	-1	0	1	1	-1	0
0	0	0	-1	0	-1	-1	0	1	1	-1	0	1	1	-1	0
0	0	0	-1	0	0	-1	0	1	1	-1	0	1	1	-1	0
0	0	0	-1	0	1	-1	0	1	1	-1	0	1	1	-1	0
0	0	0	-1	0	0	0	0	1	1	-1	0	1	1	-1	0
0	0	0	-1	0	1	0	0	1	1	-1	0	1	1	-1	0
0	0	0	-1	0	0	-1	0	1	1	-1	0	1	1	0	0
0	0	0	-1	0	1	-1	0	1	1	-1	0	1	1	0	0
0	0	0	-1	0	0	-1	1	1	1	-1	0	1	1	-1	0
0	0	0	-1	0	0	0	1	1	1	-1	0	1	1	-1	0
0	0	0	-1	0	1	0	1	1	1	-1	0	1	1	-1	0
0	0	0	-1	0	0	-1	-1	1	0	-1	1	1	1	-1	0
0	0	0	-1	0	-1	-1	-1	1	0	0	1	1	1	-1	0
0	0	0	-1	0	0	-1	-1	1	0	0	1	1	1	-1	0
0	0	0	-1	0	1	-1	-1	1	0	0	1	1	1	-1	0
0	0	0	-1	0	0	-1	-1	1	-1	-1	1	1	1	0	0
0	0	0	-1	0	-1	-1	-1	1	0	-1	1	1	1	0	0
0	0	0	-1	0	0	-1	-1	1	0	-1	1	1	1	0	0
0	0	0	-1	0	1	-1	-1	1	0	-1	1	1	1	0	0
0	0	0	-1	0	0	-1	-1	1	1	-1	1	1	1	0	0
0	0	0	-1	0	0	-1	-1	1	0	0	1	1	1	0	0
0	0	0	-1	0	0	-1	0	1	-1	-1	1	1	1	-1	0
0	0	0	-1	0	-1	-1	0	1	0	-1	1	1	1	-1	0
0	0	0	-1	0	0	-1	0	1	0	-1	1	1	1	-1	0
0	0	0	-1	0	1	-1	0	1	0	-1	1	1	1	-1	0
0	0	0	-1	0	0	-1	0	1	1	-1	1	1	1	-1	0
0	0	0	-1	0	0	0	0	1	0	-1	1	1	1	-1	0
0	0	0	-1	0	1	0	0	1	0	-1	1	1	1	-1	0
0	0	0	-1	0	-1	-1	0	1	0	0	1	1	1	-1	0
0	0	0	-1	0	0	-1	0	1	0	0	1	1	1	-1	0
0	0	0	-1	0	1	-1	0	1	0	0	1	1	1	-1	0
0	0	0	-1	0	-1	-1	0	1	-1	-1	1	1	1	0	0
0	0	0	-1	0	0	-1	0	1	-1	-1	1	1	1	0	0
0	0	0	-1	0	1	-1	0	1	-1	-1	1	1	1	0	0
0	0	0	-1	0	-1	-1	0	1	0	-1	1	1	1	0	0
0	0	0	-1	0	0	-1	0	1	0	-1	1	1	1	0	0
0	0	0	-1	0	1	-1	0	1	0	-1	1	1	1	0	0
[truncated: 4,395 more rows]
