# Supplementary material for: Constructing network topologies for multiple signal-encoding functions
Source: BMC Syst Biol. 2019 Jan 11;13:6. doi: 10.1186/s12918-018-0676-5 (PMC6330498; doi:10.1186/s12918-018-0676-5)
Supplement: Supplementary file 4 — The original codes used for two-node merging of functional modules. (ZIP 1018 kb) [file 12918_2018_676_MOESM4_ESM.zip]

Archive with 12 entries (12 files):
- action.cpp
- findpeak.cpp
- fun_test.cpp
- getnet.cpp
- head.h
- judge.cpp
- lhs10000x28.txt
- main.cpp
- ode.cpp
- sample.cpp
- showparas.cpp
- solver.cpp
