# Supplementary material for: Constructing network topologies for multiple signal-encoding functions
Source: BMC Syst Biol. 2019 Jan 11;13:6. doi: 10.1186/s12918-018-0676-5 (PMC6330498; doi:10.1186/s12918-018-0676-5)
Supplement: Supplementary file 4 — The original codes used for two-node merging of functional modules. (ZIP 1018 kb) [file 12918_2018_676_MOESM4_ESM.zip › action.cpp]

#include"head.h"

int action(int topostart,int topoend) 
{
	double y0[NodeN]; // To record the the traces of the the system.
	double amp1, per1, amp2, per2, sen1, step1, sen2, step2;
	int Q_value, flag1, flag2;

	for (int i = topostart; i < topoend; i ++) 
	{
		if ( getNet(i) == 1 )    
		{
			char tmp[10];       //×¼±¸ÎÄ¼þµÄÃüÃû£»
			sprintf(tmp,"%d",i);
			char filename1[20] = "BiF_";
			strcat(filename1, tmp);
			strcat(filename1, ".txt");
			Q_value = 0;

			for ( int j = 0; j < Full; j ++ ) //µÚj×é²ÎÊý,Ò»¹²Full×é²ÎÊý  **
			{	
				para( j );
				flag1 = 0;
				flag2 = 0;

				printf("%d\n",j);

				/*showparas( );*/
				//printf("%d %d %d\n",C[0][0],C[0][1],C[0][2]);
				//printf("%d %d %d\n",C[1][0],C[1][1],C[1][2]);
				//printf("%d %d %d\n",C[2][0],C[2][1],C[2][2]);
				INPT[0] = 0.1;
				INPT[1] = 0.1;

				if ( subfun0( y0 ) == 1) // £¨INPT=0£©steady state.??  int judge_steady( double y[][ NodeN ], int counter )
				{
					/*printf(" %f\t%f\t%f\n", y0[0], y0[1], y0[2]);*/

					INPT[ 0 ] = 0.5;
					if ( subfun1( y0, &amp1, &per1 ) == 1)
					{
						INPT[ 0 ] = 1;
						amp2 = 0;
						per2 = 0;
						if ( subfun1( y0, &amp2, &per2 ) == 1)  //F1 IS OK
							flag1 = 1;
					}

					INPT[ 0 ] = 0.1;
					INPT[ 1 ] = 0.5;
					if ( subfun2( y0, &sen1, &step1 ) == 1)
					{
						INPT[ 1 ] = 1;
						sen2 = 0;
						step2 = 0;
						if ( subfun2( y0, &sen2, &step2 ) == 1)// F2 IS OK
							flag2 = 1;
					}

					if (flag1==1 || flag2 ==1)
					{
						FILE * fp;
						fp = fopen(filename1,"a+");
						fprintf(fp, "%d\t%d\t%d\t%f\t%f\t%f\t%f\t%f\t%f\t%f\t%f\n", j, flag1, flag2, amp1, per1, amp2, per2, sen1, step1, sen2, step2);
						fclose(fp);
						if ( flag1 ==1 && flag2 == 1)
							Q_value += 1;
					}


				}
				/*printf("topo = %d, para = %d, Q = %d\n", i, j, Q_value);*/
			}// j Ñ­»·½áÊø

			if ( Q_value > 0)
			{
				FILE * fp;
				fp = fopen("Bi_function_three_node.txt","a+");
				fprintf(fp, "%d\t%d\n", i, Q_value);
				fclose(fp);
			}

		}// the end of if (getNet)
	} // i Ñ­»·½áÊø£»

	return 0;
}
