# Supplementary material for: Constructing network topologies for multiple signal-encoding functions
Source: BMC Syst Biol. 2019 Jan 11;13:6. doi: 10.1186/s12918-018-0676-5 (PMC6330498; doi:10.1186/s12918-018-0676-5)
Supplement: Supplementary file 4 — The original codes used for two-node merging of functional modules. (ZIP 1018 kb) [file 12918_2018_676_MOESM4_ESM.zip › fun_test.cpp]

#include "head.h"	
int subfun0( double *y0 )
{
	double y[NodeN];
	double tmax = 3000;
	double tstart = 0;
	double inc = 300;
	double tend = tstart + inc;
	double h = 1e-6;
	int check, counter = 0, flag = 0;
	for ( int k = 0; k < NodeN; k ++ )  // initial condition for calculation
		y[ k ] = 0.1;
		/*FILE * ft;
		ft = fopen( "trace0.txt","a+" );*/

		while (flag == 0 && tend <= tmax && counter < max_step)
		{
			check = solver( y, &h, tstart, tend, max_step, &counter, tb, yb);
			/*for (int j = 0; j < counter; j ++ )
				fprintf(ft,"%.4f\t %.4f\t %.4f\t %.4f\n", tb[j], yb[j][0], yb[j][1], yb[j][2]);
			printf("INPT = %.1f , check = %d, tstart = %.1f, tend %.1f, counter = %d\n", INPT, check, tstart,tend,counter);*/
			if ( check == 1 || counter == max_step)  //To solve the ode and refresh y, h, tb, yb; 0Ê§°Ü£»1³É¹¦£»-1´ïµ½²½ÊýÉÏÏÞ£»
			{
				if ( judge_steady( yb, counter) == 1)  // ÅÐ¶ÏÊÇ·ñ´ïµ½ÎÈÌ¬£»
				{
					flag = 1;
					for ( int k = 0; k < NodeN; k ++)
						y0[ k ] = yb[ counter - 1][ k ];
				}
			}
			else
				break;  // if £¨solver£©ÅÐ¶Ï½áÊø£»

			tstart = tend;
			tend += inc;

		} // "while" of ode is over.
		//fclose(ft);
		/*printf("flag = %d\n", flag);*/
		return flag;
}


int subfun1( double *y0, double *amp, double *per )
{
	double y[NodeN];
	double tmax = 3000;
	double tstart = 0;
	double inc = 300;
	double tend = tstart + inc;
	double h = 1e-6;
	int check, counter = 0, flag = 0;
	double period = 0;
	double amplitude = 0;

	for (int k =0; k < NodeN; k ++)  //¸üÐÂ³õÊ¼Ìõ¼þ£»
		y[ k ] = y0[ k ];

	while (flag == 0 && tend <= tmax && counter < max_step)
	{
		check = solver( y, &h, tstart, tend, max_step, &counter, tb, yb);
		//printf("INPT = %.1f %.1f %.1f, check = %d, tstart = %.1f, tend %.1f, counter = %d\n", INPT[0], INPT[1], INPT[2], check, tstart,tend,counter);
		if ( check == 1 || counter == max_step)  //To solve the ode and refresh y, h, tb, yb; 0Ê§°Ü£»1³É¹¦£»-1´ïµ½²½ÊýÉÏÏÞ£»
		{	
			if ( judge_osc(tb, yb, counter, &period, &amplitude) == 1 )
				flag = 1;
			else
			{
				if  ( judge_steady(yb, counter ) == 1)
					break;
			}
		} // if (solver ==1)½áÊø£»
		else
			break;  // if £¨solver);

		tstart = tend;
		tend += inc;
	} // "while" of ode is over.

	/*printf("oscillation : flag = %d, period = %.2f, amp = %.2f\n", flag, period, amplitude);*/
	*amp = amplitude;
	*per = period;
	return flag;

}


int subfun2( double *y0, double *amp, double *step) // ÅÐ¶ÏÊÇ·ñÊµÏÖadaptation
{
	double y[NodeN];
	double tmax = 3000;
	double tstart = 0;
	double inc = 300;
	double tend = tstart + inc;
	double h = 1e-6;
	double ypeak[2] = {0};
	int check, counter = 0, pnum = 0, flag = 0;
	double period = 0, amplitude = 0;
	*amp = 0;
	*step = 0;

	for (int k =0; k < NodeN; k ++)  //¸üÐÂ³õÊ¼Ìõ¼þ£»
		y[ k ] = y0[ k ];

	while (flag == 0 && tend <= tmax && counter < max_step )   
	{
		check = solver( y, &h, tstart, tend, max_step, &counter, tb, yb);
		//printf("INPT = %.1f %.1f %.1f, check = %d, tstart = %.1f, tend %.1f, counter = %d\n", INPT[0], INPT[1], INPT[2], check, tstart,tend,counter);
		if ( check == 1 || counter == max_step )  //To solve the ode and refresh y, h, tb, yb; 0Ê§°Ü£»1³É¹¦£»-1´ïµ½²½ÊýÉÏÏÞ£»
		{	
			findpeak(yb, counter, &pnum, ypeak); //Ö»È¡Ç°Á½¸ö·åÖµ

			if ( judge_steady( yb, counter ) == 1)   // ÅÐ¶ÏÊÇ·ñÄÜÎ¬³Ösub1£»
			{
				*amp = ypeak[ 0 ] - y0[ NodeN - 1 ];
				*step = fabs( yb[ counter - 1][ NodeN - 1 ] - y0[ NodeN - 1 ] );	
				if ( *amp > 0.1 && *step < 0.1 && (*amp)/(*step) > 5 && ypeak[ 1 ] < ypeak[ 0 ] *0.5 ) // renew!!!
					flag = 1;
				else
					break;
			}// if judge
			else
				if ( judge_osc(tb, yb, counter, &period, &amplitude) == 1)
					break;
		} // if (check ==1)£»
		else
			break;  // check!=1£»

		tstart = tend;
		tend += inc;
	} // "while" of ode is over.  
	//fclose(ft);

	/*printf("input = %.1f, adapt = %d\n", INPT[1], flag);*/
	return flag;
}
