# Supplementary material for: Constructing network topologies for multiple signal-encoding functions
Source: BMC Syst Biol. 2019 Jan 11;13:6. doi: 10.1186/s12918-018-0676-5 (PMC6330498; doi:10.1186/s12918-018-0676-5)
Supplement: Supplementary file 4 — The original codes used for two-node merging of functional modules. (ZIP 1018 kb) [file 12918_2018_676_MOESM4_ESM.zip › lhs10000x28.txt]

0.180375 0.008831 0.901667 0.559775 0.684261 0.269816 0.746912 0.667603 0.400682 0.715435 0.399590 0.239127 0.752478 0.527988 0.110654 0.205658 0.812077 0.798137 0.459352 0.385364 0.254836 0.323132 0.262385 0.276911 0.048322 0.274496 0.289364 0.237151 
0.714029 0.635210 0.954404 0.990289 0.690576 0.751272 0.784760 0.237728 0.826891 0.610580 0.049572 0.341097 0.421519 0.108462 0.330939 0.507843 0.022346 0.923145 0.196879 0.304310 0.049125 0.768898 0.554746 0.686400 0.918721 0.344099 0.183634 0.336212 
0.483449 0.209843 0.720041 0.378054 0.367857 0.035592 0.777317 0.772711 0.303053 0.358911 0.877757 0.150029 0.875833 0.387328 0.311463 0.881544 0.098291 0.172702 0.317422 0.458139 0.465885 0.347759 0.566615 0.024632 0.215810 0.119819 0.715327 0.153425 
0.939084 0.997640 0.875259 0.188896 0.401273 0.042644 0.570730 0.717105 0.296403 0.214563 0.669694 0.023564 0.110848 0.351108 0.299990 0.572212 0.533812 0.626498 0.593788 0.893233 0.974602 0.747402 0.130893 0.037455 0.819562 0.136727 0.665370 0.079114 
0.755847 0.668621 0.034625 0.772871 0.407422 0.422622 0.912711 0.482997 0.487875 0.910316 0.753807 0.000946 0.682236 0.175956 0.370213 0.043477 0.772495 0.145326 0.830117 0.733192 0.158547 0.466877 0.615830 0.543218 0.734310 0.290043 0.351010 0.878607 
0.073035 0.044763 0.580835 0.268797 0.891006 0.366367 0.411220 0.048199 0.228776 0.605992 0.099092 0.353177 0.515121 0.877884 0.877551 0.125124 0.775842 0.606689 0.560634 0.332508 0.017855 0.319169 0.167012 0.900042 0.043971 0.004636 0.975019 0.412391 
0.473808 0.489097 0.398658 0.365771 0.492056 0.584038 0.066002 0.957357 0.659055 0.985316 0.276392 0.967238 0.474926 0.624598 0.741515 0.366547 0.957052 0.149956 0.804368 0.957736 0.545958 0.973879 0.340322 0.036842 0.179339 0.831694 0.670571 0.658934 
0.041614 0.723492 0.835499 0.211780 0.739696 0.203596 0.640735 0.332631 0.402670 0.268017 0.037032 0.004810 0.689121 0.489379 0.309405 0.184789 0.334313 0.572151 0.405932 0.160690 0.075351 0.214153 0.229184 0.734483 0.847829 0.429149 0.471138 0.312437 
0.087094 0.421395 0.097472 0.574977 0.372240 0.697459 0.130044 0.540372 0.806628 0.499574 0.716981 0.420590 0.307538 0.661094 0.862666 0.595998 0.841789 0.510909 0.223219 0.646418 0.724227 0.709722 0.827242 0.821282 0.941383 0.514388 0.313371 0.165803 
0.874351 0.644086 0.670543 0.019609 0.941503 0.926082 0.199812 0.726260 0.256562 0.804532 0.520084 0.280974 0.965522 0.250552 0.670351 0.548779 0.488302 0.876200 0.264481 0.619507 0.149392 0.304383 0.668072 0.889779 0.348499 0.028757 0.486138 0.062060 
0.113102 0.442089 0.649152 0.136771 0.707425 0.928061 0.204709 0.130295 0.399845 0.076401 0.838965 0.662099 0.264261 0.613499 0.842674 0.785477 0.113969 0.559412 0.609216 0.072032 0.522599 0.271561 0.875348 0.648829 0.854048 0.172410 0.543732 0.736910 
0.672324 0.765499 0.192241 0.185389 0.052828 0.018898 0.217023 0.248179 0.313202 0.956257 0.178045 0.519443 0.486263 0.558878 0.096577 0.578475 0.902248 0.068559 0.828122 0.547490 0.714043 0.711972 0.725007 0.766728 0.543814 0.765579 0.144220 0.053886 
0.601671 0.208443 0.949439 0.824165 0.529076 0.223936 0.888817 0.303025 0.363713 0.326342 0.330055 0.328777 0.688600 0.035171 0.791838 0.898382 0.412817 0.737657 0.569006 0.768462 0.699857 0.095249 0.848112 0.909824 0.070855 0.114741 0.174038 0.432238 
0.714753 0.484434 0.529231 0.077659 0.623593 0.582672 0.778140 0.322948 0.104133 0.074108 0.812124 0.700408 0.949556 0.385166 0.868653 0.716706 0.622745 0.447110 0.649552 0.124931 0.082248 0.360723 0.096538 0.285684 0.317045 0.112670 0.569150 0.415012 
0.243133 0.678977 0.092879 0.483767 0.175895 0.986683 0.500653 0.271556 0.601731 0.552154 0.048491 0.588088 0.144299 0.880314 0.462927 0.426973 0.815732 0.207153 0.409829 0.851338 0.836062 0.190072 0.734558 0.817087 0.459742 0.635833 0.439664 0.821597 
0.402210 0.031062 0.580444 0.203204 0.362572 0.758080 0.481991 0.337615 0.234720 0.770914 0.491090 0.434137 0.080845 0.259235 0.088453 0.546526 0.357143 0.529571 0.796344 0.065088 0.142299 0.065714 0.339619 0.826260 0.980498 0.670239 0.168582 0.226158 
0.151757 0.286573 0.262923 0.678571 0.878224 0.643064 0.263296 0.529540 0.001112 0.402637 0.540771 0.106713 0.846986 0.605160 0.684870 0.337965 0.283995 0.430719 0.078404 0.015135 0.821832 0.076774 0.539042 0.611583 0.132440 0.365553 0.131980 0.562088 
0.973884 0.361749 0.944164 0.478096 0.391257 0.765296 0.698899 0.398751 0.810654 0.009685 0.350264 0.980318 0.011051 0.905084 0.215517 0.031384 0.644614 0.367880 0.079849 0.409601 0.288234 0.164752 0.880209 0.010136 0.318302 0.466506 0.565116 0.099443 
0.718926 0.367173 0.426946 0.756561 0.055220 0.656534 0.376831 0.948268 0.655994 0.281545 0.808058 0.156692 0.460551 0.263702 0.893245 0.990509 0.814708 0.592087 0.253231 0.182418 0.056167 0.255714 0.020637 0.459278 0.454522 0.608032 0.738849 0.840413 
0.765594 0.747970 0.083209 0.599226 0.020545 0.316661 0.271180 0.295296 0.591265 0.061420 0.611527 0.059677 0.383189 0.832531 0.835356 0.678038 0.748355 0.400720 0.790070 0.899030 0.456428 0.832127 0.219194 0.312641 0.554527 0.365600 0.927519 0.258127 
0.252728 0.908347 0.857466 0.197008 0.606862 0.145887 0.087222 0.871557 0.193197 0.266259 0.428096 0.134840 0.471009 0.677163 0.174263 0.467253 0.173026 0.164546 0.325813 0.553389 0.337687 0.900516 0.349781 0.265215 0.874625 0.233847 0.555323 0.745762 
0.600909 0.426129 0.464108 0.215188 0.109508 0.263624 0.494246 0.879693 0.529040 0.412536 0.429751 0.692869 0.935094 0.789303 0.479971 0.539183 0.052858 0.122422 0.352825 0.780614 0.055058 0.086151 0.834704 0.195979 0.588666 0.321892 0.079145 0.699730 
0.127348 0.370905 0.396726 0.060213 0.244193 0.755431 0.375103 0.378283 0.300101 0.420964 0.612732 0.563862 0.787872 0.904446 0.837184 0.959019 0.483326 0.160452 0.041992 0.121189 0.055831 0.049816 0.229872 0.584481 0.975886 0.413262 0.345634 0.117351 
0.300362 0.906010 0.734922 0.960260 0.781683 0.905724 0.712235 0.461686 0.260174 0.538922 0.168427 0.891639 0.107271 0.472321 0.951542 0.488922 0.736591 0.808054 0.874086 0.232778 0.199673 0.050838 0.878986 0.785907 0.889101 0.544562 0.840611 0.775931 
0.057400 0.412715 0.126052 0.783379 0.541188 0.418443 0.397344 0.297313 0.739862 0.904881 0.573680 0.341860 0.290622 0.085204 0.852301 0.156255 0.102259 0.597577 0.676750 0.249781 0.411384 0.022518 0.849287 0.523228 0.819755 0.791431 0.104115 0.472558 
0.144868 0.017699 0.552978 0.670156 0.078583 0.809497 0.322015 0.439831 0.640942 0.662171 0.266208 0.656736 0.187646 0.896457 0.534593 0.323946 0.042944 0.568522 0.038478 0.017238 0.160323 0.784630 0.821254 0.571099 0.676951 0.670111 0.875272 0.070699 
0.505777 0.977586 0.789666 0.425838 0.044795 0.802991 0.727960 0.249451 0.460192 0.190934 0.973680 0.787770 0.390228 0.376091 0.644125 0.850535 0.047812 0.568108 0.865459 0.921769 0.949929 0.193058 0.822028 0.706803 0.075282 0.772488 0.720631 0.795336 
0.120656 0.617736 0.544521 0.325926 0.808568 0.563797 0.840468 0.282257 0.796640 0.754468 0.845327 0.293513 0.824817 0.659894 0.194126 0.395996 0.571634 0.929558 0.489118 0.880750 0.411644 0.241524 0.424525 0.297210 0.847585 0.980432 0.180608 0.614636 
0.576859 0.034255 0.274893 0.703898 0.938701 0.616390 0.165270 0.797187 0.696746 0.472170 0.369337 0.227125 0.738454 0.860460 0.561216 0.524121 0.523747 0.043171 0.744788 0.004938 0.464200 0.717057 0.244595 0.230254 0.444568 0.051855 0.994054 0.249314 
0.374727 0.629217 0.834619 0.075328 0.674868 0.660490 0.987393 0.839283 0.033801 0.863452 0.404746 0.333375 0.992512 0.414374 0.636486 0.678186 0.830462 0.363086 0.953084 0.025515 0.735674 0.434010 0.082221 0.478663 0.571370 0.735848 0.305007 0.266875 
0.264878 0.195462 0.005353 0.836339 0.037793 0.997976 0.669397 0.063856 0.242893 0.514102 0.145536 0.067027 0.416624 0.968833 0.054857 0.373078 0.778126 0.107093 0.579638 0.722174 0.422161 0.760146 0.464140 0.985148 0.698562 0.537311 0.240816 0.417175 
0.859806 0.004157 0.661734 0.731013 0.822071 0.956850 0.525942 0.711454 0.282365 0.786680 0.494804 0.286480 0.169030 0.488453 0.603699 0.166251 0.028699 0.823837 0.868056 0.253632 0.723315 0.310746 0.928460 0.066407 0.121091 0.438541 0.692222 0.389146 
0.027948 0.400518 0.075004 0.955197 0.145353 0.192825 0.814264 0.247045 0.114347 0.892897 0.141454 0.774824 0.026277 0.500615 0.295511 0.535392 0.828338 0.372651 0.387949 0.658595 0.144322 0.630797 0.080809 0.080649 0.684410 0.107532 0.208818 0.349806 
0.636668 0.455822 0.354639 0.097554 0.350353 0.323714 0.193069 0.724695 0.567268 0.818689 0.741150 0.625573 0.644317 0.871620 0.123388 0.622164 0.185599 0.570354 0.638507 0.658293 0.739465 0.444274 0.377198 0.721429 0.099317 0.220117 0.660480 0.786486 
0.526201 0.379965 0.681129 0.651539 0.239760 0.658821 0.059610 0.642468 0.727762 0.290378 0.130909 0.257102 0.959681 0.337618 0.131179 0.745318 0.318224 0.413416 0.864473 0.783214 0.529511 0.123165 0.910436 0.833486 0.042085 0.914499 0.278331 0.263893 
0.324479 0.542689 0.027650 0.691688 0.001929 0.302995 0.056497 0.321366 0.500539 0.799942 0.742721 0.712019 0.792331 0.690845 0.507332 0.162176 0.064438 0.161657 0.450426 0.255133 0.553154 0.386750 0.842475 0.404677 0.927004 0.937565 0.937514 0.715793 
0.754841 0.235693 0.494025 0.417445 0.584049 0.544074 0.083794 0.721278 0.035946 0.324843 0.630760 0.872945 0.832084 0.176994 0.068668 0.838519 0.671890 0.083275 0.311317 0.340399 0.319499 0.732949 0.676015 0.819784 0.334617 0.216644 0.177080 0.543295 
0.509578 0.615165 0.261928 0.270480 0.739080 0.231977 0.774250 0.072634 0.721720 0.890731 0.634830 0.499176 0.506342 0.624203 0.703074 0.651187 0.806908 0.440981 0.568596 0.095612 0.527775 0.274061 0.061162 0.585239 0.732986 0.202402 0.496974 0.218425 
0.266481 0.107160 0.020010 0.677145 0.377464 0.009739 0.600071 0.673951 0.418775 0.129081 0.902728 0.201172 0.305216 0.898939 0.197984 0.724752 0.435522 0.720990 0.077534 0.082240 0.029504 0.910642 0.465256 0.697433 0.571090 0.254523 0.591389 0.460617 
0.365411 0.000113 0.734058 0.118134 0.327076 0.086809 0.411185 0.313752 0.149749 0.622524 0.712407 0.754651 0.736332 0.019697 0.488833 0.213546 0.040029 0.842058 0.310412 0.452464 0.466979 0.050223 0.165804 0.892197 0.418507 0.219859 0.326002 0.945749 
0.155345 0.314187 0.588522 0.642896 0.862040 0.674305 0.511574 0.497857 0.840230 0.072234 0.597231 0.177291 0.615889 0.259988 0.548089 0.970124 0.580601 0.552415 0.233215 0.101055 0.186306 0.715229 0.038646 0.284705 0.280069 0.208416 0.046152 0.965984 
0.083023 0.293610 0.678683 0.817753 0.736547 0.956703 0.990708 0.173272 0.316492 0.711159 0.912821 0.705828 0.498139 0.398956 0.191246 0.719086 0.435944 0.724098 0.511583 0.763686 0.277376 0.984402 0.525763 0.757026 0.832040 0.181833 0.871921 0.420205 
0.279957 0.685267 0.168273 0.952917 0.876885 0.534272 0.898408 0.440961 0.424749 0.720815 0.844540 0.351329 0.545207 0.221321 0.653845 0.472507 0.001757 0.271300 0.136278 0.564613 0.886808 0.990233 0.597252 0.217939 0.535407 0.009873 0.794256 0.024454 
0.230757 0.193684 0.935008 0.315345 0.312596 0.100995 0.538999 0.838997 0.208933 0.216302 0.909000 0.490601 0.064203 0.237526 0.492024 0.490769 0.218376 0.578886 0.617503 0.996954 0.714718 0.086841 0.526072 0.335363 0.724940 0.186229 0.875999 0.394750 
0.861951 0.494212 0.072915 0.509738 0.059919 0.680507 0.947749 0.117307 0.672278 0.981627 0.261226 0.415260 0.946696 0.463879 0.418473 0.002237 0.955110 0.311359 0.641113 0.640927 0.011583 0.227992 0.920227 0.284889 0.043097 0.626542 0.678016 0.251952 
0.679601 0.643289 0.223727 0.846602 0.408926 0.506423 0.270842 0.905033 0.625463 0.797940 0.698748 0.592455 0.643850 0.626397 0.866262 0.401286 0.141399 0.155977 0.722104 0.317667 0.277978 0.097852 0.580337 0.092381 0.152655 0.391423 0.777480 0.072900 
0.860516 0.367787 0.250027 0.700419 0.858288 0.431073 0.383071 0.215186 0.144556 0.727334 0.887980 0.683783 0.019513 0.163032 0.532970 0.029625 0.440060 0.682616 0.195842 0.222061 0.079638 0.628394 0.558558 0.143607 0.120109 0.230807 0.973836 0.946855 
0.946659 0.281701 0.166266 0.477552 0.093803 0.688940 0.761097 0.408767 0.041803 0.299279 0.856014 0.702548 0.058662 0.988036 0.008050 0.702099 0.088445 0.143988 0.258693 0.009640 0.247256 0.650264 0.941738 0.926475 0.405046 0.369468 0.128694 0.521321 
0.378359 0.917236 0.430640 0.535691 0.740244 0.951316 0.939148 0.332237 0.467759 0.652973 0.567287 0.050599 0.018228 0.338890 0.383600 0.462013 0.237776 0.983114 0.262319 0.924682 0.573965 0.559611 0.671161 0.322621 0.096428 0.669483 0.858435 0.084759 
0.630688 0.409402 0.383979 0.849703 0.094446 0.580776 0.780170 0.681230 0.171518 0.095066 0.174952 0.958606 0.768510 0.004719 0.266065 0.411672 0.784792 0.673134 0.328691 0.229537 0.596253 0.362744 0.191089 0.656058 0.524444 0.986743 0.392573 0.596490 
0.311185 0.709377 0.317409 0.736765 0.440664 0.431559 0.112685 0.628987 0.670536 0.050427 0.684521 0.011722 0.658237 0.082773 0.456799 0.609269 0.290382 0.091908 0.669696 0.111839 0.323416 0.688995 0.199326 0.140151 0.696244 0.627264 0.895341 0.996040 
0.012007 0.496724 0.438730 0.602697 0.989913 0.579274 0.501294 0.594955 0.676943 0.100957 0.792507 0.271428 0.947963 0.204863 0.699966 0.241987 0.709556 0.965592 0.029848 0.991357 0.712730 0.786765 0.559514 0.329815 0.569279 0.177068 0.730446 0.432932 
0.918542 0.705922 0.079074 0.952185 0.842496 0.609034 0.170108 0.480182 0.649815 0.252747 0.595490 0.351892 0.958028 0.177529 0.606423 0.228560 0.880060 0.440533 0.588443 0.884306 0.974039 0.462403 0.022686 0.954744 0.516535 0.521142 0.444953 0.084406 
0.282992 0.720339 0.156561 0.753941 0.773515 0.585280 0.566502 0.296422 0.151731 0.205306 0.326481 0.812068 0.897483 0.488317 0.571079 0.717633 0.022806 0.806537 0.084255 0.995577 0.459836 0.863226 0.056901 0.495476 0.102114 0.947507 0.408555 0.583233 
0.294888 0.376470 0.493749 0.242861 0.074685 0.705282 0.251041 0.357342 0.874537 0.546612 0.950683 0.567768 0.962901 0.577166 0.921993 0.734679 0.616029 0.663311 0.358096 0.807974 0.585354 0.408656 0.419284 0.447156 0.598984 0.173595 0.897863 0.691594 
0.594709 0.225681 0.327969 0.242636 0.001607 0.684324 0.740776 0.360050 0.092800 0.044926 0.344381 0.785545 0.089010 0.474450 0.642567 0.707360 0.294108 0.402220 0.947453 0.045535 0.430833 0.048304 0.139964 0.264910 0.100757 0.832001 0.782475 0.358433 
0.665078 0.285149 0.504769 0.505455 0.288002 0.965545 0.142540 0.051476 0.580222 0.221132 0.498090 0.765097 0.244982 0.245093 0.222752 0.260895 0.336006 0.911776 0.467578 0.846007 0.801834 0.866034 0.448877 0.229646 0.568902 0.390595 0.636978 0.856244 
0.893662 0.346958 0.886590 0.745668 0.433580 0.999648 0.384567 0.034417 0.822521 0.417794 0.434186 0.688613 0.803025 0.543228 0.905345 0.792873 0.471625 0.197025 0.692466 0.486717 0.886772 0.517473 0.046683 0.614653 0.396542 0.852454 0.958035 0.008751 
0.160574 0.687348 0.389441 0.597749 0.771238 0.660607 0.202081 0.971346 0.179521 0.828988 0.498916 0.585685 0.163133 0.581994 0.017238 0.251065 0.911323 0.853790 0.133325 0.039245 0.640690 0.291941 0.278462 0.597970 0.138622 0.022480 0.604806 0.601141 
0.038717 0.677417 0.874440 0.148009 0.860398 0.329854 0.585128 0.427113 0.582902 0.498494 0.048985 0.302606 0.185070 0.378189 0.566453 0.823494 0.255351 0.314626 0.184891 0.898715 0.813116 0.860040 0.708229 0.879409 0.425047 0.204278 0.413840 0.020027 
0.122242 0.598446 0.635534 0.857237 0.284476 0.177565 0.910496 0.310176 0.237582 0.620849 0.099876 0.256400 0.453302 0.752431 0.363335 0.201859 0.077287 0.317568 0.694715 0.038203 0.351124 0.379131 0.792347 0.686040 0.734712 0.755519 0.211299 0.417570 
0.823341 0.187641 0.254623 0.537139 0.958307 0.764847 0.414637 0.125434 0.095406 0.663636 0.951446 0.152210 0.368037 0.513003 0.794952 0.970473 0.270397 0.685287 0.029671 0.769395 0.041516 0.655497 0.449915 0.399412 0.242968 0.382294 0.529664 0.658579 
0.439710 0.001381 0.988771 0.620967 0.892245 0.630633 0.046765 0.566600 0.054766 0.683073 0.140992 0.999913 0.520347 0.151145 0.885168 0.597169 0.147111 0.978352 0.026583 0.542049 0.021313 0.168646 0.112582 0.813285 0.540221 0.645675 0.853156 0.108048 
0.261571 0.983211 0.480815 0.577987 0.620160 0.040090 0.336345 0.374143 0.821550 0.058069 0.597158 0.123747 0.389235 0.864099 0.277999 0.040294 0.823440 0.954508 0.343073 0.667130 0.042425 0.876120 0.477577 0.516312 0.484696 0.964167 0.242011 0.626162 
0.585545 0.071552 0.615306 0.994112 0.719803 0.085757 0.223532 0.074479 0.075434 0.886449 0.559340 0.139557 0.452093 0.523687 0.588108 0.818662 0.347665 0.771495 0.949244 0.662254 0.333041 0.167845 0.604299 0.025102 0.108308 0.579723 0.269931 0.040776 
0.605405 0.586382 0.447795 0.183964 0.150436 0.982043 0.079985 0.036392 0.631584 0.079807 0.536999 0.224575 0.864022 0.425454 0.578007 0.435160 0.694494 0.624091 0.681771 0.565836 0.977484 0.770640 0.797710 0.352407 0.287418 0.051998 0.907954 0.171650 
0.504436 0.670619 0.822426 0.396071 0.947087 0.611716 0.850209 0.232947 0.695194 0.777956 0.100284 0.351091 0.658156 0.194013 0.540215 0.787683 0.967450 0.875753 0.129493 0.721078 0.459086 0.167556 0.949087 0.708872 0.256543 0.731403 0.656477 0.599150 
0.345701 0.553493 0.820285 0.900120 0.703539 0.650352 0.106479 0.076222 0.158701 0.672567 0.684247 0.757696 0.816213 0.558697 0.476741 0.814908 0.244196 0.745782 0.629586 0.114031 0.534995 0.145443 0.466791 0.540606 0.498344 0.271368 0.287428 0.500020 
0.465540 0.921771 0.337438 0.342617 0.643634 0.273229 0.606172 0.776928 0.396884 0.331493 0.307123 0.387503 0.691678 0.791607 0.274662 0.007299 0.247019 0.911865 0.799629 0.699442 0.130595 0.771634 0.089598 0.258994 0.911022 0.904742 0.730207 0.106889 
0.071311 0.178886 0.212473 0.416116 0.714094 0.049791 0.759675 0.523970 0.639631 0.597022 0.055901 0.025357 0.895072 0.136919 0.700473 0.854854 0.731308 0.167934 0.840157 0.617427 0.143983 0.673223 0.948162 0.723918 0.777965 0.799829 0.768974 0.316589 
0.237995 0.798265 0.756589 0.693634 0.423792 0.185662 0.426836 0.659008 0.585251 0.999061 0.869002 0.283448 0.119004 0.571259 0.376787 0.020718 0.247328 0.815790 0.911927 0.000567 0.269439 0.606251 0.150064 0.418227 0.429115 0.492446 0.270324 0.982372 
0.142764 0.648993 0.664984 0.373680 0.783166 0.638002 0.650876 0.384837 0.047298 0.163297 0.560067 0.889577 0.382762 0.127984 0.138782 0.838152 0.455221 0.708229 0.803548 0.585739 0.457321 0.745473 0.584781 0.770000 0.697413 0.458321 0.844658 0.293990 
0.729861 0.898568 0.268855 0.390838 0.716632 0.768320 0.934620 0.186588 0.614383 0.450665 0.212463 0.307399 0.987683 0.699404 0.187480 0.419681 0.443005 0.416826 0.544898 0.543280 0.025857 0.562652 0.218992 0.693980 0.900156 0.641139 0.506064 0.369428 
0.082433 0.876334 0.395472 0.403474 0.865060 0.160963 0.820558 0.124507 0.143777 0.559878 0.639970 0.728852 0.697413 0.839197 0.195795 0.652223 0.821034 0.218130 0.541876 0.237944 0.373593 0.435278 0.593999 0.539980 0.108785 0.174807 0.398970 0.928330 
0.005379 0.729132 0.382585 0.470656 0.475972 0.500425 0.332770 0.191982 0.352753 0.703963 0.249356 0.711008 0.379036 0.859006 0.911545 0.379679 0.986511 0.369440 0.236480 0.120728 0.447092 0.978804 0.536041 0.363024 0.233573 0.486752 0.413704 0.562283 
0.886297 0.575261 0.868290 0.028374 0.713251 0.711867 0.558147 0.525078 0.493485 0.349967 0.879635 0.240390 0.731695 0.678599 0.453026 0.001051 0.359544 0.933841 0.248320 0.896135 0.476604 0.027149 0.799182 0.514413 0.567440 0.260000 0.583376 0.929884 
0.602628 0.468424 0.418299 0.829153 0.142901 0.174448 0.822264 0.973213 0.666922 0.574762 0.908761 0.767624 0.821235 0.494081 0.234410 0.579648 0.735474 0.243979 0.724290 0.970423 0.624169 0.613365 0.096911 0.249699 0.738027 0.979624 0.436510 0.919524 
0.001547 0.533900 0.153454 0.317106 0.480655 0.350505 0.946176 0.164467 0.866993 0.175619 0.455022 0.619204 0.142494 0.857443 0.479483 0.229206 0.713587 0.781612 0.223156 0.030041 0.060949 0.749524 0.258165 0.553099 0.800090 0.395903 0.592317 0.541375 
0.355885 0.686546 0.518354 0.800872 0.899686 0.479669 0.366856 0.373959 0.837559 0.098220 0.248274 0.171575 0.278156 0.851929 0.799625 0.716035 0.150373 0.604320 0.893034 0.799689 0.874374 0.762819 0.660318 0.782208 0.416286 0.378299 0.297483 0.464977 
0.667642 0.295704 0.936018 0.587725 0.472268 0.903457 0.908687 0.383805 0.538406 0.139938 0.722243 0.144477 0.805526 0.233284 0.158561 0.875875 0.042520 0.861273 0.238845 0.454008 0.854442 0.157452 0.234697 0.789307 0.954232 0.778385 0.213618 0.365573 
0.603298 0.928242 0.869956 0.774784 0.343014 0.512015 0.456951 0.794175 0.682814 0.919366 0.424927 0.760663 0.521823 0.449185 0.409047 0.360706 0.958369 0.408699 0.015362 0.897491 0.860172 0.913065 0.329207 0.978691 0.918069 0.210324 0.182722 0.787211 
0.831916 0.898023 0.451705 0.461843 0.311624 0.810054 0.233742 0.843031 0.831424 0.176198 0.567596 0.501576 0.649785 0.866278 0.433810 0.560095 0.300586 0.848561 0.468092 0.571997 0.240122 0.293968 0.595716 0.164355 0.223935 0.589935 0.559235 0.498773 
0.116042 0.511099 0.403372 0.925326 0.392943 0.167720 0.372715 0.674847 0.942375 0.144595 0.841829 0.937566 0.420146 0.643977 0.635321 0.095981 0.826507 0.422334 0.290123 0.859916 0.140325 0.454848 0.096154 0.617116 0.947251 0.777064 0.598645 0.036098 
0.519945 0.621344 0.375607 0.912744 0.461618 0.431867 0.023150 0.915199 0.964810 0.713972 0.653648 0.558547 0.306356 0.113207 0.960560 0.969587 0.269172 0.597198 0.270537 0.446556 0.480195 0.029816 0.053239 0.623021 0.938529 0.113476 0.457537 0.344558 
0.440084 0.860144 0.881379 0.146964 0.694991 0.201466 0.306248 0.594332 0.896449 0.946780 0.609085 0.615522 0.966886 0.412899 0.047216 0.558097 0.425256 0.473603 0.839348 0.358420 0.967438 0.188037 0.764655 0.371886 0.575683 0.471753 0.386314 0.518463 
0.185848 0.936740 0.468261 0.845598 0.611638 0.474748 0.165882 0.849471 0.621242 0.505806 0.346353 0.940193 0.064871 0.089422 0.407737 0.217935 0.173173 0.180571 0.944354 0.679093 0.533274 0.572182 0.033282 0.541562 0.394666 0.236662 0.893149 0.250061 
0.525203 0.324860 0.711943 0.673918 0.701048 0.561552 0.397167 0.569795 0.827271 0.565952 0.780351 0.619696 0.622084 0.764007 0.333123 0.980392 0.239893 0.424152 0.037264 0.052103 0.086921 0.660534 0.034904 0.190954 0.030810 0.613665 0.551388 0.557391 
0.812239 0.563241 0.134486 0.187775 0.919571 0.493115 0.468468 0.687773 0.845883 0.394256 0.460412 0.477634 0.285434 0.906921 0.088587 0.398583 0.235096 0.040137 0.057875 0.401803 0.572912 0.266653 0.947788 0.174897 0.983513 0.314929 0.517845 0.252838 
0.954817 0.018485 0.337908 0.497556 0.101923 0.192992 0.010567 0.771982 0.480454 0.114455 0.514081 0.429992 0.228308 0.807660 0.601990 0.697661 0.502694 0.557365 0.064243 0.819624 0.945424 0.611977 0.529512 0.297676 0.694130 0.824978 0.726988 0.890007 
0.809152 0.555126 0.620257 0.355371 0.516003 0.754057 0.892620 0.008287 0.594409 0.067058 0.160429 0.898334 0.231839 0.170250 0.085230 0.234829 0.628235 0.926234 0.739914 0.411289 0.656990 0.857054 0.203706 0.959753 0.176050 0.238846 0.817143 0.837263 
0.644850 0.030501 0.108482 0.624241 0.656923 0.428666 0.509995 0.615098 0.026264 0.571968 0.733960 0.590266 0.932588 0.656900 0.907238 0.868880 0.653860 0.238753 0.676837 0.156407 0.210521 0.585018 0.080319 0.815279 0.102944 0.365307 0.679339 0.944565 
0.169395 0.103794 0.910465 0.551692 0.430319 0.848073 0.477427 0.391287 0.499188 0.715666 0.046762 0.271062 0.156177 0.969432 0.254420 0.311590 0.131853 0.961962 0.465013 0.905093 0.563415 0.363137 0.560413 0.864553 0.082116 0.252634 0.719707 0.123165 
0.961656 0.207363 0.481514 0.037803 0.204220 0.023491 0.315110 0.599666 0.460239 0.536818 0.026189 0.952842 0.122246 0.733246 0.145382 0.834935 0.931213 0.276110 0.879745 0.956139 0.334212 0.135845 0.480173 0.775722 0.339228 0.995622 0.972979 0.757046 
0.838259 0.214518 0.087500 0.392440 0.462443 0.669857 0.182384 0.339048 0.019401 0.526879 0.958784 0.153977 0.852439 0.800620 0.182957 0.057927 0.255496 0.929643 0.375914 0.684071 0.616212 0.324552 0.034386 0.088125 0.725970 0.993239 0.377084 0.723178 
0.446903 0.486046 0.671408 0.450519 0.620772 0.003045 0.487094 0.743341 0.985003 0.683163 0.721854 0.538547 0.783558 0.355842 0.405553 0.677698 0.089863 0.233262 0.333939 0.925446 0.737152 0.645572 0.837847 0.601344 0.214738 0.453713 0.096505 0.458243 
0.207969 0.400700 0.801080 0.831162 0.387215 0.194126 0.742847 0.964016 0.657935 0.478199 0.182194 0.658395 0.912224 0.630178 0.597494 0.803601 0.451789 0.267751 0.281598 0.193615 0.056960 0.578350 0.330990 0.522969 0.295754 0.931594 0.966026 0.995170 
0.695152 0.426012 0.626251 0.896081 0.494583 0.265528 0.430930 0.097930 0.804512 0.728742 0.745148 0.730369 0.048282 0.972254 0.710878 0.037990 0.092034 0.769625 0.319561 0.228403 0.521373 0.980040 0.546557 0.192691 0.711371 0.546746 0.289649 0.276166 
0.176632 0.014151 0.052606 0.834618 0.796692 0.553178 0.740239 0.249967 0.777033 0.302153 0.531444 0.566146 0.223202 0.735000 0.384671 0.520593 0.528339 0.712107 0.460492 0.760775 0.596668 0.643922 0.575602 0.936266 0.015600 0.725266 0.699622 0.445058 
0.446666 0.405162 0.195439 0.011425 0.403943 0.713113 0.478830 0.145364 0.320664 0.002637 0.915405 0.692952 0.542049 0.564958 0.793819 0.465212 0.254812 0.071080 0.574793 0.454273 0.781714 0.205851 0.609970 0.411806 0.016753 0.333437 0.995933 0.620511 
0.917159 0.283506 0.210041 0.522600 0.631848 0.801288 0.716855 0.590310 0.093835 0.113521 0.921226 0.576657 0.011526 0.804434 0.291040 0.060020 0.148665 0.408097 0.368069 0.472030 0.112067 0.037977 0.477412 0.041751 0.261128 0.135002 0.517595 0.645636 
0.338837 0.488881 0.625124 0.877234 0.138771 0.876826 0.205143 0.447605 0.201320 0.000851 0.827844 0.375555 0.420902 0.824065 0.813681 0.556728 0.002630 0.992752 0.118215 0.854063 0.083886 0.732672 0.727887 0.700768 0.579714 0.240802 0.736776 0.531141 
0.540031 0.538653 0.254110 0.250951 0.198305 0.345238 0.552234 0.544478 0.192586 0.197284 0.708243 0.817826 0.260090 0.495587 0.027213 0.154538 0.857404 0.844058 0.824058 0.680800 0.863802 0.422531 0.260521 0.797887 0.315935 0.632267 0.862606 0.368848 
0.254318 0.667195 0.899326 0.131504 0.957847 0.132097 0.644663 0.976627 0.475605 0.624815 0.804277 0.293487 0.244641 0.258435 0.257883 0.645259 0.496831 0.145196 0.154494 0.014163 0.402059 0.145637 0.306055 0.309338 0.626084 0.486835 0.703170 0.655939 
0.041318 0.554724 0.536763 0.715840 0.465090 0.444189 0.923606 0.997286 0.612903 0.010983 0.343969 0.072694 0.857797 0.725771 0.471512 0.786692 0.907562 0.303417 0.129850 0.369212 0.178437 0.999274 0.578886 0.097274 0.012420 0.298004 0.884539 0.062558 
0.283365 0.807627 0.799532 0.951528 0.925593 0.430044 0.039031 0.516203 0.619154 0.230580 0.153177 0.696215 0.450707 0.270477 0.814600 0.785758 0.586165 0.721618 0.114895 0.890829 0.230376 0.567041 0.158366 0.264596 0.713857 0.047609 0.338240 0.552880 
0.445001 0.434270 0.737715 0.313810 0.745970 0.747353 0.556163 0.370598 0.021309 0.721965 0.381693 0.200143 0.159855 0.763523 0.520890 0.003918 0.412204 0.434646 0.353614 0.542351 0.497946 0.267653 0.947530 0.149066 0.941873 0.161995 0.210434 0.817855 
0.328164 0.242616 0.425289 0.714256 0.831150 0.547659 0.639622 0.879889 0.884215 0.361128 0.978011 0.091400 0.335484 0.561225 0.489440 0.077506 0.436486 0.502489 0.095561 0.462918 0.335395 0.343887 0.801985 0.771933 0.348705 0.325590 0.616249 0.615547 
0.061268 0.397934 0.219880 0.750789 0.353584 0.723065 0.678547 0.409275 0.693460 0.335477 0.780711 0.249678 0.958759 0.398027 0.237956 0.607409 0.009245 0.183848 0.586352 0.773764 0.752358 0.425060 0.657056 0.743568 0.900473 0.048810 0.792438 0.345418 
0.627846 0.058662 0.638590 0.081688 0.337813 0.359578 0.500764 0.765668 0.010296 0.919421 0.375536 0.366877 0.397443 0.351024 0.398491 0.034824 0.546467 0.709042 0.765530 0.582588 0.087593 0.979872 0.648679 0.178849 0.936905 0.474488 0.862389 0.403689 
0.088729 0.915049 0.086305 0.106450 0.278111 0.643262 0.240238 0.805110 0.690579 0.497499 0.968558 0.771982 0.150454 0.758287 0.941249 0.066785 0.557299 0.839752 0.534860 0.554862 0.713793 0.410419 0.074233 0.498593 0.345023 0.660145 0.697207 0.749379 
0.565523 0.377637 0.415770 0.940125 0.645052 0.889708 0.898111 0.962216 0.665002 0.689067 0.125788 0.006734 0.458207 0.020195 0.272179 0.664327 0.552913 0.922696 0.875758 0.760135 0.174399 0.569788 0.283857 0.944179 0.692780 0.332318 0.987437 0.044554 
0.681089 0.166798 0.445991 0.568071 0.107421 0.226954 0.205016 0.429403 0.831305 0.662923 0.885198 0.824826 0.521697 0.976811 0.284036 0.073246 0.390160 0.074895 0.469658 0.422813 0.379670 0.006694 0.986546 0.168403 0.437655 0.676953 0.701607 0.665880 
0.463952 0.473033 0.960467 0.708652 0.068604 0.526420 0.449710 0.109550 0.389044 0.409316 0.634759 0.055201 0.906108 0.724944 0.052338 0.333949 0.795693 0.336912 0.612449 0.643044 0.356114 0.570560 0.347656 0.432472 0.763337 0.179832 0.510533 0.960658 
0.664261 0.075612 0.980773 0.623441 0.363511 0.919095 0.756885 0.702812 0.329577 0.237742 0.648890 0.788189 0.812995 0.240137 0.438713 0.423119 0.781009 0.140864 0.275738 0.922269 0.476731 0.241771 0.494162 0.337923 0.536113 0.132693 0.880874 0.507528 
0.562070 0.873995 0.649220 0.642288 0.690807 0.863668 0.334558 0.600298 0.200530 0.040117 0.878444 0.857196 0.425461 0.720795 0.035758 0.414741 0.538067 0.867200 0.879514 0.713130 0.585214 0.995100 0.723974 0.469043 0.419473 0.655218 0.000765 0.159006 
0.308327 0.891840 0.058419 0.466365 0.622686 0.337712 0.893711 0.063359 0.091881 0.003470 0.451945 0.409171 0.797044 0.194820 0.306790 0.767679 0.738024 0.053878 0.469189 0.220381 0.688163 0.225050 0.880147 0.403595 0.757488 0.696741 0.074863 0.229512 
0.435984 0.108305 0.919573 0.018582 0.258352 0.085446 0.890546 0.342660 0.751095 0.289244 0.142277 0.179767 0.767092 0.542502 0.333534 0.996949 0.640731 0.018487 0.164213 0.202573 0.611956 0.716821 0.158424 0.263032 0.719709 0.488479 0.422615 0.603304 
0.796149 0.413657 0.354290 0.664836 0.863462 0.863314 0.165079 0.736811 0.588127 0.250188 0.838509 0.592563 0.324813 0.551453 0.604439 0.842289 0.812283 0.063064 0.608151 0.551228 0.860825 0.731099 0.132304 0.407380 0.685790 0.855262 0.785248 0.889461 
0.388771 0.845448 0.818152 0.214127 0.218599 0.091669 0.417896 0.049339 0.304639 0.686775 0.516433 0.104928 0.259185 0.761758 0.610771 0.251965 0.090772 0.040249 0.483578 0.821128 0.461065 0.244357 0.224357 0.048377 0.815302 0.022845 0.548544 0.753566 
0.757997 0.127057 0.094517 0.077582 0.737472 0.817696 0.312737 0.561893 0.674009 0.295083 0.483266 0.331141 0.869843 0.272251 0.181450 0.539343 0.904269 0.044463 0.913326 0.428767 0.733249 0.745720 0.277096 0.964087 0.061291 0.757502 0.206030 0.204607 
0.247699 0.310976 0.890784 0.993289 0.774327 0.363557 0.453286 0.333497 0.524243 0.905812 0.061676 0.401556 0.453758 0.541966 0.244936 0.830923 0.307319 0.295963 0.869220 0.551410 0.650973 0.875177 0.706375 0.431406 0.856683 0.812093 0.982270 0.594394 
0.818947 0.505621 0.558080 0.130208 0.346277 0.983994 0.431719 0.930444 0.784993 0.012918 0.107017 0.008807 0.221938 0.043289 0.831872 0.095314 0.536171 0.524997 0.367827 0.259039 0.339938 0.288647 0.333367 0.136063 0.142496 0.930350 0.679758 0.467121 
0.964344 0.804922 0.971507 0.517460 0.776105 0.690858 0.989305 0.076856 0.923630 0.508689 0.267712 0.088628 0.086116 0.924286 0.129262 0.489934 0.644842 0.655903 0.426458 0.609439 0.182595 0.600822 0.805306 0.290181 0.181765 0.267846 0.271302 0.179008 
0.649361 0.472009 0.635833 0.907254 0.498279 0.783832 0.311836 0.793306 0.500262 0.440144 0.664360 0.352804 0.652276 0.604947 0.769354 0.526317 0.981079 0.892653 0.168308 0.801318 0.492372 0.285506 0.298051 0.307667 0.435464 0.814356 0.422845 0.864427 
0.145125 0.687957 0.965257 0.955339 0.067907 0.431942 0.640472 0.490426 0.093194 0.212714 0.643396 0.184609 0.027531 0.641475 0.174370 0.786922 0.283616 0.052006 0.190694 0.468850 0.029747 0.342898 0.436785 0.726199 0.565098 0.706425 0.663944 0.121684 
0.303583 0.301826 0.528742 0.581688 0.957983 0.604521 0.841992 0.337062 0.745902 0.134120 0.653362 0.495443 0.811852 0.364381 0.862721 0.950528 0.627379 0.919078 0.849933 0.806740 0.887070 0.501705 0.880552 0.813066 0.244164 0.179909 0.677679 0.079297 
0.448803 0.684513 0.954507 0.347319 0.612043 0.965363 0.164725 0.210092 0.360224 0.674189 0.856217 0.591901 0.845543 0.515725 0.288355 0.854047 0.871910 0.207057 0.810667 0.388214 0.384211 0.940985 0.201514 0.471568 0.718828 0.779231 0.432549 0.469677 
0.825756 0.786528 0.982573 0.151044 0.819375 0.382027 0.824178 0.690915 0.789448 0.021321 0.098490 0.846139 0.305968 0.688400 0.301220 0.016474 0.711062 0.512511 0.480426 0.718024 0.480756 0.067013 0.609865 0.922071 0.164791 0.747943 0.560354 0.765989 
0.764763 0.312069 0.504877 0.751686 0.112468 0.843293 0.541782 0.336371 0.878289 0.593568 0.302597 0.727210 0.341251 0.321491 0.791031 0.096800 0.382922 0.357183 0.237097 0.922645 0.666213 0.648602 0.878510 0.909973 0.494187 0.527137 0.401200 0.603617 
0.588341 0.570846 0.856907 0.061118 0.565573 0.528413 0.978827 0.090384 0.595846 0.254159 0.805049 0.966082 0.740058 0.023470 0.970936 0.514598 0.915679 0.585978 0.008029 0.839148 0.915384 0.224605 0.774208 0.725974 0.644242 0.458526 0.262866 0.595522 
0.061733 0.246697 0.454565 0.032117 0.784298 0.971458 0.932070 0.602171 0.084206 0.818391 0.839200 0.099392 0.818981 0.566095 0.222492 0.073426 0.049898 0.991839 0.723111 0.052031 0.140048 0.935628 0.107477 0.706294 0.976535 0.130492 0.957463 0.804013 
0.497231 0.599602 0.336208 0.512178 0.231766 0.383554 0.854023 0.296297 0.198418 0.917884 0.091056 0.075529 0.303182 0.225468 0.302055 0.678210 0.293654 0.111551 0.753196 0.515283 0.403429 0.410336 0.541120 0.424954 0.601619 0.803551 0.940180 0.615885 
0.890545 0.439090 0.913767 0.579782 0.679243 0.633286 0.383667 0.074226 0.729410 0.391243 0.351048 0.325715 0.720262 0.446619 0.494324 0.392909 0.644722 0.903908 0.134562 0.203550 0.374429 0.687264 0.232382 0.448818 0.075720 0.261623 0.593794 0.843090 
0.041443 0.245810 0.586711 0.971519 0.509296 0.462567 0.768767 0.511227 0.566168 0.937836 0.643578 0.497220 0.031893 0.129476 0.351241 0.357606 0.688171 0.082806 0.067822 0.374637 0.578271 0.350644 0.157742 0.847809 0.035135 0.461180 0.007493 0.542520 
0.786009 0.971038 0.801787 0.596792 0.334528 0.992812 0.272691 0.299674 0.279061 0.149438 0.931215 0.115827 0.308415 0.888160 0.335367 0.196675 0.104080 0.408415 0.613193 0.883551 0.595430 0.365640 0.446597 0.241432 0.281807 0.770616 0.603428 0.807574 
0.709845 0.363415 0.781765 0.450496 0.738142 0.254283 0.471026 0.655803 0.701093 0.904329 0.193874 0.012920 0.212296 0.216115 0.615042 0.098149 0.839340 0.883140 0.364019 0.819293 0.228049 0.948638 0.103130 0.277066 0.055815 0.859639 0.922076 0.672818 
0.809551 0.059961 0.459847 0.249926 0.947977 0.206393 0.062902 0.664572 0.793737 0.993785 0.555790 0.010192 0.975617 0.727899 0.912297 0.948032 0.854945 0.592449 0.727386 0.062218 0.942897 0.275102 0.687106 0.783126 0.620493 0.840835 0.859658 0.327418 
0.157853 0.182076 0.603548 0.513069 0.851064 0.376126 0.703982 0.090992 0.162892 0.783631 0.984776 0.732416 0.949003 0.628442 0.991905 0.621810 0.058935 0.380080 0.043902 0.106994 0.748799 0.204910 0.148679 0.617837 0.325852 0.409262 0.601205 0.053297 
0.618435 0.819448 0.921915 0.877805 0.153904 0.047271 0.038142 0.474721 0.303787 0.053380 0.579633 0.859466 0.763193 0.749183 0.403351 0.004962 0.481038 0.196778 0.294331 0.004234 0.266044 0.316697 0.436362 0.817841 0.421256 0.420489 0.766897 0.810872 
0.533539 0.945731 0.805271 0.110367 0.780157 0.629181 0.396436 0.194225 0.711515 0.011195 0.353147 0.421657 0.548876 0.396119 0.068714 0.840376 0.060467 0.476966 0.131833 0.109431 0.095312 0.639140 0.477759 0.015792 0.406873 0.893007 0.681980 0.074536 
0.449944 0.070401 0.980909 0.324179 0.811939 0.091142 0.472080 0.988420 0.550525 0.952324 0.485161 0.867303 0.270426 0.286198 0.897884 0.035206 0.397902 0.391119 0.424454 0.672609 0.909790 0.913122 0.650088 0.306107 0.715299 0.276772 0.218443 0.779907 
0.525427 0.329855 0.280311 0.745853 0.332126 0.883429 0.432654 0.913562 0.345534 0.101617 0.528290 0.562916 0.384274 0.340478 0.225369 0.759508 0.032718 0.212104 0.912908 0.114270 0.899637 0.001093 0.143804 0.358190 0.126129 0.386730 0.335107 0.389432 
0.470089 0.365456 0.819269 0.921460 0.303078 0.818535 0.763505 0.936063 0.843017 0.486668 0.439316 0.478525 0.603283 0.939741 0.766579 0.134979 0.371242 0.455325 0.118456 0.316995 0.711479 0.153503 0.185552 0.494559 0.372121 0.388307 0.975397 0.166453 
0.558454 0.459298 0.245567 0.880249 0.069393 0.901578 0.564935 0.720026 0.888947 0.351308 0.790856 0.258653 0.479390 0.444263 0.854107 0.486159 0.374276 0.725291 0.876775 0.194751 0.415260 0.259216 0.732380 0.592824 0.378987 0.501172 0.680205 0.326242 
0.590474 0.633179 0.611139 0.635836 0.263571 0.433858 0.710345 0.807469 0.373389 0.425374 0.392127 0.227271 0.263934 0.187565 0.745357 0.991855 0.804537 0.689525 0.769682 0.055440 0.585010 0.096826 0.281762 0.114897 0.660011 0.142673 0.039776 0.184239 
0.878361 0.171659 0.381267 0.634946 0.170327 0.540568 0.005801 0.904360 0.497643 0.441302 0.846846 0.244165 0.291724 0.186822 0.534762 0.065082 0.053354 0.531698 0.544410 0.004320 0.793708 0.134081 0.271801 0.236360 0.980833 0.731318 0.540756 0.194967 
0.954547 0.171095 0.856184 0.847398 0.866349 0.885456 0.821755 0.254941 0.869150 0.698600 0.692738 0.146171 0.725213 0.674414 0.386918 0.454924 0.505908 0.583228 0.383981 0.764030 0.537223 0.334190 0.361831 0.580861 0.115435 0.700795 0.386835 0.536979 
0.036723 0.058876 0.919808 0.471424 0.752991 0.215423 0.006899 0.222351 0.301326 0.632426 0.622635 0.770402 0.705502 0.248585 0.323585 0.620258 0.993225 0.500633 0.280232 0.414503 0.830174 0.428783 0.669509 0.376562 0.273622 0.776849 0.880902 0.422434 
0.303396 0.978169 0.855531 0.195719 0.688634 0.704181 0.062726 0.270886 0.033082 0.963342 0.443293 0.767906 0.650528 0.026953 0.366239 0.873029 0.403739 0.722536 0.946353 0.830185 0.781646 0.507043 0.745166 0.274075 0.557043 0.600113 0.647470 0.518107 
0.012922 0.688843 0.689632 0.547031 0.526593 0.067048 0.149027 0.499461 0.432148 0.528091 0.510226 0.789065 0.907809 0.218952 0.962775 0.848603 0.701402 0.703421 0.044108 0.317827 0.401161 0.459903 0.630166 0.670213 0.379888 0.302659 0.806598 0.776654 
0.516050 0.099481 0.743580 0.059764 0.959384 0.419319 0.899232 0.998370 0.834679 0.105886 0.244297 0.956121 0.884793 0.979283 0.887969 0.986231 0.036491 0.487049 0.568607 0.968515 0.048785 0.514225 0.512818 0.920246 0.022174 0.417874 0.593095 0.016841 
0.332576 0.350624 0.754500 0.353173 0.134822 0.262652 0.229755 0.666737 0.363942 0.004591 0.053824 0.649459 0.036752 0.653571 0.546220 0.414824 0.654355 0.094708 0.860957 0.630197 0.682234 0.049493 0.149077 0.061462 0.908796 0.795735 0.811166 0.604340 
0.789380 0.369831 0.434229 0.606574 0.165623 0.936898 0.352416 0.981057 0.885704 0.035868 0.098251 0.182900 0.132770 0.516501 0.545342 0.147544 0.595664 0.932785 0.594266 0.901601 0.992957 0.741845 0.795310 0.620346 0.050269 0.147699 0.044883 0.972654 
0.281182 0.363024 0.478012 0.948600 0.668143 0.283599 0.770785 0.287850 0.064012 0.219198 0.574189 0.832673 0.792140 0.737555 0.063166 0.752371 0.394276 0.763413 0.185466 0.895996 0.060745 0.617163 0.192693 0.780876 0.308981 0.958116 0.723573 0.847089 
0.500193 0.520355 0.234298 0.525264 0.300359 0.645721 0.760382 0.405053 0.144482 0.027916 0.711346 0.023338 0.041144 0.238333 0.081668 0.853193 0.937095 0.044651 0.096200 0.046265 0.600824 0.140362 0.145562 0.850304 0.424107 0.895714 0.093161 0.135321 
0.818438 0.648355 0.356486 0.230827 0.646277 0.376963 0.994627 0.322432 0.489786 0.732272 0.498391 0.454044 0.036288 0.482877 0.572202 0.144654 0.258875 0.082430 0.618812 0.769118 0.586415 0.767189 0.506950 0.364238 0.948869 0.265964 0.089418 0.818910 
0.154172 0.674640 0.910851 0.815071 0.655596 0.536084 0.267360 0.325345 0.086061 0.538093 0.544527 0.452544 0.398415 0.406137 0.452313 0.407211 0.352389 0.621084 0.124117 0.527936 0.223135 0.644185 0.980725 0.369773 0.662065 0.276069 0.874103 0.269054 
0.874202 0.592065 0.338029 0.284606 0.883970 0.512875 0.442639 0.474382 0.066591 0.528787 0.561548 0.881083 0.397916 0.520913 0.598323 0.824501 0.127901 0.989899 0.833671 0.151163 0.560006 0.863905 0.581394 0.329185 0.796066 0.773627 0.901207 0.014473 
0.938797 0.219345 0.916790 0.512001 0.896097 0.102242 0.699220 0.183260 0.687828 0.853090 0.405156 0.847396 0.313666 0.159473 0.232164 0.781341 0.579322 0.392325 0.459681 0.918540 0.052911 0.368037 0.614593 0.355312 0.867246 0.914568 0.665631 0.229305 
0.540162 0.932871 0.964645 0.505541 0.259092 0.784872 0.502489 0.973460 0.631638 0.383776 0.838794 0.557560 0.046747 0.864708 0.902883 0.772214 0.597767 0.215914 0.736091 0.438693 0.268550 0.862233 0.728310 0.449715 0.315567 0.325256 0.303706 0.831393 
0.351291 0.943577 0.836435 0.684552 0.936308 0.092600 0.711735 0.267116 0.311732 0.670158 0.795549 0.960697 0.509353 0.706742 0.596706 0.667928 0.996187 0.177592 0.072079 0.649922 0.548426 0.175396 0.067582 0.637077 0.090296 0.765685 0.353008 0.502983 
0.722453 0.511327 0.505923 0.100408 0.315846 0.572304 0.146392 0.206445 0.680080 0.319644 0.321755 0.470336 0.002896 0.931728 0.156390 0.444029 0.553160 0.807445 0.040781 0.666923 0.656021 0.503820 0.539231 0.912191 0.923590 0.835591 0.175926 0.984493 
0.792931 0.820109 0.682844 0.862579 0.837061 0.051082 0.310860 0.429561 0.760455 0.425269 0.659544 0.426016 0.792573 0.487057 0.437676 0.736634 0.419586 0.918800 0.678011 0.210157 0.849131 0.740705 0.471367 0.283419 0.483796 0.835210 0.786895 0.904626 
0.842688 0.664513 0.232414 0.399283 0.702880 0.507670 0.443609 0.558700 0.400104 0.013260 0.564651 0.679487 0.568974 0.074672 0.683110 0.744542 0.126823 0.994286 0.544034 0.308633 0.034389 0.985991 0.518762 0.543190 0.306301 0.554554 0.580121 0.157377 
0.959531 0.994016 0.835896 0.190309 0.754705 0.681759 0.634092 0.707626 0.860690 0.879456 0.062634 0.892667 0.209539 0.637878 0.168407 0.877622 0.053924 0.387174 0.223854 0.276946 0.490268 0.789752 0.979223 0.344838 0.591775 0.894113 0.095536 0.692804 
0.880238 0.087757 0.218548 0.479445 0.700596 0.235311 0.520427 0.055214 0.913736 0.138174 0.610307 0.852771 0.422818 0.519423 0.587776 0.386800 0.112927 0.950684 0.286421 0.674715 0.114006 0.736814 0.474182 0.726882 0.008237 0.146333 0.768660 0.070220 
0.840392 0.261463 0.510922 0.297761 0.657667 0.236274 0.219138 0.091462 0.330830 0.531121 0.532094 0.148409 0.135857 0.832954 0.264288 0.643482 0.379367 0.435956 0.646140 0.766295 0.235775 0.385896 0.558134 0.296341 0.401403 0.184022 0.879902 0.411300 
0.648454 0.141994 0.484591 0.081868 0.299010 0.562469 0.050709 0.867386 0.869273 0.899465 0.157950 0.202903 0.269325 0.919663 0.751240 0.877322 0.440265 0.772064 0.826182 0.180366 0.545085 0.343031 0.844295 0.811276 0.193793 0.796720 0.581944 0.029652 
0.948696 0.141164 0.971103 0.046437 0.498859 0.694874 0.939350 0.071243 0.792718 0.251790 0.844277 0.513691 0.002795 0.326968 0.951772 0.211927 0.339805 0.281326 0.053010 0.674393 0.739283 0.298408 0.963278 0.831086 0.463166 0.705814 0.465073 0.763198 
0.512460 0.113365 0.581609 0.849009 0.726078 0.172519 0.991138 0.508310 0.538841 0.955814 0.716664 0.272693 0.327283 0.593437 0.021966 0.155418 0.223578 0.711033 0.012089 0.916075 0.364445 0.645421 0.131887 0.906398 0.991884 0.222965 0.750465 0.204348 
0.470596 0.106610 0.733558 0.800554 0.724730 0.120038 0.814963 0.255845 0.567919 0.158187 0.656615 0.944299 0.554966 0.803705 0.592248 0.124704 0.920487 0.500522 0.235059 0.126593 0.781332 0.810012 0.096411 0.490397 0.355622 0.967996 0.755213 0.824279 
0.596277 0.783919 0.137227 0.822223 0.601718 0.227805 0.372613 0.729254 0.569460 0.752454 0.078883 0.265222 0.399190 0.095782 0.927377 0.183434 0.238977 0.813861 0.547208 0.579458 0.859506 0.248040 0.814094 0.370710 0.526229 0.549179 0.887095 0.008299 
0.196260 0.154572 0.569679 0.671501 0.798147 0.422315 0.808444 0.658433 0.375870 0.317076 0.704103 0.577629 0.553860 0.778619 0.955124 0.658410 0.989364 0.433733 0.108440 0.177546 0.235076 0.524117 0.291384 0.516192 0.238097 0.079997 0.561590 0.144449 
0.875850 0.929162 0.943144 0.970741 0.557751 0.199494 0.374242 0.366062 0.010651 0.080722 0.916086 0.530689 0.251254 0.612266 0.785915 0.597852 0.390714 0.096546 0.330770 0.777638 0.563641 0.409742 0.480021 0.971729 0.720804 0.241180 0.949756 0.523510 
0.720609 0.015515 0.239174 0.352775 0.738541 0.761325 0.770116 0.183935 0.235000 0.834130 0.430858 0.640559 0.226949 0.355382 0.872988 0.904971 0.424320 0.665679 0.391393 0.578691 0.222488 0.537577 0.211923 0.936024 0.934305 0.159028 0.764752 0.201290 
0.772385 0.706893 0.246779 0.324327 0.497326 0.249928 0.436931 0.776897 0.307300 0.361217 0.345833 0.521191 0.121949 0.857145 0.504677 0.536100 0.915071 0.917434 0.783336 0.466235 0.130656 0.027239 0.431430 0.807236 0.851714 0.130299 0.193943 0.137343 
0.165435 0.618048 0.791049 0.474185 0.797064 0.696352 0.922397 0.615432 0.074632 0.822068 0.103495 0.718313 0.613492 0.421314 0.460493 0.266336 0.419463 0.438016 0.943320 0.193884 0.780130 0.068933 0.764331 0.786634 0.662305 0.115153 0.028568 0.231340 
0.621422 0.824828 0.977189 0.568669 0.577278 0.398612 0.382893 0.411926 0.148521 0.089003 0.043677 0.457196 0.986209 0.393539 0.265471 0.795435 0.969201 0.315385 0.931748 0.581478 0.399280 0.424903 0.472218 0.347673 0.112616 0.867427 0.481530 0.582100 
0.371777 0.640983 0.858148 0.578280 0.289893 0.973211 0.001116 0.349014 0.360790 0.148967 0.397032 0.656170 0.111244 0.875389 0.828365 0.459339 0.490916 0.189329 0.020576 0.200317 0.249755 0.396060 0.144061 0.792779 0.404633 0.601434 0.067920 0.981054 
0.833989 0.382408 0.307369 0.206416 0.379214 0.015419 0.009824 0.170114 0.713051 0.922373 0.018722 0.614249 0.680598 0.304302 0.312391 0.682556 0.260746 0.709162 0.457706 0.859215 0.034005 0.672009 0.972751 0.392576 0.893661 0.270253 0.710928 0.423072 
0.529886 0.966958 0.248224 0.669283 0.296838 0.173061 0.106359 0.896092 0.250688 0.078474 0.346088 0.308568 0.744047 0.069695 0.524300 0.401199 0.125764 0.817823 0.539821 0.539722 0.916400 0.165454 0.646581 0.123980 0.868285 0.045178 0.734500 0.925739 
0.278298 0.650521 0.548582 0.442028 0.421178 0.937868 0.056159 0.901923 0.978938 0.454999 0.638974 0.995089 0.934533 0.796754 0.767985 0.037622 0.761902 0.160980 0.033457 0.032813 0.879748 0.427749 0.283507 0.490862 0.850094 0.298811 0.149624 0.394393 
0.412201 0.047110 0.180480 0.406397 0.933979 0.037129 0.246419 0.319035 0.674620 0.151946 0.615105 0.803727 0.919472 0.721959 0.791314 0.487618 0.784663 0.388114 0.989754 0.349421 0.656493 0.135180 0.658754 0.703538 0.822197 0.640221 0.938216 0.768116 
0.048399 0.770998 0.349419 0.895699 0.204172 0.609780 0.050660 0.503136 0.103646 0.780875 0.137974 0.910505 0.970418 0.466941 0.346806 0.882524 0.285725 0.978056 0.855797 0.564777 0.406445 0.686572 0.515289 0.813858 0.437121 0.426728 0.892302 0.721953 
0.873346 0.433474 0.312461 0.978433 0.429248 0.862606 0.919429 0.460985 0.845524 0.585383 0.810296 0.141677 0.814297 0.888561 0.813393 0.644547 0.480331 0.662893 0.466466 0.559791 0.978205 0.526277 0.154211 0.439207 0.408326 0.960536 0.587665 0.136395 
0.654856 0.184707 0.904726 0.002062 0.557175 0.326896 0.723150 0.500607 0.408533 0.124158 0.548886 0.310314 0.763294 0.275659 0.608567 0.459749 0.838261 0.052226 0.619159 0.056702 0.736329 0.090932 0.414909 0.262338 0.519862 0.604726 0.137287 0.206322 
0.167894 0.256334 0.382929 0.759658 0.040763 0.226678 0.998953 0.535860 0.390298 0.322675 0.194632 0.698141 0.316692 0.348836 0.335083 0.584849 0.244056 0.032857 0.156109 0.430516 0.316845 0.410109 0.989711 0.288288 0.391747 0.677554 0.328970 0.647629 
0.293264 0.708883 0.628785 0.545498 0.996723 0.930353 0.258419 0.088743 0.316959 0.726993 0.770712 0.762758 0.255997 0.381461 0.769700 0.022774 0.028021 0.801863 0.421041 0.476531 0.581756 0.686326 0.644531 0.017953 0.315652 0.345203 0.044142 0.696142 
0.212192 0.742375 0.647197 0.748605 0.889919 0.730301 0.338997 0.244152 0.113027 0.086539 0.118242 0.121764 0.559407 0.492054 0.148549 0.556265 0.451514 0.863940 0.831313 0.845715 0.422821 0.392144 0.620397 0.915656 0.282866 0.510614 0.178816 0.897821 
0.041052 0.532373 0.116376 0.528396 0.884075 0.891640 0.489046 0.986089 0.879100 0.093236 0.250281 0.913038 0.897214 0.687740 0.624623 0.237056 0.684158 0.252134 0.322544 0.457389 0.579251 0.413839 0.996724 0.063387 0.489598 0.225387 0.696746 0.367380 
0.315847 0.493153 0.771793 0.067357 0.228450 0.113006 0.784912 0.162458 0.184436 0.461810 0.854769 0.999255 0.063383 0.300563 0.555876 0.340717 0.105012 0.793692 0.945358 0.513515 0.870519 0.085844 0.365496 0.286007 0.262970 0.338908 0.563603 0.017855 
0.665657 0.401182 0.270220 0.368605 0.847063 0.400434 0.656662 0.346664 0.582716 0.040387 0.699249 0.135992 0.103026 0.275730 0.104876 0.070332 0.363179 0.363720 0.018829 0.252748 0.398304 0.480213 0.644701 0.371931 0.786672 0.671689 0.304561 0.856989 
0.012279 0.584064 0.571638 0.360857 0.914300 0.248387 0.503659 0.629771 0.706462 0.603537 0.597737 0.386940 0.685655 0.841924 0.180714 0.284250 0.584815 0.939734 0.359572 0.566159 0.067758 0.469459 0.216483 0.904573 0.053831 0.690727 0.346485 0.205097 
0.939863 0.260270 0.653935 0.370000 0.980135 0.203634 0.657047 0.002581 0.767143 0.068829 0.317543 0.761746 0.083226 0.040607 0.614898 0.609478 0.384638 0.282070 0.743372 0.205703 0.127057 0.211429 0.367526 0.603307 0.867760 0.987650 0.577653 0.991652 
0.109160 0.576849 0.253453 0.675613 0.114267 0.918357 0.039177 0.498750 0.921169 0.932465 0.164065 0.791648 0.982504 0.661725 0.557205 0.409620 0.019359 0.292519 0.594792 0.442195 0.137039 0.180243 0.664466 0.816753 0.184141 0.753917 0.484741 0.603004 
0.249950 0.990665 0.412534 0.011206 0.604557 0.378200 0.193605 0.955803 0.550200 0.932979 0.564017 0.571164 0.135167 0.220468 0.958920 0.102089 0.837254 0.348106 0.677427 0.159273 0.564525 0.001406 0.653457 0.335471 0.733130 0.616242 0.739677 0.635760 
0.199062 0.132573 0.961240 0.851196 0.581289 0.685938 0.278080 0.029992 0.871338 0.947035 0.608007 0.860736 0.724676 0.754380 0.873114 0.718711 0.772728 0.327336 0.419639 0.460756 0.566974 0.656925 0.011692 0.473053 0.403501 0.536633 0.413937 0.057541 
0.937550 0.366967 0.775432 0.216441 0.514876 0.906715 0.807753 0.615503 0.400053 0.642126 0.279797 0.910918 0.403509 0.789199 0.136479 0.509039 0.658587 0.475870 0.939737 0.999592 0.460655 0.407913 0.130721 0.054917 0.975104 0.123963 0.340328 0.178731 
0.038658 0.336981 0.987272 0.833747 0.983634 0.141985 0.059866 0.262875 0.157496 0.243358 0.226834 0.252330 0.313106 0.729572 0.747050 0.277370 0.205958 0.200862 0.549703 0.916156 0.318887 0.800883 0.833533 0.100511 0.176998 0.713921 0.800662 0.677539 
0.363343 0.157864 0.465753 0.346847 0.558681 0.586255 0.701380 0.743637 0.790927 0.224402 0.216892 0.403219 0.545497 0.942186 0.367036 0.691420 0.404529 0.353588 0.400429 0.424300 0.455958 0.942474 0.248167 0.678270 0.870509 0.048752 0.081601 0.544240 
0.631750 0.210619 0.398546 0.138688 0.763434 0.986732 0.222383 0.779658 0.692139 0.491344 0.980897 0.187019 0.459795 0.679187 0.726541 0.697721 0.538526 0.501311 0.062369 0.494480 0.690957 0.459351 0.385049 0.783626 0.295337 0.888018 0.981433 0.577282 
0.493473 0.291838 0.193557 0.065593 0.482653 0.763944 0.490109 0.215263 0.107644 0.265235 0.874701 0.854544 0.846496 0.990775 0.153276 0.805344 0.134338 0.890403 0.980818 0.743943 0.249475 0.994587 0.512179 0.961399 0.886833 0.908345 0.829251 0.481531 
0.736742 0.135701 0.696241 0.634062 0.270897 0.139975 0.197413 0.254183 0.175063 0.633645 0.138500 0.371025 0.307283 0.871347 0.813009 0.273615 0.315527 0.388522 0.269247 0.047090 0.427044 0.444146 0.885887 0.960614 0.533542 0.329838 0.081535 0.472456 
0.683199 0.660978 0.175206 0.808561 0.782741 0.757749 0.464241 0.154205 0.882962 0.998496 0.010124 0.520627 0.237383 0.801605 0.101837 0.583965 0.092580 0.679678 0.127556 0.347881 0.327159 0.943857 0.824912 0.935096 0.462247 0.705552 0.233482 0.601821 
0.760812 0.472164 0.678749 0.662047 0.551531 0.940437 0.855711 0.451456 0.633577 0.814114 0.233056 0.164331 0.298081 0.977261 0.394987 0.063128 0.420700 0.396942 0.333369 0.251364 0.910775 0.022657 0.059296 0.777923 0.139544 0.639964 0.276011 0.657804 
0.457960 0.054637 0.202158 0.060633 0.227897 0.808142 0.823509 0.130657 0.070053 0.700244 0.283660 0.796885 0.927482 0.896821 0.793048 0.758671 0.176088 0.534654 0.142090 0.950657 0.561555 0.229921 0.943373 0.449813 0.630176 0.428675 0.032525 0.529983 
0.827967 0.831255 0.562151 0.599854 0.169212 0.910896 0.715734 0.278500 0.820609 0.626182 0.817635 0.400260 0.157700 0.603954 0.901213 0.211134 0.182921 0.538577 0.816451 0.106764 0.155391 0.873544 0.683687 0.757485 0.665588 0.476420 0.863616 0.957456 
0.578898 0.830197 0.466336 0.567484 0.948664 0.465341 0.270356 0.846625 0.860174 0.347990 0.351277 0.408516 0.709520 0.612716 0.224383 0.321089 0.183269 0.677969 0.553765 0.206848 0.935329 0.021686 0.773218 0.715210 0.141533 0.869378 0.243629 0.332811 
0.367406 0.055183 0.943776 0.368034 0.457121 0.367530 0.550032 0.683656 0.369306 0.442980 0.697399 0.761583 0.078259 0.521737 0.770805 0.160820 0.431753 0.233738 0.423939 0.748871 0.898485 0.986644 0.649445 0.751803 0.810907 0.685397 0.736634 0.971067 
0.707207 0.701350 0.082860 0.041346 0.163557 0.038109 0.918079 0.993854 0.043358 0.390839 0.304499 0.314156 0.145264 0.018813 0.423402 0.731955 0.865429 0.767225 0.268828 0.237267 0.460106 0.157164 0.135460 0.406573 0.988464 0.254275 0.106740 0.443078 
0.259529 0.394574 0.943658 0.610915 0.389848 0.312242 0.821984 0.820304 0.069870 0.174077 0.911551 0.464659 0.577278 0.134338 0.813217 0.705153 0.206599 0.072956 0.108117 0.373846 0.662180 0.156138 0.619793 0.565376 0.877959 0.646161 0.422275 0.021699 
0.024392 0.927299 0.450122 0.897935 0.357197 0.097269 0.938334 0.370861 0.721505 0.411999 0.565435 0.347491 0.226037 0.864330 0.410616 0.443325 0.392587 0.863648 0.435675 0.944265 0.239363 0.931157 0.478396 0.220879 0.597759 0.392590 0.422314 0.774284 
0.564856 0.719179 0.518260 0.655900 0.198279 0.460817 0.171879 0.419927 0.530898 0.457623 0.680887 0.776893 0.322306 0.787518 0.490635 0.034258 0.766485 0.142115 0.887130 0.274514 0.953182 0.862105 0.653275 0.707697 0.053246 0.497045 0.539347 0.079678 
0.513971 0.811771 0.185411 0.230574 0.225512 0.197451 0.845771 0.492418 0.383674 0.933179 0.322124 0.482447 0.390142 0.125082 0.517214 0.564834 0.420437 0.846018 0.757362 0.856850 0.004050 0.858441 0.499230 0.303719 0.499100 0.694035 0.228838 0.190132 
0.070691 0.749263 0.217043 0.070932 0.399698 0.509247 0.602213 0.811691 0.832625 0.685804 0.235099 0.402296 0.104568 0.090153 0.148238 0.866993 0.496392 0.345249 0.064992 0.047373 0.450601 0.914707 0.250672 0.965354 0.857747 0.870122 0.988261 0.702480 
0.736860 0.936387 0.106337 0.632470 0.060323 0.809564 0.530245 0.479790 0.605278 0.897889 0.109550 0.066263 0.828086 0.316324 0.713827 0.469408 0.150062 0.785163 0.031775 0.886808 0.072307 0.036679 0.914183 0.512970 0.777605 0.208862 0.680834 0.920951 
0.574894 0.476556 0.769392 0.178692 0.200638 0.924334 0.591151 0.268619 0.926509 0.321987 0.413713 0.013610 0.254192 0.420045 0.812565 0.341447 0.345543 0.743968 0.816352 0.653595 0.487173 0.563533 0.729637 0.867527 0.690848 0.103368 0.530423 0.861037 
0.598169 0.300511 0.431743 0.999203 0.212550 0.542425 0.469607 0.285235 0.028519 0.857239 0.890955 0.559913 0.620287 0.700136 0.541429 0.092483 0.934834 0.787001 0.489996 0.943503 0.905268 0.420958 0.188257 0.615064 0.677565 0.895145 0.795018 0.843859 
0.240583 0.020651 0.793226 0.911929 0.102372 0.779998 0.282726 0.384020 0.444278 0.692447 0.575304 0.947126 0.080326 0.631468 0.326254 0.351391 0.588947 0.405678 0.801133 0.014449 0.472185 0.860566 0.997932 0.961419 0.013116 0.408024 0.034419 0.820697 
0.444512 0.868498 0.965636 0.290205 0.738968 0.316725 0.194351 0.276858 0.454626 0.740331 0.458521 0.059291 0.975052 0.063164 0.932681 0.360594 0.379280 0.047665 0.170717 0.073913 0.618543 0.556116 0.283286 0.246715 0.288213 0.808052 0.305545 0.940139 
0.816894 0.886218 0.299906 0.327730 0.213237 0.955232 0.380858 0.269756 0.019834 0.647966 0.141561 0.703983 0.927715 0.905175 0.663688 0.283467 0.260217 0.888028 0.996315 0.143104 0.402759 0.146879 0.201376 0.230728 0.063995 0.736280 0.647000 0.296820 
0.500887 0.503018 0.956724 0.855176 0.434608 0.659839 0.668554 0.222087 0.141770 0.357902 0.980053 0.999190 0.604561 0.791507 0.821953 0.351518 0.185399 0.414682 0.684821 0.498723 0.510635 0.931614 0.355177 0.235501 0.652588 0.000737 0.985802 0.329811 
0.791330 0.487134 0.647955 0.107854 0.386848 0.129375 0.619788 0.595294 0.948272 0.022596 0.866966 0.370570 0.911530 0.599434 0.949797 0.073326 0.690433 0.581704 0.039832 0.848922 0.982292 0.818361 0.617216 0.556214 0.979718 0.466910 0.549340 0.858156 
0.647879 0.845251 0.151779 0.481929 0.794175 0.435393 0.201735 0.151544 0.450198 0.217143 0.129763 0.278445 0.485848 0.219864 0.726378 0.700302 0.644351 0.442958 0.030590 0.726248 0.910183 0.971436 0.327004 0.886676 0.118168 0.351478 0.871122 0.887220 
0.135658 0.413234 0.764573 0.668567 0.199968 0.994371 0.470293 0.631139 0.143533 0.890682 0.571893 0.081019 0.992145 0.758166 0.885656 0.848236 0.650073 0.591688 0.327267 0.135968 0.621558 0.813060 0.441832 0.174501 0.942478 0.204753 0.083761 0.047019 
0.802239 0.525402 0.172864 0.313236 0.030903 0.188887 0.578729 0.984226 0.306701 0.966887 0.550199 0.282630 0.058009 0.174328 0.602419 0.375829 0.902956 0.761643 0.089171 0.382440 0.393995 0.904868 0.509455 0.601840 0.434526 0.466492 0.890228 0.065374 
0.030811 0.780719 0.777619 0.524746 0.107644 0.791630 0.281940 0.825945 0.616048 0.754821 0.508111 0.299304 0.554256 0.156825 0.075461 0.282009 0.635103 0.751381 0.016746 0.951041 0.748169 0.203227 0.958607 0.905440 0.085500 0.863319 0.211899 0.451406 
0.021110 0.417894 0.668424 0.647130 0.412100 0.721292 0.028396 0.964858 0.108614 0.326898 0.081655 0.560241 0.225107 0.657772 0.904515 0.844851 0.693341 0.336788 0.757000 0.291312 0.753033 0.209161 0.383949 0.577980 0.660380 0.449927 0.725418 0.315502 
0.830318 0.864394 0.326339 0.409477 0.981042 0.848802 0.989192 0.402518 0.048723 0.303354 0.831332 0.377243 0.098069 0.703743 0.914390 0.316374 0.566560 0.219415 0.674672 0.124568 0.730006 0.271229 0.621004 0.519822 0.817325 0.616434 0.819427 0.355554 
0.230957 0.848242 0.367145 0.073033 0.110275 0.478101 0.839087 0.891327 0.971011 0.841773 0.028541 0.898760 0.290740 0.365034 0.325640 0.311842 0.101233 0.838564 0.230029 0.064402 0.989091 0.257472 0.250139 0.615548 0.094521 0.699948 0.182194 0.153378 
0.637758 0.416704 0.433944 0.965269 0.320450 0.920224 0.661320 0.567689 0.166349 0.266609 0.537329 0.651113 0.243636 0.830275 0.435347 0.215479 0.874513 0.457628 0.546548 0.247038 0.769589 0.136073 0.646868 0.284997 0.987702 0.406161 0.944759 0.930835 
0.733853 0.012382 0.121523 0.879676 0.083502 0.553796 0.327402 0.912667 0.440917 0.168071 0.290619 0.214099 0.266605 0.434706 0.818768 0.069500 0.254345 0.222719 0.829458 0.047112 0.825764 0.713198 0.786471 0.160676 0.109905 0.016172 0.331949 0.294082 
0.567372 0.414299 0.912079 0.232312 0.806138 0.182429 0.911192 0.986685 0.828032 0.716028 0.450565 0.923984 0.614620 0.669313 0.605096 0.686571 0.086046 0.077336 0.880050 0.764369 0.702157 0.176806 0.564680 0.157452 0.524637 0.218582 0.138123 0.215049 
0.830512 0.816635 0.912259 0.248525 0.959814 0.735351 0.315369 0.904889 0.374116 0.343045 0.404411 0.133651 0.719572 0.081127 0.364618 0.208444 0.469330 0.994952 0.306430 0.972903 0.520644 0.367555 0.137068 0.334643 0.157022 0.560539 0.693089 0.835212 
0.964874 0.752535 0.327065 0.373814 0.348199 0.828160 0.461701 0.427029 0.548585 0.150210 0.403567 0.468512 0.867118 0.670247 0.449020 0.641960 0.523237 0.343060 0.946518 0.183389 0.479999 0.565920 0.540195 0.723656 0.673038 0.006146 0.615807 0.379397 
0.789631 0.000602 0.324520 0.832658 0.625539 0.759692 0.819724 0.508686 0.865008 0.696802 0.542088 0.384039 0.513255 0.682659 0.552477 0.404883 0.617255 0.983714 0.897269 0.647419 0.389947 0.622541 0.511070 0.215596 0.149864 0.028832 0.522487 0.615054 
0.291793 0.822537 0.263103 0.857189 0.638099 0.787433 0.141499 0.277676 0.051926 0.690241 0.162035 0.628261 0.363900 0.530790 0.180027 0.235447 0.779509 0.417548 0.472266 0.797232 0.837322 0.181878 0.223880 0.686165 0.886194 0.790694 0.936907 0.841232 
0.459082 0.484629 0.048026 0.382024 0.253520 0.706841 0.745328 0.285872 0.945469 0.832045 0.314757 0.520057 0.834190 0.055329 0.418854 0.958527 0.788831 0.792483 0.456782 0.806493 0.714313 0.467665 0.456440 0.513201 0.490314 0.829491 0.212817 0.643859 
0.573951 0.334324 0.407158 0.912057 0.396784 0.794422 0.896250 0.259844 0.883045 0.837634 0.389958 0.161493 0.404529 0.610076 0.926001 0.838019 0.763141 0.929927 0.519458 0.993163 0.042861 0.220988 0.026610 0.557157 0.419822 0.064406 0.827020 0.656418 
0.520336 0.858568 0.376821 0.506319 0.138819 0.994568 0.486164 0.493014 0.567024 0.289401 0.896547 0.414014 0.010773 0.151864 0.452059 0.008149 0.685305 0.965813 0.821619 0.887820 0.216285 0.011009 0.202208 0.725142 0.231527 0.199477 0.742268 0.861950 
0.563668 0.424306 0.524647 0.448483 0.982811 0.887079 0.106576 0.950839 0.678156 0.846858 0.001830 0.466764 0.885785 0.801907 0.004424 0.526138 0.816452 0.566359 0.871799 0.118355 0.056892 0.906448 0.094000 0.136967 0.328236 0.388418 0.732195 0.034766 
0.662335 0.995371 0.442745 0.391446 0.966425 0.177380 0.081923 0.275931 0.175472 0.136423 0.530466 0.681957 0.222399 0.051268 0.849488 0.885711 0.445259 0.407274 0.316579 0.743606 0.893761 0.223446 0.341478 0.216396 0.185927 0.741082 0.514076 0.459741 
0.843380 0.580611 0.612709 0.120055 0.763040 0.711306 0.333691 0.770064 0.815940 0.141419 0.151543 0.732659 0.410118 0.513536 0.201433 0.209056 0.612458 0.654633 0.318981 0.319452 0.213802 0.144746 0.297253 0.213562 0.233980 0.645077 0.159302 0.049259 
0.311836 0.827913 0.009440 0.861141 0.686369 0.619403 0.683036 0.538287 0.443504 0.607713 0.924614 0.273754 0.238015 0.630880 0.440975 0.172258 0.064840 0.221702 0.422056 0.818207 0.445896 0.873108 0.308957 0.140443 0.969672 0.900967 0.408050 0.408226 
0.102959 0.567972 0.116163 0.433004 0.262872 0.691449 0.394355 0.798510 0.065510 0.756109 0.713473 0.907080 0.918187 0.541376 0.328986 0.909456 0.109047 0.559277 0.937753 0.703020 0.003057 0.232299 0.023935 0.128955 0.809620 0.451543 0.217452 0.466068 
0.479181 0.861092 0.345925 0.668943 0.284006 0.801779 0.667132 0.975170 0.402382 0.871621 0.185454 0.011596 0.636173 0.118502 0.465396 0.538247 0.287192 0.718152 0.572184 0.140580 0.784881 0.750321 0.916588 0.633636 0.276340 0.044195 0.075602 0.991144 
0.664468 0.067434 0.735527 0.881443 0.756784 0.920444 0.475443 0.922947 0.382458 0.266446 0.563737 0.284128 0.203203 0.884322 0.481048 0.449354 0.355283 0.949030 0.660861 0.570565 0.256937 0.067223 0.861778 0.090612 0.360151 0.663156 0.864835 0.869676 
0.224575 0.931513 0.178863 0.785115 0.465580 0.265333 0.111820 0.175508 0.541602 0.753496 0.455636 0.999801 0.612629 0.210704 0.550821 0.519334 0.348078 0.751422 0.375723 0.915171 0.915203 0.774734 0.775560 0.134128 0.602413 0.905349 0.960962 0.526385 
0.581312 0.253139 0.036975 0.804507 0.269968 0.067325 0.890141 0.782622 0.982932 0.011848 0.384916 0.804908 0.404213 0.030872 0.634411 0.606856 0.757169 0.955326 0.406756 0.313127 0.811419 0.150021 0.270886 0.692618 0.961675 0.508438 0.136650 0.220180 
0.976217 0.014801 0.883926 0.223179 0.028121 0.085855 0.090600 0.352435 0.744633 0.934716 0.625666 0.528907 0.941400 0.046777 0.858935 0.834249 0.369416 0.281685 0.103281 0.390704 0.524450 0.275203 0.500696 0.291050 0.466063 0.835110 0.978273 0.000731 
0.024262 0.574413 0.842659 0.078253 0.528791 0.774255 0.748231 0.767575 0.137310 0.429619 0.833156 0.945145 0.372262 0.767222 0.584671 0.725777 0.392360 0.594023 0.231038 0.510649 0.870350 0.452696 0.047420 0.264128 0.332989 0.906742 0.270022 0.279267 
0.629411 0.471657 0.988369 0.173109 0.919148 0.523913 0.669957 0.334539 0.629007 0.310452 0.122267 0.287967 0.602637 0.352783 0.411768 0.889167 0.403351 0.494687 0.983823 0.098182 0.477639 0.229183 0.110807 0.975391 0.255774 0.178706 0.055699 0.819119 
0.626834 0.902961 0.018630 0.679473 0.123510 0.266419 0.188633 0.166791 0.327657 0.080161 0.305176 0.017346 0.645919 0.926026 0.413849 0.949161 0.694822 0.075954 0.405586 0.584165 0.637636 0.265365 0.370133 0.797756 0.849725 0.768761 0.840968 0.763094 
0.528954 0.562103 0.227621 0.489342 0.781269 0.615911 0.100286 0.067304 0.368316 0.010243 0.921482 0.470405 0.345826 0.317528 0.724967 0.413997 0.394972 0.494249 0.880547 0.446337 0.956671 0.055807 0.340943 0.725524 0.597333 0.677007 0.021149 0.877695 
0.898528 0.165587 0.929180 0.695142 0.556707 0.381438 0.849718 0.838774 0.215737 0.211332 0.403871 0.404599 0.084240 0.831869 0.334904 0.339761 0.864148 0.848988 0.958441 0.197067 0.154088 0.505209 0.938763 0.355472 0.044849 0.406750 0.770040 0.035843 
0.466377 0.715914 0.193087 0.166580 0.423459 0.166674 0.118018 0.934148 0.509805 0.313234 0.796777 0.083040 0.441964 0.840031 0.550160 0.347694 0.589499 0.181429 0.455953 0.405959 0.454968 0.013077 0.597492 0.995065 0.168155 0.485859 0.199730 0.198607 
0.962432 0.185848 0.782892 0.126449 0.566967 0.623037 0.752805 0.062106 0.206129 0.292538 0.008366 0.664483 0.991113 0.259611 0.264850 0.060442 0.316396 0.478779 0.169023 0.516082 0.002202 0.186709 0.508743 0.956865 0.531807 0.245224 0.417813 0.697668 
0.215200 0.041900 0.460551 0.447244 0.264266 0.415411 0.676887 0.660134 0.172905 0.979703 0.400680 0.475273 0.990957 0.861028 0.605180 0.582633 0.099829 0.661085 0.519243 0.661191 0.154773 0.247926 0.227732 0.183217 0.452366 0.038294 0.833876 0.328058 
0.188214 0.171478 0.474784 0.481350 0.516248 0.914706 0.019711 0.315536 0.766678 0.827243 0.859208 0.107349 0.024994 0.490103 0.157800 0.568239 0.021050 0.584161 0.175002 0.494178 0.535747 0.691443 0.981036 0.781162 0.667917 0.645568 0.013776 0.174209 
0.141239 0.924954 0.659959 0.233028 0.930405 0.262481 0.330665 0.092384 0.985584 0.643690 0.926488 0.569653 0.962544 0.210190 0.615660 0.910206 0.542884 0.947225 0.141110 0.983562 0.083130 0.340051 0.284294 0.754338 0.477847 0.551052 0.723904 0.117200 
0.881648 0.852261 0.310543 0.577455 0.548315 0.886193 0.068012 0.000267 0.931628 0.291986 0.976091 0.948851 0.494774 0.698477 0.779217 0.146940 0.611851 0.336112 0.934117 0.262628 0.405480 0.957136 0.308898 0.301466 0.158166 0.841978 0.149580 0.876350 
0.557068 0.755732 0.530246 0.201193 0.586829 0.324052 0.669095 0.806139 0.441695 0.552073 0.246789 0.596248 0.512459 0.090016 0.300055 0.661407 0.365528 0.992387 0.702481 0.559861 0.584439 0.064886 0.864711 0.475919 0.174335 0.932581 0.626685 0.766131 
0.890497 0.925488 0.477493 0.913172 0.511244 0.409108 0.742468 0.033159 0.450506 0.953092 0.408481 0.106068 0.904433 0.947828 0.655766 0.179917 0.124606 0.633753 0.894330 0.396193 0.952246 0.332184 0.005013 0.019302 0.378825 0.676479 0.367022 0.107811 
0.534213 0.194270 0.880982 0.049883 0.326448 0.855789 0.996580 0.601061 0.096908 0.116683 0.031224 0.797718 0.028571 0.829121 0.084882 0.838945 0.554462 0.990770 0.130360 0.361765 0.033025 0.500463 0.165013 0.492453 0.039130 0.783520 0.988129 0.607671 
0.622047 0.304111 0.792951 0.494300 0.172129 0.081420 0.622652 0.688143 0.342018 0.927588 0.417890 0.132179 0.224861 0.033384 0.075257 0.543890 0.300069 0.063549 0.124549 0.771689 0.402867 0.712825 0.324805 0.246409 0.548204 0.150109 0.644840 0.210339 
0.187156 0.089264 0.737396 0.594389 0.775482 0.167141 0.694846 0.259299 0.162400 0.144371 0.063406 0.305318 0.409162 0.512875 0.631071 0.563758 0.855984 0.203333 0.330189 0.072643 0.770118 0.504031 0.001225 0.393694 0.650589 0.423243 0.638057 0.935519 
0.304344 0.585721 0.122638 0.812382 0.145907 0.067814 0.647677 0.457130 0.557720 0.181487 0.891107 0.730527 0.354531 0.960020 0.256118 0.396421 0.206980 0.651967 0.892508 0.539476 0.121659 0.951426 0.087643 0.480498 0.422145 0.883545 0.204843 0.393357 
0.816383 0.349313 0.937719 0.547177 0.152455 0.271634 0.492128 0.551817 0.380160 0.806583 0.859378 0.901476 0.144961 0.468665 0.167578 0.557990 0.579632 0.382013 0.246588 0.111667 0.203374 0.878378 0.042125 0.720603 0.469460 0.884262 0.769894 0.638639 
0.599130 0.964415 0.717292 0.548360 0.713402 0.398397 0.053646 0.511149 0.643769 0.803260 0.321230 0.840164 0.085222 0.979015 0.286718 0.343459 0.029291 0.589199 0.507215 0.514087 0.397910 0.089843 0.894922 0.922146 0.708536 0.796994 0.725655 0.760783 
0.474339 0.300218 0.417392 0.137142 0.012408 0.605724 0.724553 0.045968 0.762405 0.769508 0.791740 0.195093 0.646319 0.559883 0.843330 0.422741 0.221487 0.747113 0.348694 0.200970 0.415149 0.443547 0.749620 0.446325 0.206737 0.007310 0.258183 0.136759 
0.403718 0.612651 0.894698 0.252264 0.278735 0.632623 0.368351 0.361647 0.943576 0.821203 0.882291 0.506945 0.729250 0.554351 0.326963 0.508291 0.949697 0.079863 0.768448 0.449942 0.073696 0.094768 0.128928 0.657068 0.210430 0.860799 0.127896 0.850998 
0.861851 0.267105 0.384268 0.769239 0.076608 0.259465 0.338197 0.406223 0.803415 0.495988 0.777719 0.150646 0.075354 0.539412 0.781166 0.303340 0.867719 0.352366 0.646393 0.880499 0.255082 0.593837 0.813091 0.860783 0.609732 0.286691 0.487526 0.130181 
0.055863 0.916929 0.017371 0.450101 0.678222 0.803451 0.641857 0.937488 0.577285 0.175180 0.319250 0.338489 0.085316 0.826011 0.124187 0.922600 0.436622 0.014510 0.417341 0.696323 0.565047 0.263727 0.558026 0.273564 0.043371 0.856545 0.758190 0.767120 
0.850427 0.835943 0.295868 0.243480 0.241172 0.031494 0.643785 0.478695 0.750538 0.348941 0.170506 0.264057 0.911818 0.947660 0.292882 0.372792 0.802770 0.993854 0.828457 0.864932 0.650389 0.749328 0.970310 0.379809 0.419946 0.051608 0.758970 0.552486 
0.310395 0.102384 0.109254 0.789795 0.828342 0.190801 0.632822 0.320864 0.757120 0.607855 0.253294 0.381026 0.448092 0.573144 0.004908 0.563196 0.983941 0.747596 0.663027 0.815085 0.901236 0.318293 0.427910 0.177288 0.856368 0.408586 0.786051 0.457491 
0.932580 0.778284 0.850775 0.317068 0.296189 0.900593 0.229399 0.481013 0.513817 0.399223 0.683713 0.029164 0.286476 0.521876 0.705923 0.064973 0.182188 0.499195 0.124371 0.883975 0.973619 0.092180 0.448709 0.012880 0.191617 0.948236 0.134996 0.421799 
0.806482 0.032762 0.266881 0.015352 0.870838 0.126401 0.556343 0.150717 0.806845 0.269753 0.663363 0.677755 0.831247 0.275228 0.509981 0.761961 0.373639 0.154309 0.127460 0.599682 0.153692 0.926626 0.335361 0.594456 0.276967 0.633737 0.563935 0.565007 
0.919645 0.770640 0.993207 0.416806 0.898860 0.292714 0.890894 0.145977 0.877623 0.252069 0.543214 0.572210 0.364668 0.379987 0.219342 0.010074 0.889186 0.149608 0.253438 0.586643 0.030793 0.886697 0.350354 0.227031 0.897415 0.711879 0.229182 0.936102 
0.187896 0.210393 0.728721 0.169626 0.836617 0.454400 0.075845 0.807751 0.129101 0.127365 0.073637 0.497872 0.376672 0.020859 0.599919 0.135236 0.564089 0.732261 0.660201 0.904349 0.216619 0.993348 0.857718 0.934439 0.963082 0.143795 0.830167 0.356590 
0.159906 0.603763 0.507414 0.963378 0.846623 0.070535 0.949623 0.625336 0.562520 0.805608 0.204741 0.610151 0.083342 0.095511 0.033654 0.843765 0.632411 0.456905 0.512376 0.218140 0.505026 0.896220 0.595431 0.593050 0.541937 0.771651 0.490748 0.847835 
0.320003 0.719680 0.533089 0.966382 0.916742 0.368123 0.158874 0.538363 0.818175 0.167260 0.418493 0.872217 0.191291 0.642098 0.319151 0.775129 0.193012 0.609496 0.822040 0.597701 0.334562 0.108373 0.565669 0.728623 0.541595 0.389131 0.625963 0.643002 
0.603360 0.005718 0.668876 0.012453 0.894414 0.757641 0.653876 0.539574 0.331031 0.666336 0.739596 0.964356 0.276772 0.100853 0.625559 0.268167 0.890998 0.980258 0.736826 0.734472 0.225817 0.326099 0.218625 0.815017 0.290636 0.468986 0.646093 0.725845 
0.309759 0.360865 0.205551 0.655790 0.617255 0.188386 0.588907 0.050775 0.765711 0.347062 0.978134 0.625201 0.120457 0.018278 0.794217 0.041237 0.703922 0.143526 0.556664 0.207405 0.978104 0.759011 0.795071 0.637190 0.556493 0.789416 0.675784 0.396209 
0.040849 0.914609 0.104545 0.362968 0.733566 0.123083 0.437836 0.057543 0.014483 0.852078 0.937622 0.799871 0.204880 0.955226 0.060257 0.468977 0.071732 0.351200 0.714888 0.901026 0.891729 0.722963 0.711140 0.658577 0.380597 0.954581 0.878832 0.513282 
0.819795 0.991469 0.008409 0.253236 0.991265 0.731808 0.602485 0.443835 0.558713 0.801428 0.032693 0.740137 0.554780 0.185715 0.492685 0.934582 0.515202 0.358282 0.368513 0.083486 0.614066 0.820080 0.291072 0.040116 0.709985 0.876804 0.994634 0.955097 
0.139200 0.068191 0.237012 0.987000 0.610772 0.850248 0.346441 0.951837 0.384298 0.929200 0.535494 0.700297 0.483853 0.546023 0.730136 0.433272 0.324055 0.088207 0.139774 0.558700 0.628358 0.791576 0.338210 0.733059 0.706920 0.522680 0.407403 0.114818 
0.217321 0.187744 0.226807 0.385994 0.423697 0.373667 0.834453 0.178424 0.437959 0.272231 0.742824 0.256682 0.299302 0.168765 0.000499 0.183047 0.561709 0.320194 0.101106 0.018002 0.185511 0.770053 0.998248 0.559237 0.539017 0.658371 0.922462 0.868415 
0.148855 0.444561 0.372399 0.850481 0.022944 0.509344 0.402877 0.103336 0.421746 0.127120 0.288207 0.566499 0.276282 0.847822 0.947600 0.079835 0.577308 0.385979 0.897051 0.745166 0.547981 0.577264 0.017814 0.803588 0.776978 0.974065 0.557581 0.693752 
0.210512 0.316721 0.955162 0.123694 0.741897 0.040707 0.662689 0.111038 0.743975 0.053554 0.112127 0.313008 0.251361 0.213854 0.894514 0.531647 0.450706 0.105929 0.440250 0.669105 0.403036 0.024364 0.112479 0.590093 0.700933 0.142933 0.562532 0.371169 
0.085548 0.225470 0.702151 0.060172 0.747872 0.143987 0.040649 0.791757 0.176475 0.222045 0.122921 0.984518 0.998109 0.566965 0.380187 0.470358 0.956865 0.086606 0.570330 0.391040 0.203483 0.684166 0.065674 0.981345 0.701101 0.686467 0.001486 0.328119 
0.624030 0.525586 0.030218 0.566147 0.126197 0.440119 0.413080 0.390549 0.290111 0.682120 0.646790 0.414842 0.688705 0.185588 0.488913 0.057182 0.132815 0.312980 0.458175 0.658655 0.784147 0.458728 0.548814 0.772674 0.829081 0.479005 0.179539 0.994874 
0.580752 0.756570 0.094440 0.321143 0.229766 0.937158 0.563077 0.063478 0.961397 0.921990 0.869399 0.447840 0.887863 0.676437 0.534043 0.497092 0.656113 0.994628 0.848140 0.070096 0.867514 0.144025 0.962483 0.677297 0.315311 0.576755 0.262993 0.616228 
0.564419 0.258846 0.986464 0.961438 0.220313 0.565644 0.490963 0.785372 0.941760 0.515016 0.801479 0.241388 0.807100 0.144527 0.549096 0.344044 0.833346 0.253129 0.358569 0.973489 0.853172 0.487853 0.027376 0.602932 0.753037 0.668637 0.914489 0.789749 
0.661153 0.545300 0.571444 0.194947 0.452799 0.443203 0.151824 0.258395 0.290643 0.528208 0.782467 0.821532 0.003131 0.319366 0.393103 0.449223 0.668080 0.293722 0.346616 0.172687 0.408732 0.152251 0.456022 0.784130 0.663149 0.867547 0.870675 0.830319 
0.603857 0.627408 0.522002 0.632822 0.408034 0.136449 0.619653 0.069058 0.735287 0.828748 0.772551 0.948233 0.899737 0.989702 0.176016 0.555274 0.065539 0.040628 0.126635 0.808579 0.756182 0.260699 0.621930 0.941421 0.532149 0.324846 0.355614 0.858325 
0.430507 0.174185 0.491718 0.961909 0.136306 0.656659 0.022177 0.713806 0.099325 0.696998 0.624867 0.438574 0.558585 0.115786 0.186343 0.755897 0.339716 0.080775 0.307436 0.894606 0.046481 0.265616 0.559747 0.704395 0.156239 0.239037 0.365677 0.891469 
0.803108 0.800678 0.437029 0.462611 0.227524 0.291149 0.514381 0.747857 0.482395 0.624557 0.832318 0.877449 0.260829 0.244569 0.776236 0.313340 0.015677 0.329744 0.641055 0.099428 0.721334 0.604582 0.411072 0.036069 0.689058 0.748921 0.375092 0.680562 
0.711784 0.415478 0.599406 0.903441 0.390518 0.556413 0.417607 0.582898 0.904759 0.830899 0.704471 0.011975 0.487682 0.172247 0.567617 0.944853 0.368415 0.634729 0.359147 0.704561 0.932503 0.714582 0.701818 0.834139 0.542157 0.723661 0.883975 0.499748 
0.584401 0.780891 0.742783 0.355281 0.267259 0.497921 0.627058 0.408444 0.982192 0.922778 0.841384 0.534027 0.106020 0.681029 0.020832 0.405390 0.990384 0.899997 0.452386 0.960240 0.881212 0.011842 0.666997 0.468763 0.972742 0.484277 0.180469 0.300878 
0.982140 0.652714 0.231158 0.680474 0.668416 0.878266 0.313590 0.272500 0.908580 0.808444 0.167933 0.612548 0.809317 0.467108 0.986810 0.333778 0.920398 0.843548 0.867492 0.174296 0.104847 0.605685 0.293356 0.272271 0.338736 0.359210 0.471738 0.767209 
0.049672 0.328481 0.229480 0.990750 0.729873 0.287622 0.851743 0.719487 0.379511 0.042944 0.367368 0.001035 0.159798 0.260916 0.500645 0.995774 0.150909 0.693050 0.796167 0.677897 0.546465 0.243314 0.832081 0.081411 0.009625 0.718296 0.097128 0.882563 
0.095218 0.902619 0.539583 0.082605 0.628488 0.423298 0.894840 0.591906 0.742720 0.671258 0.804341 0.453006 0.581732 0.965767 0.372489 0.623629 0.120526 0.899289 0.157254 0.948886 0.863116 0.694635 0.852159 0.916459 0.333136 0.945644 0.410677 0.421303 
0.854427 0.796764 0.895031 0.922861 0.529482 0.991081 0.998784 0.103266 0.586297 0.433409 0.275168 0.577838 0.797132 0.276095 0.689257 0.631880 0.965960 0.693999 0.791404 0.532555 0.913783 0.559569 0.099422 0.048808 0.093088 0.959761 0.504753 0.921295 
0.907771 0.053713 0.899904 0.554618 0.359028 0.672092 0.929606 0.899065 0.313543 0.659879 0.737984 0.690180 0.735248 0.843136 0.817315 0.185390 0.918621 0.069754 0.612161 0.620351 0.648059 0.452864 0.242897 0.260644 0.593299 0.554083 0.958759 0.164683 
0.575764 0.482081 0.783743 0.270743 0.138626 0.391580 0.720093 0.640198 0.667621 0.558995 0.907525 0.993792 0.089764 0.040825 0.183687 0.919577 0.966776 0.359323 0.068858 0.243323 0.894801 0.125015 0.799787 0.045951 0.122968 0.395038 0.793746 0.084342 
0.839993 0.884055 0.991098 0.703403 0.247345 0.911524 0.733897 0.914549 0.249712 0.038515 0.467785 0.997791 0.641320 0.792583 0.389356 0.967589 0.358169 0.137984 0.224119 0.962743 0.911674 0.283521 0.819671 0.110158 0.359820 0.986543 0.359883 0.264467 
0.417188 0.031973 0.321136 0.670941 0.520411 0.642906 0.162364 0.827009 0.656418 0.472701 0.307897 0.220128 0.191954 0.696379 0.229941 0.690464 0.322809 0.932347 0.198785 0.047913 0.758892 0.679344 0.968869 0.578611 0.638672 0.134079 0.271684 0.590016 
0.604297 0.234096 0.890648 0.146042 0.738723 0.496711 0.237347 0.816195 0.740928 0.734244 0.181271 0.886824 0.245545 0.819584 0.630697 0.945114 0.778290 0.181518 0.404383 0.093464 0.662674 0.982323 0.948876 0.715729 0.361123 0.817772 0.824834 0.441833 
0.014049 0.358304 0.125313 0.817847 0.915363 0.568510 0.530690 0.928896 0.661919 0.674212 0.291870 0.088738 0.855997 0.053897 0.991764 0.344439 0.472073 0.472603 0.263575 0.479564 0.271313 0.478936 0.853643 0.838308 0.014453 0.734060 0.584221 0.958786 
0.182611 0.926603 0.822293 0.389703 0.870512 0.399624 0.691490 0.791917 0.698369 0.824609 0.168891 0.913141 0.257318 0.271769 0.750441 0.729075 0.691490 0.278003 0.143057 0.764616 0.735218 0.716315 0.707793 0.530709 0.420819 0.036616 0.550564 0.650007 
0.455581 0.846617 0.213981 0.786677 0.052124 0.124933 0.145600 0.167970 0.322956 0.215816 0.701092 0.244671 0.930391 0.296335 0.011678 0.069909 0.810872 0.262576 0.448760 0.507800 0.740453 0.170987 0.790046 0.090177 0.447484 0.442586 0.160030 0.036855 
0.285063 0.914900 0.056252 0.276868 0.753219 0.068733 0.086446 0.657400 0.752060 0.252956 0.688606 0.935340 0.329359 0.885267 0.083919 0.581239 0.718176 0.367606 0.044015 0.936530 0.976911 0.681016 0.570519 0.950040 0.112454 0.525711 0.720440 0.563412 
0.023795 0.691911 0.537844 0.328679 0.578671 0.397830 0.107339 0.705582 0.292217 0.295964 0.408688 0.695788 0.732344 0.268800 0.896203 0.996717 0.304348 0.663160 0.263760 0.527231 0.167040 0.797981 0.115157 0.804796 0.836936 0.771304 0.004052 0.980157 
0.642686 0.639471 0.154867 0.849624 0.283351 0.074514 0.440884 0.073859 0.197174 0.733288 0.343065 0.513125 0.210243 0.888378 0.400080 0.579120 0.722788 0.358605 0.281341 0.337688 0.443782 0.328410 0.513348 0.325230 0.317376 0.944425 0.867749 0.771128 
0.538484 0.526749 0.003399 0.234951 0.474040 0.293054 0.966074 0.544818 0.596778 0.873716 0.249069 0.650960 0.741005 0.512940 0.627403 0.018929 0.274718 0.734530 0.532046 0.560674 0.781273 0.945459 0.341162 0.597806 0.213313 0.913307 0.757440 0.987570 
0.919893 0.447969 0.960227 0.501122 0.303611 0.454355 0.159254 0.353569 0.689913 0.194190 0.182671 0.114779 0.791620 0.592068 0.388109 0.808232 0.786433 0.575659 0.759051 0.259176 0.095606 0.624139 0.753949 0.941269 0.079838 0.147516 0.842893 0.976072 
0.807648 0.795669 0.012703 0.380954 0.002763 0.080200 0.907167 0.998459 0.116243 0.826489 0.889373 0.332796 0.318349 0.572137 0.489373 0.943348 0.328721 0.368558 0.646678 0.134925 0.357011 0.965096 0.902830 0.468332 0.914035 0.056833 0.453080 0.666635 
0.389486 0.137519 0.348279 0.224262 0.329462 0.219704 0.962727 0.046219 0.047457 0.583847 0.623279 0.905710 0.209396 0.429649 0.129934 0.272443 0.586903 0.305986 0.688146 0.330118 0.847483 0.511887 0.535873 0.158694 0.551389 0.567639 0.730594 0.920339 
0.456184 0.666310 0.051087 0.056518 0.284620 0.984003 0.012353 0.379737 0.137806 0.838594 0.118720 0.734820 0.755659 0.396000 0.132866 0.639553 0.834272 0.202382 0.773516 0.728232 0.994383 0.693488 0.243198 0.948838 0.325797 0.516194 0.110852 0.220805 
0.878777 0.323815 0.952601 0.290441 0.424260 0.965804 0.349975 0.224950 0.876233 0.152899 0.047355 0.899629 0.647464 0.167208 0.651303 0.157439 0.001458 0.560655 0.560772 0.814668 0.405206 0.599542 0.717494 0.408350 0.979526 0.496608 0.908885 0.791456 
0.405823 0.232021 0.860423 0.285589 0.746008 0.988602 0.257665 0.442972 0.523438 0.797233 0.618749 0.190930 0.023332 0.699891 0.574425 0.105922 0.562880 0.946586 0.579271 0.405474 0.663360 0.100281 0.179188 0.666947 0.202007 0.374219 0.493779 0.556218 
0.258783 0.024808 0.609395 0.332775 0.556425 0.799656 0.322718 0.151955 0.804084 0.975298 0.860343 0.986308 0.167694 0.336288 0.264325 0.670172 0.381020 0.040512 0.195556 0.551736 0.861797 0.286208 0.253825 0.601661 0.476133 0.886188 0.357761 0.769227 
0.511015 0.869743 0.071697 0.096949 0.083683 0.479532 0.436718 0.560338 0.583126 0.282323 0.157017 0.188059 0.228986 0.512088 0.908927 0.532106 0.292917 0.814011 0.545234 0.085550 0.251793 0.481422 0.806352 0.441243 0.340054 0.752757 0.228566 0.486481 
0.417673 0.647039 0.157009 0.316597 0.527256 0.098519 0.525877 0.603403 0.896951 0.614345 0.663542 0.510135 0.974733 0.709241 0.113523 0.259158 0.125273 0.453750 0.545614 0.960718 0.713925 0.998067 0.767081 0.538033 0.803692 0.746293 0.862984 0.980233 
0.170356 0.652011 0.550352 0.780374 0.782328 0.783512 0.772889 0.092892 0.175933 0.544554 0.469551 0.226481 0.969676 0.791066 0.249649 0.755425 0.013054 0.044116 0.518524 0.449663 0.541462 0.304141 0.098122 0.413057 0.962200 0.079342 0.985222 0.137822 
0.501393 0.539691 0.248779 0.403169 0.025115 0.561762 0.473480 0.922096 0.119969 0.393882 0.356550 0.846788 0.482074 0.999105 0.089459 0.618627 0.988964 0.467795 0.748015 0.081886 0.663074 0.461441 0.297150 0.133129 0.346829 0.377700 0.321517 0.142989 
0.312600 0.365358 0.583877 0.908147 0.180497 0.166488 0.239226 0.727700 0.968628 0.679668 0.336908 0.016267 0.758460 0.736215 0.437836 0.699523 0.939130 0.548075 0.583780 0.541173 0.466165 0.564205 0.387288 0.303647 0.612576 0.322862 0.451515 0.480966 
0.014882 0.191843 0.713703 0.587056 0.546047 0.036373 0.372283 0.572116 0.412546 0.386093 0.552646 0.202084 0.834903 0.104188 0.430380 0.159433 0.262757 0.816745 0.260060 0.617341 0.567960 0.772218 0.445259 0.064643 0.428858 0.242177 0.492270 0.470197 
0.020112 0.031692 0.183960 0.596182 0.218979 0.931423 0.860770 0.677891 0.112062 0.868328 0.433351 0.230864 0.397576 0.977441 0.244478 0.098845 0.666698 0.536549 0.760178 0.102147 0.766618 0.225278 0.167934 0.945890 0.925767 0.602335 0.807896 0.675938 
0.485040 0.987848 0.888550 0.406639 0.872994 0.988367 0.181151 0.137074 0.496115 0.694239 0.245021 0.369285 0.103623 0.840188 0.938775 0.753211 0.067475 0.326328 0.694158 0.159664 0.078235 0.864523 0.146869 0.440035 0.372054 0.096810 0.110565 0.993908 
0.634089 0.142030 0.814853 0.715690 0.817382 0.542894 0.038207 0.573372 0.328225 0.634084 0.120198 0.292431 0.182156 0.496707 0.015215 0.519274 0.462123 0.576931 0.991058 0.912985 0.878831 0.743141 0.415003 0.800646 0.618555 0.566841 0.482025 0.373110 
0.381327 0.926490 0.278964 0.823012 0.070392 0.444506 0.431137 0.445708 0.705527 0.264453 0.693049 0.606488 0.285233 0.009365 0.076983 0.741228 0.424932 0.923873 0.097444 0.394000 0.690111 0.816595 0.287257 0.429021 0.005497 0.801456 0.856477 0.426321 
0.193386 0.547737 0.091129 0.417949 0.164873 0.663924 0.068952 0.976934 0.394271 0.981077 0.467325 0.911877 0.409322 0.472880 0.166098 0.247862 0.683857 0.249306 0.837687 0.487123 0.241351 0.028495 0.904817 0.133361 0.353461 0.239142 0.729478 0.655328 
0.573858 0.846159 0.305793 0.731276 0.211474 0.185510 0.853662 0.758599 0.141667 0.478453 0.028829 0.547967 0.152475 0.975229 0.267374 0.190173 0.454958 0.301950 0.664654 0.662442 0.241572 0.363042 0.763483 0.759052 0.536408 0.165498 0.126008 0.223670 
0.676086 0.243154 0.757351 0.299340 0.400846 0.819169 0.224741 0.766131 0.293323 0.819985 0.741590 0.486318 0.494924 0.469029 0.182346 0.021397 0.471982 0.337901 0.725107 0.819912 0.002510 0.133879 0.621634 0.597599 0.897128 0.513023 0.516052 0.198005 
0.650366 0.061073 0.505173 0.422036 0.161922 0.209480 0.457689 0.193181 0.351570 0.397084 0.263807 0.721843 0.299519 0.773635 0.722795 0.382180 0.562093 0.049134 0.163243 0.120326 0.102023 0.869225 0.044088 0.011688 0.080526 0.924578 0.364691 0.700772 
0.068619 0.647592 0.790689 0.327071 0.742181 0.795706 0.583246 0.083327 0.936929 0.367910 0.671339 0.496347 0.484473 0.132680 0.541539 0.998818 0.778579 0.877278 0.822204 0.522718 0.045604 0.766313 0.109651 0.907285 0.705819 0.456648 0.299463 0.875344 
0.916891 0.209730 0.309313 0.703776 0.350012 0.823535 0.750571 0.702634 0.954694 0.061803 0.021238 0.988882 0.149419 0.248002 0.508250 0.643049 0.557724 0.845350 0.423168 0.926528 0.751778 0.044152 0.860825 0.377408 0.946497 0.801063 0.019584 0.308878 
0.026542 0.166663 0.972303 0.809553 0.047796 0.194588 0.063645 0.346275 0.952011 0.265956 0.251856 0.642695 0.591381 0.550579 0.771710 0.374421 0.961704 0.892853 0.063531 0.844204 0.853587 0.490232 0.708603 0.319849 0.459254 0.882064 0.294192 0.470297 
0.102452 0.950065 0.483930 0.066133 0.569858 0.792851 0.542098 0.946222 0.182604 0.694875 0.514197 0.187211 0.927526 0.178936 0.852541 0.687123 0.786663 0.514526 0.748883 0.760955 0.572747 0.089049 0.926378 0.490036 0.534344 0.071507 0.844936 0.190745 
0.676336 0.876423 0.054238 0.885603 0.255330 0.348445 0.218238 0.938866 0.744202 0.752708 0.585914 0.652746 0.722376 0.038825 0.268178 0.497950 0.180514 0.290067 0.959237 0.936759 0.307021 0.460880 0.258892 0.225339 0.560100 0.341579 0.235038 0.342124 
0.421908 0.456759 0.622578 0.178503 0.043572 0.274093 0.381023 0.053526 0.123795 0.070944 0.533829 0.242594 0.627417 0.205293 0.023223 0.287236 0.818405 0.066069 0.014943 0.835512 0.648956 0.620429 0.342608 0.757561 0.843732 0.176181 0.948483 0.988029 
0.170672 0.290104 0.020624 0.732591 0.575782 0.703327 0.773595 0.521691 0.704460 0.120867 0.779303 0.915573 0.707476 0.066622 0.371696 0.949495 0.834539 0.254172 0.727654 0.841822 0.322036 0.173858 0.332091 0.028945 0.472007 0.941246 0.813505 0.544327 
0.513350 0.044006 0.587303 0.510274 0.974584 0.884938 0.445708 0.590826 0.035694 0.683309 0.822535 0.278879 0.431965 0.236566 0.934069 0.439623 0.690021 0.910201 0.923336 0.693482 0.815306 0.487278 0.225631 0.698682 0.163821 0.033895 0.507439 0.286391 
0.300174 0.262813 0.725734 0.726038 0.238704 0.218408 0.836331 0.212321 0.869033 0.824414 0.309253 0.699230 0.886694 0.208192 0.566290 0.817413 0.056344 0.308416 0.392255 0.360194 0.037171 0.562755 0.553755 0.410243 0.342824 0.555254 0.240977 0.743350 
0.353248 0.019340 0.709289 0.960745 0.198912 0.089346 0.668697 0.272849 0.456601 0.957442 0.555260 0.449052 0.213829 0.495086 0.173143 0.337521 0.587309 0.913199 0.894662 0.126413 0.670597 0.441583 0.374900 0.696858 0.887527 0.791218 0.480407 0.250459 
0.264454 0.452948 0.471858 0.612321 0.539444 0.325857 0.829196 0.329177 0.109836 0.392441 0.003262 0.469099 0.217957 0.863743 0.143668 0.056607 0.441658 0.634114 0.911090 0.842803 0.803216 0.660130 0.243963 0.116192 0.197623 0.425470 0.898152 0.716653 
0.680094 0.637689 0.985671 0.197221 0.205058 0.232247 0.447834 0.347256 0.338264 0.907714 0.057123 0.424542 0.949381 0.695340 0.638541 0.852487 0.886021 0.444456 0.202291 0.390211 0.105930 0.938125 0.865954 0.078684 0.840481 0.913299 0.630032 0.172567 
0.709637 0.770836 0.206789 0.576497 0.016339 0.879340 0.664171 0.934691 0.833694 0.567499 0.842729 0.999761 0.656507 0.916355 0.428667 0.327165 0.475897 0.781755 0.463879 0.460319 0.704403 0.732150 0.178224 0.240652 0.124294 0.449391 0.477728 0.603562 
0.269521 0.973569 0.750552 0.279237 0.946113 0.552330 0.238990 0.134302 0.517977 0.783397 0.468791 0.878386 0.221760 0.047988 0.945448 0.002942 0.269007 0.118507 0.316252 0.805266 0.743445 0.269634 0.538021 0.384384 0.032230 0.719471 0.328261 0.989814 
0.951408 0.326810 0.649561 0.554344 0.698998 0.383654 0.439263 0.837015 0.371528 0.828353 0.629210 0.485755 0.452371 0.628094 0.231723 0.085629 0.713072 0.702817 0.142483 0.133208 0.273860 0.069950 0.347577 0.179631 0.354836 0.595319 0.631912 0.832268 
0.584584 0.330026 0.849881 0.233821 0.548287 0.601479 0.849516 0.024082 0.263367 0.315476 0.961371 0.961575 0.280575 0.844244 0.827200 0.681910 0.088755 0.371861 0.855172 0.868051 0.788800 0.051042 0.626432 0.168299 0.940653 0.230045 0.285388 0.903354 
0.386227 0.419704 0.346847 0.978139 0.409948 0.517470 0.243347 0.554532 0.877933 0.906652 0.016008 0.549902 0.237069 0.076566 0.996480 0.958182 0.721802 0.132056 0.595966 0.322938 0.778181 0.058127 0.821535 0.678405 0.602209 0.057328 0.740461 0.719621 
0.452564 0.323761 0.305306 0.643988 0.530885 0.521273 0.763732 0.736130 0.492258 0.773281 0.095505 0.879091 0.424571 0.630989 0.490156 0.103799 0.828714 0.828660 0.985966 0.187086 0.834445 0.379740 0.843363 0.377135 0.139780 0.156849 0.169965 0.061642 
0.791196 0.508027 0.145103 0.949992 0.023705 0.642690 0.933100 0.284249 0.531757 0.588136 0.614981 0.716628 0.368701 0.975671 0.192787 0.966240 0.990858 0.695233 0.025505 0.112078 0.908803 0.451944 0.806421 0.425250 0.564702 0.817035 0.800441 0.302630 
0.189433 0.859351 0.042578 0.155012 0.091207 0.788368 0.070128 0.217341 0.868187 0.474366 0.596692 0.170405 0.541584 0.879305 0.630425 0.512144 0.188861 0.947013 0.632602 0.679891 0.298239 0.800179 0.176452 0.501057 0.987666 0.568721 0.743587 0.970097 
0.790095 0.060641 0.629185 0.315114 0.709511 0.005359 0.710018 0.038430 0.113738 0.935613 0.331086 0.432815 0.967162 0.125274 0.987478 0.070111 0.326250 0.234225 0.461780 0.951529 0.526483 0.517397 0.438726 0.550958 0.517542 0.568371 0.284793 0.674458 
0.693527 0.188407 0.233094 0.996073 0.651615 0.145137 0.190343 0.515252 0.122919 0.393462 0.697809 0.461821 0.885645 0.815485 0.426959 0.238515 0.172934 0.822531 0.836730 0.361890 0.926980 0.966559 0.221744 0.430918 0.755926 0.888913 0.048002 0.791893 
0.933876 0.561465 0.932390 0.955820 0.426035 0.722479 0.700229 0.676998 0.966112 0.498882 0.450381 0.510608 0.688300 0.203692 0.458302 0.351299 0.991860 0.487574 0.524085 0.818373 0.156589 0.182588 0.537222 0.299026 0.965038 0.586686 0.896695 0.098196 
0.405393 0.994423 0.493623 0.734955 0.565833 0.824295 0.438120 0.457764 0.990633 0.777694 0.514954 0.325484 0.754147 0.090420 0.432014 0.384547 0.024195 0.225859 0.663307 0.524654 0.921485 0.414985 0.947224 0.261543 0.826102 0.413512 0.447605 0.531506 
0.833634 0.067130 0.378487 0.359285 0.473077 0.613863 0.970295 0.931927 0.022304 0.644358 0.196886 0.998715 0.006803 0.791117 0.953601 0.011387 0.518251 0.938765 0.069275 0.734964 0.188348 0.569396 0.862388 0.079534 0.775262 0.191079 0.121064 0.178211 
0.640246 0.255037 0.886155 0.123411 0.514280 0.516562 0.376448 0.961308 0.031633 0.241512 0.421462 0.300219 0.892549 0.983841 0.289790 0.530638 0.035617 0.519361 0.221156 0.906993 0.676983 0.989040 0.733737 0.333125 0.233679 0.903205 0.670492 0.219846 
0.887158 0.862087 0.804106 0.364075 0.380565 0.153918 0.586395 0.975689 0.620920 0.985210 0.104675 0.208327 0.654846 0.776116 0.508083 0.631310 0.886307 0.319435 0.752054 0.357101 0.271427 0.362025 0.406918 0.819204 0.938797 0.751508 0.239643 0.681593 
0.394682 0.441061 0.537098 0.193214 0.274902 0.846825 0.319897 0.357886 0.190759 0.488435 0.887491 0.836264 0.083829 0.241914 0.007038 0.623581 0.781473 0.638526 0.382121 0.840482 0.281816 0.023433 0.757387 0.792551 0.524833 0.171891 0.842655 0.086380 
0.633560 0.037683 0.318587 0.154405 0.183083 0.802110 0.289315 0.198963 0.301159 0.921796 0.310427 0.553758 0.228707 0.455997 0.311654 0.540280 0.326534 0.703269 0.704479 0.773626 0.040768 0.806376 0.318711 0.845297 0.343664 0.448643 0.746826 0.119642 
0.939314 0.065179 0.997990 0.118528 0.054902 0.038823 0.603430 0.692583 0.816705 0.688331 0.734597 0.050083 0.200383 0.228153 0.362171 0.798228 0.424106 0.894307 0.607367 0.626561 0.446587 0.259062 0.233662 0.086170 0.598820 0.816201 0.467625 0.648389 
0.456791 0.020732 0.077646 0.991598 0.979463 0.969283 0.317153 0.761074 0.871283 0.676182 0.613835 0.004435 0.487081 0.768091 0.930787 0.776540 0.369235 0.432260 0.605841 0.818896 0.244653 0.310523 0.455778 0.594163 0.974929 0.483957 0.833422 0.697277 
0.358764 0.575446 0.652532 0.451658 0.988074 0.862772 0.360417 0.131202 0.458457 0.679028 0.777097 0.793640 0.956852 0.708402 0.888625 0.708795 0.722188 0.986537 0.379739 0.098964 0.905390 0.940468 0.093469 0.317058 0.010315 0.207981 0.559669 0.612106 
0.358381 0.274368 0.044508 0.344674 0.020997 0.745492 0.014622 0.962883 0.164825 0.395281 0.484991 0.622930 0.748662 0.972646 0.613369 0.790846 0.428074 0.338627 0.690325 0.481393 0.658876 0.002583 0.394370 0.051078 0.598457 0.433332 0.409779 0.933855 
0.970958 0.145207 0.392206 0.547826 0.181742 0.162032 0.029202 0.045046 0.594053 0.015538 0.189597 0.262281 0.764080 0.970446 0.774206 0.110867 0.557038 0.622159 0.924291 0.126783 0.621655 0.628541 0.321696 0.769532 0.117876 0.782158 0.174944 0.069192 
0.443342 0.319640 0.810276 0.055174 0.540290 0.446164 0.947665 0.304400 0.375694 0.406004 0.289935 0.905456 0.622630 0.914941 0.392078 0.113589 0.731145 0.647854 0.640562 0.357428 0.614385 0.942620 0.928344 0.809902 0.036381 0.522561 0.048714 0.327326 
0.021040 0.837461 0.220499 0.983790 0.171756 0.665905 0.262523 0.366291 0.491929 0.516689 0.436887 0.323473 0.813787 0.300332 0.193252 0.083417 0.145329 0.285409 0.698254 0.484047 0.465663 0.093589 0.383003 0.412437 0.426868 0.531595 0.255804 0.997569 
0.034275 0.676827 0.472956 0.499457 0.633218 0.703893 0.044671 0.734417 0.120365 0.254291 0.764722 0.552100 0.845242 0.416568 0.891964 0.386210 0.444563 0.799948 0.163791 0.308899 0.440262 0.407682 0.709155 0.332460 0.728747 0.009682 0.048126 0.960247 
0.972445 0.111605 0.527261 0.410250 0.645738 0.937627 0.591505 0.023754 0.695915 0.511605 0.762952 0.488910 0.890367 0.067863 0.496429 0.084534 0.725791 0.094182 0.032492 0.001524 0.757001 0.030405 0.689500 0.977864 0.682916 0.023295 0.788538 0.385720 
0.045444 0.146380 0.235637 0.339648 0.663888 0.130057 0.104151 0.052203 0.744019 0.026716 0.012585 0.342166 0.496447 0.140443 0.825184 0.484351 0.206082 0.627222 0.122849 0.019968 0.701824 0.194363 0.668330 0.869390 0.396841 0.090053 0.363048 0.066566 
0.122717 0.028331 0.230716 0.232758 0.386710 0.878385 0.263924 0.665232 0.806513 0.586161 0.967710 0.933323 0.150960 0.699699 0.781064 0.224770 0.556622 0.250318 0.142144 0.204615 0.332676 0.139962 0.775796 0.948370 0.488223 0.155725 0.069286 0.972975 
0.585424 0.634653 0.951506 0.354051 0.105957 0.884644 0.369208 0.118187 0.231729 0.893310 0.868941 0.636877 0.329288 0.198120 0.978566 0.680722 0.123938 0.325743 0.979468 0.113397 0.550952 0.759151 0.945815 0.641563 0.145215 0.034049 0.087668 0.453574 
0.883010 0.895509 0.957326 0.399737 0.345837 0.945808 0.200292 0.028005 0.304350 0.617397 0.845474 0.078736 0.621081 0.229661 0.145650 0.485417 0.489386 0.669913 0.385442 0.178368 0.874862 0.832768 0.454158 0.191240 0.167245 0.291619 0.462143 0.249475 
0.754093 0.754798 0.078772 0.670449 0.553493 0.979313 0.782506 0.461850 0.541498 0.936366 0.430303 0.330368 0.894387 0.965348 0.303385 0.317436 0.195085 0.746191 0.953236 0.408987 0.541672 0.838477 0.307700 0.949919 0.451017 0.740726 0.048606 0.243041 
0.699847 0.011596 0.319911 0.053342 0.260339 0.877884 0.565310 0.451603 0.420228 0.876149 0.399083 0.731115 0.344530 0.836966 0.496363 0.035133 0.351087 0.066914 0.741603 0.074634 0.659215 0.329922 0.084004 0.796540 0.802370 0.322541 0.607411 0.188559 
0.331979 0.226839 0.081793 0.573428 0.815323 0.721361 0.039568 0.980606 0.389341 0.434263 0.940347 0.325960 0.156538 0.117126 0.632493 0.069283 0.908464 0.223223 0.921590 0.417925 0.378771 0.341711 0.729130 0.572026 0.841737 0.284196 0.097216 0.797071 
0.889966 0.507217 0.176849 0.468207 0.046497 0.069487 0.122476 0.073354 0.438428 0.015073 0.498898 0.286853 0.349024 0.600441 0.303019 0.224360 0.063238 0.515121 0.415320 0.454400 0.989976 0.860615 0.987626 0.301876 0.445997 0.906210 0.963337 0.912744 
0.489067 0.610389 0.286543 0.357672 0.925788 0.531352 0.408565 0.120850 0.274040 0.188796 0.555419 0.623358 0.172591 0.643809 0.724166 0.463487 0.558145 0.371511 0.731990 0.945627 0.635413 0.691612 0.680866 0.019961 0.870050 0.266708 0.245349 0.056951 
0.890313 0.148374 0.335285 0.231289 0.917186 0.610048 0.061714 0.123011 0.452839 0.350723 0.576672 0.823474 0.803497 0.783731 0.563529 0.419881 0.157161 0.926056 0.668328 0.700449 0.211478 0.154790 0.852574 0.030556 0.175949 0.704757 0.515267 0.836250 
0.736473 0.299046 0.817255 0.854601 0.490590 0.248269 0.040174 0.353352 0.892275 0.235699 0.114188 0.524161 0.406752 0.119414 0.359545 0.318763 0.072223 0.529700 0.264396 0.260459 0.018201 0.499288 0.660878 0.995265 0.328499 0.485384 0.764240 0.249719 
0.830878 0.797103 0.524104 0.923605 0.618446 0.888923 0.734993 0.914147 0.730281 0.993899 0.678293 0.432746 0.852027 0.821853 0.057249 0.043331 0.658696 0.588811 0.244485 0.182102 0.528248 0.632682 0.352385 0.684751 0.497487 0.785970 0.225152 0.337252 
0.571079 0.324951 0.643253 0.968734 0.452079 0.145536 0.435467 0.640937 0.432719 0.314590 0.819652 0.929929 0.510835 0.363136 0.461864 0.053185 0.204269 0.150797 0.253064 0.317011 0.477846 0.149420 0.378476 0.965755 0.064049 0.073812 0.948537 0.792140 
0.616373 0.620479 0.235983 0.465260 0.988718 0.154487 0.455082 0.395382 0.991837 0.759981 0.242265 0.560167 0.089563 0.150334 0.913239 0.391135 0.933357 0.257017 0.035712 0.824281 0.655691 0.793403 0.879620 0.966271 0.790613 0.485758 0.236174 0.045142 
0.170289 0.906458 0.035494 0.913750 0.633698 0.860874 0.790910 0.465686 0.490432 0.714280 0.093944 0.831732 0.003811 0.250035 0.170737 0.308035 0.898463 0.161052 0.842243 0.757826 0.601531 0.337479 0.682880 0.223236 0.673186 0.533915 0.943944 0.845161 
0.475434 0.433576 0.463625 0.937906 0.800572 0.956995 0.811583 0.892373 0.608778 0.870223 0.365632 0.179487 0.725590 0.923813 0.657735 0.324885 0.412041 0.314933 0.550020 0.557322 0.235285 0.489022 0.980425 0.620027 0.912495 0.821527 0.385329 0.768308 
0.621737 0.667645 0.645940 0.676549 0.443823 0.146485 0.271933 0.745986 0.860726 0.972002 0.540873 0.682390 0.516876 0.824149 0.496512 0.561864 0.853884 0.448688 0.309976 0.561103 0.267956 0.519326 0.525622 0.000132 0.441791 0.170844 0.351690 0.981436 
0.053900 0.308673 0.757513 0.199959 0.447057 0.671327 0.999192 0.796128 0.372751 0.477156 0.372587 0.264988 0.107868 0.544566 0.410292 0.077832 0.922709 0.739801 0.343658 0.261442 0.439086 0.868898 0.480905 0.174762 0.873816 0.714341 0.309570 0.267072 
0.546083 0.151623 0.583493 0.428965 0.905969 0.373409 0.605555 0.846355 0.518912 0.427641 0.821024 0.197801 0.137122 0.318533 0.757841 0.963085 0.159021 0.189998 0.688928 0.790498 0.918682 0.830648 0.308217 0.232536 0.858831 0.042344 0.422917 0.431064 
0.904209 0.605615 0.261734 0.747308 0.542814 0.301423 0.792433 0.964367 0.538232 0.724480 0.299612 0.897900 0.343176 0.470409 0.592684 0.061533 0.917462 0.457121 0.114168 0.392762 0.057223 0.619351 0.683580 0.409619 0.516967 0.025409 0.389439 0.113775 
0.733923 0.797210 0.546697 0.074490 0.685636 0.811202 0.303108 0.793516 0.446569 0.261009 0.849844 0.745859 0.431681 0.795805 0.675953 0.228904 0.616907 0.932428 0.203055 0.539096 0.890229 0.182991 0.245470 0.417567 0.047388 0.068571 0.366273 0.742502 
0.355397 0.797378 0.228319 0.941163 0.186371 0.319411 0.625629 0.165335 0.491089 0.447134 0.068099 0.455757 0.181035 0.195555 0.502596 0.924843 0.092980 0.710700 0.425509 0.932653 0.214742 0.111963 0.249664 0.892990 0.799498 0.558894 0.922954 0.866330 
0.773662 0.268781 0.449266 0.037566 0.749269 0.718398 0.355455 0.409892 0.174372 0.624455 0.145083 0.847921 0.985287 0.741657 0.421133 0.622206 0.268428 0.148104 0.905198 0.095957 0.819239 0.598249 0.468273 0.702543 0.517653 0.245562 0.169404 0.875098 
0.488138 0.462287 0.823624 0.848067 0.244569 0.984733 0.238884 0.963758 0.790164 0.032059 0.012802 0.224729 0.137804 0.985103 0.289261 0.273543 0.991269 0.237443 0.922589 0.846391 0.074225 0.963256 0.885191 0.587309 0.305629 0.637530 0.545435 0.694626 
0.562922 0.469027 0.337516 0.447312 0.109861 0.703164 0.916788 0.805082 0.655487 0.300821 0.085805 0.971171 0.408399 0.841744 0.285372 0.811986 0.605740 0.829020 0.152293 0.118956 0.500959 0.458293 0.389597 0.224618 0.341681 0.773835 0.691425 0.706909 
0.959202 0.874669 0.894198 0.544804 0.152033 0.204729 0.137956 0.202121 0.139500 0.600492 0.827453 0.704954 0.595721 0.912726 0.725059 0.568881 0.832853 0.996687 0.191261 0.510339 0.797184 0.454177 0.022172 0.250771 0.113877 0.435815 0.687493 0.181341 
0.288873 0.384077 0.866789 0.025245 0.649418 0.468554 0.003312 0.933759 0.862041 0.148286 0.191449 0.258744 0.278826 0.184403 0.663556 0.750914 0.849027 0.964382 0.135138 0.922516 0.783856 0.479532 0.882844 0.667006 0.098206 0.172063 0.465274 0.887465 
0.551224 0.546288 0.718725 0.533275 0.406102 0.859695 0.612249 0.098473 0.765046 0.166570 0.557774 0.524242 0.814406 0.689454 0.336247 0.055015 0.741338 0.498573 0.611987 0.195391 0.390787 0.417545 0.863056 0.103097 0.460489 0.134367 0.407375 0.400120 
0.344096 0.671634 0.446517 0.493485 0.426843 0.392035 0.761939 0.644978 0.314735 0.974036 0.677242 0.131279 0.187482 0.635418 0.613187 0.402769 0.300304 0.292998 0.591333 0.372053 0.134651 0.113223 0.357621 0.391961 0.743663 0.980287 0.564069 0.722807 
0.116959 0.250881 0.689176 0.492939 0.286192 0.470337 0.307335 0.930732 0.524030 0.809312 0.570078 0.749215 0.129052 0.083996 0.114330 0.588100 0.603603 0.195562 0.021804 0.046601 0.053987 0.487469 0.050153 0.461081 0.140797 0.482541 0.658072 0.777496 
0.048157 0.007471 0.900285 0.147729 0.917452 0.451248 0.675322 0.148356 0.963942 0.460653 0.189735 0.166630 0.143909 0.873661 0.431787 0.565446 0.249430 0.118422 0.888736 0.192814 0.803125 0.955138 0.283088 0.212173 0.127999 0.339191 0.071157 0.414327 
0.999509 0.149251 0.566879 0.599798 0.195381 0.762270 0.072253 0.254216 0.703985 0.436258 0.208083 0.827920 0.268374 0.073156 0.465602 0.170917 0.030616 0.135413 0.042549 0.252500 0.800795 0.881469 0.801071 0.922622 0.838405 0.136893 0.979111 0.200867 
0.108870 0.280635 0.288159 0.318545 0.620670 0.720370 0.878206 0.668566 0.976743 0.757215 0.747867 0.871819 0.038224 0.337445 0.716511 0.091035 0.889907 0.983206 0.817825 0.818979 0.466728 0.648018 0.619352 0.659246 0.263088 0.062734 0.248802 0.126798 
0.275944 0.755920 0.277617 0.738666 0.034045 0.257035 0.859985 0.666839 0.157681 0.115134 0.859649 0.546713 0.648721 0.397889 0.257760 0.432761 0.206805 0.038602 0.802140 0.746485 0.404390 0.220081 0.818674 0.918601 0.231157 0.593190 0.894848 0.238462 
0.807464 0.191963 0.232659 0.505347 0.584975 0.353532 0.815029 0.446910 0.317790 0.384905 0.313950 0.245159 0.719932 0.824376 0.886918 0.702495 0.286030 0.003278 0.872021 0.619985 0.119306 0.386029 0.007162 0.726550 0.223032 0.578443 0.008357 0.689630 
0.006310 0.311312 0.451336 0.525325 0.266267 0.662877 0.616141 0.505115 0.154670 0.926834 0.191093 0.649982 0.971447 0.064387 0.853152 0.444602 0.267317 0.582682 0.901975 0.682210 0.922749 0.339443 0.806893 0.452925 0.342646 0.945473 0.882594 0.454090 
0.575088 0.491474 0.895575 0.224776 0.052038 0.468494 0.152072 0.075114 0.506046 0.356911 0.136039 0.210892 0.635448 0.443595 0.271992 0.339498 0.746528 0.861447 0.540808 0.583822 0.771135 0.513401 0.536988 0.891229 0.473451 0.839375 0.314815 0.655545 
0.079168 0.026424 0.423824 0.817227 0.410647 0.718583 0.222812 0.827349 0.502945 0.706947 0.150608 0.445015 0.522564 0.342419 0.586603 0.519196 0.010667 0.492710 0.122185 0.567490 0.146495 0.093719 0.471878 0.680631 0.267014 0.572001 0.065937 0.756444 
0.969215 0.979628 0.452933 0.637134 0.935222 0.159702 0.083202 0.530789 0.608329 0.596000 0.255518 0.437736 0.761529 0.697131 0.966595 0.856312 0.195389 0.414268 0.057526 0.745804 0.283510 0.820497 0.597714 0.285402 0.746812 0.422756 0.774697 0.258952 
0.007226 0.657786 0.912349 0.246626 0.565702 0.819524 0.927075 0.841944 0.854510 0.827091 0.382548 0.346728 0.945007 0.462917 0.342057 0.103218 0.946175 0.529276 0.142321 0.282392 0.559278 0.599845 0.333143 0.145093 0.732790 0.690818 0.315180 0.749696 
0.790229 0.199849 0.350884 0.613838 0.560974 0.279340 0.176119 0.850032 0.474665 0.850215 0.131446 0.825195 0.018658 0.992895 0.682015 0.998709 0.978692 0.473236 0.299358 0.716359 0.004646 0.273937 0.697091 0.016849 0.437054 0.013430 0.039520 0.833584 
0.335329 0.970398 0.612614 0.153513 0.737962 0.048442 0.624449 0.938057 0.769318 0.677902 0.818551 0.083396 0.858719 0.647236 0.965117 0.469855 0.186287 0.601051 0.111716 0.230691 0.444145 0.903836 0.942314 0.061003 0.685434 0.901891 0.169647 0.318726 
0.387698 0.368641 0.113600 0.249467 0.784962 0.751322 0.662855 0.873466 0.796739 0.397826 0.306578 0.568919 0.174192 0.434047 0.500219 0.524609 0.108409 0.771616 0.893789 0.234253 0.513849 0.218181 0.582859 0.383836 0.713560 0.088993 0.117347 0.751798 
0.650585 0.959938 0.411487 0.302498 0.884733 0.777885 0.335938 0.105783 0.627720 0.203553 0.799737 0.715613 0.954696 0.551184 0.266571 0.686284 0.022051 0.252430 0.281277 0.569476 0.971756 0.435723 0.980832 0.910339 0.347230 0.362875 0.386064 0.509446 
0.758265 0.830870 0.966087 0.457378 0.650715 0.336197 0.247269 0.086313 0.609147 0.428266 0.457747 0.851012 0.803132 0.905514 0.917917 0.112213 0.660847 0.476806 0.952065 0.695284 0.115291 0.082565 0.736049 0.650251 0.346099 0.911413 0.185455 0.514092 
0.363695 0.290645 0.126241 0.927553 0.068131 0.803086 0.143726 0.645124 0.818404 0.604499 0.704302 0.218068 0.647819 0.786588 0.764083 0.627328 0.903727 0.792645 0.162098 0.188792 0.119604 0.862365 0.688200 0.706127 0.260678 0.025201 0.087391 0.748636 
0.229802 0.300919 0.251914 0.952682 0.935935 0.542652 0.470398 0.512005 0.477262 0.824203 0.579281 0.167986 0.341719 0.385065 0.520292 0.462653 0.013944 0.207748 0.538797 0.704267 0.252361 0.084073 0.441772 0.471315 0.724413 0.744964 0.808186 0.516729 
0.363112 0.236476 0.220781 0.001722 0.357455 0.633630 0.586496 0.526179 0.633463 0.029838 0.679241 0.221990 0.411899 0.345914 0.102907 0.559014 0.974098 0.097641 0.669358 0.934588 0.394178 0.615172 0.003119 0.551933 0.847304 0.417180 0.572222 0.811885 
0.695616 0.972688 0.358816 0.443640 0.226560 0.980580 0.837086 0.337516 0.003276 0.203343 0.453599 0.391813 0.348693 0.507865 0.401634 0.424526 0.937522 0.339410 0.600629 0.276287 0.817663 0.880390 0.233825 0.634309 0.369018 0.798499 0.173553 0.852454 
0.027869 0.592378 0.143553 0.916980 0.951473 0.558157 0.466644 0.003096 0.059051 0.725579 0.470033 0.551661 0.961494 0.437554 0.013070 0.705718 0.222420 0.842240 0.002505 0.199218 0.521799 0.306304 0.804750 0.768082 0.273329 0.804250 0.856139 0.889599 
0.604078 0.311145 0.429864 0.616202 0.320707 0.890728 0.530334 0.166414 0.931111 0.806990 0.576580 0.969378 0.143662 0.889076 0.507972 0.377879 0.399527 0.034849 0.193996 0.315484 0.207262 0.696525 0.123106 0.602463 0.397874 0.829685 0.343727 0.763885 
0.497440 0.763987 0.004891 0.304125 0.962509 0.892396 0.308955 0.375181 0.813306 0.125192 0.546514 0.460892 0.227871 0.250240 0.150081 0.543382 0.367657 0.541111 0.054845 0.117784 0.058049 0.268202 0.359739 0.374746 0.472254 0.806511 0.663235 0.580539 
0.682741 0.767203 0.729252 0.718635 0.457632 0.202695 0.533529 0.321075 0.358808 0.605547 0.132599 0.389245 0.115077 0.639014 0.395827 0.108084 0.728525 0.107642 0.521347 0.006877 0.963282 0.545902 0.300130 0.058897 0.912992 0.814632 0.498972 0.672563 
0.776819 0.805201 0.174849 0.910808 0.109099 0.486528 0.682730 0.567482 0.211915 0.934846 0.219545 0.701657 0.982759 0.149215 0.069303 0.126298 0.221135 0.989065 0.103738 0.914945 0.492142 0.337803 0.295767 0.459500 0.138507 0.655172 0.167783 0.989374 
0.259735 0.198839 0.501367 0.035774 0.164957 0.208368 0.009192 0.595099 0.276717 0.546770 0.146282 0.806956 0.664404 0.977750 0.688923 0.656906 0.265063 0.901400 0.971079 0.098868 0.117955 0.150806 0.290711 0.125683 0.783373 0.081765 0.747025 0.216300 
0.887506 0.342512 0.897159 0.686903 0.742887 0.308900 0.684362 0.886230 0.720887 0.231108 0.027303 0.781861 0.462884 0.716861 0.575909 0.424429 0.826250 0.473780 0.052713 0.927235 0.431224 0.891334 0.515034 0.941092 0.371797 0.422016 0.068231 0.240608 
0.500260 0.969112 0.712483 0.689000 0.456325 0.964428 0.117474 0.001659 0.837304 0.686459 0.082531 0.915457 0.797643 0.235418 0.379546 0.617628 0.674699 0.274583 0.029268 0.105367 0.744823 0.479608 0.916215 0.029451 0.979645 0.138507 0.898282 0.911089 
0.161621 0.088103 0.658673 0.658429 0.821794 0.431136 0.058790 0.541248 0.884523 0.373641 0.572907 0.501186 0.436212 0.000133 0.709845 0.870592 0.780253 0.629955 0.349889 0.235612 0.057929 0.028885 0.565818 0.474609 0.017393 0.014200 0.852856 0.349644 
0.741462 0.193259 0.035651 0.928495 0.779605 0.185048 0.821898 0.356199 0.014951 0.687082 0.164122 0.335295 0.321550 0.333230 0.179812 0.638136 0.466472 0.818636 0.007235 0.228062 0.185180 0.621243 0.305358 0.410623 0.497060 0.509874 0.041590 0.975002 
0.190810 0.644519 0.696424 0.318794 0.954350 0.893376 0.235381 0.635192 0.028468 0.338964 0.690060 0.078438 0.304316 0.851169 0.381562 0.670734 0.747766 0.313373 0.638633 0.188217 0.259544 0.946703 0.253687 0.330013 0.662859 0.601653 0.215479 0.654260 
0.124589 0.828274 0.322957 0.181902 0.024876 0.075480 0.713683 0.218502 0.184668 0.033734 0.789036 0.472812 0.995817 0.440786 0.234058 0.151087 0.981700 0.827218 0.371238 0.163246 0.183957 0.704899 0.699951 0.697778 0.793461 0.677396 0.836945 0.845990 
0.040141 0.998951 0.812985 0.787812 0.583982 0.243403 0.734474 0.002088 0.746047 0.927394 0.417992 0.830346 0.374727 0.432732 0.275870 0.970760 0.094485 0.250106 0.335809 0.219636 0.958974 0.010346 0.338950 0.538380 0.580345 0.919516 0.168387 0.645482 
0.809473 0.759582 0.903934 0.797128 0.113332 0.785705 0.915935 0.647909 0.384870 0.726466 0.611828 0.428368 0.918278 0.757324 0.104570 0.472462 0.386936 0.877510 0.436034 0.357826 0.531868 0.828056 0.286991 0.874735 0.119768 0.031578 0.964604 0.330594 
0.319715 0.409281 0.543621 0.708197 0.876647 0.323278 0.418210 0.883371 0.146950 0.452760 0.750080 0.309695 0.333715 0.199571 0.929878 0.083902 0.245199 0.157755 0.422573 0.820834 0.928242 0.979116 0.263495 0.309525 0.980081 0.157828 0.450327 0.142734 
0.212585 0.627719 0.016973 0.745107 0.036147 0.349508 0.563797 0.977724 0.466050 0.753798 0.518863 0.846942 0.813584 0.359212 0.977422 0.215359 0.435084 0.171649 0.752347 0.609820 0.190764 0.128216 0.499090 0.766011 0.244817 0.377534 0.040254 0.622742 
0.906711 0.404637 0.657456 0.182975 0.039055 0.982597 0.161244 0.680858 0.123612 0.072385 0.013988 0.195745 0.986749 0.386802 0.573871 0.786715 0.240371 0.356707 0.809047 0.688225 0.120247 0.970252 0.541987 0.423451 0.075874 0.598023 0.907518 0.463742 
0.850193 0.450689 0.947295 0.286159 0.246868 0.092965 0.651247 0.051399 0.045915 0.988034 0.980974 0.649368 0.309022 0.372739 0.285457 0.746462 0.230219 0.530133 0.183915 0.540291 0.706790 0.758540 0.507449 0.242728 0.891672 0.718355 0.136824 0.204216 
0.377263 0.039233 0.523396 0.719773 0.975852 0.423861 0.674639 0.707728 0.332918 0.724643 0.724017 0.845379 0.138427 0.806416 0.879268 0.701536 0.398503 0.955636 0.786074 0.901949 0.380041 0.570825 0.714697 0.313334 0.869769 0.962962 0.491831 0.306524 
0.524658 0.479495 0.513371 0.102729 0.248368 0.857946 0.628802 0.452888 0.788635 0.872849 0.048116 0.018701 0.409890 0.472936 0.059605 0.942897 0.794675 0.559791 0.187438 0.638109 0.733532 0.682835 0.400072 0.753361 0.058208 0.618876 0.161044 0.945537 
0.232799 0.369617 0.537718 0.873906 0.491772 0.212803 0.307912 0.238754 0.243668 0.881363 0.168708 0.795661 0.001934 0.211429 0.159626 0.659880 0.239227 0.246888 0.212011 0.562116 0.947762 0.654906 0.301675 0.858920 0.435046 0.996139 0.143209 0.714699 
0.396264 0.161800 0.902314 0.169978 0.047473 0.894573 0.158464 0.718349 0.005306 0.934665 0.251194 0.917412 0.733052 0.608970 0.111725 0.565162 0.475920 0.038244 0.244510 0.870191 0.616740 0.549278 0.386109 0.079711 0.799800 0.561825 0.714944 0.333659 
0.792869 0.342997 0.472658 0.208285 0.506737 0.772276 0.188470 0.397956 0.874228 0.303044 0.139095 0.944857 0.436768 0.058911 0.345925 0.646456 0.582526 0.445037 0.562529 0.533145 0.300918 0.733603 0.649926 0.573438 0.323408 0.622237 0.755930 0.931727 
0.011510 0.015986 0.706983 0.945540 0.704816 0.338775 0.169278 0.156129 0.762937 0.019021 0.185760 0.649762 0.261295 0.971273 0.994239 0.236449 0.259735 0.256478 0.187247 0.379254 0.724109 0.306917 0.581093 0.896847 0.686415 0.401612 0.660908 0.558055 
0.441728 0.498454 0.152599 0.014949 0.577530 0.217746 0.628190 0.919675 0.377326 0.731478 0.065531 0.553622 0.937444 0.121626 0.067744 0.685922 0.479158 0.365904 0.286096 0.159868 0.045057 0.762351 0.228545 0.721378 0.892268 0.898483 0.937203 0.411668 
0.675961 0.398373 0.257030 0.697140 0.972907 0.747573 0.511699 0.308088 0.934350 0.787253 0.801207 0.359408 0.383919 0.853562 0.398794 0.592327 0.357513 0.997379 0.470593 0.740899 0.840365 0.000120 0.311959 0.237551 0.178492 0.317030 0.211708 0.700893 
0.539297 0.528236 0.817165 0.600552 0.645996 0.299865 0.301775 0.840799 0.208517 0.429821 0.746585 0.564832 0.052461 0.984618 0.102751 0.874578 0.525884 0.823202 0.345841 0.515144 0.784968 0.601014 0.666800 0.637244 0.268221 0.754803 0.133762 0.378448 
0.902134 0.907906 0.324694 0.921615 0.886249 0.753899 0.899398 0.709413 0.029634 0.553411 0.085442 0.809202 0.052281 0.337150 0.239680 0.315506 0.948882 0.291363 0.454344 0.698390 0.994034 0.453201 0.287964 0.727868 0.201272 0.990210 0.165953 0.428861 
0.255826 0.283812 0.426310 0.513495 0.876398 0.040878 0.555047 0.013949 0.186184 0.796549 0.424190 0.872406 0.675287 0.079611 0.842972 0.716847 0.982367 0.621650 0.707407 0.624816 0.211708 0.289100 0.711622 0.940538 0.335780 0.546624 0.544379 0.026529 
0.566201 0.406283 0.054449 0.634340 0.670607 0.940692 0.049431 0.668103 0.111658 0.428177 0.180934 0.335704 0.712754 0.129652 0.999234 0.128716 0.537207 0.399256 0.809428 0.426325 0.812164 0.171818 0.336765 0.455123 0.538714 0.065997 0.715592 0.682934 
0.172626 0.728997 0.342348 0.214357 0.279612 0.306323 0.905427 0.032835 0.033421 0.010521 0.605785 0.254844 0.412567 0.945006 0.124276 0.615507 0.435842 0.608056 0.412168 0.225062 0.716830 0.442851 0.688496 0.528229 0.649662 0.203002 0.223587 0.028775 
0.696346 0.785069 0.181664 0.240213 0.943978 0.461022 0.429983 0.715114 0.755903 0.752984 0.958161 0.251252 0.597285 0.569570 0.802321 0.269558 0.871866 0.890190 0.347639 0.200680 0.046637 0.941785 0.669777 0.709882 0.447025 0.890182 0.009091 0.048362 
0.623658 0.643627 0.796521 0.637856 0.960863 0.696605 0.467026 0.415671 0.197830 0.850582 0.337026 0.787495 0.668140 0.115444 0.656501 0.180011 0.314154 0.822952 0.755615 0.707066 0.139841 0.702425 0.298916 0.630235 0.050829 0.429890 0.497485 0.929613 
0.488046 0.010807 0.922014 0.041497 0.502230 0.386264 0.932973 0.983724 0.073127 0.789819 0.305550 0.202247 0.616811 0.942009 0.497187 0.557392 0.092138 0.958318 0.937839 0.959966 0.238089 0.585570 0.093064 0.267138 0.744081 0.076375 0.729844 0.931291 
0.727802 0.499685 0.007676 0.354578 0.153317 0.445129 0.360046 0.865072 0.698875 0.870934 0.833869 0.563935 0.461541 0.405597 0.900408 0.753057 0.952133 0.869265 0.842006 0.503857 0.685387 0.624606 0.941241 0.368484 0.289189 0.330114 0.334252 0.597752 
0.331759 0.018845 0.364172 0.805598 0.304660 0.278590 0.362662 0.212747 0.933342 0.057449 0.393175 0.745176 0.067904 0.194935 0.820858 0.243514 0.664036 0.785975 0.079156 0.024011 0.997057 0.053994 0.556581 0.170523 0.862112 0.924385 0.099252 0.363411 
0.025793 0.820892 0.568702 0.364153 0.956961 0.514982 0.560492 0.419832 0.763727 0.145215 0.552881 0.151081 0.393256 0.844938 0.388933 0.427932 0.890354 0.933630 0.230941 0.933906 0.170478 0.229566 0.362057 0.417340 0.258435 0.824438 0.775567 0.773136 
0.387539 0.147494 0.229804 0.623360 0.241866 0.652754 0.528787 0.829837 0.457698 0.573555 0.876971 0.755532 0.441412 0.601620 0.549655 0.496917 0.134431 0.283538 0.564968 0.025996 0.111266 0.369297 0.282777 0.043602 0.376841 0.496846 0.343990 0.360513 
0.664106 0.293457 0.155249 0.893468 0.970297 0.005894 0.808575 0.998708 0.235234 0.429162 0.071583 0.073839 0.813035 0.781949 0.274180 0.822346 0.981776 0.045373 0.924571 0.293517 0.711293 0.535735 0.522185 0.035838 0.842157 0.112725 0.073895 0.538701 
0.421409 0.400983 0.064121 0.784512 0.811317 0.660195 0.047541 0.398599 0.008611 0.696238 0.386002 0.087010 0.245206 0.489041 0.895306 0.260666 0.860169 0.877486 0.112571 0.607874 0.859945 0.981491 0.288290 0.626686 0.106266 0.558677 0.866450 0.979309 
0.142078 0.242827 0.536309 0.509886 0.235867 0.056307 0.063488 0.468105 0.861051 0.596146 0.635897 0.959835 0.348020 0.783815 0.649266 0.560562 0.162147 0.171912 0.529627 0.385725 0.984547 0.100901 0.288165 0.460896 0.734185 0.249884 0.956666 0.895006 
0.801692 0.149414 0.950488 0.576309 0.583351 0.428921 0.428369 0.969580 0.618716 0.042714 0.426020 0.648272 0.307489 0.097966 0.380679 0.725820 0.218459 0.837037 0.058906 0.103834 0.656889 0.326104 0.157085 0.397915 0.718170 0.417984 0.057177 0.792740 
0.059868 0.950504 0.808821 0.297643 0.341028 0.150755 0.502309 0.156360 0.893332 0.615189 0.556192 0.639805 0.354608 0.029297 0.916893 0.140216 0.430641 0.844929 0.293637 0.782236 0.904011 0.295643 0.023039 0.802342 0.242280 0.654536 0.170126 0.462924 
0.798669 0.084004 0.850181 0.614668 0.263867 0.597814 0.544644 0.235873 0.745330 0.110576 0.143890 0.396761 0.043814 0.534441 0.837307 0.764947 0.908369 0.292885 0.996412 0.256984 0.960129 0.183183 0.498004 0.639182 0.861768 0.368963 0.802621 0.485181 
0.000147 0.882681 0.637495 0.268265 0.291688 0.412226 0.028795 0.897771 0.364699 0.461618 0.140054 0.526217 0.192925 0.471138 0.636150 0.100158 0.485325 0.245113 0.998118 0.863809 0.173616 0.796615 0.926711 0.276706 0.599750 0.974325 0.559942 0.070778 
0.999072 0.549893 0.431463 0.666307 0.141191 0.151949 0.809353 0.879901 0.142916 0.763922 0.662599 0.531986 0.287716 0.137170 0.567194 0.140131 0.959626 0.476784 0.636514 0.091235 0.556709 0.661876 0.764128 0.188739 0.788464 0.647937 0.089094 0.620272 
0.503772 0.218912 0.353396 0.060741 0.331852 0.851517 0.894779 0.115841 0.088711 0.730376 0.115386 0.656073 0.800152 0.630780 0.350974 0.983353 0.371771 0.107401 0.106717 0.039832 0.742823 0.496699 0.204118 0.376178 0.525844 0.428015 0.568871 0.625568 
0.940993 0.706408 0.622327 0.899293 0.715067 0.024747 0.946549 0.387782 0.285771 0.344995 0.303917 0.874562 0.461241 0.887419 0.031865 0.635830 0.689113 0.177876 0.072752 0.881168 0.140760 0.098821 0.279294 0.320943 0.564402 0.143451 0.823427 0.518905 
0.958657 0.832751 0.530393 0.176550 0.979831 0.272167 0.250408 0.326484 0.462679 0.419739 0.605690 0.656528 0.118179 0.991261 0.369001 0.346104 0.727480 0.058853 0.143705 0.241047 0.192916 0.322015 0.326085 0.640117 0.072293 0.448479 0.445782 0.165062 
0.015958 0.738528 0.119543 0.274348 0.556392 0.164204 0.790336 0.418107 0.908877 0.114189 0.652372 0.532303 0.422376 0.683836 0.729428 0.568640 0.335962 0.405768 0.398792 0.618148 0.957493 0.667516 0.961616 0.149709 0.466751 0.138832 0.676941 0.918160 
0.628243 0.617275 0.707459 0.210385 0.383315 0.203758 0.541400 0.969029 0.490974 0.310681 0.171418 0.581968 0.631713 0.369540 0.452199 0.396126 0.946421 0.514876 0.667029 0.195064 0.197340 0.623047 0.795476 0.281654 0.809918 0.466734 0.490545 0.306148 
0.163140 0.535135 0.578500 0.007500 0.133333 0.986347 0.812899 0.288925 0.132916 0.576301 0.398711 0.142381 0.167226 0.639611 0.411298 0.430181 0.368271 0.833374 0.209414 0.568431 0.861620 0.774843 0.032585 0.710840 0.420190 0.838042 0.985128 0.617855 
0.810622 0.784588 0.841567 0.320347 0.080083 0.731457 0.538609 0.252066 0.566415 0.960368 0.297123 0.555077 0.672070 0.422210 0.861091 0.373277 0.014790 0.998257 0.027910 0.211855 0.277125 0.160904 0.046737 0.708710 0.379006 0.626982 0.670702 0.020462 
0.383644 0.531364 0.683968 0.115442 0.489934 0.772067 0.341794 0.836416 0.476511 0.240330 0.484866 0.354951 0.995438 0.634266 0.924220 0.927234 0.810471 0.596165 0.045633 0.935709 0.934747 0.315222 0.905346 0.951526 0.735655 0.004349 0.490937 0.854186 
0.206618 0.916547 0.424681 0.954880 0.298234 0.351430 0.292103 0.682300 0.912607 0.860242 0.233229 0.306306 0.766140 0.185955 0.252430 0.669625 0.780777 0.740532 0.820875 0.945255 0.838628 0.402318 0.592222 0.307033 0.551515 0.686613 0.312147 0.411806 
0.990866 0.775746 0.298809 0.329326 0.981842 0.900957 0.377330 0.393464 0.812386 0.649255 0.385739 0.006956 0.221846 0.421194 0.261947 0.211447 0.830281 0.886054 0.613302 0.238059 0.758992 0.559015 0.731502 0.924263 0.190450 0.813346 0.577017 0.017016 
0.123267 0.658023 0.724370 0.793075 0.490818 0.630835 0.947067 0.050916 0.612578 0.619012 0.188501 0.510374 0.392988 0.635094 0.077058 0.976781 0.641747 0.494047 0.884384 0.106679 0.031306 0.171050 0.966191 0.923790 0.347950 0.805028 0.002224 0.019100 
0.312122 0.751101 0.374710 0.259173 0.817935 0.825944 0.839148 0.280536 0.926057 0.441068 0.568400 0.760767 0.805631 0.802324 0.034038 0.049631 0.877184 0.327296 0.328169 0.451905 0.392729 0.855409 0.831015 0.176510 0.814120 0.308386 0.324337 0.914202 
0.991296 0.661663 0.937226 0.470242 0.903420 0.356295 0.434191 0.063572 0.032176 0.767975 0.294837 0.701566 0.680179 0.067196 0.307089 0.182446 0.692459 0.715329 0.778462 0.671618 0.308344 0.628742 0.579696 0.172178 0.866444 0.225787 0.953782 0.210532 
0.346096 0.516084 0.452462 0.790650 0.615215 0.607361 0.509204 0.211489 0.854365 0.798604 0.314063 0.223870 0.662331 0.741779 0.523959 0.095801 0.482455 0.847659 0.105085 0.395012 0.860277 0.271872 0.124867 0.107713 0.960662 0.123775 0.731210 0.251505 
0.123835 0.845544 0.211600 0.926184 0.037659 0.540674 0.193439 0.684241 0.876924 0.435410 0.711233 0.138842 0.713747 0.081086 0.878074 0.158217 0.641651 0.736439 0.677025 0.443702 0.399109 0.783302 0.618562 0.964842 0.763928 0.943753 0.235351 0.663359 
0.330721 0.110476 0.572714 0.224569 0.545505 0.204430 0.780619 0.354638 0.564956 0.851946 0.094768 0.452828 0.680028 0.892711 0.964235 0.329284 0.412941 0.796887 0.222957 0.476260 0.911103 0.732730 0.980377 0.173083 0.235972 0.646035 0.051071 0.277688 
0.689016 0.787299 0.384380 0.003612 0.525920 0.944099 0.970023 0.935867 0.353127 0.555327 0.595358 0.459266 0.400172 0.088654 0.813113 0.720785 0.081998 0.106960 0.841503 0.417298 0.286722 0.204003 0.376509 0.046238 0.000129 0.339857 0.497206 0.253351 
0.126362 0.265590 0.201442 0.942131 0.936545 0.627809 0.537288 0.201295 0.717011 0.009907 0.006878 0.939617 0.497738 0.425917 0.109330 0.501553 0.060016 0.408277 0.749008 0.689235 0.863388 0.616762 0.280807 0.283508 0.801986 0.709458 0.678947 0.368604 
0.629871 0.637025 0.025334 0.902662 0.127673 0.787890 0.572091 0.287443 0.095585 0.191663 0.918387 0.039823 0.878957 0.854206 0.000539 0.819400 0.449195 0.531950 0.249229 0.283585 0.410924 0.653585 0.723588 0.204527 0.310825 0.097610 0.725075 0.043045 
0.830722 0.948312 0.421641 0.430142 0.974443 0.223497 0.966436 0.431033 0.408994 0.049234 0.261761 0.201782 0.476466 0.087985 0.493880 0.500496 0.161905 0.302857 0.970109 0.326883 0.413042 0.890429 0.953185 0.998743 0.792455 0.494303 0.536785 0.248921 
0.136796 0.258047 0.786142 0.558746 0.162884 0.384947 0.835341 0.629918 0.539546 0.136959 0.297663 0.514606 0.999100 0.798477 0.393063 0.253522 0.226394 0.133157 0.140362 0.519687 0.222544 0.401458 0.849196 0.367034 0.217119 0.154734 0.927265 0.556335 
0.310522 0.967500 0.525218 0.143126 0.329270 0.827391 0.750390 0.466217 0.834349 0.842332 0.905808 0.916059 0.051266 0.721573 0.464468 0.658745 0.684306 0.984352 0.995637 0.915908 0.032329 0.233602 0.823406 0.141553 0.144160 0.334288 0.449136 0.307707 
0.032079 0.374471 0.402893 0.458153 0.953949 0.572804 0.273823 0.351107 0.722633 0.547888 0.398308 0.727539 0.633257 0.662656 0.237865 0.095663 0.290725 0.299398 0.846066 0.568324 0.696126 0.615238 0.689677 0.064973 0.782621 0.158944 0.529286 0.133302 
0.865084 0.818910 0.773958 0.406973 0.994980 0.560424 0.859250 0.538408 0.704572 0.954233 0.540507 0.730965 0.863733 0.892837 0.695624 0.388995 0.129785 0.423749 0.750301 0.743556 0.274332 0.945134 0.460380 0.683006 0.146934 0.941031 0.384806 0.390018 
0.198938 0.010672 0.146532 0.693354 0.717953 0.115187 0.706805 0.453879 0.161526 0.824836 0.816350 0.647398 0.829740 0.976678 0.667910 0.592165 0.810668 0.987669 0.824210 0.758180 0.462739 0.095871 0.108834 0.895514 0.130407 0.925002 0.797779 0.679073 
0.607472 0.774944 0.781369 0.317566 0.957084 0.917556 0.125536 0.197955 0.891032 0.847971 0.453872 0.702785 0.936981 0.652802 0.516807 0.591050 0.268638 0.335821 0.380849 0.914404 0.038450 0.356611 0.887989 0.551254 0.466337 0.100290 0.747115 0.433115 
0.371630 0.702480 0.512467 0.831974 0.663782 0.537706 0.714719 0.891187 0.489048 0.099331 0.396347 0.527209 0.906595 0.886664 0.649157 0.079633 0.897433 0.415764 0.853588 0.558859 0.107047 0.385009 0.139558 0.515535 0.664723 0.194107 0.385027 0.259618 
0.423859 0.579163 0.110875 0.395476 0.428500 0.781194 0.727552 0.053413 0.543718 0.925331 0.662145 0.189131 0.672673 0.258012 0.899284 0.660443 0.401524 0.778584 0.232641 0.208136 0.144583 0.490919 0.530685 0.497406 0.778745 0.653634 0.715083 0.710012 
0.278355 0.246011 0.768028 0.938835 0.369713 0.356386 0.408374 0.628109 0.408246 0.172603 0.543156 0.729107 0.978596 0.750704 0.268870 0.573596 0.562285 0.599901 0.861766 0.694518 0.966607 0.454353 0.631955 0.356887 0.720499 0.287501 0.087404 0.370831 
0.142328 0.439869 0.747600 0.473465 0.734183 0.783032 0.628985 0.464983 0.900993 0.334545 0.274768 0.826166 0.572903 0.914412 0.485423 0.315399 0.401065 0.873405 0.168729 0.189857 0.030065 0.062890 0.794211 0.375685 0.951707 0.030649 0.514305 0.303572 
0.002089 0.851798 0.013756 0.267249 0.801584 0.215877 0.922069 0.636313 0.788782 0.866596 0.531668 0.712473 0.335508 0.873200 0.464724 0.684460 0.864737 0.142871 0.088909 0.862856 0.190206 0.099265 0.669485 0.405849 0.848029 0.173015 0.745288 0.944019 
0.164750 0.137430 0.981565 0.239622 0.435413 0.209352 0.757118 0.146473 0.747807 0.329554 0.261982 0.841442 0.324007 0.076949 0.431256 0.772375 0.563117 0.912945 0.188565 0.997985 0.238628 0.292000 0.081306 0.237758 0.113355 0.164292 0.324546 0.831816 
0.272095 0.176285 0.612497 0.533939 0.538421 0.359115 0.092006 0.558516 0.433618 0.111821 0.897869 0.472520 0.912320 0.666972 0.717143 0.972250 0.196617 0.885197 0.877374 0.055863 0.449916 0.400943 0.379961 0.867384 0.288883 0.833319 0.143143 0.988224 
0.526792 0.764074 0.804723 0.610299 0.120373 0.698303 0.795350 0.046688 0.579429 0.097741 0.636407 0.956789 0.377956 0.769234 0.402392 0.735604 0.197408 0.730304 0.450002 0.774729 0.811189 0.232790 0.917694 0.058393 0.890102 0.342693 0.216338 0.540717 
0.003552 0.622980 0.918084 0.516943 0.586691 0.939324 0.773094 0.980371 0.615257 0.785153 0.689435 0.519954 0.608125 0.197822 0.491241 0.009525 0.142847 0.850763 0.998290 0.555182 0.706227 0.727403 0.566807 0.151536 0.314664 0.009022 0.041685 0.680330 
0.478127 0.480245 0.985999 0.223884 0.072784 0.243090 0.931563 0.996695 0.274170 0.109224 0.865167 0.988092 0.146420 0.816201 0.002546 0.174719 0.405599 0.793973 0.244222 0.505354 0.673505 0.782333 0.749118 0.989176 0.526305 0.415877 0.657587 0.536684 
0.974951 0.812948 0.742935 0.461596 0.358933 0.342105 0.627771 0.138506 0.006169 0.144877 0.808707 0.109450 0.923383 0.266229 0.919082 0.782936 0.856869 0.248676 0.602960 0.338167 0.068760 0.174076 0.223990 0.599637 0.104465 0.474043 0.848247 0.451539 
0.805204 0.122263 0.404878 0.039219 0.117466 0.472214 0.069653 0.033488 0.894262 0.785668 0.421808 0.175413 0.353179 0.668408 0.463073 0.964829 0.522377 0.304768 0.836078 0.840055 0.815653 0.035581 0.111548 0.530074 0.192446 0.409603 0.150326 0.181746 
0.651792 0.257459 0.210837 0.121942 0.049752 0.746718 0.694679 0.087407 0.550044 0.718031 0.738898 0.596732 0.812519 0.459649 0.665325 0.934213 0.930721 0.076470 0.899721 0.839386 0.772543 0.980108 0.298138 0.869826 0.058018 0.750282 0.678893 0.004767 
0.336477 0.412254 0.614604 0.307442 0.382846 0.473815 0.951655 0.753443 0.205173 0.080925 0.089248 0.068612 0.121603 0.411473 0.777700 0.986129 0.069375 0.075111 0.882408 0.712400 0.098200 0.137801 0.325263 0.570806 0.945439 0.068725 0.099636 0.106358 
0.727704 0.721706 0.763638 0.744413 0.865394 0.018973 0.189939 0.019047 0.938651 0.749477 0.024545 0.061519 0.233528 0.695815 0.986531 0.666453 0.191290 0.984041 0.474154 0.514419 0.568917 0.824459 0.440357 0.521005 0.855681 0.072866 0.513546 0.945450 
0.602711 0.458235 0.661664 0.619338 0.398595 0.569105 0.437720 0.060207 0.076019 0.449043 0.620388 0.388876 0.212779 0.080811 0.245053 0.446419 0.431574 0.574858 0.434646 0.336626 0.331900 0.062143 0.022776 0.601713 0.971746 0.282197 0.893837 0.250223 
0.423034 0.299962 0.800517 0.871445 0.764628 0.385539 0.174200 0.945899 0.878087 0.590132 0.316766 0.569582 0.024542 0.863226 0.652736 0.862884 0.479773 0.436836 0.164650 0.198235 0.035271 0.255656 0.948492 0.868566 0.841186 0.471005 0.391996 0.849681 
0.688087 0.100198 0.790835 0.739330 0.506879 0.756020 0.803235 0.727852 0.490266 0.217668 0.239571 0.701174 0.742716 0.380188 0.726065 0.661181 0.363063 0.934892 0.715053 0.461258 0.337490 0.361491 0.247946 0.816241 0.173050 0.222195 0.323891 0.973566 
0.567639 0.560202 0.681957 0.909738 0.338793 0.837840 0.215910 0.778672 0.734842 0.587253 0.835249 0.077637 0.740994 0.272860 0.407397 0.347179 0.348250 0.777317 0.115462 0.325384 0.712637 0.501009 0.744339 0.462482 0.615182 0.797378 0.846712 0.257509 
0.134517 0.156285 0.042706 0.641003 0.163858 0.350811 0.241665 0.742757 0.459728 0.343404 0.352387 0.254025 0.986129 0.141662 0.623445 0.446077 0.059263 0.885659 0.199479 0.712159 0.532503 0.819264 0.499922 0.565287 0.116967 0.098971 0.239905 0.864835 
0.810885 0.617555 0.503257 0.805938 0.945749 0.698860 0.625310 0.715488 0.135103 0.581007 0.102547 0.419318 0.770870 0.509647 0.526236 0.459656 0.131750 0.449413 0.272823 0.587643 0.658120 0.351851 0.842154 0.651123 0.347857 0.528447 0.071219 0.020743 
0.625349 0.879098 0.985707 0.418940 0.952598 0.104395 0.845200 0.538865 0.274416 0.730669 0.463968 0.486795 0.229488 0.039498 0.181833 0.229187 0.168555 0.948672 0.614468 0.490684 0.583044 0.985823 0.722420 0.139286 0.704205 0.378766 0.596871 0.496579 
0.483745 0.834208 0.592763 0.242108 0.234231 0.198549 0.644991 0.664907 0.236482 0.986446 0.545914 0.708482 0.367382 0.252892 0.902727 0.030256 0.561841 0.943284 0.815525 0.110737 0.442594 0.361967 0.334001 0.045441 0.058115 0.218040 0.199131 0.745856 
0.794963 0.284526 0.387651 0.145338 0.894249 0.718486 0.006037 0.861317 0.059885 0.382101 0.961445 0.440762 0.251062 0.209004 0.043044 0.202868 0.544354 0.532806 0.249179 0.445352 0.186724 0.409426 0.662473 0.713545 0.180569 0.580103 0.910728 0.444676 
0.450875 0.885150 0.955971 0.287457 0.218064 0.369674 0.589762 0.195864 0.077452 0.225074 0.772254 0.381572 0.302428 0.274897 0.052647 0.385226 0.396818 0.915523 0.517686 0.574430 0.941349 0.890291 0.503390 0.072091 0.548314 0.934461 0.101706 0.102539 
0.464371 0.714323 0.517753 0.046788 0.678375 0.197069 0.901343 0.731244 0.994872 0.588277 0.660413 0.033492 0.162658 0.205826 0.620061 0.455236 0.470011 0.957488 0.630204 0.003145 0.707620 0.951985 0.450166 0.569358 0.940936 0.676065 0.839976 0.120643 
0.923512 0.154304 0.892418 0.484094 0.727950 0.870215 0.951494 0.608554 0.281376 0.417233 0.466033 0.573774 0.890241 0.802597 0.687643 0.227430 0.273122 0.327994 0.398063 0.456880 0.372700 0.144215 0.867468 0.906203 0.262371 0.830217 0.817600 0.509330 
0.918954 0.006574 0.848246 0.755029 0.999201 0.948528 0.098438 0.857639 0.799627 0.019971 0.083467 0.043744 0.301527 0.329766 0.505822 0.361197 0.919310 0.339596 0.765902 0.551979 0.537761 0.937134 0.781808 0.814755 0.922093 0.460549 0.832950 0.816066 
0.447129 0.278367 0.804602 0.872420 0.897082 0.440349 0.340719 0.217217 0.020986 0.043280 0.013317 0.393943 0.758630 0.048243 0.172144 0.501312 0.806225 0.119221 0.206248 0.201993 0.343275 0.302783 0.663847 0.581873 0.896518 0.102561 0.988931 0.321022 
0.333806 0.726174 0.808019 0.577000 0.670775 0.221840 0.659468 0.897586 0.092899 0.155848 0.081734 0.772462 0.161138 0.439371 0.983790 0.362420 0.870616 0.313848 0.421866 0.938866 0.064489 0.152701 0.375744 0.770642 0.132783 0.607419 0.546079 0.794130 
0.452404 0.748902 0.315274 0.585693 0.080319 0.296547 0.949841 0.597865 0.551937 0.297204 0.985534 0.481790 0.117457 0.108304 0.561685 0.750768 0.408262 0.537537 0.643992 0.672284 0.208701 0.741071 0.794650 0.532367 0.382459 0.361375 0.009704 0.490673 
0.160479 0.366826 0.348711 0.812546 0.755074 0.283742 0.732485 0.613752 0.000688 0.219652 0.995896 0.611011 0.910487 0.092204 0.719701 0.101629 0.021624 0.442034 0.834954 0.355793 0.839895 0.715149 0.410469 0.562371 0.081699 0.159669 0.785637 0.720883 
0.941520 0.798648 0.093389 0.811719 0.875969 0.048516 0.672382 0.292151 0.135306 0.129919 0.472167 0.187917 0.543170 0.432445 0.974098 0.585830 0.456804 0.894005 0.444910 0.817606 0.206469 0.709986 0.844063 0.706355 0.710470 0.836394 0.428636 0.311323 
0.648133 0.894333 0.550438 0.980152 0.257579 0.001236 0.605125 0.591108 0.623738 0.470328 0.648451 0.685511 0.694949 0.658430 0.543279 0.769520 0.774876 0.641388 0.037464 0.662889 0.759836 0.684550 0.166704 0.889699 0.568340 0.026853 0.074713 0.610351 
0.214637 0.591562 0.487834 0.886409 0.925137 0.427553 0.635302 0.096082 0.854281 0.878883 0.068591 0.526148 0.099392 0.308219 0.799829 0.279377 0.000199 0.786085 0.471629 0.917248 0.003758 0.822996 0.978627 0.385441 0.991906 0.768324 0.850459 0.537802 
0.752681 0.347584 0.898226 0.591861 0.109309 0.156741 0.519768 0.842010 0.813683 0.738587 0.755988 0.677568 0.455379 0.344740 0.845752 0.100941 0.620921 0.404929 0.295545 0.170419 0.404719 0.720944 0.639164 0.690314 0.131351 0.224576 0.904459 0.485486 
0.120406 0.032940 0.407662 0.924043 0.396908 0.438940 0.984347 0.698617 0.673154 0.870571 0.336388 0.001788 0.125647 0.045562 0.046002 0.721794 0.163952 0.646291 0.747920 0.511033 0.816280 0.433901 0.220182 0.556772 0.587804 0.940179 0.422463 0.590506 
0.358508 0.537095 0.575294 0.315678 0.827411 0.953816 0.315554 0.656248 0.899836 0.272330 0.129883 0.540721 0.779411 0.984866 0.162727 0.307836 0.276600 0.784826 0.742325 0.375385 0.840748 0.505387 0.509686 0.761255 0.065329 0.160636 0.457827 0.167060 
0.271169 0.344107 0.061323 0.989704 0.362906 0.767425 0.612633 0.261076 0.707207 0.269481 0.218537 0.483683 0.574338 0.759193 0.505577 0.352779 0.518139 0.227685 0.615690 0.197470 0.411262 0.949485 0.136028 0.224361 0.943973 0.438625 0.793509 0.856323 
0.313113 0.450174 0.503101 0.958063 0.773448 0.664724 0.406422 0.439545 0.081027 0.866986 0.739487 0.488097 0.346762 0.496394 0.521955 0.106618 0.670668 0.419247 0.002285 0.673943 0.706173 0.830333 0.964820 0.602797 0.084924 0.769543 0.224580 0.232512 
0.901455 0.396459 0.618218 0.896192 0.986365 0.839645 0.376126 0.302202 0.016922 0.647435 0.030961 0.525512 0.057316 0.379508 0.740620 0.652185 0.245429 0.817404 0.751228 0.041786 0.130460 0.944765 0.116617 0.767865 0.600633 0.427900 0.249614 0.213278 
0.253419 0.790933 0.566011 0.703533 0.603655 0.419819 0.242802 0.939071 0.775968 0.658769 0.292854 0.289863 0.549869 0.728886 0.283687 0.975346 0.190920 0.745258 0.126429 0.969826 0.903134 0.897673 0.180099 0.095224 0.651962 0.477988 0.917134 0.967801 
0.234019 0.840891 0.905311 0.582875 0.783462 0.088696 0.594589 0.767340 0.944986 0.216760 0.415824 0.210119 0.948876 0.190404 0.811140 0.097811 0.787783 0.209724 0.543789 0.327175 0.629700 0.212871 0.429897 0.553448 0.065798 0.536237 0.932563 0.423279 
0.617071 0.275832 0.677837 0.311597 0.641374 0.866542 0.858924 0.178248 0.306224 0.320135 0.619196 0.862411 0.650702 0.998942 0.518585 0.756142 0.044273 0.555621 0.764150 0.769826 0.963610 0.812483 0.216196 0.922501 0.016413 0.620687 0.257294 0.185848 
0.749970 0.111857 0.878003 0.295312 0.219411 0.940380 0.882507 0.377072 0.257548 0.228759 0.624572 0.288886 0.830627 0.306027 0.670161 0.223644 0.548906 0.267550 0.202355 0.207603 0.658799 0.557149 0.444950 0.466476 0.003962 0.883653 0.864644 0.839883 
0.394889 0.149122 0.233615 0.604149 0.396028 0.339029 0.820142 0.394876 0.648912 0.095145 0.556090 0.814752 0.104771 0.102447 0.645023 0.130131 0.422433 0.704955 0.908971 0.105537 0.252926 0.319311 0.430380 0.403438 0.955890 0.455823 0.927730 0.258478 
0.572376 0.556968 0.787840 0.404290 0.914440 0.216952 0.535748 0.645562 0.002447 0.633323 0.628686 0.093021 0.399254 0.799436 0.704855 0.523112 0.681360 0.704369 0.935840 0.588223 0.416878 0.652411 0.416941 0.397840 0.847692 0.234920 0.300831 0.849314 
0.843153 0.527122 0.540834 0.941592 0.830327 0.277616 0.653974 0.619612 0.786546 0.120115 0.834187 0.399739 0.324997 0.349547 0.553589 0.728263 0.316104 0.668919 0.062952 0.499778 0.964985 0.491840 0.489455 0.275920 0.002344 0.364305 0.467544 0.917013 
0.906167 0.550122 0.625466 0.066459 0.931349 0.949201 0.750668 0.795916 0.816069 0.211974 0.902001 0.157154 0.183990 0.804846 0.281623 0.989072 0.605396 0.356478 0.636393 0.222104 0.134963 0.961033 0.716138 0.291998 0.294355 0.475010 0.683053 0.775743 
0.872864 0.865041 0.532176 0.605813 0.690388 0.601055 0.579906 0.386568 0.046128 0.730961 0.845762 0.034287 0.633578 0.656568 0.982433 0.664550 0.866077 0.487247 0.066744 0.382007 0.250636 0.511625 0.258420 0.919084 0.427822 0.001097 0.755153 0.224332 
0.022318 0.603962 0.430243 0.904604 0.427397 0.637745 0.225437 0.500403 0.012491 0.684729 0.335062 0.561584 0.112633 0.408173 0.817061 0.565389 0.755900 0.657902 0.804086 0.074854 0.473946 0.830554 0.299094 0.349457 0.394529 0.896488 0.332083 0.924199 
0.051209 0.898327 0.496948 0.462706 0.193529 0.659531 0.385744 0.059867 0.115744 0.610111 0.466345 0.072263 0.154984 0.895951 0.252529 0.448336 0.232939 0.206889 0.585658 0.007704 0.182254 0.482932 0.912826 0.065585 0.172929 0.362445 0.205212 0.265027 
0.673494 0.194741 0.370343 0.605251 0.291961 0.529013 0.090757 0.618282 0.008518 0.343340 0.037943 0.979655 0.396231 0.486233 0.243198 0.801613 0.020568 0.433864 0.476743 0.463845 0.392542 0.342960 0.177148 0.022510 0.357621 0.746490 0.966565 0.479979 
0.519849 0.973022 0.508376 0.216936 0.662972 0.483102 0.309485 0.296631 0.495641 0.168524 0.927628 0.593747 0.009143 0.461791 0.167216 0.061934 0.395865 0.812654 0.594087 0.834585 0.136014 0.218384 0.687314 0.041874 0.203618 0.333195 0.904243 0.518341 
0.027455 0.348341 0.413697 0.683534 0.381423 0.965978 0.283522 0.677591 0.889569 0.179398 0.312163 0.604478 0.422581 0.646892 0.086632 0.260701 0.849487 0.146481 0.978601 0.645711 0.134381 0.194516 0.471239 0.772808 0.793660 0.563997 0.358879 0.458909 
0.779759 0.187272 0.377269 0.991374 0.079681 0.185471 0.286331 0.055988 0.460701 0.858811 0.715174 0.926786 0.415851 0.594118 0.853009 0.990928 0.253166 0.901925 0.825353 0.450316 0.038011 0.392527 0.145740 0.037850 0.426702 0.096007 0.296594 0.470447 
0.421593 0.225730 0.229270 0.527680 0.140997 0.707010 0.589907 0.069525 0.887141 0.228377 0.473166 0.012376 0.045906 0.521306 0.283249 0.880104 0.120779 0.224555 0.186658 0.951998 0.385401 0.054070 0.441678 0.232097 0.225943 0.474843 0.033375 0.790017 
0.833281 0.666213 0.099692 0.775276 0.449541 0.594049 0.585871 0.809071 0.586045 0.914012 0.764820 0.930252 0.122526 0.292253 0.058941 0.410241 0.212935 0.882909 0.375663 0.844310 0.964723 0.955909 0.139487 0.962980 0.609138 0.043692 0.506833 0.762571 
0.594469 0.853823 0.754991 0.713206 0.627038 0.727945 0.003980 0.878196 0.924928 0.818401 0.782993 0.273352 0.239234 0.854467 0.647920 0.644319 0.983166 0.367132 0.693821 0.875017 0.562856 0.146790 0.919397 0.245617 0.210698 0.374695 0.164512 0.087486 
0.929987 0.272847 0.102951 0.761229 0.807710 0.978141 0.002251 0.480497 0.465395 0.304784 0.686525 0.139728 0.434265 0.026663 0.216901 0.222591 0.404136 0.613695 0.199269 0.358974 0.980926 0.586824 0.688664 0.401610 0.569010 0.579094 0.052488 0.560951 
0.615333 0.360916 0.333536 0.659406 0.784457 0.949876 0.263043 0.830422 0.962577 0.633584 0.447140 0.645353 0.651383 0.883147 0.066045 0.027591 0.980367 0.300841 0.670373 0.979698 0.446621 0.613097 0.472747 0.575370 0.529532 0.831235 0.900524 0.748970 
0.165569 0.391714 0.589552 0.129057 0.253937 0.393148 0.948925 0.057950 0.520638 0.360718 0.966100 0.443211 0.897920 0.358149 0.820607 0.209950 0.283749 0.762526 0.530301 0.665989 0.147547 0.282163 0.528194 0.990394 0.054617 0.056293 0.918797 0.602018 
0.670867 0.460117 0.338971 0.894623 0.881130 0.660218 0.725741 0.189072 0.234958 0.181712 0.674869 0.702333 0.522003 0.388056 0.565321 0.553243 0.986391 0.725694 0.580018 0.670746 0.638467 0.268436 0.581974 0.353931 0.897707 0.499177 0.304314 0.013641 
0.721585 0.243265 0.108359 0.290107 0.567837 0.908710 0.618037 0.294555 0.758819 0.663586 0.132651 0.965941 0.653145 0.659361 0.770279 0.024767 0.187287 0.458598 0.842301 0.217116 0.985473 0.188628 0.885690 0.423789 0.181272 0.085276 0.575743 0.172831 
0.907569 0.023714 0.149068 0.078781 0.920641 0.734439 0.467898 0.522012 0.035257 0.620916 0.513781 0.724974 0.232806 0.703072 0.513904 0.046751 0.961468 0.061633 0.144509 0.517837 0.202285 0.424349 0.739377 0.453941 0.142999 0.814507 0.947173 0.126330 
0.780139 0.495383 0.295910 0.358184 0.167674 0.298206 0.373905 0.218862 0.345068 0.833726 0.842854 0.950093 0.047324 0.924881 0.194719 0.299978 0.364892 0.665492 0.902029 0.025860 0.889547 0.527510 0.152627 0.711113 0.654772 0.689007 0.342107 0.718217 
0.178662 0.066638 0.460978 0.578619 0.371753 0.989864 0.041511 0.791506 0.521274 0.639942 0.862795 0.480327 0.094718 0.182869 0.772658 0.934770 0.487755 0.319293 0.071820 0.498017 0.832707 0.231605 0.879059 0.356376 0.218969 0.958503 0.999358 0.011070 
0.775674 0.438695 0.949514 0.456025 0.091468 0.823322 0.273018 0.403400 0.278266 0.503671 0.108974 0.483892 0.902652 0.367238 0.959528 0.086421 0.441976 0.191684 0.177848 0.576544 0.146000 0.999089 0.003951 0.241187 0.570393 0.060192 0.611398 0.526094 
0.263625 0.680027 0.567010 0.239597 0.386627 0.374679 0.348648 0.021684 0.950259 0.922603 0.203147 0.990824 0.290381 0.513331 0.916620 0.239760 0.201550 0.739481 0.414817 0.376923 0.935080 0.026545 0.781033 0.487985 0.209978 0.164775 0.223417 0.245064 
0.470101 0.045517 0.305486 0.892931 0.914008 0.647549 0.971585 0.917470 0.346588 0.725074 0.110038 0.997945 0.741947 0.276988 0.404866 0.637960 0.166228 0.300245 0.966708 0.653754 0.580230 0.464885 0.763980 0.569194 0.951263 0.230756 0.419891 0.018544 
0.894528 0.156072 0.420816 0.602574 0.580535 0.320874 0.017868 0.401046 0.494234 0.744597 0.630155 0.140066 0.631945 0.214860 0.530505 0.413114 0.859530 0.872133 0.508699 0.742848 0.942274 0.719428 0.083120 0.172889 0.164597 0.613326 0.113824 0.043222 
0.117149 0.208142 0.646802 0.701640 0.150178 0.119816 0.109428 0.256953 0.868953 0.423324 0.817516 0.302504 0.215013 0.235719 0.341447 0.708212 0.677348 0.508904 0.926981 0.129870 0.868212 0.830070 0.188116 0.228180 0.128207 0.517861 0.914354 0.323408 
0.385136 0.651642 0.429513 0.681530 0.667735 0.549743 0.437333 0.130495 0.773781 0.858717 0.890535 0.134647 0.373100 0.852650 0.462751 0.235184 0.565602 0.682394 0.546747 0.892885 0.553015 0.981329 0.984494 0.599762 0.735277 0.433197 0.333741 0.371015 
0.039898 0.519955 0.501487 0.278195 0.188126 0.373959 0.703670 0.194311 0.876307 0.417835 0.097030 0.890362 0.885490 0.272528 0.276601 0.075017 0.461159 0.278665 0.000450 0.688602 0.857926 0.621090 0.050610 0.943564 0.562675 0.822912 0.215149 0.026927 
0.797224 0.694701 0.824328 0.026545 0.734566 0.255857 0.149796 0.135278 0.130633 0.971784 0.909443 0.530271 0.940243 0.557624 0.357846 0.388024 0.921994 0.799343 0.786442 0.477851 0.567364 0.296908 0.608915 0.929138 0.463455 0.611256 0.091598 0.682526 
0.976902 0.631786 0.924051 0.094780 0.766432 0.975756 0.158124 0.288027 0.557493 0.890101 0.618692 0.744477 0.037723 0.516976 0.783202 0.804182 0.352246 0.294222 0.648315 0.753137 0.698255 0.141302 0.353560 0.670416 0.575405 0.696679 0.566784 0.742683 
0.010723 0.466466 0.911086 0.238631 0.151672 0.884107 0.344280 0.131465 0.858728 0.393376 0.928014 0.910811 0.955458 0.358931 0.176957 0.325074 0.915454 0.467193 0.951404 0.696618 0.783309 0.790540 0.424825 0.195798 0.638933 0.603576 0.703871 0.487676 
0.653366 0.548952 0.926306 0.482602 0.973018 0.300530 0.409816 0.815548 0.823366 0.394911 0.920274 0.711349 0.611507 0.225710 0.378822 0.453264 0.426757 0.849419 0.428200 0.203649 0.281298 0.465317 0.229420 0.780732 0.452437 0.055866 0.218572 0.809753 
0.433889 0.463721 0.497868 0.199118 0.284276 0.112198 0.640222 0.543046 0.870787 0.509080 0.416941 0.760302 0.955505 0.357776 0.461511 0.611855 0.415716 0.243222 0.092534 0.551076 0.320977 0.677823 0.671770 0.410167 0.732691 0.357662 0.358733 0.305203 
0.354239 0.710142 0.074544 0.823734 0.301241 0.566512 0.730652 0.345730 0.293071 0.584688 0.674320 0.652469 0.570590 0.719432 0.503103 0.099946 0.944848 0.169677 0.551509 0.231537 0.548322 0.015062 0.111296 0.969134 0.223552 0.343688 0.703704 0.632256 
0.942792 0.642839 0.907916 0.263243 0.711809 0.362209 0.423302 0.967369 0.001702 0.715188 0.581957 0.267692 0.827564 0.454641 0.710609 0.809802 0.742952 0.891299 0.099547 0.585813 0.875002 0.375750 0.567097 0.984647 0.806326 0.257134 0.050747 0.753782 
0.466963 0.825701 0.647614 0.719453 0.859987 0.106818 0.122660 0.125062 0.934671 0.338145 0.541990 0.719693 0.969719 0.748886 0.006121 0.857498 0.822384 0.759157 0.161303 0.699917 0.244055 0.594821 0.973573 0.636084 0.667787 0.861474 0.080859 0.313364 
0.413328 0.435518 0.588354 0.164902 0.915896 0.203898 0.789493 0.631860 0.117072 0.107201 0.682971 0.552970 0.049299 0.528954 0.363613 0.186374 0.709672 0.964586 0.042171 0.079585 0.866295 0.467931 0.719075 0.958175 0.164670 0.321404 0.055290 0.834638 
0.238780 0.626562 0.872022 0.148662 0.004710 0.428363 0.289741 0.424257 0.500649 0.090430 0.938180 0.641852 0.484559 0.161207 0.633646 0.416932 0.100217 0.096340 0.658028 0.522861 0.331369 0.812228 0.596732 0.599280 0.024410 0.800717 0.581763 0.686366 
0.511936 0.568668 0.838662 0.697510 0.908184 0.132493 0.952058 0.225796 0.350072 0.693460 0.728163 0.255864 0.173464 0.043671 0.938041 0.135520 0.874189 0.771289 0.932211 0.664293 0.909090 0.827266 0.598203 0.517198 0.150449 0.223100 0.147939 0.801356 
0.182281 0.092126 0.558802 0.435055 0.749797 0.421973 0.732371 0.991234 0.645582 0.822725 0.844410 0.766734 0.602910 0.763176 0.077288 0.960204 0.688405 0.913698 0.068275 0.403826 0.519798 0.038290 0.093810 0.863606 0.551299 0.525401 0.225452 0.185510 
0.326788 0.088526 0.175529 0.574100 0.570241 0.770563 0.825905 0.233447 0.499467 0.609380 0.940155 0.444434 0.485952 0.019957 0.221179 0.244805 0.746412 0.552891 0.761559 0.682149 0.714531 0.481351 0.788667 0.251080 0.262598 0.998097 0.252143 0.582671 
0.974117 0.315382 0.247366 0.028697 0.388290 0.660791 0.356159 0.275457 0.978800 0.774681 0.487832 0.246063 0.390760 0.550931 0.771544 0.234689 0.846668 0.796021 0.853863 0.894790 0.502792 0.214344 0.487496 0.767615 0.661391 0.255153 0.058176 0.396655 
0.149408 0.516676 0.386660 0.449216 0.350755 0.295847 0.562352 0.954913 0.025074 0.681289 0.012985 0.271850 0.042821 0.999729 0.453865 0.207903 0.967308 0.171701 0.708419 0.136622 0.289538 0.346975 0.877759 0.336186 0.737846 0.618172 0.865708 0.691345 
0.156151 0.438882 0.777805 0.241777 0.641935 0.855208 0.943626 0.426032 0.331702 0.536919 0.312210 0.020282 0.331970 0.142586 0.481620 0.865726 0.683753 0.345790 0.948280 0.604205 0.574677 0.230524 0.233402 0.353014 0.272093 0.660491 0.273689 0.176102 
0.197097 0.150499 0.425630 0.292456 0.049423 0.480794 0.362033 0.734708 0.532776 0.879297 0.086451 0.831378 0.831013 0.929603 0.615997 0.464832 0.512414 0.198941 0.224479 0.538414 0.832363 0.587977 0.885980 0.228872 0.191015 0.634459 0.230627 0.114073 
0.423987 0.670934 0.267754 0.854219 0.129056 0.629030 0.572814 0.363117 0.159632 0.890522 0.605007 0.451256 0.588475 0.982812 0.838682 0.538049 0.108265 0.242249 0.672451 0.897931 0.438648 0.533818 0.771312 0.358068 0.613572 0.742330 0.219630 0.736488 
0.867006 0.492912 0.403103 0.463500 0.018957 0.952832 0.932597 0.095650 0.807310 0.614156 0.556580 0.255704 0.013607 0.856128 0.935298 0.633705 0.986431 0.736626 0.013003 0.078879 0.133728 0.113453 0.794380 0.807538 0.069095 0.624075 0.671913 0.527453 
0.497720 0.777885 0.351404 0.118045 0.329115 0.585398 0.110053 0.629676 0.879244 0.528422 0.530362 0.556219 0.703083 0.274268 0.780393 0.037205 0.300792 0.771576 0.540398 0.694828 0.728642 0.611635 0.666508 0.743831 0.306847 0.405560 0.915116 0.601716 
0.179665 0.326249 0.013356 0.142291 0.848068 0.709316 0.673399 0.915469 0.251849 0.591817 0.185279 0.888015 0.144813 0.558269 0.412101 0.520183 0.688010 0.887302 0.266509 0.954910 0.517390 0.143872 0.450802 0.529750 0.401549 0.438894 0.993993 0.486043 
0.367880 0.926123 0.657989 0.724982 0.710095 0.836788 0.974738 0.246915 0.138586 0.716550 0.776108 0.620146 0.501133 0.582430 0.439148 0.228121 0.964192 0.486246 0.499411 0.296561 0.388908 0.782077 0.936475 0.410812 0.740147 0.828713 0.226718 0.207402 
0.180166 0.321406 0.758167 0.330388 0.189598 0.148476 0.292213 0.511074 0.814398 0.389364 0.873482 0.589744 0.777452 0.817411 0.716918 0.322367 0.273470 0.235822 0.845524 0.248241 0.894707 0.638974 0.622294 0.835355 0.241066 0.528264 0.008743 0.909809 
0.918846 0.222867 0.344205 0.804106 0.332655 0.201099 0.369719 0.589754 0.913150 0.580522 0.442955 0.889933 0.215348 0.026041 0.083638 0.485687 0.773257 0.002606 0.174533 0.727097 0.422098 0.686001 0.989391 0.511643 0.817683 0.875289 0.701747 0.838681 
0.771634 0.699215 0.047619 0.541280 0.326566 0.584901 0.246301 0.507374 0.983954 0.059857 0.983742 0.441055 0.659217 0.226453 0.298065 0.735793 0.501084 0.818746 0.396717 0.602219 0.687099 0.589273 0.502403 0.305566 0.239756 0.739400 0.389341 0.874800 
0.483973 0.182458 0.544716 0.000358 0.309940 0.005283 0.213403 0.727971 0.706195 0.522740 0.502005 0.358590 0.148853 0.506226 0.105179 0.971269 0.813455 0.760866 0.064688 0.273424 0.794447 0.109713 0.664132 0.073261 0.411801 0.573469 0.704506 0.287804 
0.995655 0.489261 0.310021 0.297169 0.325315 0.286067 0.296815 0.963317 0.529359 0.018242 0.561351 0.322451 0.460758 0.631167 0.886530 0.183552 0.922594 0.628228 0.877078 0.505080 0.048302 0.536837 0.227935 0.791792 0.478301 0.694798 0.815815 0.723258 
0.563374 0.314829 0.970794 0.746241 0.468180 0.650986 0.618323 0.547090 0.797419 0.885373 0.312503 0.581131 0.988706 0.420408 0.615747 0.225217 0.571198 0.507217 0.791644 0.892635 0.075003 0.690407 0.625347 0.218565 0.749304 0.611810 0.173674 0.987902 
0.633453 0.893985 0.832359 0.720192 0.859073 0.325581 0.232737 0.719950 0.728267 0.500046 0.440262 0.535729 0.208077 0.741450 0.051049 0.281323 0.207499 0.880918 0.697991 0.110897 0.898247 0.888036 0.737905 0.699489 0.618462 0.372192 0.116262 0.418992 
0.651249 0.493994 0.212204 0.591396 0.824960 0.167837 0.004364 0.179766 0.618907 0.246651 0.880498 0.108567 0.592246 0.709812 0.851751 0.416508 0.113317 0.589678 0.414618 0.219553 0.132333 0.203004 0.678773 0.646252 0.072659 0.436317 0.309835 0.200240 
0.423732 0.226660 0.778934 0.971667 0.007484 0.215925 0.892399 0.706997 0.838279 0.755337 0.325863 0.439477 0.382002 0.144151 0.538919 0.238936 0.719570 0.016956 0.138949 0.321837 0.402979 0.826236 0.085838 0.721754 0.910006 0.739769 0.919561 0.314332 
0.544795 0.993459 0.308972 0.771742 0.241295 0.785203 0.910897 0.129109 0.104280 0.350814 0.211662 0.019478 0.692546 0.274763 0.204465 0.917337 0.427036 0.974510 0.281666 0.089237 0.553334 0.115473 0.448951 0.076063 0.076946 0.619563 0.305700 0.381231 
0.020835 0.469572 0.748422 0.363033 0.380959 0.119373 0.308267 0.454418 0.025344 0.588655 0.112471 0.806718 0.185225 0.481309 0.446425 0.785279 0.153750 0.122608 0.656527 0.205177 0.890067 0.550074 0.225265 0.764139 0.261076 0.341639 0.687377 0.062469 
0.432929 0.182904 0.107011 0.454733 0.697769 0.164880 0.801117 0.060196 0.310115 0.570487 0.939634 0.735903 0.953751 0.382483 0.001381 0.624278 0.918895 0.784379 0.730518 0.467656 0.568070 0.619447 0.437103 0.752917 0.701885 0.523597 0.503529 0.277884 
0.495425 0.482827 0.730480 0.871062 0.466003 0.324893 0.585074 0.506685 0.348850 0.863393 0.939426 0.679156 0.196921 0.246930 0.034635 0.153387 0.106236 0.457014 0.438713 0.656168 0.702853 0.548292 0.174285 0.002990 0.740222 0.758176 0.681762 0.614596 
0.096962 0.001860 0.313725 0.772077 0.485673 0.919183 0.573854 0.930301 0.172637 0.624221 0.224182 0.205597 0.985821 0.346974 0.358502 0.272284 0.404484 0.328305 0.721769 0.037898 0.709346 0.179300 0.896633 0.513177 0.374351 0.479804 0.512646 0.035748 
0.435829 0.861452 0.979220 0.111120 0.310848 0.243631 0.214992 0.487777 0.932466 0.534608 0.635138 0.793897 0.978027 0.255582 0.191446 0.537957 0.380596 0.236765 0.919909 0.774927 0.345391 0.150939 0.570995 0.566285 0.393966 0.211968 0.620162 0.088050 
0.842131 0.121416 0.325284 0.578824 0.518006 0.198259 0.116433 0.617859 0.463430 0.435088 0.254938 0.813670 0.353710 0.822296 0.490399 0.967721 0.111287 0.205722 0.299956 0.448245 0.952002 0.266825 0.185491 0.759493 0.700829 0.187898 0.801284 0.680814 
0.273091 0.228472 0.319594 0.891692 0.366534 0.914433 0.360699 0.207869 0.757038 0.720270 0.627517 0.028873 0.011907 0.564603 0.614659 0.216160 0.896572 0.417178 0.252301 0.279723 0.486587 0.475348 0.583795 0.151722 0.875707 0.622346 0.523035 0.355972 
0.671059 0.970708 0.789786 0.283137 0.610185 0.193517 0.534421 0.811788 0.202325 0.327854 0.161980 0.326503 0.438441 0.859998 0.469424 0.376229 0.530393 0.458367 0.112797 0.922095 0.065974 0.476437 0.100088 0.113292 0.926039 0.421489 0.688399 0.215517 
0.677225 0.189863 0.651352 0.567658 0.235430 0.873289 0.699327 0.920334 0.908626 0.236241 0.595627 0.335036 0.243879 0.834342 0.788680 0.720469 0.886937 0.458668 0.121338 0.234568 0.914511 0.150265 0.250399 0.452410 0.364331 0.583059 0.342376 0.447672 
0.181404 0.476633 0.407262 0.033353 0.115746 0.319543 0.900907 0.291210 0.180660 0.648607 0.073187 0.222342 0.398821 0.370225 0.646683 0.452208 0.134971 0.269401 0.011914 0.563455 0.341494 0.393397 0.735416 0.084787 0.979916 0.926669 0.820525 0.682207 
0.134895 0.716418 0.881830 0.000555 0.580938 0.641171 0.010381 0.170771 0.809583 0.407611 0.907342 0.149847 0.165931 0.261566 0.752602 0.557249 0.770142 0.272130 0.603612 0.248780 0.256215 0.092752 0.756669 0.673088 0.999808 0.772972 0.441303 0.391596 
0.490728 0.723544 0.072480 0.731911 0.100719 0.945252 0.936977 0.650928 0.501523 0.927292 0.326679 0.209451 0.160338 0.399399 0.904374 0.771866 0.073608 0.081669 0.756196 0.222620 0.800217 0.913499 0.306610 0.589719 0.955569 0.375952 0.976327 0.567757 
0.641306 0.002727 0.267414 0.268859 0.009196 0.348565 0.191711 0.131726 0.397865 0.061155 0.285265 0.580822 0.736723 0.561629 0.978055 0.666054 0.997882 0.487330 0.690939 0.505235 0.085009 0.141414 0.363416 0.011289 0.330531 0.181014 0.708047 0.858812 
0.248232 0.481350 0.344730 0.125851 0.474788 0.332038 0.393381 0.755876 0.755441 0.219597 0.958362 0.579165 0.038334 0.123516 0.623280 0.216425 0.908995 0.757986 0.754025 0.303694 0.272300 0.694968 0.024458 0.379542 0.058841 0.285890 0.030468 0.958536 
0.246871 0.611729 0.829049 0.214743 0.152631 0.711584 0.153133 0.264950 0.749795 0.345181 0.683991 0.336983 0.050592 0.273739 0.746605 0.473537 0.434310 0.945402 0.341314 0.693767 0.615441 0.019274 0.405424 0.991506 0.824771 0.767892 0.366473 0.428357 
0.279410 0.324704 0.620078 0.867021 0.215039 0.798076 0.142087 0.010765 0.611547 0.285357 0.427682 0.069818 0.025035 0.474136 0.496067 0.067657 0.055744 0.205663 0.074691 0.173935 0.292536 0.641447 0.035447 0.176861 0.248400 0.454813 0.489106 0.828751 
0.184832 0.130707 0.618687 0.955009 0.492748 0.123546 0.474940 0.314595 0.829560 0.895346 0.260551 0.013772 0.190091 0.690621 0.482008 0.310838 0.907180 0.312258 0.816686 0.367604 0.941765 0.518563 0.839407 0.214113 0.397385 0.225194 0.973745 0.099103 
0.848788 0.186910 0.843477 0.385116 0.527473 0.236851 0.391141 0.416415 0.426459 0.125838 0.645518 0.538178 0.362484 0.698282 0.041156 0.127949 0.998240 0.248720 0.347810 0.231982 0.257994 0.777901 0.913814 0.308308 0.572558 0.055305 0.956461 0.995590 
0.746561 0.860823 0.893057 0.133761 0.939381 0.138221 0.850876 0.414425 0.737823 0.104131 0.655679 0.503552 0.775591 0.189100 0.217424 0.417716 0.045026 0.929358 0.876397 0.857750 0.477372 0.322849 0.236149 0.707884 0.777016 0.965856 0.205842 0.667364 
0.749196 0.614097 0.089893 0.043858 0.461272 0.301362 0.845634 0.326889 0.170589 0.433136 0.265285 0.601268 0.350411 0.925319 0.353955 0.235088 0.423176 0.803776 0.265434 0.985542 0.385664 0.354757 0.979833 0.935487 0.457408 0.672830 0.079690 0.105526 
0.246912 0.616342 0.043211 0.441306 0.724927 0.139059 0.632471 0.660470 0.359808 0.106820 0.559287 0.662632 0.360004 0.601560 0.892423 0.749643 0.473037 0.675664 0.260977 0.337737 0.442323 0.156639 0.252703 0.762686 0.501770 0.362295 0.991117 0.066330 
0.846472 0.219479 0.025025 0.150013 0.582422 0.977913 0.375513 0.775211 0.430704 0.677737 0.837106 0.567305 0.783760 0.649218 0.390531 0.604584 0.888769 0.166361 0.673123 0.789889 0.829696 0.783677 0.541552 0.676080 0.363748 0.028541 0.500547 0.346119 
0.388574 0.099749 0.774424 0.961289 0.802939 0.839346 0.822643 0.120126 0.103600 0.403141 0.325438 0.215253 0.943057 0.264010 0.350863 0.782340 0.279668 0.651812 0.496215 0.320772 0.138765 0.787050 0.228608 0.528357 0.223213 0.866624 0.963681 0.891901 
0.265792 0.643578 0.238366 0.003059 0.179834 0.358047 0.762493 0.580811 0.242310 0.268741 0.448437 0.031973 0.905228 0.293996 0.923954 0.973489 0.007711 0.502890 0.526846 0.546032 0.393698 0.846439 0.964279 0.477548 0.652400 0.022512 0.570248 0.837851 
0.821009 0.224460 0.751790 0.322232 0.991683 0.074163 0.097700 0.690134 0.967749 0.251406 0.816991 0.374382 0.208997 0.610955 0.271706 0.306489 0.835653 0.149401 0.959427 0.480380 0.754075 0.795330 0.924313 0.638212 0.727564 0.563100 0.461200 0.535029 
0.256710 0.170603 0.096921 0.223571 0.811595 0.709409 0.329098 0.828131 0.555382 0.348345 0.031046 0.766883 0.406215 0.813290 0.485231 0.081987 0.322768 0.262397 0.472676 0.272468 0.957534 0.109945 0.155463 0.815128 0.838969 0.035189 0.281430 0.614776 
0.924572 0.577080 0.355342 0.331986 0.086157 0.063257 0.352209 0.840246 0.328100 0.996341 0.578027 0.015251 0.401319 0.620793 0.653275 0.431515 0.972720 0.194692 0.179283 0.766728 0.204925 0.960088 0.502316 0.165601 0.591435 0.366865 0.944893 0.915322 
0.663134 0.451480 0.836066 0.054816 0.944343 0.227771 0.351813 0.013789 0.898222 0.800419 0.323612 0.086083 0.208260 0.978842 0.899348 0.313895 0.076732 0.389385 0.047091 0.782081 0.947965 0.262592 0.205920 0.929587 0.211241 0.327157 0.831575 0.113184 
0.589427 0.422762 0.152667 0.547499 0.866230 0.139149 0.657887 0.793861 0.872279 0.098725 0.439978 0.033943 0.401439 0.914295 0.626055 0.359912 0.800979 0.305426 0.203499 0.917430 0.382726 0.420221 0.691512 0.739366 0.673260 0.282607 0.968769 0.950061 
0.009469 0.095298 0.362556 0.713860 0.853293 0.690491 0.995107 0.013893 0.912450 0.115223 0.328658 0.447469 0.344616 0.881363 0.316852 0.729876 0.835890 0.792051 0.538042 0.755264 0.419420 0.139263 0.077414 0.204465 0.516873 0.126046 0.731488 0.935954 
0.868257 0.039168 0.679781 0.338956 0.752650 0.157523 0.237442 0.384591 0.361639 0.188883 0.680231 0.812549 0.783382 0.237296 0.951194 0.722049 0.507339 0.080449 0.237435 0.791123 0.598937 0.238569 0.618242 0.462350 0.193483 0.282228 0.400447 0.454503 
0.903933 0.882515 0.997133 0.068285 0.990138 0.084600 0.474323 0.619069 0.356143 0.995767 0.929156 0.302404 0.427896 0.625910 0.537646 0.531767 0.828534 0.780664 0.871141 0.408390 0.601496 0.510047 0.202811 0.043851 0.145399 0.102933 0.897363 0.406951 
0.723063 0.136338 0.473436 0.559908 0.555433 0.882556 0.755779 0.937017 0.366929 0.016579 0.526660 0.027910 0.814895 0.770591 0.834919 0.816523 0.117043 0.620428 0.880431 0.544656 0.077665 0.331412 0.585220 0.090737 0.230133 0.864115 0.881309 0.868064 
0.354067 0.038801 0.660693 0.040725 0.618927 0.649338 0.121536 0.061001 0.431482 0.467931 0.316079 0.288352 0.032970 0.234491 0.876633 0.430623 0.605444 0.322459 0.751799 0.202912 0.235141 0.564329 0.100845 0.297511 0.530327 0.411987 0.721051 0.307870 
0.499247 0.610871 0.963543 0.107688 0.252666 0.535346 0.412704 0.101901 0.286695 0.318832 0.638406 0.266280 0.319736 0.783306 0.469349 0.535278 0.415995 0.714095 0.433442 0.404956 0.408542 0.801199 0.236583 0.072255 0.443287 0.485018 0.611911 0.399829 
0.941262 0.748792 0.775944 0.550286 0.787477 0.576228 0.047195 0.834290 0.443787 0.102054 0.779247 0.986010 0.750029 0.388733 0.529254 0.701113 0.748549 0.645204 0.192813 0.710091 0.414276 0.605070 0.115854 0.916396 0.757638 0.315275 0.059956 0.744947 
0.144033 0.527827 0.356341 0.966920 0.001733 0.261524 0.661549 0.777773 0.084341 0.735316 0.534421 0.147427 0.994493 0.336567 0.816670 0.591875 0.403816 0.390535 0.361118 0.046531 0.936182 0.899464 0.578904 0.869791 0.831635 0.799095 0.600367 0.077888 
0.393848 0.000014 0.093550 0.224187 0.501247 0.067944 0.425057 0.968834 0.767099 0.440598 0.754915 0.314549 0.437985 0.819716 0.426795 0.926063 0.085091 0.880179 0.046871 0.442543 0.426323 0.646097 0.816907 0.504347 0.162158 0.651498 0.326579 0.026016 
0.661436 0.060849 0.781056 0.616597 0.772847 0.227002 0.542872 0.221829 0.478087 0.665837 0.167565 0.380873 0.588196 0.372388 0.486533 0.453702 0.159262 0.290213 0.715890 0.310348 0.738298 0.508202 0.057242 0.044742 0.137035 0.854078 0.643072 0.426662 
0.931573 0.781055 0.414358 0.519031 0.312068 0.317283 0.636151 0.521435 0.419263 0.942586 0.969405 0.417533 0.640431 0.809091 0.749680 0.652853 0.901736 0.966957 0.683812 0.649378 0.227410 0.178390 0.424762 0.969092 0.231635 0.969612 0.625148 0.635124 
0.465608 0.667787 0.893440 0.155869 0.395208 0.786915 0.720569 0.527261 0.028958 0.803893 0.125087 0.404635 0.237819 0.613555 0.570474 0.149334 0.674839 0.816902 0.992152 0.235917 0.999174 0.763948 0.481897 0.529941 0.528889 0.086539 0.662750 0.130027 
0.505364 0.557012 0.408594 0.789212 0.683166 0.400036 0.819996 0.695704 0.470645 0.969962 0.744758 0.169583 0.832704 0.986814 0.153452 0.597634 0.659617 0.401328 0.270164 0.506423 0.012117 0.634625 0.804479 0.706025 0.981714 0.062410 0.908124 0.685996 
0.482230 0.040148 0.589920 0.997442 0.945364 0.138418 0.504948 0.224743 0.581347 0.012792 0.232449 0.044103 0.836681 0.784616 0.904083 0.043696 0.627909 0.026266 0.823205 0.603291 0.212693 0.166615 0.283185 0.871581 0.466696 0.297018 0.942150 0.848363 
0.332739 0.527332 0.327629 0.504960 0.901995 0.120635 0.857357 0.704019 0.295718 0.341127 0.478725 0.864150 0.613245 0.624037 0.848219 0.897342 0.907023 0.472843 0.169873 0.225658 0.544992 0.647748 0.996435 0.671687 0.141158 0.506388 0.596077 0.273221 
0.670519 0.509480 0.035833 0.109947 0.622904 0.363227 0.637029 0.589312 0.661837 0.381177 0.995707 0.742017 0.952117 0.872946 0.663486 0.975648 0.666060 0.319195 0.529988 0.226177 0.782691 0.794696 0.138290 0.279247 0.467436 0.151328 0.336163 0.039189 
0.766554 0.694448 0.945315 0.634226 0.703004 0.528856 0.510045 0.103963 0.097818 0.553397 0.157277 0.508099 0.147970 0.344127 0.444818 0.793200 0.873207 0.600624 0.777986 0.185540 0.858928 0.094477 0.609798 0.520685 0.788530 0.689891 0.320550 0.935645 
0.436032 0.084200 0.471392 0.756801 0.705888 0.772708 0.703338 0.582309 0.282509 0.147551 0.350409 0.865264 0.438361 0.826576 0.739686 0.881143 0.349749 0.136538 0.672382 0.226641 0.996605 0.182253 0.299896 0.529674 0.830614 0.315975 0.824377 0.710181 
0.303632 0.926881 0.516309 0.605938 0.382184 0.020292 0.759337 0.648763 0.775664 0.699096 0.967551 0.844347 0.812475 0.112309 0.568287 0.726878 0.933726 0.159337 0.249396 0.636310 0.160224 0.897150 0.178975 0.246871 0.964039 0.728062 0.978632 0.082933 
0.833539 0.057241 0.893261 0.671916 0.648042 0.775556 0.738790 0.489955 0.214215 0.216159 0.019315 0.041730 0.810714 0.135682 0.469295 0.306915 0.474551 0.879837 0.231192 0.478247 0.622614 0.417000 0.826659 0.043969 0.907789 0.151828 0.039001 0.687625 
0.537503 0.563667 0.271663 0.617078 0.202945 0.917180 0.359036 0.393000 0.808234 0.788165 0.515815 0.648605 0.570093 0.322282 0.304817 0.540853 0.885910 0.786218 0.061402 0.600518 0.978346 0.789375 0.288646 0.906828 0.026347 0.662837 0.596139 0.970827 
0.636392 0.557258 0.510588 0.014435 0.612666 0.338157 0.206704 0.974210 0.859034 0.788572 0.309643 0.382368 0.669371 0.404921 0.730685 0.041004 0.012828 0.282514 0.835658 0.480603 0.096397 0.920560 0.757150 0.622841 0.391607 0.360943 0.344183 0.843681 
0.147899 0.896489 0.856479 0.229563 0.730838 0.974845 0.918125 0.747262 0.976223 0.440096 0.392734 0.326988 0.628881 0.046979 0.573764 0.521733 0.172574 0.749420 0.111061 0.395525 0.309642 0.292142 0.931195 0.506358 0.000920 0.665575 0.692133 0.186682 
0.789244 0.810654 0.817591 0.483186 0.767527 0.168082 0.629240 0.880647 0.654910 0.431225 0.122456 0.699867 0.280777 0.491000 0.920830 0.194429 0.846165 0.469489 0.277787 0.920743 0.122698 0.983796 0.375451 0.761837 0.070713 0.862869 0.983455 0.401837 
0.779169 0.363578 0.963890 0.736226 0.716224 0.135581 0.225379 0.260598 0.248656 0.594464 0.717882 0.224396 0.436170 0.326037 0.619945 0.614982 0.129236 0.831601 0.969039 0.314374 0.859401 0.575641 0.886173 0.127035 0.201633 0.862972 0.741783 0.682858 
0.914421 0.098707 0.369459 0.957951 0.044835 0.649280 0.979538 0.271889 0.431997 0.418540 0.636800 0.226676 0.438725 0.682460 0.020791 0.828180 0.261570 0.652088 0.163515 0.681492 0.928141 0.496498 0.186482 0.621487 0.129779 0.433766 0.789318 0.424955 
0.017682 0.098107 0.022077 0.324769 0.458968 0.706463 0.556633 0.163664 0.832564 0.410562 0.912085 0.667560 0.799450 0.148265 0.651681 0.591940 0.610765 0.955143 0.675646 0.540143 0.897828 0.024217 0.867849 0.437657 0.222658 0.503332 0.335461 0.343788 
0.155245 0.806477 0.905180 0.765677 0.452572 0.232085 0.442361 0.028144 0.295097 0.862731 0.338203 0.618051 0.170595 0.126408 0.696007 0.013676 0.128768 0.287083 0.287910 0.237787 0.707523 0.278026 0.408505 0.460192 0.087903 0.729144 0.326854 0.254964 
0.305679 0.094806 0.184575 0.330540 0.742096 0.071873 0.141376 0.355289 0.541727 0.051920 0.201238 0.513964 0.754542 0.077156 0.490947 0.071072 0.667294 0.615859 0.413443 0.456521 0.434383 0.480999 0.382287 0.070608 0.265371 0.294598 0.217963 0.593115 
0.609941 0.719509 0.001357 0.842253 0.541243 0.223395 0.809697 0.332862 0.939136 0.676568 0.339935 0.502824 0.882557 0.525282 0.598736 0.521303 0.425416 0.693234 0.289860 0.871104 0.678534 0.408538 0.870196 0.086826 0.956380 0.585376 0.371446 0.057341 
0.228292 0.142732 0.367713 0.536864 0.352881 0.929616 0.481603 0.009373 0.417317 0.204778 0.248173 0.738474 0.744814 0.478315 0.283724 0.090784 0.712425 0.263732 0.416886 0.098603 0.846091 0.618295 0.613674 0.310762 0.328582 0.156724 0.131896 0.224425 
0.593615 0.356734 0.890986 0.430498 0.118374 0.951511 0.051544 0.301678 0.782364 0.691503 0.337732 0.051270 0.630566 0.565047 0.392639 0.699758 0.235628 0.757281 0.611171 0.201478 0.281333 0.661541 0.025646 0.372335 0.617167 0.957874 0.336941 0.559781 
0.845679 0.747249 0.349260 0.228831 0.272333 0.630717 0.202532 0.179028 0.675170 0.371040 0.877212 0.429782 0.243017 0.493340 0.000040 0.141011 0.019450 0.901236 0.007514 0.072197 0.171387 0.809854 0.655788 0.917014 0.955450 0.656876 0.176880 0.156392 
0.902318 0.645633 0.515111 0.924991 0.109253 0.663281 0.019940 0.040575 0.863054 0.915794 0.788380 0.902219 0.150566 0.793392 0.066584 0.242141 0.119863 0.151990 0.592472 0.146197 0.038871 0.047561 0.750019 0.501626 0.717086 0.967468 0.949268 0.511366 
0.133835 0.910299 0.679925 0.649642 0.312192 0.144028 0.948562 0.455036 0.228307 0.635338 0.105894 0.031896 0.215132 0.427946 0.061981 0.075780 0.991589 0.205560 0.398829 0.050733 0.763660 0.492140 0.086221 0.800552 0.677039 0.836010 0.485962 0.095785 
0.911640 0.146084 0.467316 0.288387 0.052664 0.180473 0.420392 0.207326 0.356218 0.153977 0.951312 0.222613 0.812818 0.497184 0.152246 0.518052 0.910605 0.448986 0.249771 0.920169 0.794303 0.910599 0.675200 0.544571 0.136578 0.941655 0.411735 0.808079 
0.229546 0.327894 0.782234 0.906646 0.024626 0.665620 0.545587 0.263904 0.410813 0.308717 0.477813 0.661369 0.784001 0.758004 0.779022 0.098436 0.499462 0.269692 0.777440 0.826120 0.288847 0.623402 0.467823 0.787607 0.070445 0.458431 0.175079 0.512357 
0.576176 0.440853 0.321444 0.175250 0.075798 0.561482 0.045569 0.523224 0.492311 0.149312 0.539755 0.978125 0.895924 0.463009 0.449321 0.558192 0.489068 0.132154 0.400065 0.023753 0.192086 0.181357 0.481713 0.339519 0.768799 0.320811 0.362224 0.484283 
0.193730 0.051122 0.142400 0.034520 0.623642 0.954295 0.929213 0.823740 0.447267 0.742908 0.644156 0.425829 0.721353 0.925686 0.051458 0.676311 0.519400 0.060961 0.540999 0.908562 0.917590 0.379230 0.285117 0.173749 0.117134 0.268777 0.921593 0.540176 
0.456008 0.950457 0.669839 0.991236 0.875709 0.627995 0.981666 0.294937 0.782846 0.094583 0.142302 0.175051 0.069668 0.522072 0.767381 0.224862 0.003789 0.389996 0.183485 0.144146 0.457967 0.333393 0.794082 0.133820 0.356735 0.291114 0.650805 0.500318 
0.134034 0.741401 0.226113 0.396287 0.749533 0.131912 0.310634 0.625223 0.428355 0.637597 0.054331 0.656219 0.819161 0.126911 0.228227 0.488096 0.451840 0.764499 0.784792 0.197767 0.615039 0.842007 0.750305 0.583946 0.737383 0.321306 0.121447 0.766825 
0.781435 0.699749 0.033598 0.321838 0.854539 0.662548 0.004463 0.407417 0.809266 0.385751 0.271479 0.533282 0.244313 0.412998 0.662173 0.476816 0.041845 0.487140 0.090179 0.474984 0.157858 0.717682 0.729385 0.248666 0.592655 0.166338 0.210797 0.974291 
0.816212 0.662994 0.421545 0.818223 0.270607 0.825239 0.550670 0.432682 0.383481 0.880734 0.261200 0.769795 0.955705 0.893483 0.491627 0.026994 0.040990 0.742215 0.243109 0.632810 0.597244 0.087892 0.349497 0.897512 0.034244 0.163441 0.822134 0.441595 
0.645454 0.027905 0.837167 0.923948 0.522142 0.525328 0.056976 0.454036 0.087664 0.343760 0.279238 0.722820 0.583580 0.969257 0.868069 0.021472 0.305084 0.775225 0.566278 0.547861 0.931149 0.651272 0.171347 0.255369 0.542837 0.252300 0.849913 0.327656 
0.491480 0.064788 0.488275 0.650387 0.033672 0.917734 0.363073 0.553778 0.049246 0.646236 0.175916 0.908687 0.391863 0.995589 0.196677 0.297674 0.191102 0.711478 0.154396 0.248034 0.419923 0.144879 0.344028 0.154421 0.009590 0.546845 0.782855 0.870581 
0.209778 0.078316 0.999150 0.933318 0.608144 0.272698 0.117389 0.857423 0.071556 0.553780 0.504925 0.797613 0.364802 0.127871 0.662918 0.472803 0.171625 0.984943 0.293783 0.310138 0.319235 0.954395 0.082348 0.228242 0.580680 0.825287 0.861839 0.909780 
0.241970 0.672542 0.169889 0.588740 0.686096 0.853788 0.104723 0.085095 0.339363 0.984204 0.451886 0.933886 0.654520 0.961867 0.390331 0.417231 0.928900 0.110520 0.015073 0.001236 0.051800 0.506010 0.741908 0.466763 0.901227 0.863274 0.394990 0.446264 
0.483850 0.822732 0.384711 0.565945 0.428316 0.861389 0.842134 0.798214 0.788241 0.482990 0.462385 0.144952 0.567569 0.543956 0.375926 0.576144 0.427842 0.375367 0.078631 0.130954 0.157022 0.901856 0.286510 0.321890 0.303122 0.703318 0.651635 0.490313 
0.668822 0.370113 0.442089 0.688174 0.501505 0.275733 0.605464 0.726979 0.860402 0.695945 0.613568 0.029293 0.702270 0.512425 0.909036 0.793550 0.418207 0.434297 0.055281 0.345271 0.657916 0.731641 0.506240 0.115431 0.682413 0.227140 0.380914 0.388990 
0.148055 0.930289 0.277806 0.375181 0.987386 0.393940 0.224992 0.330808 0.506198 0.584769 0.881577 0.183106 0.939801 0.072445 0.207969 0.763730 0.247256 0.842783 0.385751 0.671023 0.106504 0.858296 0.638538 0.572322 0.259272 0.916843 0.192026 0.951767 
0.847073 0.302542 0.111584 0.645388 0.193049 0.152926 0.302477 0.031980 0.552588 0.626349 0.946349 0.776109 0.528481 0.955866 0.575795 0.271844 0.378702 0.126585 0.509001 0.255392 0.647628 0.340954 0.896822 0.376831 0.069927 0.419745 0.163949 0.576062 
0.356160 0.217274 0.275800 0.954965 0.275177 0.256474 0.961725 0.966871 0.830532 0.679121 0.188706 0.833084 0.773882 0.493938 0.343232 0.533782 0.506739 0.263816 0.360547 0.433179 0.982813 0.783072 0.985883 0.393201 0.671664 0.065567 0.915248 0.400010 
0.946541 0.455380 0.798026 0.214206 0.296363 0.491257 0.882319 0.469442 0.588653 0.661605 0.753727 0.740689 0.150313 0.941111 0.001564 0.433519 0.668352 0.844401 0.374549 0.429382 0.835220 0.946516 0.024018 0.151368 0.430284 0.508694 0.605165 0.074391 
0.864560 0.680598 0.242744 0.591176 0.407367 0.488472 0.647503 0.775648 0.203798 0.232023 0.219917 0.566630 0.274854 0.379726 0.435692 0.544506 0.070496 0.234828 0.339429 0.319615 0.448795 0.858068 0.950305 0.402033 0.578840 0.282568 0.347186 0.995782 
0.781506 0.637232 0.983668 0.746431 0.445607 0.299177 0.760298 0.048987 0.323686 0.996543 0.471071 0.154121 0.611185 0.681609 0.519693 0.104110 0.959012 0.337335 0.480323 0.393599 0.020813 0.241396 0.716425 0.343815 0.276673 0.102370 0.826835 0.936299 
0.123577 0.453722 0.741109 0.751994 0.830645 0.513041 0.255436 0.347597 0.689207 0.800569 0.031828 0.770225 0.098343 0.170190 0.332912 0.202363 0.767077 0.089771 0.046585 0.638088 0.041851 0.045244 0.489232 0.224561 0.111138 0.495616 0.049615 0.602876 
0.399464 0.749898 0.338666 0.663551 0.771992 0.459471 0.707246 0.495055 0.690328 0.359087 0.572582 0.297199 0.186656 0.944777 0.310251 0.696364 0.377479 0.001961 0.988097 0.007232 0.572575 0.240131 0.493132 0.061612 0.936893 0.661729 0.131671 0.574331 
0.277520 0.659722 0.279740 0.469077 0.812331 0.782531 0.488517 0.945377 0.723281 0.606331 0.973821 0.327246 0.210978 0.508138 0.830451 0.980695 0.591336 0.634216 0.245764 0.091103 0.778681 0.679636 0.002362 0.361080 0.510026 0.247793 0.491688 0.786705 
0.946071 0.602171 0.672051 0.699684 0.877356 0.392658 0.550428 0.990050 0.436495 0.802673 0.159170 0.725502 0.190724 0.548549 0.869947 0.680453 0.458490 0.078166 0.186226 0.697435 0.929071 0.221892 0.261558 0.716065 0.069465 0.174498 0.872390 0.216777 
0.716910 0.756143 0.590135 0.315739 0.316310 0.915694 0.540163 0.679183 0.735555 0.158609 0.260435 0.177593 0.807942 0.298763 0.830626 0.718162 0.201328 0.388999 0.212247 0.628366 0.237580 0.433757 0.139144 0.445206 0.674963 0.224213 0.527734 0.010596 
0.087413 0.436977 0.797920 0.714651 0.026223 0.964641 0.813442 0.622239 0.815545 0.658177 0.701908 0.240032 0.166945 0.847467 0.980304 0.400459 0.335055 0.897770 0.892002 0.865077 0.482954 0.970993 0.230321 0.077219 0.695008 0.999825 0.417496 0.156134 
0.806859 0.495974 0.549157 0.141015 0.452640 0.589080 0.287480 0.731924 0.407131 0.246160 0.349116 0.378979 0.325909 0.966178 0.988425 0.058569 0.689286 0.205105 0.680207 0.481732 0.569438 0.237532 0.087379 0.681073 0.858204 0.358210 0.920816 0.983000 
0.543295 0.616238 0.929044 0.031144 0.291467 0.519867 0.254582 0.715287 0.951306 0.988423 0.466727 0.379423 0.374420 0.334489 0.501190 0.533602 0.540186 0.953871 0.705911 0.693623 0.506088 0.954081 0.835257 0.664163 0.151136 0.106204 0.093670 0.987389 
0.883706 0.856233 0.096104 0.472673 0.374808 0.163972 0.997953 0.751066 0.952267 0.113130 0.346897 0.632904 0.571477 0.978389 0.982065 0.431858 0.191836 0.617367 0.145058 0.668686 0.447745 0.406331 0.076780 0.946557 0.503135 0.079434 0.534426 0.354360 
0.132830 0.794537 0.677615 0.988328 0.948514 0.593164 0.814572 0.747417 0.496706 0.283236 0.990734 0.873513 0.840032 0.334955 0.513093 0.148015 0.613863 0.134518 0.843461 0.903855 0.009817 0.002878 0.845716 0.850261 0.949358 0.152501 0.917948 0.921702 
0.253664 0.075144 0.119747 0.334112 0.414608 0.218004 0.680160 0.132001 0.091636 0.853444 0.793082 0.375379 0.025635 0.844846 0.909654 0.466972 0.840030 0.893841 0.038257 0.943907 0.194790 0.375171 0.620222 0.894411 0.618183 0.096938 0.173899 0.594863 
0.498133 0.686812 0.955641 0.283078 0.823459 0.398232 0.151496 0.505762 0.983315 0.484184 0.448116 0.876341 0.999263 0.871235 0.950593 0.518314 0.742826 0.807196 0.916212 0.463268 0.331608 0.219581 0.431224 0.702954 0.753934 0.642490 0.400094 0.817647 
0.660651 0.628340 0.290782 0.438287 0.931049 0.776920 0.737493 0.336141 0.030827 0.053741 0.936281 0.482332 0.990009 0.996379 0.479014 0.243094 0.534256 0.811544 0.134267 0.234961 0.601851 0.546759 0.443923 0.380391 0.181387 0.150421 0.958684 0.834850 
0.921262 0.480598 0.439102 0.091392 0.743170 0.148808 0.701659 0.063985 0.604042 0.068470 0.681851 0.367527 0.290533 0.574231 0.522137 0.351417 0.282654 0.700519 0.873352 0.589043 0.703360 0.205431 0.014549 0.801245 0.924614 0.596306 0.010029 0.855056 
0.072320 0.587809 0.781511 0.897202 0.658159 0.764700 0.309088 0.994175 0.916272 0.930727 0.281919 0.391392 0.587843 0.932275 0.206561 0.929549 0.455963 0.568878 0.196108 0.450465 0.835346 0.544798 0.506632 0.057527 0.623852 0.304101 0.527400 0.687573 
0.388228 0.638847 0.525788 0.498518 0.068859 0.026778 0.322136 0.086408 0.790683 0.460731 0.974700 0.364015 0.137708 0.759890 0.420133 0.608345 0.936676 0.361860 0.887715 0.180125 0.239803 0.055019 0.479733 0.353208 0.381086 0.178267 0.136122 0.090359 
0.101946 0.321397 0.939595 0.810779 0.790212 0.330888 0.381965 0.009562 0.938034 0.231768 0.173585 0.576461 0.582117 0.570733 0.153622 0.998271 0.783192 0.665364 0.122597 0.070468 0.443448 0.702287 0.888959 0.034854 0.438570 0.285447 0.989254 0.685300 
0.720406 0.539930 0.350722 0.483025 0.921846 0.419198 0.680302 0.475843 0.434980 0.567714 0.608792 0.899889 0.858559 0.423188 0.836022 0.790067 0.530713 0.193032 0.366547 0.709983 0.478818 0.397471 0.523387 0.437337 0.588355 0.441082 0.684950 0.651850 
0.149712 0.538167 0.278588 0.543537 0.229109 0.589572 0.939791 0.228777 0.426757 0.322354 0.306353 0.089142 0.388401 0.765253 0.801883 0.915203 0.433763 0.011194 0.001779 0.138339 0.939953 0.938343 0.307795 0.376347 0.133420 0.229597 0.354026 0.774870 
0.282497 0.170123 0.989227 0.689983 0.109404 0.459562 0.398987 0.147256 0.266413 0.877923 0.810467 0.664752 0.138621 0.289231 0.973492 0.724504 0.800731 0.908202 0.584544 0.737114 0.275778 0.633701 0.110085 0.907515 0.268502 0.566767 0.811778 0.959779 
0.840961 0.495263 0.174400 0.547640 0.039523 0.259089 0.477145 0.170212 0.159924 0.974247 0.234553 0.133522 0.263802 0.633314 0.815525 0.045056 0.220831 0.328891 0.499261 0.552699 0.993170 0.363978 0.644888 0.773259 0.981912 0.246156 0.853643 0.008302 
0.196552 0.651711 0.241831 0.699522 0.559314 0.154062 0.251465 0.814479 0.624442 0.718637 0.708110 0.361283 0.443604 0.516470 0.775887 0.150910 0.678715 0.975297 0.895738 0.591095 0.700625 0.807296 0.572340 0.857054 0.722702 0.580477 0.692084 0.977542 
0.313334 0.978086 0.462515 0.033960 0.005349 0.994936 0.032940 0.682706 0.667736 0.259838 0.179842 0.296892 0.081849 0.731037 0.591668 0.696818 0.558342 0.027889 0.400954 0.042881 0.499322 0.004504 0.836353 0.341209 0.578269 0.141218 0.801378 0.292025 
0.430783 0.245619 0.447232 0.021312 0.831471 0.985426 0.058513 0.056670 0.638759 0.339260 0.004188 0.632751 0.652315 0.943313 0.152816 0.236845 0.858258 0.187445 0.688002 0.113050 0.789862 0.058359 0.870444 0.901314 0.550092 0.620933 0.376919 0.709752 
0.817366 0.745195 0.189095 0.073893 0.829273 0.186623 0.909247 0.409969 0.209817 0.034390 0.553761 0.911241 0.111738 0.251696 0.659215 0.104481 0.523061 0.610754 0.288793 0.676958 0.921084 0.432726 0.478109 0.527276 0.225709 0.288827 0.494628 0.825433 
0.592703 0.292629 0.234484 0.341787 0.598612 0.711734 0.256407 0.911111 0.510971 0.707513 0.446845 0.056799 0.829136 0.773577 0.210737 0.715397 0.426391 0.536126 0.281727 0.068350 0.080508 0.893608 0.397187 0.362128 0.409652 0.366251 0.043506 0.410654 
0.934163 0.174354 0.427269 0.752506 0.903848 0.429954 0.394044 0.597232 0.448079 0.527198 0.514580 0.094366 0.643672 0.785143 0.210062 0.761387 0.714716 0.073361 0.081045 0.224551 0.961217 0.662202 0.944445 0.065994 0.746091 0.640762 0.900272 0.495305 
0.227111 0.488288 0.128295 0.501039 0.495896 0.253921 0.878351 0.127217 0.038584 0.208219 0.225725 0.930901 0.069046 0.256412 0.959085 0.421496 0.863502 0.809235 0.225279 0.945829 0.006597 0.691973 0.889621 0.502421 0.795481 0.451467 0.212984 0.002069 
0.527996 0.445115 0.950510 0.864358 0.933112 0.831942 0.209883 0.088260 0.213087 0.797701 0.908038 0.690816 0.883441 0.838571 0.356044 0.412839 0.499266 0.736960 0.518274 0.633642 0.351826 0.214817 0.240306 0.517357 0.442271 0.706713 0.963454 0.938749 
0.642457 0.704452 0.980364 0.627652 0.790615 0.855396 0.863649 0.820503 0.200935 0.406557 0.366065 0.099609 0.906409 0.014952 0.598846 0.538563 0.040135 0.546328 0.512244 0.664371 0.545360 0.510624 0.266391 0.415136 0.275485 0.305437 0.158642 0.826898 
0.090676 0.015451 0.872864 0.317620 0.344441 0.209263 0.544785 0.388431 0.138114 0.842147 0.017880 0.965769 0.360207 0.017430 0.963602 0.406312 0.043946 0.480052 0.555356 0.870275 0.845206 0.138825 0.014104 0.781685 0.536732 0.003917 0.808339 0.242552 
0.599219 0.541413 0.531018 0.346182 0.409280 0.946531 0.332195 0.605566 0.753427 0.983775 0.793416 0.872328 0.618709 0.976373 0.469191 0.479512 0.060607 0.193195 0.349597 0.176460 0.398507 0.717143 0.120192 0.476126 0.537665 0.182133 0.537761 0.432471 
0.439614 0.820653 0.232361 0.527266 0.523335 0.813538 0.395119 0.982469 0.174940 0.153095 0.370084 0.378743 0.831348 0.381248 0.753810 0.631018 0.135177 0.529838 0.692193 0.273232 0.452641 0.733367 0.787179 0.939123 0.545863 0.403624 0.880371 0.588789 
0.896118 0.371503 0.888268 0.253751 0.786774 0.493095 0.419726 0.869372 0.767820 0.155607 0.132945 0.322058 0.371512 0.717819 0.179118 0.618838 0.407806 0.162065 0.100148 0.213534 0.467299 0.298262 0.687295 0.413639 0.574554 0.927243 0.730945 0.411421 
0.729373 0.476874 0.488125 0.645219 0.938193 0.144898 0.575957 0.628065 0.944093 0.676726 0.298430 0.456233 0.084419 0.657951 0.206761 0.347591 0.985336 0.265503 0.411587 0.206475 0.369641 0.605549 0.864959 0.654069 0.403217 0.996893 0.355247 0.935731 
0.322613 0.091910 0.061857 0.536083 0.849471 0.750176 0.527501 0.627614 0.177578 0.382833 0.410266 0.007047 0.523611 0.888437 0.054257 0.135652 0.958794 0.511695 0.129311 0.972639 0.590873 0.685594 0.240755 0.584994 0.461067 0.279984 0.240535 0.923525 
0.910295 0.731468 0.052558 0.926054 0.149619 0.604228 0.249376 0.941709 0.647902 0.405002 0.075718 0.559353 0.964449 0.117353 0.854778 0.105880 0.301171 0.153544 0.036066 0.599103 0.940303 0.544201 0.135290 0.098325 0.366571 0.119062 0.799935 0.316849 
0.062972 0.248722 0.647366 0.401598 0.173040 0.903260 0.804390 0.029675 0.722781 0.634434 0.394264 0.034895 0.002303 0.816099 0.564245 0.276861 0.116635 0.147255 0.145329 0.260163 0.369955 0.749055 0.710613 0.114122 0.861561 0.683671 0.270829 0.641339 
0.752738 0.874423 0.913871 0.584875 0.080902 0.948682 0.872241 0.471466 0.992257 0.313632 0.567481 0.168105 0.310602 0.961158 0.133046 0.432951 0.388248 0.235523 0.926458 0.910338 0.756052 0.311180 0.030968 0.756954 0.360628 0.954397 0.562239 0.698563 
0.081984 0.308924 0.690053 0.710314 0.334800 0.912588 0.166976 0.979597 0.865341 0.739634 0.899638 0.232751 0.760361 0.717108 0.368836 0.887486 0.434408 0.524637 0.892359 0.470652 0.965660 0.173244 0.311064 0.735328 0.117383 0.297760 0.838901 0.623707 
0.809044 0.747142 0.131907 0.453778 0.568521 0.494240 0.280863 0.668395 0.342439 0.987479 0.043830 0.708250 0.526821 0.588079 0.563650 0.882607 0.276460 0.748313 0.973468 0.616265 0.826139 0.683975 0.267444 0.026243 0.845727 0.938045 0.695169 0.425272 
0.074985 0.705197 0.105815 0.344468 0.261059 0.810491 0.115229 0.911233 0.735801 0.546850 0.194338 0.637224 0.202743 0.035423 0.787088 0.434750 0.646618 0.770288 0.744658 0.228944 0.905415 0.797873 0.965982 0.048498 0.662957 0.636169 0.997066 0.854356 
0.407032 0.495606 0.002455 0.448868 0.757457 0.085993 0.367999 0.906073 0.574467 0.029217 0.036613 0.343794 0.564371 0.113493 0.093282 0.186676 0.796449 0.507180 0.993366 0.666231 0.762277 0.758751 0.242415 0.161612 0.010741 0.573969 0.074394 0.798190 
0.751171 0.849609 0.356230 0.198242 0.344618 0.610107 0.369198 0.724794 0.970223 0.152188 0.854836 0.679282 0.751058 0.605943 0.049302 0.379584 0.551369 0.236674 0.696364 0.448724 0.155536 0.491061 0.350580 0.022499 0.883898 0.343894 0.823390 0.065919 
0.050271 0.377706 0.921850 0.815925 0.764078 0.944226 0.394972 0.965613 0.908294 0.530964 0.903926 0.235685 0.402840 0.203703 0.148669 0.348169 0.749932 0.354377 0.166626 0.928829 0.719250 0.859455 0.764401 0.132785 0.880325 0.514591 0.040581 0.471574 
0.416857 0.631527 0.703710 0.808740 0.265331 0.435669 0.744652 0.683095 0.225904 0.744330 0.773251 0.304394 0.031707 0.859433 0.907036 0.711104 0.084841 0.203092 0.850271 0.427786 0.064806 0.510359 0.834106 0.087971 0.031495 0.092293 0.553666 0.072977 
0.971834 0.562662 0.235175 0.875671 0.928640 0.260343 0.904452 0.111321 0.206465 0.576893 0.178303 0.801598 0.089629 0.835691 0.828989 0.960711 0.142678 0.905823 0.746788 0.063487 0.716347 0.989533 0.446920 0.327974 0.566012 0.239259 0.780888 0.676581 
0.553697 0.584693 0.292060 0.800373 0.937572 0.107651 0.173277 0.829652 0.315864 0.229035 0.594039 0.683224 0.942550 0.865383 0.788474 0.811006 0.552426 0.987854 0.342262 0.037132 0.486863 0.931745 0.739549 0.005007 0.936562 0.227627 0.894370 0.109543 
0.289417 0.560399 0.409211 0.445222 0.529521 0.614937 0.677238 0.640357 0.575554 0.073034 0.109293 0.591077 0.246607 0.453616 0.696320 0.807400 0.050624 0.112793 0.510876 0.049086 0.391687 0.103645 0.358755 0.766896 0.905891 0.307004 0.849618 0.999295 
0.638222 0.792779 0.638395 0.217414 0.933686 0.912608 0.853974 0.504016 0.196799 0.804957 0.153919 0.711404 0.346347 0.078553 0.395422 0.293185 0.628692 0.030485 0.659426 0.677289 0.434968 0.043029 0.063288 0.408943 0.032982 0.661508 0.803803 0.286621 
0.044583 0.770568 0.909789 0.143501 0.190888 0.300452 0.268058 0.154122 0.227547 0.022836 0.512786 0.376695 0.767142 0.725576 0.518234 0.439709 0.707365 0.904241 0.325319 0.467918 0.261276 0.522098 0.878193 0.489333 0.534603 0.588691 0.016681 0.782158 
0.882814 0.979351 0.066630 0.984513 0.833223 0.676609 0.459389 0.835816 0.988078 0.012602 0.248785 0.765259 0.781445 0.203861 0.257663 0.530111 0.967513 0.034554 0.641726 0.368912 0.941063 0.179058 0.395503 0.095110 0.647353 0.552851 0.997373 0.984724 
0.204114 0.120898 0.342838 0.851424 0.631407 0.515773 0.149339 0.184174 0.035308 0.566961 0.990843 0.356956 0.508644 0.170005 0.076388 0.904483 0.785104 0.024158 0.386739 0.905852 0.992045 0.036505 0.188740 0.340121 0.329060 0.921613 0.165219 0.566978 
0.185430 0.360226 0.002254 0.661677 0.885289 0.093465 0.853843 0.890729 0.731738 0.984077 0.120569 0.162001 0.700338 0.074275 0.806412 0.962974 0.712978 0.352091 0.425778 0.376664 0.682804 0.962595 0.522718 0.871455 0.756010 0.297173 0.689106 0.661196 
0.918258 0.127517 0.883331 0.225596 0.271316 0.344117 0.857879 0.130872 0.937946 0.257768 0.814107 0.392437 0.525299 0.934371 0.998557 0.258293 0.862208 0.606458 0.939581 0.798464 0.071435 0.831638 0.216252 0.066547 0.878145 0.557419 0.363927 0.217523 
0.878478 0.236036 0.993514 0.401835 0.557281 0.657411 0.882452 0.575531 0.503845 0.930697 0.147084 0.022534 0.019680 0.811253 0.592583 0.338147 0.051298 0.919295 0.730201 0.120060 0.659831 0.596222 0.567961 0.692060 0.981286 0.919884 0.725128 0.152978 
0.738349 0.898897 0.709999 0.481202 0.869002 0.537874 0.909132 0.956730 0.930776 0.655342 0.768114 0.891541 0.868966 0.752265 0.805741 0.294025 0.573607 0.003801 0.351616 0.705992 0.675401 0.096300 0.544615 0.566347 0.130004 0.947892 0.987940 0.489026 
0.256977 0.362683 0.755323 0.174616 0.164128 0.827582 0.023612 0.735868 0.878480 0.791344 0.371777 0.374523 0.702806 0.474979 0.486036 0.935474 0.786114 0.714965 0.416301 0.356821 0.972282 0.912306 0.353357 0.201248 0.427026 0.542689 0.649157 0.146332 
0.248553 0.979791 0.140016 0.743568 0.769854 0.866672 0.862116 0.144402 0.022413 0.301429 0.172654 0.855478 0.603390 0.277041 0.052190 0.642272 0.257909 0.219668 0.179342 0.112961 0.539085 0.659360 0.826990 0.620278 0.452672 0.592547 0.360448 0.925000 
0.203893 0.056732 0.947913 0.420168 0.382313 0.142221 0.142430 0.495270 0.729325 0.286083 0.631958 0.320901 0.291980 0.080423 0.186045 0.048013 0.618575 0.725541 0.204876 0.479067 0.161108 0.582978 0.150858 0.936741 0.704369 0.655305 0.676303 0.149882 
0.024572 0.871670 0.050018 0.999031 0.114990 0.510381 0.534878 0.897610 0.268156 0.446061 0.026002 0.989345 0.261977 0.512741 0.373592 0.816244 0.307918 0.975044 0.653711 0.683359 0.898973 0.548550 0.732082 0.400284 0.466850 0.157601 0.084601 0.227098 
0.968881 0.421470 0.517165 0.475230 0.454429 0.165748 0.724849 0.339187 0.962125 0.264290 0.835939 0.430256 0.518373 0.321832 0.833787 0.070922 0.934292 0.124495 0.572059 0.522532 0.594873 0.630245 0.900738 0.944622 0.205259 0.246978 0.563723 0.395609 
0.026738 0.667418 0.711874 0.570576 0.613688 0.777502 0.735468 0.910374 0.537717 0.640418 0.544818 0.970242 0.568247 0.104031 0.335892 0.185466 0.240017 0.426979 0.059300 0.918022 0.087258 0.987791 0.281204 0.311414 0.698277 0.763118 0.000505 0.080400 
0.023291 0.049477 0.454963 0.417368 0.067617 0.214756 0.512318 0.439445 0.080302 0.703739 0.405678 0.662323 0.923680 0.277257 0.306249 0.137471 0.921119 0.002297 0.851192 0.137035 0.309243 0.833533 0.160674 0.828667 0.422021 0.956662 0.946757 0.444574 
0.154795 0.858759 0.938051 0.895158 0.680174 0.210695 0.721999 0.909970 0.342368 0.223672 0.822997 0.557836 0.697981 0.583609 0.353094 0.661527 0.949138 0.896189 0.262241 0.603554 0.414045 0.038037 0.583993 0.364631 0.824580 0.615800 0.070055 0.784063 
0.652539 0.782897 0.389732 0.555758 0.533249 0.084105 0.927996 0.166841 0.381309 0.186218 0.637635 0.553014 0.608424 0.438613 0.177773 0.996144 0.351779 0.805748 0.710882 0.304271 0.596978 0.785810 0.215018 0.863995 0.656023 0.691924 0.436796 0.790662 
0.494480 0.133226 0.112398 0.059547 0.554593 0.181323 0.920045 0.246876 0.091905 0.022164 0.306219 0.350014 0.108745 0.286467 0.009121 0.494312 0.145861 0.829570 0.034143 0.289222 0.442611 0.767541 0.152814 0.222191 0.819056 0.905753 0.271271 0.963252 
0.184543 0.250791 0.428952 0.503424 0.892768 0.493487 0.291007 0.006506 0.188498 0.979465 0.609643 0.209183 0.884317 0.825065 0.006092 0.440846 0.456253 0.810190 0.088574 0.423416 0.956898 0.540938 0.695793 0.986723 0.196161 0.808609 0.784198 0.938832 
0.785112 0.551436 0.263264 0.441028 0.508162 0.886647 0.903703 0.615169 0.717587 0.519278 0.041750 0.696186 0.411950 0.572808 0.805647 0.455887 0.469155 0.005957 0.003469 0.536273 0.466484 0.250744 0.210584 0.315631 0.607471 0.059096 0.061255 0.671783 
0.015744 0.167419 0.954038 0.395901 0.824824 0.208414 0.943848 0.600457 0.147806 0.341636 0.522609 0.636332 0.055442 0.691514 0.101916 0.706565 0.508414 0.130038 0.567111 0.938934 0.880731 0.800353 0.929729 0.268876 0.238928 0.758711 0.724913 0.253840 
0.806997 0.431488 0.277306 0.968804 0.585073 0.103628 0.420090 0.534039 0.305798 0.103214 0.355595 0.302180 0.632053 0.697593 0.934950 0.974980 0.272375 0.266564 0.875341 0.481907 0.912507 0.053240 0.407266 0.746854 0.469203 0.261539 0.619465 0.291445 
0.498578 0.065323 0.807108 0.359151 0.461022 0.869909 0.897327 0.421890 0.637254 0.677117 0.422444 0.410346 0.385072 0.351246 0.416808 0.143201 0.304633 0.906481 0.066187 0.851488 0.139912 0.939309 0.514899 0.610705 0.307823 0.613021 0.930855 0.967145 
0.239713 0.254435 0.341798 0.815617 0.051760 0.407566 0.126134 0.759146 0.853152 0.583671 0.266914 0.136486 0.122118 0.430244 0.073506 0.871778 0.685942 0.327827 0.089224 0.749567 0.912199 0.528275 0.883958 0.718854 0.124869 0.078006 0.159298 0.249187 
0.142847 0.498206 0.119369 0.920960 0.525770 0.238185 0.536706 0.137263 0.843914 0.816141 0.960494 0.309175 0.101672 0.745094 0.395902 0.843073 0.548718 0.619848 0.334714 0.125300 0.462677 0.215198 0.229508 0.234658 0.712976 0.784824 0.851511 0.606345 
0.698904 0.632063 0.843658 0.691929 0.740469 0.497174 0.413578 0.624102 0.635724 0.954577 0.806603 0.546634 0.914141 0.971595 0.072553 0.044656 0.058405 0.990030 0.774414 0.830980 0.839278 0.612364 0.694991 0.015459 0.261788 0.595506 0.143458 0.846766 
0.140723 0.383458 0.526925 0.877781 0.949550 0.732767 0.887358 0.651919 0.588733 0.298785 0.179513 0.737999 0.918398 0.924586 0.085847 0.487331 0.563410 0.928553 0.182098 0.632645 0.807932 0.510526 0.219517 0.024545 0.485491 0.296456 0.521013 0.928678 
0.335404 0.380273 0.901990 0.790763 0.364785 0.547003 0.609284 0.845394 0.575925 0.350581 0.329938 0.760458 0.657400 0.067002 0.763995 0.257774 0.740366 0.841291 0.909027 0.372391 0.389864 0.622472 0.795503 0.136515 0.935659 0.449701 0.361836 0.997139 
0.241663 0.582675 0.037124 0.088886 0.753318 0.830236 0.137181 0.713057 0.411437 0.838633 0.997686 0.863041 0.770403 0.140981 0.815010 0.592741 0.817199 0.275246 0.774585 0.138018 0.051536 0.146478 0.157314 0.720767 0.012004 0.670835 0.534822 0.103058 
0.804399 0.256783 0.852323 0.730841 0.675981 0.366208 0.994029 0.208463 0.323307 0.459273 0.700000 0.770029 0.628020 0.520037 0.786009 0.689922 0.988869 0.549126 0.852037 0.499358 0.103575 0.578255 0.195204 0.011166 0.026048 0.120899 0.541759 0.344202 
0.089113 0.690611 0.705078 0.983438 0.389520 0.152884 0.037833 0.074775 0.935762 0.383940 0.524974 0.858168 0.956753 0.577485 0.909846 0.103095 0.548527 0.985820 0.151404 0.832972 0.151788 0.565467 0.405240 0.896033 0.741825 0.267787 0.776417 0.126953 
0.285749 0.019404 0.018405 0.734374 0.419874 0.889663 0.029919 0.094563 0.455544 0.312680 0.135792 0.234090 0.600219 0.331606 0.163256 0.663066 0.537725 0.748151 0.573153 0.975208 0.907985 0.140123 0.070373 0.351926 0.760458 0.919975 0.804117 0.608166 
0.636456 0.227323 0.216942 0.694629 0.962647 0.199750 0.258173 0.427461 0.070377 0.741881 0.518205 0.511959 0.593301 0.067512 0.441059 0.746314 0.495112 0.218275 0.496698 0.753653 0.420086 0.172418 0.646105 0.970060 0.822944 0.805844 0.835738 0.641427 
0.715336 0.658375 0.130120 0.818856 0.283566 0.397432 0.011374 0.412211 0.062787 0.305092 0.060830 0.289227 0.519618 0.803568 0.446815 0.269621 0.375703 0.638615 0.177049 0.753599 0.726073 0.087543 0.904945 0.015967 0.108477 0.431424 0.360688 0.005098 
0.146604 0.459585 0.360658 0.253386 0.731144 0.605486 0.603705 0.056767 0.185855 0.827818 0.824880 0.505684 0.444283 0.904803 0.157321 0.448729 0.101922 0.796961 0.146689 0.430357 0.279849 0.297408 0.183149 0.838611 0.228162 0.197747 0.478113 0.534556 
0.601742 0.461902 0.608213 0.873696 0.229393 0.622487 0.642282 0.744600 0.400389 0.815726 0.093703 0.549484 0.872222 0.949388 0.346010 0.188531 0.937772 0.989496 0.493724 0.374206 0.227712 0.853392 0.528476 0.424563 0.140444 0.729938 0.105910 0.829148 
0.685753 0.920863 0.017631 0.823829 0.095356 0.529548 0.160787 0.441612 0.205558 0.096016 0.503078 0.896091 0.964033 0.198616 0.694168 0.338830 0.680975 0.618102 0.014423 0.745047 0.310627 0.885865 0.206732 0.628290 0.065512 0.993446 0.242121 0.685684 
0.610888 0.788923 0.634943 0.171065 0.752499 0.549921 0.240878 0.974487 0.668718 0.377695 0.103322 0.847483 0.205963 0.075941 0.960959 0.601700 0.820587 0.885315 0.734600 0.077735 0.276901 0.001873 0.230136 0.652382 0.296487 0.583115 0.424540 0.982743 
0.032838 0.578685 0.026761 0.543966 0.862582 0.608184 0.100342 0.330374 0.845783 0.965780 0.154520 0.967483 0.364452 0.476953 0.824732 0.746672 0.573126 0.086218 0.960732 0.451331 0.218296 0.084117 0.251146 0.325407 0.109001 0.578156 0.534382 0.053983 
0.587253 0.282580 0.959039 0.001803 0.887748 0.585888 0.052420 0.674026 0.725880 0.379269 0.427282 0.552562 0.934602 0.868784 0.735208 0.021744 0.532722 0.556186 0.264779 0.871254 0.094001 0.075791 0.049413 0.795962 0.854120 0.336098 0.064111 0.675293 
0.359646 0.602684 0.803619 0.822300 0.660159 0.955515 0.620030 0.395213 0.060894 0.205720 0.692611 0.754358 0.485353 0.414631 0.121285 0.815816 0.897734 0.965349 0.606967 0.047245 0.749983 0.378007 0.650286 0.854375 0.891285 0.753280 0.888242 0.482383 
0.845492 0.356489 0.471292 0.692715 0.902131 0.935060 0.537178 0.054499 0.280372 0.053268 0.055218 0.189749 0.957240 0.626500 0.016213 0.942109 0.200384 0.684451 0.859906 0.051341 0.333368 0.966254 0.880344 0.137435 0.323006 0.618466 0.711260 0.281618 
0.326876 0.252775 0.333145 0.519895 0.829086 0.334064 0.940419 0.178301 0.285172 0.758837 0.731850 0.074399 0.798791 0.755908 0.482964 0.360967 0.680503 0.484448 0.495716 0.800136 0.228557 0.519890 0.515329 0.542291 0.164978 0.325779 0.058760 0.883536 
0.552205 0.515070 0.572475 0.846709 0.484062 0.722974 0.157745 0.396855 0.254842 0.450724 0.675002 0.011073 0.455522 0.816751 0.088301 0.419061 0.212202 0.154413 0.685207 0.989599 0.354732 0.977332 0.245398 0.428494 0.515046 0.080488 0.362330 0.870178 
0.657077 0.931649 0.321298 0.903536 0.230054 0.705980 0.379035 0.054624 0.007297 0.928144 0.295888 0.864466 0.434089 0.449559 0.425802 0.078020 0.234246 0.574198 0.054093 0.403912 0.069283 0.433430 0.328878 0.505607 0.495748 0.307970 0.247072 0.036150 
0.590052 0.227601 0.941305 0.932234 0.399536 0.304335 0.323868 0.685219 0.595054 0.607271 0.903884 0.422930 0.357475 0.643738 0.965306 0.261086 0.432567 0.302667 0.489538 0.174849 0.512657 0.022075 0.491158 0.715540 0.769604 0.385898 0.803482 0.191276 
0.053133 0.987346 0.905002 0.227441 0.441043 0.636594 0.394863 0.402209 0.116333 0.404767 0.798528 0.182656 0.678617 0.779388 0.263612 0.102425 0.169606 0.828866 0.393354 0.130180 0.685539 0.680265 0.887528 0.442929 0.211562 0.360268 0.031102 0.968361 
0.134383 0.826443 0.116058 0.717839 0.299507 0.719184 0.760692 0.300475 0.474991 0.928431 0.767814 0.041502 0.759169 0.753250 0.620242 0.066454 0.679331 0.895978 0.663684 0.074516 0.914016 0.105926 0.313871 0.888074 0.280946 0.770252 0.263817 0.843418 
0.639944 0.496547 0.186538 0.146638 0.869583 0.302420 0.261998 0.498064 0.343085 0.116704 0.213562 0.675042 0.697823 0.636087 0.054405 0.244434 0.011468 0.418418 0.917021 0.525760 0.504093 0.029381 0.208144 0.263472 0.545636 0.109935 0.434019 0.333204 
0.022629 0.999193 0.731584 0.504791 0.005204 0.510099 0.269964 0.749150 0.679334 0.529572 0.645903 0.364186 0.303885 0.837176 0.586414 0.459991 0.521141 0.892345 0.871699 0.974031 0.846977 0.294048 0.961435 0.783718 0.655031 0.106420 0.302992 0.083392 
0.299745 0.394939 0.698881 0.996863 0.018738 0.506560 0.403009 0.593371 0.057148 0.274004 0.215340 0.179054 0.839421 0.739049 0.596014 0.290302 0.654015 0.932166 0.609816 0.087207 0.679173 0.409971 0.914791 0.124256 0.690140 0.698760 0.959155 0.883456 
0.006274 0.524830 0.852812 0.416492 0.876953 0.073170 0.790589 0.665689 0.473440 0.580414 0.210866 0.242455 0.767225 0.766571 0.334584 0.373682 0.495892 0.545594 0.771530 0.718325 0.690410 0.117992 0.963705 0.925596 0.114549 0.105818 0.312332 0.055616 
0.688990 0.564569 0.522332 0.342484 0.610851 0.185284 0.701854 0.188482 0.447583 0.383303 0.558670 0.897094 0.371730 0.249278 0.512100 0.990367 0.247847 0.141197 0.601910 0.022155 0.092238 0.615442 0.787724 0.465205 0.339346 0.983129 0.784248 0.138622 
0.913766 0.783088 0.957239 0.711031 0.015960 0.848598 0.415100 0.254580 0.434260 0.577643 0.028454 0.769597 0.293486 0.463649 0.190938 0.949994 0.338439 0.825700 0.718529 0.181893 0.947444 0.425210 0.556051 0.644295 0.395246 0.288532 0.410373 0.619725 
0.201808 0.265482 0.977390 0.433832 0.361760 0.507031 0.638604 0.631333 0.949899 0.270312 0.241964 0.177483 0.995756 0.572216 0.370999 0.981462 0.646349 0.945133 0.997589 0.018924 0.330267 0.032949 0.828397 0.545023 0.991061 0.604635 0.441013 0.869766 
0.796317 0.492170 0.785462 0.845155 0.697216 0.432626 0.606708 0.865750 0.255035 0.978991 0.032428 0.583000 0.810137 0.706637 0.342104 0.899469 0.604068 0.090811 0.848560 0.232392 0.183655 0.352352 0.737756 0.426852 0.538591 0.138692 0.439377 0.648569 
0.983852 0.555504 0.509542 0.473758 0.648228 0.221162 0.590039 0.274645 0.901755 0.911588 0.553396 0.443073 0.974969 0.236655 0.387839 0.870127 0.415897 0.611902 0.480266 0.538625 0.040467 0.739996 0.612767 0.900803 0.862866 0.243844 0.782371 0.276612 
0.223069 0.216368 0.173696 0.999995 0.837366 0.056263 0.317486 0.952061 0.271410 0.708676 0.903509 0.338530 0.106627 0.277301 0.400585 0.689531 0.098181 0.950723 0.771390 0.489009 0.359482 0.528961 0.548021 0.879239 0.186035 0.874172 0.208552 0.274833 
0.617258 0.518978 0.829125 0.005517 0.072554 0.389157 0.292605 0.367246 0.168776 0.724047 0.269032 0.028936 0.712316 0.971183 0.289383 0.307725 0.027505 0.543717 0.619438 0.199621 0.274525 0.561305 0.105995 0.348959 0.775694 0.841452 0.858608 0.706041 
0.161040 0.797442 0.916882 0.617779 0.166320 0.023755 0.414013 0.156099 0.049962 0.723483 0.366436 0.140471 0.179160 0.577273 0.569058 0.110340 0.862082 0.416220 0.098632 0.458249 0.695125 0.295074 0.365524 0.282275 0.595961 0.592117 0.152555 0.932936 
0.816413 0.333249 0.386742 0.831235 0.887892 0.294944 0.625436 0.222418 0.653363 0.443816 0.163821 0.252986 0.571007 0.101908 0.707141 0.775616 0.567523 0.589278 0.394798 0.330467 0.295867 0.474939 0.230061 0.180013 0.133557 0.303703 0.594746 0.415851 
0.203116 0.239274 0.275552 0.601621 0.778912 0.092442 0.390814 0.579287 0.597919 0.394778 0.515413 0.698985 0.711237 0.390409 0.576578 0.155972 0.648737 0.174028 0.757980 0.483614 0.693404 0.260704 0.598605 0.981241 0.402943 0.874326 0.923677 0.452376 
0.613874 0.706674 0.309514 0.690462 0.751801 0.637367 0.509733 0.322006 0.584803 0.518700 0.916367 0.433481 0.256490 0.910381 0.181225 0.674933 0.470290 0.405136 0.665905 0.327369 0.691274 0.927708 0.435542 0.630500 0.610567 0.040041 0.877721 0.140744 
0.188004 0.409167 0.863362 0.343519 0.494949 0.334787 0.204246 0.835290 0.613176 0.248783 0.241366 0.599464 0.614283 0.271918 0.295277 0.580892 0.670541 0.733434 0.265848 0.520475 0.534066 0.209419 0.389728 0.341633 0.442099 0.733272 0.529398 0.105303 
0.097123 0.692283 0.792811 0.521011 0.837534 0.686638 0.813535 0.838820 0.930349 0.124616 0.114559 0.446704 0.238986 0.590314 0.770113 0.029131 0.253057 0.506543 0.500336 0.594232 0.226440 0.939950 0.181086 0.150199 0.854306 0.612470 0.752438 0.987856 
0.295331 0.919521 0.116433 0.872566 0.475243 0.209960 0.916934 0.103890 0.884729 0.400354 0.059282 0.602302 0.231738 0.927361 0.950959 0.158105 0.148898 0.257791 0.355030 0.972110 0.669165 0.042381 0.279466 0.057861 0.001092 0.014302 0.480723 0.312822 
0.493874 0.388358 0.426257 0.966821 0.533542 0.437547 0.335611 0.809926 0.909131 0.356858 0.340925 0.712765 0.925957 0.716353 0.496927 0.898097 0.392954 0.004130 0.848920 0.986365 0.436866 0.807657 0.857205 0.011555 0.959480 0.900300 0.811238 0.407515 
0.366442 0.206246 0.757484 0.677881 0.669254 0.977838 0.848444 0.671727 0.600908 0.733124 0.977162 0.670332 0.443313 0.993467 0.808564 0.995474 0.356958 0.332038 0.436336 0.280964 0.289639 0.423168 0.678385 0.048944 0.928505 0.789558 0.925596 0.127750 
0.976649 0.558598 0.284432 0.403672 0.330671 0.820458 0.568052 0.886988 0.746249 0.053982 0.830329 0.265770 0.760599 0.579900 0.896108 0.493025 0.909617 0.974900 0.491432 0.380442 0.150358 0.142523 0.405923 0.887237 0.384858 0.945750 0.601727 0.187630 
0.644945 0.003548 0.378128 0.965357 0.685052 0.965419 0.973244 0.183712 0.027319 0.533694 0.048800 0.625112 0.245701 0.766099 0.152638 0.164235 0.272238 0.102533 0.766024 0.477414 0.280940 0.028229 0.932840 0.491472 0.185155 0.888172 0.361050 0.114761 
0.467384 0.309296 0.904321 0.384949 0.473727 0.991246 0.220061 0.201181 0.445169 0.296229 0.743870 0.327877 0.987421 0.535989 0.531044 0.563229 0.534829 0.261236 0.118566 0.894481 0.137122 0.665699 0.422181 0.254161 0.898596 0.229603 0.905888 0.845623 
0.652386 0.066807 0.302910 0.068966 0.433386 0.691924 0.891337 0.890663 0.883584 0.769968 0.655849 0.387030 0.968013 0.349993 0.808095 0.340264 0.672751 0.862706 0.093403 0.760068 0.016287 0.042736 0.552061 0.447817 0.544364 0.453924 0.939792 0.141072 
0.612934 0.194373 0.593781 0.411209 0.625806 0.997738 0.478270 0.520633 0.209973 0.158353 0.545256 0.078512 0.560230 0.309708 0.115344 0.301585 0.382608 0.590215 0.979303 0.499968 0.522076 0.745203 0.251299 0.759304 0.783954 0.030144 0.815463 0.743894 
0.046154 0.016614 0.315593 0.983314 0.627130 0.165187 0.427404 0.229670 0.703630 0.673311 0.821314 0.973691 0.702556 0.339550 0.627809 0.575154 0.326445 0.598676 0.768246 0.288595 0.343499 0.507702 0.069256 0.099108 0.446274 0.520590 0.854089 0.525339 
0.283288 0.562533 0.400697 0.970883 0.718274 0.724402 0.667983 0.184328 0.624620 0.882425 0.711009 0.582705 0.394003 0.642219 0.847394 0.494075 0.126174 0.026818 0.328217 0.837738 0.905716 0.681317 0.470777 0.908122 0.216675 0.699843 0.253683 0.276867 
0.693180 0.422333 0.429159 0.236330 0.274885 0.219905 0.496945 0.012532 0.265480 0.790591 0.723606 0.119966 0.027917 0.343247 0.847816 0.498598 0.573439 0.397961 0.699129 0.924435 0.397562 0.709436 0.584868 0.167465 0.902817 0.659378 0.569455 0.799684 
0.033689 0.003175 0.081204 0.610822 0.548477 0.404708 0.683493 0.025485 0.427458 0.006400 0.119370 0.580245 0.595035 0.796120 0.498725 0.068939 0.589735 0.705425 0.118097 0.853047 0.949507 0.080064 0.919083 0.582228 0.843920 0.197313 0.815768 0.224004 
0.058319 0.895434 0.460204 0.274099 0.076262 0.584456 0.295325 0.583302 0.264765 0.340423 0.967273 0.255976 0.571593 0.531088 0.602102 0.824107 0.860752 0.298861 0.289236 0.077857 0.223037 0.373961 0.232450 0.602159 0.427203 0.086949 0.363111 0.628867 
0.391763 0.603145 0.158075 0.076696 0.044655 0.319211 0.954222 0.174130 0.669347 0.458775 0.870562 0.295802 0.799575 0.818773 0.903774 0.997587 0.140884 0.849165 0.905712 0.401108 0.905527 0.626947 0.124733 0.631639 0.074695 0.480840 0.888478 0.058622 
0.319270 0.378961 0.474857 0.900209 0.873203 0.547401 0.445110 0.974917 0.182346 0.838060 0.419246 0.959102 0.616549 0.655594 0.532451 0.363204 0.749086 0.104977 0.304400 0.207528 0.959132 0.668547 0.429170 0.370916 0.929958 0.585671 0.324828 0.905737 
0.788418 0.171320 0.580014 0.826607 0.921739 0.229685 0.011728 0.584970 0.971746 0.518479 0.703027 0.586548 0.292082 0.612994 0.466924 0.306075 0.467836 0.977065 0.081241 0.498442 0.436133 0.484383 0.779647 0.673671 0.216353 0.887192 0.619780 0.873686 
0.332017 0.632863 0.589482 0.167267 0.083360 0.823659 0.866347 0.213563 0.109990 0.585530 0.171049 0.099168 0.590431 0.294542 0.118344 0.994127 0.696592 0.855781 0.667722 0.763387 0.645836 0.864310 0.885283 0.453429 0.530793 0.590158 0.352765 0.628034 
0.794726 0.714860 0.224936 0.271755 0.712263 0.917906 0.437106 0.481262 0.335054 0.029088 0.227760 0.618143 0.579581 0.775527 0.005657 0.317383 0.994580 0.187550 0.783070 0.708759 0.553587 0.633588 0.252100 0.004343 0.851031 0.911779 0.524409 0.934193 
0.470699 0.362258 0.695390 0.203338 0.947880 0.389223 0.446824 0.111757 0.653937 0.746896 0.339757 0.291755 0.703192 0.244280 0.917542 0.238087 0.719166 0.803148 0.030131 0.733081 0.414651 0.186668 0.010485 0.392817 0.893296 0.124694 0.006265 0.254876 
0.276242 0.034944 0.403811 0.205863 0.192985 0.049928 0.682515 0.834125 0.181613 0.805330 0.105070 0.688379 0.059541 0.939163 0.547748 0.925792 0.738847 0.564667 0.474769 0.282400 0.128774 0.605198 0.034881 0.758237 0.794870 0.848566 0.644427 0.163580 
0.173939 0.043056 0.340187 0.411426 0.121293 0.109002 0.417729 0.784137 0.898090 0.322530 0.719041 0.428724 0.136356 0.225966 0.507551 0.559327 0.634353 0.940054 0.807696 0.058248 0.092042 0.486721 0.061833 0.148622 0.912765 0.072597 0.881770 0.030505 
0.056886 0.945601 0.886952 0.032369 0.343899 0.507781 0.988380 0.886370 0.813248 0.625439 0.051059 0.964781 0.912070 0.810297 0.680178 0.329603 0.719778 0.049870 0.464050 0.186947 0.984474 0.517049 0.412818 0.137124 0.825207 0.217206 0.007793 0.976443 
0.787605 0.392988 0.287908 0.597822 0.710879 0.073748 0.492509 0.573729 0.125650 0.314426 0.042887 0.824315 0.101585 0.597188 0.946475 0.563685 0.064015 0.854696 0.965545 0.085243 0.544476 0.804470 0.709265 0.933680 0.906639 0.076059 0.087030 0.414185 
0.562555 0.210208 0.654092 0.101398 0.028866 0.394734 0.311753 0.026342 0.100454 0.902419 0.341955 0.871051 0.435685 0.617477 0.369324 0.762337 0.825228 0.307977 0.289643 0.201892 0.695718 0.947636 0.121158 0.046109 0.206663 0.083009 0.313797 0.723746 
0.570059 0.594605 0.198823 0.172943 0.436169 0.955040 0.634512 0.742105 0.320517 0.889820 0.680926 0.054167 0.417768 0.505659 0.768563 0.436198 0.168751 0.563766 0.363974 0.753373 0.540540 0.290896 0.982621 0.510258 0.009879 0.677823 0.886986 0.701543 
0.093608 0.310740 0.726728 0.386040 0.461526 0.422073 0.919602 0.421625 0.692531 0.361686 0.746287 0.344209 0.917696 0.651431 0.355715 0.506908 0.447541 0.298217 0.240175 0.086171 0.860673 0.756866 0.736282 0.103378 0.745492 0.696919 0.850874 0.347103 
0.662795 0.363389 0.342525 0.625888 0.341140 0.216067 0.369897 0.444973 0.685941 0.632365 0.913254 0.838880 0.639058 0.098621 0.245450 0.265529 0.789714 0.542480 0.081302 0.577731 0.038989 0.413930 0.804617 0.792688 0.984216 0.425819 0.189981 0.521841 
0.470968 0.268528 0.145273 0.777284 0.108307 0.880031 0.331597 0.701985 0.930049 0.356650 0.757699 0.622855 0.919502 0.149886 0.992030 0.014402 0.309465 0.328283 0.311510 0.872726 0.055493 0.887807 0.954912 0.977749 0.870662 0.603241 0.838603 0.191384 
0.947216 0.732451 0.722785 0.063548 0.258898 0.426440 0.122989 0.446562 0.767346 0.552997 0.346406 0.940330 0.572615 0.620030 0.992805 0.485142 0.054337 0.090791 0.964579 0.845885 0.655759 0.160455 0.557060 0.875916 0.130175 0.920569 0.566466 0.045981 
0.503170 0.471224 0.338297 0.623221 0.381674 0.694029 0.878912 0.875339 0.040952 0.616858 0.822454 0.198353 0.814696 0.135757 0.664268 0.856565 0.501915 0.790522 0.981693 0.324319 0.022917 0.014124 0.425756 0.324832 0.286113 0.089033 0.292446 0.723645 
0.466013 0.574861 0.859139 0.244713 0.059159 0.086251 0.777415 0.252620 0.248393 0.463487 0.829990 0.495065 0.896249 0.743235 0.001861 0.029221 0.135631 0.206769 0.109325 0.705805 0.448340 0.578634 0.181268 0.644414 0.197490 0.530171 0.814170 0.163079 
0.262788 0.175332 0.802618 0.935612 0.746937 0.122836 0.923231 0.299014 0.842426 0.590328 0.000997 0.201856 0.882106 0.711105 0.448657 0.489438 0.707056 0.791793 0.631913 0.835185 0.156074 0.867001 0.445997 0.532949 0.941639 0.128889 0.267640 0.618177 
0.756524 0.742871 0.883650 0.982705 0.030652 0.957666 0.246940 0.942239 0.539171 0.511742 0.314894 0.045317 0.044037 0.952017 0.509048 0.369936 0.766335 0.855242 0.769165 0.167044 0.537608 0.426091 0.532235 0.773380 0.418014 0.582961 0.169398 0.602359 
0.737593 0.588853 0.003861 0.654369 0.652685 0.983169 0.302303 0.447901 0.644632 0.232913 0.893392 0.121431 0.249061 0.972828 0.125803 0.051289 0.940253 0.209123 0.952423 0.965699 0.962118 0.805636 0.213375 0.987952 0.618811 0.467242 0.833086 0.779045 
0.375940 0.531465 0.397473 0.982806 0.946290 0.949946 0.891768 0.981317 0.753742 0.106239 0.350164 0.844789 0.268152 0.197795 0.542443 0.224280 0.279908 0.631302 0.407003 0.126263 0.106792 0.352802 0.383113 0.786219 0.642272 0.163135 0.423695 0.258657 
0.756925 0.441805 0.583724 0.856699 0.828566 0.396315 0.489774 0.909687 0.773213 0.012523 0.475479 0.108741 0.363190 0.951782 0.429613 0.522850 0.350288 0.438756 0.637392 0.161014 0.365224 0.804979 0.226570 0.045696 0.044231 0.315713 0.254024 0.997795 
0.678525 0.166079 0.451627 0.364202 0.049585 0.714657 0.452513 0.332087 0.099495 0.654254 0.218223 0.830950 0.457886 0.184765 0.480296 0.007401 0.466052 0.858728 0.784287 0.683868 0.556555 0.311022 0.225491 0.838167 0.534888 0.176599 0.259722 0.226860 
0.108371 0.424949 0.495201 0.644706 0.711125 0.473968 0.944582 0.770607 0.698001 0.535661 0.177193 0.147889 0.578140 0.133526 0.299307 0.172049 0.012222 0.734290 0.534317 0.051232 0.863946 0.359324 0.326828 0.877788 0.722091 0.820150 0.283702 0.143798 
0.028494 0.213180 0.147416 0.744816 0.770879 0.452083 0.958394 0.879337 0.218911 0.897158 0.108033 0.203524 0.129598 0.203005 0.226375 0.929783 0.199897 0.745408 0.981036 0.047717 0.013181 0.194145 0.357070 0.619228 0.485593 0.506077 0.344274 0.935129 
0.491996 0.807978 0.203220 0.498618 0.642103 0.561663 0.903351 0.373900 0.938571 0.224887 0.475961 0.593320 0.855296 0.687531 0.771819 0.889589 0.264592 0.238439 0.070727 0.040997 0.812270 0.374575 0.909352 0.786732 0.694791 0.124265 0.779713 0.907160 
0.062500 0.076971 0.027152 0.532297 0.863793 0.411867 0.012729 0.424045 0.123850 0.558233 0.384452 0.445603 0.780078 0.897765 0.487080 0.207566 0.319448 0.036505 0.877205 0.990743 0.906595 0.696485 0.540484 0.398692 0.389852 0.784431 0.961499 0.433965 
0.057847 0.590579 0.866471 0.091077 0.935439 0.891207 0.681927 0.352553 0.535591 0.747106 0.966620 0.323076 0.048439 0.729697 0.415572 0.498829 0.671062 0.503413 0.119816 0.087706 0.843916 0.271931 0.414174 0.411706 0.844093 0.204635 0.760324 0.711648 
0.648839 0.375962 0.466644 0.729356 0.247286 0.268193 0.722943 0.220745 0.973989 0.714574 0.175783 0.160807 0.504137 0.762474 0.733848 0.219975 0.353880 0.207801 0.460528 0.802613 0.199039 0.464193 0.968391 0.614359 0.908349 0.399655 0.717730 0.282898 
0.185700 0.335485 0.549563 0.021449 0.280884 0.143415 0.466725 0.207000 0.825520 0.732754 0.161179 0.191054 0.617539 0.317157 0.874560 0.836791 0.865088 0.148087 0.017687 0.334024 0.344637 0.424704 0.147563 0.608078 0.789395 0.519327 0.076141 0.850073 
0.415040 0.910303 0.845598 0.084159 0.800247 0.329735 0.135923 0.242832 0.238359 0.447996 0.171590 0.599386 0.007025 0.526657 0.166623 0.230724 0.927618 0.805375 0.894970 0.985719 0.451903 0.333965 0.812648 0.186822 0.363637 0.586982 0.978178 0.712567 
0.147956 0.385107 0.269445 0.909930 0.584422 0.391743 0.764389 0.335356 0.869649 0.935192 0.308386 0.234578 0.458019 0.974845 0.772035 0.505701 0.298092 0.670518 0.020383 0.034502 0.400428 0.997477 0.292825 0.422304 0.984104 0.253065 0.802327 0.187279 
0.533175 0.698639 0.294622 0.139920 0.156176 0.735229 0.935704 0.633427 0.618251 0.549674 0.198089 0.356017 0.457755 0.677897 0.632970 0.114832 0.676136 0.904703 0.149272 0.870368 0.647049 0.716065 0.782878 0.583475 0.915214 0.023608 0.022531 0.234982 
0.604322 0.210057 0.666014 0.795776 0.495675 0.748761 0.085871 0.118658 0.981243 0.230831 0.099756 0.886350 0.552291 0.870996 0.485387 0.473057 0.614782 0.120308 0.629201 0.711703 0.727146 0.343967 0.994662 0.234295 0.128049 0.153919 0.015616 0.406705 
0.028802 0.115528 0.779208 0.611387 0.764108 0.590310 0.564043 0.110309 0.842381 0.005279 0.187453 0.873656 0.595658 0.763603 0.096769 0.610750 0.235346 0.256177 0.557411 0.372813 0.769134 0.373485 0.863431 0.873125 0.506392 0.638556 0.383130 0.694022 
0.339230 0.824484 0.332049 0.082501 0.479352 0.269139 0.544830 0.863942 0.775231 0.284446 0.420799 0.810518 0.221190 0.934437 0.017959 0.575495 0.933594 0.384094 0.837460 0.470814 0.060675 0.499056 0.434469 0.489246 0.959531 0.129270 0.552165 0.469750 
0.449638 0.480698 0.684564 0.660077 0.776956 0.645295 0.450278 0.829213 0.962467 0.392886 0.153042 0.155799 0.287082 0.443418 0.191321 0.425484 0.846071 0.159827 0.575425 0.013466 0.038268 0.920718 0.835953 0.766265 0.487641 0.195370 0.500220 0.185483 
0.138030 0.570296 0.033085 0.521287 0.683762 0.495089 0.823479 0.280746 0.527661 0.065774 0.679579 0.010662 0.176914 0.303030 0.742801 0.919886 0.479924 0.230955 0.344635 0.580247 0.691547 0.366526 0.597854 0.990212 0.909018 0.245700 0.042174 0.752597 
0.612834 0.741963 0.280812 0.394595 0.132910 0.356159 0.398201 0.427502 0.084985 0.867058 0.149220 0.330263 0.269560 0.984136 0.068146 0.784369 0.938055 0.435402 0.893317 0.334324 0.231922 0.769305 0.456984 0.627303 0.289750 0.932031 0.135681 0.498519 
0.885333 0.571685 0.183081 0.615850 0.171201 0.668946 0.184716 0.782887 0.902336 0.794962 0.888165 0.105193 0.965347 0.065328 0.918644 0.604763 0.643764 0.962262 0.834113 0.576312 0.736778 0.499761 0.726620 0.142534 0.657390 0.820505 0.802921 0.536129 
0.685212 0.551710 0.128331 0.134046 0.623796 0.243383 0.135749 0.258598 0.216568 0.820350 0.036194 0.918205 0.334657 0.933278 0.147286 0.518803 0.926079 0.549968 0.357431 0.856159 0.908505 0.878694 0.300024 0.626759 0.688732 0.301086 0.330467 0.246961 
0.134259 0.596777 0.484167 0.829378 0.340193 0.299369 0.423561 0.529924 0.357318 0.796022 0.772987 0.106658 0.491792 0.909263 0.027416 0.172315 0.098779 0.310806 0.307363 0.057480 0.510815 0.534448 0.803075 0.203134 0.968857 0.938533 0.513320 0.523150 
0.391198 0.577934 0.483641 0.275841 0.310031 0.038932 0.648726 0.023847 0.225289 0.156142 0.582381 0.418532 0.848657 0.048071 0.703109 0.695601 0.752582 0.508282 0.538430 0.180671 0.907709 0.766411 0.627297 0.450260 0.069324 0.678885 0.228706 0.169462 
0.004782 0.179213 0.334614 0.978305 0.755412 0.454121 0.860186 0.372653 0.745223 0.878990 0.591325 0.337864 0.765030 0.953462 0.270060 0.579239 0.232388 0.735593 0.396327 0.970193 0.760500 0.342610 0.045419 0.473550 0.455746 0.388820 0.790911 0.753044 
0.752176 0.180033 0.015384 0.516453 0.040594 0.112080 0.058119 0.985070 0.947112 0.555503 0.432654 0.637712 0.816909 0.525064 0.455921 0.062313 0.330315 0.025786 0.506807 0.024496 0.899930 0.643268 0.080251 0.625587 0.595682 0.399355 0.128839 0.634951 
0.979693 0.179932 0.034436 0.772134 0.786330 0.874060 0.103826 0.151254 0.830342 0.595610 0.753193 0.676186 0.876448 0.171764 0.228573 0.026880 0.710378 0.295548 0.651739 0.309316 0.027523 0.123498 0.399051 0.503596 0.779043 0.392183 0.114691 0.979927 
0.482742 0.148117 0.060947 0.726126 0.714422 0.174258 0.431450 0.086257 0.051212 0.083038 0.313585 0.757875 0.464667 0.303527 0.759386 0.626684 0.552285 0.535403 0.927878 0.988032 0.602862 0.293624 0.606717 0.184642 0.412984 0.801241 0.140006 0.492002 
0.936804 0.296389 0.655749 0.415750 0.626753 0.366141 0.166860 0.688797 0.234335 0.675237 0.439201 0.299649 0.349960 0.861727 0.862237 0.278672 0.755284 0.528388 0.288939 0.899804 0.518774 0.462925 0.150750 0.378500 0.312176 0.196162 0.541287 0.961338 
0.739635 0.583714 0.054897 0.056867 0.801918 0.528381 0.609555 0.607322 0.826290 0.963945 0.309987 0.064963 0.119420 0.000779 0.945539 0.042169 0.063430 0.706027 0.721544 0.470226 0.662755 0.082983 0.028575 0.310823 0.790126 0.583278 0.756377 0.588316 
0.475134 0.260734 0.179614 0.206316 0.242707 0.230593 0.776820 0.932599 0.852076 0.400027 0.344142 0.272933 0.575691 0.420263 0.303737 0.794521 0.642409 0.467802 0.950076 0.350656 0.867899 0.292577 0.644333 0.070190 0.873235 0.435095 0.686258 0.757951 
0.588554 0.411653 0.541361 0.611168 0.424665 0.993220 0.541688 0.832219 0.114120 0.297624 0.896414 0.126428 0.394328 0.311448 0.677953 0.923305 0.446766 0.919388 0.379206 0.877205 0.068393 0.472293 0.462631 0.003160 0.366965 0.386475 0.704376 0.996112 
0.506127 0.393601 0.087278 0.364416 0.645320 0.854252 0.090875 0.651628 0.478316 0.793685 0.165903 0.175685 0.659821 0.841098 0.561133 0.464294 0.417119 0.208847 0.959730 0.154616 0.421988 0.752857 0.655367 0.686469 0.860548 0.739853 0.108482 0.193381 
0.785533 0.496972 0.499868 0.093196 0.003737 0.997242 0.197706 0.490144 0.758987 0.101014 0.302491 0.216105 0.135066 0.875592 0.398595 0.087295 0.837423 0.121913 0.630092 0.609921 0.895229 0.811832 0.165964 0.581432 0.342325 0.475896 0.244337 0.878801 
0.053500 0.146716 0.709762 0.975603 0.760832 0.385220 0.728378 0.823803 0.545868 0.669001 0.297435 0.912289 0.940980 0.007977 0.495655 0.494691 0.821443 0.077106 0.590877 0.119370 0.606608 0.825654 0.958278 0.384504 0.096678 0.767005 0.038721 0.614350 
0.564272 0.155888 0.891953 0.629408 0.210872 0.853998 0.274686 0.852758 0.918763 0.828172 0.964250 0.938272 0.699942 0.569402 0.584398 0.278713 0.839683 0.035753 0.854535 0.104172 0.850357 0.284967 0.659303 0.313995 0.159897 0.192228 0.742792 0.098424 
0.861452 0.225214 0.730759 0.187425 0.900858 0.539113 0.350401 0.155944 0.570871 0.256471 0.556803 0.526890 0.309921 0.715918 0.110402 0.221063 0.692172 0.553265 0.324738 0.483271 0.882690 0.852335 0.090787 0.133074 0.710313 0.783202 0.453408 0.754762 
0.586878 0.558916 0.117595 0.105877 0.436339 0.072992 0.031573 0.002672 0.896151 0.371588 0.510471 0.649096 0.343270 0.737409 0.183927 0.311701 0.275192 0.471137 0.314806 0.136045 0.634230 0.196275 0.783823 0.293491 0.131147 0.819597 0.427408 0.933674 
0.317666 0.251917 0.133803 0.682571 0.792522 0.100689 0.218556 0.011557 0.833244 0.142475 0.992735 0.099974 0.604918 0.987544 0.799128 0.903789 0.428978 0.702797 0.872787 0.334453 0.052213 0.723442 0.208389 0.052899 0.327823 0.466157 0.698467 0.124987 
0.519038 0.467288 0.647414 0.059816 0.011368 0.162263 0.961444 0.485312 0.653894 0.760039 0.668082 0.022105 0.337853 0.362918 0.633965 0.654863 0.923047 0.406372 0.004505 0.241376 0.419781 0.547381 0.589149 0.743168 0.193088 0.398483 0.190687 0.778234 
0.576291 0.855776 0.326424 0.457778 0.743232 0.602456 0.034550 0.129813 0.079677 0.937471 0.208899 0.807030 0.765340 0.242779 0.694905 0.982364 0.788087 0.246672 0.581222 0.270401 0.880466 0.030870 0.506095 0.972622 0.563295 0.254120 0.279498 0.588158 
0.870509 0.231284 0.648777 0.709660 0.534825 0.595450 0.965230 0.324392 0.239498 0.192978 0.124879 0.886590 0.943386 0.639119 0.364843 0.161681 0.288883 0.388031 0.749797 0.404772 0.490071 0.050133 0.748765 0.939821 0.017514 0.737192 0.006636 0.144394 
0.724176 0.948008 0.085295 0.328266 0.736468 0.617381 0.803992 0.660605 0.795902 0.179490 0.376677 0.615273 0.774869 0.100594 0.498995 0.113360 0.366085 0.837664 0.732591 0.898604 0.326453 0.425448 0.269168 0.177760 0.365918 0.412718 0.860510 0.981700 
0.287534 0.413448 0.715476 0.443115 0.513254 0.354600 0.874382 0.590748 0.759520 0.246484 0.243549 0.846873 0.921005 0.458162 0.293966 0.948427 0.909217 0.975452 0.488053 0.120983 0.807424 0.532321 0.891475 0.499845 0.387666 0.121496 0.410793 0.074005 
0.141464 0.062638 0.591366 0.820602 0.742623 0.032876 0.393258 0.238221 0.304474 0.342821 0.481535 0.839629 0.647620 0.659055 0.713674 0.474518 0.930904 0.934692 0.826462 0.931281 0.784714 0.556419 0.386892 0.557281 0.896182 0.145093 0.778612 0.240764 
0.850766 0.761182 0.666666 0.435653 0.268024 0.025165 0.019281 0.613891 0.081720 0.969481 0.117265 0.975658 0.153736 0.673802 0.040590 0.458607 0.413308 0.270726 0.867822 0.338432 0.738911 0.904700 0.841661 0.663824 0.524737 0.223608 0.693268 0.408070 
0.504640 0.656607 0.411301 0.031668 0.303582 0.793250 0.290001 0.621332 0.381473 0.163063 0.916154 0.423732 0.616040 0.486397 0.852436 0.016001 0.906789 0.188053 0.668647 0.765090 0.813009 0.761802 0.032078 0.643803 0.729677 0.449889 0.685799 0.639828 
0.373433 0.363245 0.659544 0.641953 0.869227 0.672931 0.745506 0.456084 0.465718 0.332644 0.924115 0.230044 0.214084 0.537626 0.801924 0.155595 0.769596 0.268418 0.413312 0.029758 0.569709 0.855904 0.304972 0.582788 0.548690 0.767679 0.296412 0.223811 
0.748134 0.514205 0.660495 0.218011 0.243725 0.882753 0.749128 0.036754 0.065405 0.937093 0.558138 0.849561 0.255695 0.842106 0.285107 0.703667 0.306207 0.002375 0.454857 0.359924 0.606451 0.833037 0.702969 0.067312 0.484527 0.898713 0.947987 0.247671 
0.777685 0.022135 0.203481 0.088217 0.512278 0.223246 0.655173 0.916126 0.646019 0.844363 0.409755 0.601709 0.016465 0.243052 0.112406 0.156087 0.228642 0.691377 0.737528 0.722656 0.365310 0.683402 0.282993 0.989513 0.230011 0.996476 0.953209 0.279015 
0.334126 0.142992 0.656974 0.742040 0.587780 0.403403 0.621463 0.472071 0.707837 0.408714 0.753485 0.647821 0.105569 0.078987 0.739910 0.595110 0.661290 0.005842 0.023286 0.756501 0.040667 0.465972 0.897328 0.907332 0.116091 0.011789 0.274790 0.065661 
0.015176 0.456526 0.228766 0.893256 0.592439 0.208525 0.548888 0.140088 0.571967 0.147415 0.344084 0.487143 0.276047 0.259455 0.597072 0.821183 0.722834 0.465925 0.344397 0.700278 0.685282 0.805886 0.336005 0.205364 0.495149 0.936699 0.614360 0.394101 
0.885824 0.962268 0.430761 0.857649 0.985411 0.255268 0.679809 0.378035 0.965025 0.426464 0.311161 0.772187 0.503403 0.233944 0.576221 0.490998 0.414021 0.674065 0.122045 0.473561 0.003144 0.346755 0.428644 0.985745 0.064658 0.233930 0.912379 0.161928 
0.721735 0.251897 0.659140 0.078857 0.784358 0.716751 0.905271 0.910404 0.769445 0.080470 0.693193 0.844105 0.663013 0.823897 0.518851 0.071305 0.666246 0.291915 0.261068 0.017766 0.113954 0.049346 0.029259 0.370678 0.405709 0.664603 0.205357 0.045844 
0.022153 0.865494 0.894771 0.427747 0.412722 0.074810 0.872652 0.504445 0.873771 0.181607 0.415964 0.545301 0.851634 0.685502 0.373276 0.484762 0.755791 0.664425 0.476825 0.674460 0.436759 0.376241 0.521917 0.825665 0.624625 0.253881 0.188858 0.652948 
0.946777 0.411189 0.581118 0.008528 0.117864 0.657923 0.772559 0.164576 0.234842 0.291794 0.616155 0.868175 0.439455 0.549353 0.465562 0.749569 0.494819 0.263979 0.733868 0.964441 0.663620 0.568504 0.871455 0.662294 0.697952 0.683591 0.469343 0.181184 
0.284724 0.975943 0.555165 0.387509 0.755984 0.988735 0.520226 0.567048 0.284498 0.691795 0.029855 0.570661 0.470672 0.050021 0.411455 0.698586 0.003105 0.490678 0.598940 0.965299 0.350219 0.969690 0.240000 0.859447 0.560438 0.063621 0.421493 0.741999 
0.027117 0.271222 0.293753 0.268322 0.466388 0.238035 0.564190 0.069847 0.016559 0.497355 0.442639 0.261657 0.625680 0.815138 0.676283 0.932186 0.805592 0.117703 0.197047 0.903921 0.379215 0.963799 0.794753 0.523368 0.563321 0.708958 0.282842 0.480694 
0.774284 0.665891 0.698742 0.045683 0.507143 0.297094 0.850707 0.191193 0.724274 0.199532 0.356127 0.303940 0.978923 0.114705 0.724407 0.284012 0.262957 0.823142 0.570893 0.489960 0.162689 0.384085 0.199033 0.004808 0.893576 0.322478 0.056010 0.760460 
0.072297 0.317522 0.253383 0.665524 0.109118 0.482754 0.301606 0.884309 0.189882 0.349360 0.723774 0.249999 0.149348 0.997986 0.246615 0.784577 0.089354 0.900171 0.569424 0.682594 0.217591 0.485651 0.276143 0.188132 0.023956 0.137593 0.701816 0.251601 
0.263319 0.840654 0.947352 0.423879 0.470723 0.682315 0.711888 0.797405 0.793532 0.209909 0.405020 0.922092 0.449114 0.788390 0.950006 0.717817 0.531961 0.373946 0.115214 0.735518 0.352041 0.449160 0.857593 0.359060 0.485122 0.894762 0.570026 0.747783 
0.845343 0.792856 0.124528 0.927165 0.989319 0.492234 0.269741 0.938215 0.883642 0.097263 0.898308 0.908213 0.940023 0.559225 0.706814 0.971890 0.927471 0.247978 0.432129 0.297550 0.604885 0.261460 0.572126 0.074946 0.788965 0.939450 0.065789 0.830741 
0.876650 0.622017 0.125113 0.336909 0.911692 0.806015 0.851372 0.117251 0.209513 0.618106 0.152146 0.063691 0.414757 0.332572 0.672272 0.265448 0.571338 0.715877 0.654535 0.128276 0.675218 0.755947 0.909235 0.987223 0.310300 0.823065 0.359485 0.049160 
0.299937 0.208382 0.342271 0.532080 0.525281 0.627769 0.708091 0.537925 0.315509 0.895070 0.047121 0.986551 0.524482 0.619578 0.014150 0.482772 0.935936 0.550041 0.004390 0.946190 0.753924 0.315326 0.730863 0.737030 0.540537 0.517281 0.570525 0.323002 
0.036944 0.374701 0.892223 0.385077 0.986882 0.716399 0.980312 0.283329 0.426330 0.765239 0.524736 0.097042 0.477974 0.664728 0.748594 0.067356 0.716414 0.393935 0.717354 0.228819 0.322737 0.602912 0.543926 0.514706 0.915573 0.072954 0.458215 0.444169 
0.967075 0.794720 0.435721 0.579159 0.359879 0.793312 0.856128 0.418721 0.447303 0.092781 0.123316 0.281209 0.236183 0.036440 0.084152 0.479469 0.347705 0.037186 0.052983 0.030407 0.417928 0.267537 0.853108 0.372499 0.607936 0.935747 0.845457 0.161687 
0.194125 0.662454 0.054338 0.296987 0.526424 0.377532 0.790230 0.493301 0.956383 0.260596 0.486809 0.661082 0.077849 0.553918 0.306041 0.813888 0.695212 0.679719 0.365580 0.757161 0.587176 0.637747 0.973657 0.237446 0.122657 0.104719 0.705033 0.693444 
0.917388 0.407484 0.230891 0.663969 0.208277 0.613166 0.455918 0.678810 0.719095 0.277896 0.123251 0.819847 0.674967 0.609962 0.401136 0.764384 0.313810 0.995480 0.220726 0.066551 0.975421 0.773046 0.391434 0.284440 0.199950 0.823735 0.715917 0.595329 
0.228516 0.833316 0.301042 0.628856 0.201448 0.404859 0.766518 0.926722 0.247795 0.484645 0.509114 0.745624 0.786020 0.178159 0.506661 0.847173 0.043536 0.619614 0.663972 0.299713 0.362227 0.223927 0.951446 0.969368 0.688418 0.898517 0.732880 0.367065 
0.892936 0.697231 0.972061 0.236722 0.911789 0.309066 0.236479 0.014229 0.838964 0.974801 0.387083 0.331616 0.438698 0.999313 0.455775 0.889961 0.777610 0.819147 0.640078 0.215837 0.148593 0.151309 0.448293 0.630825 0.252516 0.786758 0.394243 0.250979 
0.179428 0.413809 0.250995 0.085396 0.311722 0.705360 0.405325 0.384660 0.428483 0.022266 0.907843 0.173771 0.326023 0.188218 0.010673 0.903018 0.493735 0.471685 0.646235 0.062518 0.591449 0.576826 0.367212 0.911063 0.774934 0.529545 0.555082 0.342836 
0.871508 0.614775 0.442960 0.251293 0.827084 0.642284 0.452231 0.992018 0.844905 0.236587 0.792915 0.617116 0.951301 0.777670 0.833451 0.611710 0.116894 0.721106 0.841016 0.193937 0.175905 0.079300 0.733179 0.906011 0.046949 0.154976 0.824423 0.232916 
0.862066 0.969362 0.074698 0.369247 0.536551 0.682073 0.015568 0.262526 0.467884 0.550989 0.239890 0.434709 0.547860 0.994732 0.859459 0.846752 0.535377 0.777792 0.562130 0.798263 0.222046 0.301929 0.602561 0.571973 0.536012 0.437536 0.627302 0.186555 
0.238203 0.317488 0.922241 0.711965 0.019405 0.522915 0.899608 0.434901 0.230205 0.348696 0.808853 0.350207 0.367625 0.370492 0.070075 0.135494 0.418380 0.680933 0.484829 0.508537 0.094438 0.304004 0.724457 0.531464 0.555195 0.128329 0.256718 0.988932 
0.203391 0.733284 0.396977 0.064316 0.846369 0.199315 0.087622 0.643415 0.351371 0.351021 0.372917 0.256137 0.588077 0.370972 0.054965 0.503515 0.893499 0.873195 0.189953 0.850081 0.318203 0.065330 0.256278 0.982171 0.737734 0.680653 0.467973 0.262877 
0.776642 0.992732 0.594676 0.921029 0.929841 0.022755 0.118380 0.936787 0.839718 0.275755 0.572451 0.107870 0.424672 0.995678 0.508820 0.333253 0.491597 0.257133 0.999682 0.054686 0.725114 0.328999 0.010074 0.420364 0.975767 0.695206 0.480372 0.710699 
0.034583 0.905315 0.868786 0.789022 0.612927 0.874368 0.640587 0.044127 0.313802 0.622885 0.544286 0.641098 0.554568 0.985033 0.721931 0.567705 0.000802 0.159511 0.220348 0.682085 0.466367 0.235550 0.470568 0.484338 0.663351 0.555657 0.448697 0.690284 
0.126792 0.517724 0.323077 0.074363 0.383631 0.617410 0.327150 0.267056 0.840609 0.849765 0.591587 0.496060 0.957000 0.786328 0.368298 0.536438 0.848441 0.055314 0.151586 0.724198 0.051190 0.179344 0.623184 0.041243 0.979068 0.667865 0.335547 0.356483 
0.588875 0.679170 0.091865 0.670055 0.581591 0.145701 0.204474 0.581548 0.970637 0.657538 0.002148 0.258452 0.355528 0.593958 0.677887 0.513611 0.895116 0.705914 0.166225 0.295430 0.284459 0.581275 0.131798 0.521378 0.218660 0.600683 0.406247 0.207602 
0.408540 0.073974 0.111339 0.223049 0.699591 0.845667 0.655066 0.208670 0.120420 0.563712 0.841704 0.351687 0.012601 0.765902 0.487472 0.879223 0.628717 0.326098 0.661296 0.044000 0.980363 0.619019 0.627733 0.265330 0.545953 0.021545 0.968635 0.980530 
0.064246 0.978583 0.092969 0.173424 0.340532 0.742127 0.792749 0.764336 0.437302 0.279343 0.848542 0.117442 0.891340 0.856434 0.630823 0.539498 0.366298 0.700246 0.504932 0.848006 0.054684 0.072259 0.033734 0.028132 0.194434 0.592384 0.283553 0.794913 
0.008238 0.869415 0.119486 0.976470 0.589156 0.619594 0.977821 0.342160 0.039692 0.020127 0.944128 0.938025 0.533634 0.343494 0.158316 0.050809 0.388883 0.961748 0.225976 0.707722 0.575107 0.675374 0.809406 0.064564 0.448758 0.786599 0.042638 0.995807 
0.703531 0.520173 0.001618 0.264521 0.372321 0.788454 0.786899 0.600567 0.830682 0.888284 0.454894 0.622520 0.890920 0.285511 0.074857 0.879694 0.623472 0.295431 0.660090 0.727713 0.886084 0.345521 0.625699 0.761061 0.869069 0.690085 0.638858 0.252937 
0.181243 0.544915 0.803566 0.101406 0.270443 0.150392 0.185871 0.705277 0.306953 0.831398 0.585643 0.426265 0.220130 0.171056 0.714876 0.138669 0.705583 0.565837 0.983577 0.526621 0.508101 0.017093 0.244498 0.020398 0.212912 0.596584 0.955998 0.240083 
0.875747 0.594919 0.030113 0.516887 0.380307 0.755654 0.203631 0.328849 0.257474 0.238971 0.939751 0.701422 0.757684 0.709389 0.288827 0.006671 0.944007 0.060463 0.471803 0.327270 0.264486 0.097714 0.092313 0.269883 0.346404 0.950963 0.310828 0.743958 
0.757080 0.072689 0.594074 0.519251 0.586912 0.182705 0.416847 0.108557 0.261677 0.192143 0.618349 0.925589 0.078031 0.976218 0.052536 0.882915 0.179481 0.390471 0.961542 0.678046 0.062263 0.869075 0.331176 0.302154 0.292809 0.074772 0.476277 0.993495 
0.780669 0.708407 0.140163 0.204700 0.180961 0.847527 0.844172 0.445428 0.200896 0.953503 0.045267 0.835000 0.927190 0.227923 0.633262 0.383911 0.674440 0.076819 0.847995 0.165827 0.826999 0.356906 0.308601 0.728160 0.777318 0.774031 0.914118 0.766439 
0.220326 0.523183 0.405742 0.163227 0.394363 0.345349 0.503597 0.244071 0.449182 0.801977 0.588649 0.817437 0.304589 0.005360 0.953821 0.822283 0.609353 0.138520 0.384226 0.161679 0.146756 0.004876 0.406545 0.853028 0.166593 0.737431 0.554448 0.014730 
0.797894 0.621973 0.981965 0.234517 0.084182 0.520446 0.776690 0.649791 0.595938 0.653321 0.310705 0.299248 0.786234 0.144408 0.953050 0.326786 0.617974 0.138011 0.467667 0.205952 0.890586 0.520322 0.478546 0.582803 0.743036 0.606736 0.018181 0.928002 
0.863993 0.168780 0.253630 0.161152 0.913917 0.438518 0.571980 0.608221 0.843681 0.111924 0.894160 0.502436 0.729344 0.248421 0.761083 0.722366 0.501862 0.723432 0.444643 0.410999 0.575483 0.491262 0.780144 0.546469 0.140199 0.716452 0.376533 0.066466 
0.668644 0.559579 0.721613 0.144801 0.548095 0.833150 0.368235 0.671371 0.504369 0.157108 0.055323 0.314735 0.700871 0.704020 0.798600 0.135122 0.369320 0.461611 0.153805 0.276337 0.715982 0.828289 0.849735 0.629325 0.726950 0.850593 0.043875 0.453623 
0.751994 0.410174 0.429410 0.565055 0.452184 0.034738 0.682866 0.273811 0.910715 0.578952 0.886252 0.562255 0.905741 0.045791 0.200814 0.809106 0.588691 0.827135 0.288296 0.927447 0.032427 0.484231 0.862192 0.287864 0.225553 0.020858 0.621224 0.939793 
0.888800 0.200929 0.806899 0.860159 0.228596 0.087270 0.193848 0.991018 0.788025 0.789636 0.935001 0.681146 0.762247 0.530394 0.110145 0.976233 0.139549 0.032568 0.466204 0.550591 0.162257 0.226852 0.294910 0.773674 0.339528 0.061814 0.037898 0.214889 
0.357125 0.620141 0.591242 0.455625 0.364548 0.669213 0.711500 0.662468 0.141013 0.541981 0.932090 0.940666 0.560671 0.685681 0.156253 0.185536 0.265461 0.321377 0.339210 0.545479 0.452971 0.674247 0.132130 0.221672 0.741941 0.095873 0.356952 0.827353 
0.566515 0.337207 0.526338 0.153755 0.316898 0.362391 0.231596 0.537727 0.207951 0.212956 0.750254 0.904684 0.826142 0.982437 0.452517 0.120219 0.982513 0.073105 0.560364 0.953975 0.814975 0.456768 0.614387 0.512186 0.810224 0.399033 0.936893 0.737495 
0.319836 0.888320 0.767400 0.483851 0.200489 0.342723 0.480687 0.032046 0.222371 0.103500 0.317399 0.031185 0.124133 0.954776 0.099163 0.639652 0.615175 0.502283 0.236098 0.223036 0.634683 0.348077 0.060107 0.370821 0.695378 0.928467 0.765456 0.577585 
0.256535 0.869689 0.672540 0.524928 0.276202 0.278123 0.533363 0.763901 0.956095 0.227805 0.593871 0.943930 0.827860 0.009939 0.398676 0.345750 0.107317 0.285990 0.665219 0.982797 0.058653 0.361581 0.929502 0.764598 0.558027 0.239398 0.061562 0.022074 
0.475991 0.139914 0.341620 0.372533 0.555792 0.467058 0.658644 0.440203 0.620663 0.385372 0.629698 0.440183 0.866162 0.571817 0.888204 0.894600 0.156725 0.334810 0.470409 0.700052 0.406762 0.555644 0.150679 0.344201 0.702564 0.189026 0.929787 0.089731 
0.508695 0.958037 0.025620 0.564039 0.845325 0.533928 0.977336 0.022566 0.848973 0.675101 0.238507 0.260521 0.360849 0.293326 0.361114 0.380256 0.215196 0.940148 0.915682 0.533253 0.238745 0.893213 0.246564 0.159128 0.190197 0.684187 0.349057 0.449016 
0.637525 0.922957 0.521692 0.144686 0.548960 0.307840 0.806971 0.421582 0.625595 0.375278 0.429346 0.646073 0.526937 0.452617 0.235124 0.363543 0.099701 0.482130 0.863886 0.951169 0.831376 0.920386 0.579441 0.466595 0.161187 0.384195 0.120187 0.390528 
0.451048 0.373627 0.616897 0.606629 0.260715 0.289507 0.054165 0.593660 0.662470 0.968442 0.190768 0.754451 0.266035 0.627747 0.203774 0.908757 0.730314 0.470154 0.410009 0.693972 0.900909 0.398863 0.847365 0.188641 0.905616 0.602701 0.128527 0.762493 
0.989054 0.473286 0.726572 0.057497 0.891572 0.574073 0.085243 0.404414 0.541551 0.007782 0.688109 0.299061 0.186944 0.318901 0.831533 0.782001 0.350394 0.560225 0.878798 0.424563 0.175727 0.781785 0.031774 0.827664 0.516370 0.864057 0.431464 0.009345 
0.436367 0.168605 0.409362 0.467340 0.226237 0.039227 0.183306 0.124644 0.204859 0.970584 0.616021 0.329497 0.260140 0.925192 0.391053 0.111918 0.639712 0.274232 0.991980 0.580125 0.715159 0.834918 0.683876 0.593554 0.934958 0.663752 0.036662 0.064399 
0.774957 0.343542 0.211936 0.248806 0.761020 0.392838 0.953722 0.613937 0.015042 0.144470 0.951627 0.737446 0.771235 0.644406 0.337943 0.895719 0.372520 0.346101 0.642728 0.549184 0.113012 0.063484 0.842280 0.190118 0.543322 0.306661 0.608896 0.165773 
0.928753 0.935435 0.446999 0.693844 0.894195 0.962449 0.079495 0.289919 0.006710 0.623814 0.771320 0.192464 0.945415 0.068561 0.888532 0.270341 0.637711 0.629460 0.550487 0.738657 0.625554 0.258419 0.334901 0.900302 0.914543 0.563448 0.339016 0.826569 
0.725476 0.721017 0.811015 0.773355 0.234927 0.254439 0.548304 0.302575 0.613465 0.591688 0.262066 0.869901 0.890590 0.846747 0.175236 0.806409 0.117498 0.836614 0.220932 0.290433 0.765191 0.448351 0.037570 0.362309 0.438904 0.926846 0.964821 0.477672 
0.690722 0.691872 0.536829 0.008479 0.265189 0.115222 0.283380 0.745850 0.269465 0.165932 0.023022 0.717914 0.351940 0.056979 0.111158 0.702750 0.034411 0.002740 0.327431 0.548585 0.922807 0.798193 0.921617 0.500826 0.533053 0.577233 0.272999 0.336459 
0.818506 0.344240 0.113801 0.518399 0.375588 0.401721 0.376664 0.060960 0.042236 0.265135 0.295710 0.773625 0.212495 0.072245 0.616307 0.327517 0.330479 0.503006 0.308384 0.681725 0.923764 0.086427 0.734418 0.364399 0.783017 0.551570 0.088076 0.665133 
0.882693 0.254001 0.327385 0.814639 0.621657 0.344753 0.861539 0.224481 0.849293 0.799520 0.213800 0.053936 0.074688 0.138123 0.299266 0.322820 0.828162 0.406147 0.847815 0.475556 0.940165 0.164605 0.080556 0.277289 0.371370 0.063962 0.701551 0.577105 
0.362123 0.775021 0.470141 0.428576 0.310974 0.834054 0.360263 0.136473 0.432873 0.916029 0.991809 0.076458 0.817262 0.181650 0.474232 0.937178 0.158703 0.899812 0.052839 0.208481 0.516762 0.896832 0.338465 0.976851 0.298935 0.183100 0.159135 0.759578 
0.486608 0.676662 0.137609 0.162095 0.102455 0.940056 0.663229 0.106872 0.537191 0.583139 0.502979 0.818215 0.109788 0.025163 0.828702 0.269419 0.350778 0.021742 0.160932 0.578282 0.229509 0.449220 0.528744 0.540306 0.189540 0.038136 0.209785 0.684489 
0.437783 0.223300 0.302585 0.717703 0.777397 0.320121 0.871220 0.858200 0.209698 0.048669 0.631261 0.459751 0.928295 0.011765 0.141237 0.593149 0.867906 0.139241 0.717634 0.150018 0.628104 0.420486 0.949912 0.866818 0.274120 0.735066 0.387833 0.565225 
0.134705 0.939195 0.578102 0.210062 0.185218 0.928345 0.523216 0.129291 0.220979 0.592621 0.015058 0.379099 0.624601 0.799753 0.786438 0.142161 0.725634 0.165279 0.639667 0.529592 0.287553 0.828741 0.784065 0.853142 0.221127 0.944573 0.393458 0.500591 
0.197266 0.527527 0.229656 0.730961 0.902926 0.259853 0.354347 0.963518 0.434575 0.105126 0.185372 0.742206 0.115332 0.385965 0.439261 0.604284 0.393721 0.241179 0.194430 0.996136 0.729357 0.445624 0.760146 0.400599 0.455965 0.277194 0.777749 0.458659 
0.484375 0.005687 0.312581 0.728184 0.532120 0.216314 0.395844 0.994703 0.257977 0.899606 0.985787 0.694756 0.411547 0.023708 0.068449 0.876480 0.058880 0.896747 0.524270 0.052301 0.515431 0.489816 0.953366 0.336414 0.585259 0.238403 0.522943 0.903000 
0.718865 0.240716 0.720755 0.719158 0.468020 0.752529 0.543733 0.095236 0.137283 0.269303 0.940870 0.639625 0.837999 0.326522 0.503321 0.831830 0.035953 0.044831 0.410922 0.167540 0.986031 0.085391 0.516099 0.191893 0.018296 0.429001 0.902140 0.649547 
0.199218 0.157930 0.164481 0.539121 0.726138 0.167321 0.463063 0.025063 0.968530 0.026042 0.551739 0.668058 0.550648 0.163118 0.056633 0.435398 0.268905 0.072176 0.742036 0.548628 0.310546 0.346412 0.372424 0.666330 0.151479 0.907784 0.784453 0.076024 
0.933678 0.593818 0.079927 0.098139 0.669423 0.393332 0.965614 0.627600 0.074947 0.471929 0.322769 0.358486 0.124278 0.004481 0.884968 0.466272 0.961567 0.450243 0.741151 0.117342 0.835060 0.820983 0.791492 0.419460 0.226380 0.560002 0.876589 0.212128 
0.411245 0.822964 0.849457 0.654122 0.420158 0.198390 0.036442 0.648139 0.393829 0.810967 0.964931 0.065030 0.770591 0.529812 0.042428 0.466137 0.085659 0.360708 0.476930 0.108339 0.069368 0.494268 0.229202 0.138482 0.438680 0.217959 0.271583 0.046463 
0.131796 0.365144 0.027299 0.730521 0.064452 0.538406 0.154651 0.228976 0.340734 0.952890 0.015727 0.301729 0.586273 0.597889 0.616567 0.257982 0.889461 0.614798 0.337110 0.573447 0.859883 0.501640 0.605299 0.701383 0.896743 0.770338 0.415279 0.118344 
0.360140 0.498307 0.635020 0.882418 0.055895 0.492764 0.035637 0.756770 0.192108 0.388362 0.959635 0.295027 0.287505 0.520122 0.360307 0.387936 0.994654 0.538008 0.602329 0.924759 0.242518 0.926492 0.649010 0.684619 0.620950 0.104135 0.390827 0.449872 
0.115781 0.668332 0.980530 0.650110 0.390604 0.480180 0.181530 0.135305 0.899561 0.172832 0.419086 0.707082 0.612100 0.936328 0.137874 0.541895 0.609925 0.567956 0.407793 0.625225 0.971852 0.669249 0.662198 0.754639 0.121968 0.852069 0.774118 0.306371 
0.956569 0.515326 0.158601 0.926671 0.837195 0.879721 0.064753 0.717999 0.294587 0.541378 0.703833 0.617205 0.732284 0.170485 0.915171 0.659407 0.051459 0.882521 0.932796 0.084586 0.434105 0.990849 0.532114 0.653975 0.814249 0.193628 0.586500 0.819925 
0.364893 0.050001 0.044067 0.347823 0.122045 0.485451 0.381851 0.178084 0.834595 0.323111 0.230335 0.952990 0.365428 0.969036 0.727920 0.009090 0.899986 0.407594 0.968573 0.304044 0.868707 0.678388 0.970143 0.260829 0.335366 0.687099 0.355190 0.576379 
0.479422 0.818082 0.715055 0.258795 0.948927 0.191441 0.093233 0.013378 0.155413 0.454366 0.927015 0.619125 0.141163 0.306336 0.857485 0.860265 0.157729 0.456628 0.143566 0.984210 0.385845 0.333216 0.044740 0.874499 0.720767 0.302016 0.934239 0.554839 
0.510014 0.272768 0.032277 0.772742 0.647194 0.125312 0.676022 0.862466 0.757838 0.669842 0.263617 0.674892 0.754022 0.162083 0.020415 0.412048 0.142950 0.874170 0.254751 0.270294 0.000803 0.248207 0.077056 0.858646 0.358038 0.431696 0.977220 0.387841 
0.386319 0.836165 0.585435 0.987490 0.451919 0.653101 0.666857 0.487279 0.334408 0.037168 0.150311 0.978201 0.580132 0.229955 0.103139 0.175534 0.483488 0.289278 0.208925 0.754178 0.585161 0.156070 0.811404 0.451836 0.486903 0.822783 0.251534 0.871157 
0.081453 0.218892 0.847925 0.548608 0.469484 0.389326 0.297396 0.751949 0.111331 0.857769 0.139332 0.523155 0.126645 0.287550 0.156129 0.699835 0.489600 0.213423 0.168546 0.754734 0.625890 0.327202 0.151426 0.112100 0.404507 0.493710 0.101048 0.274506 
0.299347 0.842361 0.673123 0.666644 0.240948 0.380529 0.335490 0.362852 0.775731 0.812538 0.120684 0.886912 0.113703 0.679932 0.205611 0.131746 0.103151 0.351327 0.096584 0.011802 0.180246 0.345874 0.581857 0.855527 0.288064 0.570066 0.593867 0.075670 
0.270387 0.498628 0.860561 0.499555 0.153613 0.702276 0.563280 0.465947 0.936615 0.104421 0.623534 0.405358 0.744484 0.590858 0.716407 0.185619 0.023119 0.554085 0.443345 0.047474 0.138964 0.921772 0.741135 0.091131 0.122787 0.364173 0.311134 0.414680 
0.112100 0.789838 0.266209 0.340379 0.590065 0.993035 0.583675 0.031093 0.126061 0.119394 0.537601 0.514512 0.683643 0.854111 0.371916 0.252088 0.026482 0.922155 0.018263 0.905666 0.239551 0.512778 0.908161 0.124332 0.262014 0.266924 0.353280 0.312177 
0.616234 0.124881 0.833279 0.981813 0.198896 0.639311 0.333163 0.037746 0.658679 0.289965 0.878584 0.549819 0.336284 0.245369 0.350345 0.538368 0.535864 0.187163 0.751664 0.239912 0.009371 0.518808 0.696274 0.472711 0.468231 0.133955 0.284933 0.759614 
0.566953 0.246164 0.478786 0.119793 0.182565 0.735832 0.914180 0.954040 0.603098 0.213310 0.055413 0.783589 0.080413 0.663732 0.123022 0.572556 0.057068 0.067813 0.569715 0.489222 0.402468 0.003111 0.663978 0.642655 0.925191 0.296126 0.203434 0.488738 
0.561225 0.888027 0.385559 0.054759 0.482379 0.484140 0.307813 0.794077 0.639305 0.358374 0.643981 0.582964 0.917190 0.429212 0.823990 0.809670 0.687238 0.401295 0.044318 0.351792 0.150946 0.077960 0.187945 0.044245 0.253881 0.905138 0.227470 0.652756 
0.331322 0.903875 0.579346 0.608313 0.836847 0.433999 0.760799 0.421308 0.225049 0.846603 0.895234 0.387223 0.137481 0.242129 0.601515 0.581187 0.990176 0.411051 0.063087 0.196866 0.831925 0.859500 0.588231 0.431841 0.027771 0.945212 0.625516 0.171205 
0.145416 0.561763 0.668716 0.582387 0.484660 0.712130 0.370473 0.204650 0.481380 0.712475 0.024732 0.044072 0.077644 0.871412 0.286150 0.306882 0.070128 0.227507 0.324689 0.556777 0.116978 0.256030 0.465612 0.677713 0.019894 0.201617 0.985090 0.143841 
0.279681 0.948406 0.769147 0.689377 0.080488 0.431747 0.094812 0.819947 0.953856 0.476162 0.810804 0.587820 0.101703 0.659776 0.361420 0.184269 0.532085 0.879490 0.479856 0.240754 0.983431 0.044370 0.438910 0.278388 0.484863 0.268680 0.332139 0.116837 
0.226823 0.079604 0.256069 0.768236 0.457526 0.408228 0.263892 0.433679 0.154589 0.746555 0.601206 0.421579 0.989636 0.425082 0.266442 0.290725 0.269676 0.489878 0.103305 0.748177 0.529666 0.946307 0.615703 0.782919 0.610650 0.750664 0.277892 0.248670 
0.972276 0.854690 0.909345 0.724309 0.222370 0.174850 0.135506 0.314444 0.602392 0.050207 0.748278 0.406717 0.115992 0.270705 0.231680 0.834127 0.077143 0.068743 0.505877 0.212500 0.458244 0.771144 0.587048 0.902945 0.976843 0.133640 0.857518 0.153214 
0.085120 0.035336 0.349021 0.292398 0.819672 0.124065 0.249220 0.079251 0.058878 0.149185 0.336486 0.676578 0.419536 0.820131 0.402035 0.080706 0.834446 0.588286 0.322448 0.445015 0.973836 0.497304 0.152069 0.174988 0.105754 0.693668 0.239550 0.038755 
0.823262 0.088977 0.562333 0.131722 0.672220 0.328118 0.690789 0.425291 0.352065 0.369121 0.224435 0.122946 0.162377 0.967999 0.441805 0.474805 0.725476 0.847996 0.744337 0.275563 0.433687 0.071356 0.713831 0.901948 0.771363 0.254050 0.451709 0.602943 
0.336565 0.318986 0.726829 0.887523 0.483297 0.126014 0.061348 0.510611 0.319923 0.129526 0.776265 0.007382 0.912591 0.300418 0.676194 0.898180 0.510401 0.887871 0.710471 0.787404 0.818832 0.281014 0.352004 0.769281 0.250434 0.436974 0.213368 0.547304 
0.040027 0.345151 0.127796 0.604736 0.939416 0.841587 0.677047 0.191351 0.312440 0.990818 0.350743 0.237652 0.567048 0.056362 0.962987 0.762782 0.147420 0.394502 0.452407 0.558336 0.614265 0.842158 0.590278 0.991093 0.808890 0.055426 0.116127 0.212741 
0.675057 0.131486 0.842968 0.010450 0.450334 0.292431 0.645031 0.250496 0.711367 0.537769 0.813675 0.300303 0.821879 0.877477 0.476116 0.103492 0.972513 0.635321 0.788063 0.520014 0.686662 0.976005 0.031184 0.955882 0.228489 0.681697 0.042528 0.984550 
0.336368 0.310439 0.160757 0.836822 0.312235 0.586661 0.167732 0.096738 0.273850 0.710859 0.572360 0.758365 0.920742 0.372491 0.212033 0.660157 0.864461 0.089489 0.009969 0.590813 0.425389 0.531285 0.677406 0.807142 0.460232 0.159992 0.348899 0.516436 
0.317502 0.593010 0.827855 0.750837 0.666536 0.439981 0.810012 0.659601 0.882114 0.859003 0.754663 0.609641 0.284824 0.712303 0.384003 0.552841 0.576677 0.074734 0.733495 0.440845 0.346750 0.874438 0.290633 0.116404 0.622068 0.857001 0.311208 0.352476 
0.155033 0.585608 0.339172 0.175051 0.249677 0.281750 0.067349 0.979828 0.856092 0.515797 0.080213 0.738628 0.332717 0.995051 0.795319 0.985660 0.257457 0.677423 0.744515 0.231404 0.962775 0.839579 0.874083 0.585501 0.012111 0.864750 0.993165 0.418441 
0.125269 0.165154 0.972983 0.745705 0.668942 0.495453 0.414102 0.730325 0.380761 0.154706 0.722393 0.153809 0.022593 0.495763 0.995876 0.156143 0.141156 0.102369 0.647788 0.241638 0.649019 0.760746 0.621487 0.467985 0.845471 0.883806 0.005131 0.522425 
0.547160 0.456017 0.845464 0.725352 0.223338 0.631758 0.127196 0.228466 0.188235 0.487533 0.406898 0.116935 0.498064 0.171844 0.457545 0.833728 0.417258 0.197172 0.237517 0.171526 0.465078 0.473967 0.713196 0.267831 0.103631 0.337077 0.840402 0.056046 
0.578207 0.588177 0.159375 0.888784 0.974792 0.038564 0.536616 0.898712 0.861676 0.898466 0.136215 0.717343 0.695759 0.785585 0.616272 0.198956 0.307431 0.143248 0.274371 0.618325 0.019724 0.080737 0.070164 0.000207 0.484254 0.577496 0.950708 0.976937 
0.543435 0.756886 0.480331 0.778035 0.089157 0.898086 0.171554 0.424327 0.275158 0.037423 0.405222 0.426678 0.463205 0.417459 0.386232 0.560278 0.240231 0.931954 0.852370 0.637059 0.090782 0.049659 0.105304 0.954677 0.176226 0.329469 0.460913 0.726335 
0.854267 0.262290 0.103883 0.115577 0.867817 0.256914 0.794311 0.753738 0.883210 0.736878 0.462444 0.550049 0.382265 0.232276 0.202251 0.745224 0.452775 0.354724 0.525411 0.666393 0.129332 0.873043 0.432817 0.396017 0.231257 0.034338 0.047278 0.660380 
0.793627 0.578292 0.841918 0.108038 0.687372 0.896616 0.667546 0.065038 0.461635 0.606183 0.606047 0.855278 0.319206 0.462140 0.214917 0.109910 0.556925 0.072716 0.574943 0.439700 0.875322 0.717937 0.158104 0.136647 0.092546 0.080888 0.609030 0.303894 
0.270606 0.233853 0.809962 0.210842 0.271119 0.384752 0.468673 0.615215 0.191127 0.542825 0.497681 0.097786 0.735156 0.442906 0.189211 0.837126 0.662699 0.750749 0.688217 0.947583 0.490387 0.080369 0.615291 0.948730 0.260266 0.407301 0.615780 0.951404 
0.605392 0.999346 0.391672 0.455289 0.437046 0.906956 0.640102 0.340580 0.956878 0.695494 0.567975 0.152015 0.792031 0.278128 0.093394 0.850470 0.530574 0.563280 0.155214 0.997016 0.770892 0.863323 0.555975 0.692940 0.143635 0.237494 0.027222 0.975212 
0.731176 0.544546 0.132549 0.971268 0.946546 0.504744 0.953189 0.683564 0.575649 0.920145 0.113895 0.770339 0.806955 0.017642 0.900555 0.929108 0.986701 0.080238 0.431980 0.603440 0.434467 0.450022 0.288928 0.963770 0.715861 0.209688 0.620306 0.267540 
0.103949 0.675547 0.986006 0.085773 0.083497 0.082575 0.286665 0.548255 0.688811 0.208942 0.441693 0.517447 0.965470 0.591174 0.307552 0.392454 0.422047 0.863003 0.474590 0.298666 0.257831 0.800294 0.449541 0.440661 0.773964 0.921252 0.369744 0.124022 
0.051755 0.539741 0.474528 0.367650 0.001412 0.720405 0.203433 0.964170 0.582269 0.040628 0.663059 0.036329 0.595949 0.075814 0.829914 0.951312 0.882478 0.300719 0.188122 0.292544 0.224354 0.158395 0.655022 0.933480 0.547054 0.554836 0.252571 0.989092 
0.825251 0.120752 0.118226 0.509190 0.570405 0.582240 0.956798 0.304529 0.359594 0.138228 0.262967 0.518956 0.320787 0.477555 0.525479 0.779255 0.497014 0.295094 0.221598 0.393236 0.063752 0.783571 0.481169 0.643729 0.701791 0.690640 0.854675 0.724248 
0.345977 0.927912 0.246210 0.795532 0.460986 0.554228 0.192388 0.414994 0.690773 0.236337 0.258731 0.347184 0.349747 0.097402 0.670472 0.024426 0.817791 0.589596 0.870446 0.731404 0.727601 0.444037 0.910549 0.968605 0.002997 0.131449 0.892634 0.378200 
0.029339 0.923414 0.914133 0.073628 0.006886 0.998917 0.108133 0.588131 0.943741 0.087683 0.775348 0.821092 0.121388 0.842693 0.571376 0.478529 0.185858 0.137154 0.926651 0.925983 0.491098 0.506163 0.591661 0.488299 0.481333 0.120148 0.644508 0.673126 
0.742836 0.493877 0.782439 0.713675 0.621440 0.000222 0.065171 0.933300 0.016287 0.337175 0.569541 0.919660 0.351390 0.228851 0.032063 0.821513 0.903113 0.256066 0.232100 0.108053 0.362143 0.279997 0.983400 0.015338 0.038520 0.011238 0.447916 0.356027 
0.982468 0.209207 0.561130 0.837122 0.519844 0.816063 0.523940 0.647493 0.239232 0.963554 0.815083 0.335849 0.497357 0.877942 0.769975 0.203952 0.445142 0.823722 0.815369 0.682878 0.532732 0.490514 0.221054 0.957636 0.009431 0.279521 0.132641 0.336859 
0.619797 0.115962 0.412625 0.021705 0.062108 0.909287 0.314101 0.281282 0.706835 0.232127 0.492908 0.352576 0.143808 0.997571 0.874397 0.645088 0.657559 0.107743 0.255566 0.766937 0.315306 0.859775 0.450969 0.650784 0.453857 0.920817 0.763847 0.675716 
0.978510 0.980965 0.051466 0.275641 0.826568 0.503751 0.277630 0.079664 0.767727 0.452903 0.906592 0.467621 0.710853 0.378245 0.458561 0.094058 0.136852 0.590694 0.668529 0.400851 0.597029 0.579696 0.619248 0.546892 0.394289 0.511887 0.739072 0.150980 
0.334693 0.598384 0.040419 0.552094 0.388970 0.850142 0.952481 0.062709 0.161042 0.054284 0.442719 0.560579 0.729805 0.841469 0.970206 0.715623 0.337668 0.373521 0.927633 0.960571 0.821463 0.889822 0.747168 0.779496 0.003307 0.077531 0.507069 0.000357 
0.501746 0.987743 0.769560 0.727476 0.158482 0.375148 0.128871 0.787293 0.457794 0.910921 0.859471 0.308887 0.362888 0.282200 0.879161 0.578835 0.007662 0.095034 0.682517 0.136998 0.108613 0.750966 0.519933 0.067656 0.726253 0.187794 0.862204 0.501821 
0.335089 0.743129 0.832086 0.616090 0.565303 0.261372 0.163486 0.384210 0.574020 0.050835 0.752953 0.511422 0.600341 0.092730 0.029210 0.786106 0.739331 0.594580 0.087543 0.838987 0.002886 0.530342 0.522989 0.295136 0.102268 0.314756 0.148119 0.120542 
0.028099 0.728181 0.300344 0.872134 0.015331 0.481643 0.766783 0.078239 0.417825 0.306836 0.407483 0.744159 0.247644 0.860696 0.690154 0.905906 0.026774 0.398234 0.531743 0.229893 0.264020 0.314129 0.159306 0.607961 0.293326 0.437998 0.103083 0.692021 
0.550236 0.664367 0.075441 0.237488 0.808248 0.195008 0.496427 0.552076 0.922411 0.561456 0.063178 0.841115 0.661283 0.139982 0.936561 0.925547 0.176766 0.657770 0.350656 0.581620 0.377622 0.765107 0.675345 0.110212 0.182724 0.002758 0.399617 0.364911 
0.672573 0.503125 0.412428 0.830627 0.760643 0.564099 0.676379 0.387696 0.291615 0.027556 0.183478 0.309895 0.157539 0.798172 0.638918 0.280165 0.500670 0.814462 0.043651 0.178845 0.819104 0.054910 0.232823 0.296426 0.395407 0.880344 0.505925 0.595793 
0.720231 0.727789 0.037686 0.385558 0.100231 0.624953 0.131111 0.143657 0.216766 0.820011 0.808397 0.231324 0.275883 0.313144 0.237759 0.089939 0.967130 0.191547 0.645500 0.398040 0.467090 0.659052 0.187610 0.746622 0.915071 0.832149 0.474975 0.672930 
0.919143 0.770059 0.694090 0.005440 0.918121 0.013577 0.590264 0.556874 0.457187 0.230282 0.270952 0.808043 0.971754 0.901928 0.021018 0.811208 0.393323 0.759578 0.673279 0.017393 0.361237 0.363525 0.356824 0.584555 0.027120 0.773465 0.733311 0.669949 
0.198186 0.961147 0.299077 0.318699 0.582630 0.790987 0.260124 0.810685 0.503045 0.173249 0.699425 0.730838 0.727515 0.413593 0.707817 0.943815 0.926966 0.769237 0.223667 0.086445 0.613303 0.882115 0.004033 0.755790 0.766063 0.921050 0.873733 0.047522 
0.547317 0.457338 0.310254 0.797539 0.746503 0.061044 0.962531 0.344378 0.726231 0.808712 0.544770 0.729869 0.931128 0.882368 0.774146 0.847726 0.842573 0.505226 0.823571 0.245974 0.211251 0.318058 0.463327 0.640993 0.318290 0.396288 0.726721 0.903468 
0.630515 0.348675 0.516487 0.539582 0.716588 0.430383 0.805595 0.536746 0.382776 0.000659 0.083621 0.165744 0.234839 0.578147 0.479501 0.053850 0.888880 0.347638 0.910194 0.533363 0.067598 0.495072 0.727227 0.333073 0.688271 0.476120 0.575361 0.781528 
0.595719 0.998615 0.456017 0.760008 0.957264 0.965641 0.352193 0.436407 0.748476 0.543867 0.945358 0.519083 0.368945 0.666316 0.750771 0.637476 0.107802 0.137269 0.096637 0.516969 0.433473 0.354208 0.805159 0.718611 0.823346 0.060951 0.989105 0.393467 
0.208220 0.961560 0.276846 0.523705 0.525610 0.432012 0.966758 0.045720 0.756423 0.203896 0.586302 0.771125 0.563165 0.086295 0.579814 0.612295 0.186393 0.200458 0.697331 0.723796 0.290641 0.495422 0.106720 0.278932 0.966290 0.789791 0.092600 0.427121 
0.533469 0.831766 0.757822 0.742385 0.987938 0.727587 0.344136 0.024743 0.539917 0.671070 0.575192 0.881744 0.159073 0.984534 0.118212 0.544492 0.223066 0.821186 0.924712 0.638519 0.069119 0.358606 0.717154 0.038044 0.245165 0.796829 0.707929 0.354548 
0.928819 0.891398 0.011628 0.696028 0.785548 0.021857 0.283631 0.177909 0.904616 0.627251 0.840458 0.659990 0.319588 0.388963 0.237243 0.368565 0.256087 0.429213 0.276392 0.716091 0.112739 0.487948 0.224723 0.499947 0.086710 0.563624 0.280259 0.468425 
0.120768 0.086039 0.702636 0.919458 0.409016 0.417900 0.116328 0.867624 0.120645 0.212276 0.567140 0.980103 0.427289 0.351887 0.591574 0.072358 0.818227 0.488582 0.700747 0.097436 0.990044 0.255342 0.686468 0.968326 0.829797 0.261406 0.916238 0.773338 
0.598668 0.267021 0.215973 0.470117 0.038298 0.386968 0.997233 0.321494 0.792992 0.367205 0.228748 0.961490 0.619613 0.911032 0.690061 0.397041 0.118978 0.332410 0.720956 0.312421 0.698438 0.943431 0.750170 0.506544 0.670049 0.803995 0.588378 0.303748 
0.613901 0.260337 0.329490 0.077903 0.046199 0.885370 0.770606 0.860568 0.347576 0.409735 0.809978 0.140330 0.488814 0.057631 0.376475 0.464917 0.626617 0.443976 0.737646 0.991523 0.772194 0.987386 0.191693 0.541285 0.631382 0.845582 0.895107 0.907410 
0.988367 0.626108 0.008991 0.205309 0.241536 0.771475 0.046831 0.476877 0.340469 0.829466 0.874372 0.719145 0.191303 0.640017 0.090118 0.763189 0.030051 0.423055 0.958613 0.532060 0.230818 0.630455 0.908857 0.538170 0.822639 0.070411 0.065529 0.053151 
0.783748 0.549955 0.390882 0.441518 0.940761 0.080018 0.038746 0.097201 0.120707 0.179074 0.386184 0.112075 0.498613 0.581814 0.955702 0.384821 0.112300 0.220326 0.448320 0.294659 0.660041 0.694519 0.843092 0.118247 0.125373 0.108448 0.677583 0.312638 
0.465774 0.805178 0.242283 0.466898 0.215922 0.906058 0.578439 0.314002 0.208181 0.794425 0.881297 0.951964 0.864335 0.141749 0.110849 0.275754 0.960043 0.830383 0.815738 0.003378 0.109044 0.292422 0.584206 0.914974 0.392297 0.934962 0.587822 0.565387 
0.078391 0.817232 0.240714 0.986051 0.901601 0.674520 0.025626 0.314386 0.881998 0.928582 0.538451 0.790721 0.310356 0.295426 0.386450 0.133947 0.936963 0.678488 0.898919 0.394482 0.161218 0.028144 0.121541 0.456433 0.163622 0.151557 0.404290 0.930752 
0.390056 0.559008 0.170370 0.213323 0.600318 0.591402 0.153247 0.470194 0.347191 0.474744 0.712566 0.086211 0.078988 0.620187 0.106392 0.783817 0.555853 0.851843 0.044699 0.054135 0.140408 0.989444 0.993503 0.794993 0.499548 0.019669 0.710203 0.811750 
0.787584 0.074905 0.368379 0.208431 0.310704 0.351155 0.199415 0.279188 0.464713 0.519967 0.199072 0.608918 0.390961 0.301907 0.541208 0.301758 0.504715 0.262893 0.798404 0.829021 0.608131 0.657914 0.978728 0.309092 0.882597 0.144321 0.727912 0.706596 
0.986841 0.430249 0.335646 0.288932 0.029288 0.149081 0.758394 0.466910 0.816868 0.439882 0.786302 0.670468 0.137210 0.518578 0.937783 0.823389 0.764282 0.653769 0.730193 0.915504 0.508394 0.651084 0.145968 0.348731 0.338342 0.540538 0.983281 0.936794 
0.666481 0.909614 0.135406 0.162172 0.559877 0.699336 0.316757 0.133733 0.935691 0.414937 0.085723 0.115921 0.847806 0.898533 0.928754 0.600260 0.806567 0.651346 0.569563 0.543889 0.315971 0.124955 0.782672 0.436295 0.873394 0.576404 0.853343 0.305544 
0.583296 0.318087 0.996640 0.913032 0.471930 0.311831 0.772406 0.112772 0.161430 0.799700 0.946665 0.410021 0.568185 0.486583 0.827969 0.522599 0.803512 0.693654 0.597895 0.548247 0.448052 0.605403 0.834864 0.712840 0.144516 0.456057 0.381722 0.594012 
0.384004 0.803780 0.195507 0.032918 0.616747 0.642048 0.488829 0.201308 0.035423 0.796700 0.598167 0.080290 0.572816 0.888772 0.474395 0.062688 0.012431 0.732731 0.993630 0.233893 0.881564 0.745155 0.744135 0.216649 0.613100 0.690945 0.579071 0.368722 
0.585187 0.069840 0.731755 0.952751 0.243346 0.391696 0.304201 0.822272 0.338531 0.758961 0.320434 0.481085 0.002656 0.895574 0.417472 0.623727 0.177819 0.406015 0.442924 0.155271 0.611307 0.544540 0.973858 0.722870 0.895970 0.235260 0.310983 0.245779 
0.266112 0.062549 0.472296 0.041558 0.180550 0.313627 0.606405 0.921102 0.235533 0.461758 0.889640 0.181306 0.059905 0.389838 0.646792 0.590904 0.192106 0.413941 0.401806 0.642921 0.283691 0.413503 0.733469 0.366016 0.909800 0.113362 0.393039 0.829282 
0.101025 0.527641 0.643105 0.057118 0.169603 0.615855 0.422528 0.298841 0.080082 0.041858 0.946589 0.857919 0.498343 0.416630 0.812873 0.443975 0.749185 0.046385 0.901179 0.625011 0.162925 0.790458 0.969035 0.879549 0.084629 0.020411 0.863272 0.863783 
0.343568 0.078892 0.319032 0.459633 0.766048 0.914821 0.324499 0.746742 0.209255 0.671930 0.621914 0.918619 0.387195 0.015646 0.281788 0.477842 0.718722 0.318941 0.810068 0.330381 0.540447 0.321580 0.240513 0.609951 0.476364 0.515786 0.176086 0.786957 
0.634513 0.869849 0.984148 0.067957 0.984041 0.298731 0.098287 0.360342 0.708396 0.473233 0.891055 0.948182 0.211833 0.529438 0.465845 0.529526 0.094236 0.561419 0.222656 0.906017 0.216825 0.791176 0.319338 0.226291 0.543089 0.955789 0.266635 0.831575 
0.984895 0.589183 0.385368 0.244232 0.388196 0.280751 0.256764 0.415814 0.122346 0.503575 0.905357 0.391554 0.198257 0.231582 0.500350 0.052810 0.323806 0.878223 0.698992 0.951285 0.161887 0.153628 0.658664 0.007182 0.353718 0.232805 0.611689 0.156679 
0.218757 0.143463 0.009230 0.052672 0.169883 0.683689 0.230908 0.862931 0.325707 0.550627 0.011848 0.285280 0.395556 0.618806 0.662483 0.773740 0.340258 0.028098 0.029378 0.783614 0.065622 0.079791 0.374351 0.285247 0.865499 0.172514 0.639076 0.877833 
0.221456 0.899214 0.330432 0.297928 0.886093 0.096980 0.384131 0.388003 0.622070 0.869271 0.105382 0.741020 0.130644 0.700919 0.987578 0.061639 0.924122 0.132740 0.751967 0.866962 0.092561 0.022393 0.953696 0.052294 0.828316 0.704914 0.687888 0.492879 
0.282847 0.820991 0.199712 0.578776 0.257932 0.588937 0.464827 0.311384 0.028728 0.667795 0.516799 0.462605 0.478481 0.959882 0.247550 0.750231 0.883599 0.680197 0.879045 0.669915 0.082106 0.712930 0.774346 0.517478 0.055354 0.512077 0.552471 0.118763 
0.472683 0.866153 0.211418 0.241657 0.733795 0.813007 0.577034 0.530981 0.915797 0.582490 0.617624 0.404811 0.333273 0.024856 0.384813 0.654032 0.918046 0.435175 0.307014 0.484642 0.500101 0.792447 0.233146 0.929360 0.440927 0.567817 0.350488 0.817539 
0.211864 0.269938 0.014039 0.523929 0.886874 0.190628 0.823883 0.162260 0.499827 0.273778 0.658238 0.912101 0.262883 0.808504 0.362505 0.043125 0.864047 0.802321 0.711684 0.138598 0.827701 0.250570 0.217836 0.699874 0.559937 0.424972 0.218797 0.234688 
0.927319 0.950776 0.488419 0.546637 0.787231 0.577741 0.164844 0.576297 0.575281 0.860689 0.871625 0.300729 0.518204 0.773964 0.307689 0.305339 0.048178 0.369301 0.140835 0.041805 0.323357 0.457067 0.651858 0.935734 0.917086 0.518329 0.035882 0.812559 
0.424203 0.825184 0.140951 0.243829 0.118040 0.640380 0.679483 0.818566 0.610072 0.198760 0.647201 0.183857 0.217433 0.929396 0.139790 0.970817 0.136060 0.872631 0.678564 0.674632 0.817872 0.193556 0.971866 0.874650 0.823078 0.847724 0.651361 0.030635 
0.675635 0.164743 0.409917 0.767486 0.441330 0.093082 0.775824 0.475614 0.408767 0.851572 0.013190 0.682599 0.378663 0.220156 0.120888 0.472306 0.175566 0.652689 0.195975 0.172404 0.116492 0.032646 0.278768 0.551131 0.769225 0.778020 0.220843 0.057189 
0.252341 0.377866 0.202488 0.707497 0.654598 0.072218 0.098063 0.981965 0.928427 0.909694 0.141202 0.239039 0.597985 0.537060 0.683966 0.973959 0.748169 0.075814 0.994943 0.297064 0.617151 0.012927 0.971251 0.784486 0.566452 0.786053 0.850782 0.719828 
0.536136 0.095082 0.449455 0.051786 0.576238 0.114904 0.179145 0.271132 0.195788 0.324436 0.940928 0.192574 0.997923 0.577352 0.981361 0.087756 0.478267 0.906250 0.641263 0.331024 0.912238 0.057875 0.713943 0.158142 0.288962 0.240528 0.141204 0.755713 
0.817807 0.151426 0.945696 0.291161 0.269305 0.931324 0.137096 0.832833 0.161362 0.017087 0.113419 0.667629 0.659129 0.924679 0.283410 0.204984 0.178706 0.163126 0.457623 0.488550 0.909154 0.426307 0.578614 0.534787 0.399396 0.390961 0.252675 0.118300 
0.053367 0.369092 0.105269 0.451522 0.459706 0.982955 0.159791 0.764615 0.679280 0.157748 0.478532 0.095203 0.209248 0.662509 0.579967 0.218358 0.199903 0.045158 0.207950 0.199067 0.007095 0.267257 0.572638 0.129326 0.300414 0.695930 0.204581 0.397451 
0.280029 0.336281 0.880116 0.351529 0.824410 0.828445 0.218715 0.293278 0.336340 0.043541 0.718920 0.815777 0.529543 0.190093 0.028132 0.006924 0.036270 0.429869 0.054299 0.266619 0.426098 0.505605 0.326106 0.242445 0.881881 0.765114 0.416429 0.705966 
0.326317 0.942874 0.416404 0.446359 0.433236 0.674169 0.339736 0.046831 0.711652 0.127890 0.116184 0.801079 0.056596 0.287269 0.679582 0.282626 0.785774 0.118992 0.961312 0.307122 0.235697 0.990454 0.209623 0.378913 0.470691 0.005959 0.430453 0.908551 
0.191509 0.589712 0.049394 0.756964 0.763217 0.111081 0.187152 0.508823 0.783148 0.405988 0.451757 0.818649 0.009056 0.745249 0.549426 0.219279 0.113743 0.623782 0.768044 0.669830 0.885920 0.447212 0.969919 0.266480 0.587998 0.845251 0.590406 0.901460 
0.301967 0.045416 0.242016 0.724641 0.556176 0.063418 0.873928 0.257037 0.801117 0.683587 0.772866 0.829324 0.715970 0.146702 0.220312 0.754343 0.494270 0.883230 0.831594 0.209743 0.469622 0.424096 0.810278 0.097386 0.333008 0.430335 0.651088 0.893371 
0.240180 0.093314 0.891721 0.340816 0.378012 0.612685 0.324229 0.877182 0.541956 0.673825 0.397793 0.175580 0.140691 0.978716 0.815429 0.600535 0.320362 0.500098 0.451383 0.950377 0.903076 0.982741 0.874801 0.564311 0.947534 0.881465 0.151983 0.556558 
0.221508 0.320435 0.861615 0.098647 0.011897 0.400601 0.053701 0.882696 0.868443 0.558730 0.441301 0.053173 0.158799 0.541621 0.065773 0.868945 0.246716 0.993754 0.160744 0.113980 0.574823 0.614690 0.321850 0.765685 0.807813 0.184873 0.848705 0.920689 
0.769291 0.683252 0.853367 0.679162 0.676027 0.751127 0.432568 0.867509 0.075367 0.950709 0.192617 0.793450 0.358094 0.002487 0.196251 0.437503 0.699212 0.427545 0.139257 0.141271 0.262451 0.157321 0.565132 0.964456 0.059715 0.950466 0.001011 0.331840 
0.429654 0.973384 0.605188 0.470502 0.516115 0.942515 0.516900 0.126254 0.238076 0.070823 0.831153 0.554786 0.289473 0.993230 0.293074 0.480388 0.185115 0.328751 0.467758 0.065629 0.407905 0.775224 0.030027 0.200839 0.086886 0.362724 0.048427 0.702355 
0.716486 0.564156 0.253168 0.031466 0.322041 0.680178 0.642986 0.085679 0.660042 0.914928 0.683862 0.159498 0.695515 0.362475 0.199610 0.971041 0.203822 0.617873 0.076587 0.223185 0.013938 0.992169 0.528601 0.216109 0.811345 0.931261 0.614548 0.692906 
0.768651 0.226908 0.143889 0.061475 0.819267 0.272947 0.902174 0.347468 0.659891 0.320458 0.873793 0.227925 0.629072 0.519635 0.592985 0.410057 0.187739 0.059902 0.730869 0.454828 0.536247 0.360189 0.910630 0.620995 0.551150 0.589192 0.028419 0.213303 
0.222158 0.086961 0.535345 0.965916 0.894506 0.836074 0.957769 0.872390 0.307600 0.765763 0.602207 0.515960 0.009923 0.997030 0.099906 0.165312 0.981292 0.242699 0.453543 0.105247 0.530713 0.073435 0.889984 0.578786 0.251887 0.839668 0.496503 0.084287 
0.813341 0.929637 0.161651 0.364814 0.049230 0.684794 0.722596 0.341522 0.443960 0.771021 0.703516 0.200480 0.850658 0.410469 0.566609 0.348248 0.723697 0.572282 0.194089 0.368603 0.101016 0.275640 0.491932 0.620123 0.511217 0.450771 0.759261 0.100171 
0.972963 0.281879 0.414546 0.782904 0.571484 0.061913 0.999521 0.750215 0.655560 0.524887 0.384134 0.940038 0.302916 0.616898 0.338746 0.941176 0.216083 0.493560 0.617449 0.168049 0.861065 0.663851 0.980225 0.828352 0.776348 0.671352 0.423099 0.072081 
0.448190 0.164263 0.633628 0.202746 0.449993 0.358246 0.983697 0.383158 0.183129 0.636698 0.220986 0.151643 0.008936 0.022664 0.664864 0.284781 0.629026 0.391803 0.144668 0.761526 0.034604 0.450965 0.453097 0.185427 0.129695 0.258904 0.643962 0.405320 
0.935700 0.516789 0.923397 0.122519 0.247777 0.415587 0.501013 0.077608 0.938830 0.822662 0.369236 0.300114 0.207410 0.427179 0.485646 0.689625 0.240441 0.874560 0.728492 0.647151 0.104107 0.118784 0.192326 0.501760 0.929485 0.192086 0.423347 0.456160 
0.463330 0.865293 0.618506 0.590474 0.063423 0.144265 0.818467 0.358937 0.532685 0.079677 0.453269 0.587950 0.583154 0.049930 0.544969 0.552248 0.300144 0.439832 0.455389 0.869809 0.576803 0.893113 0.144805 0.532037 0.398536 0.420046 0.321237 0.412083 
0.905815 0.258505 0.455032 0.077435 0.365585 0.077313 0.456803 0.678549 0.627933 0.923619 0.296372 0.346623 0.146047 0.464277 0.859599 0.239375 0.765521 0.174929 0.962183 0.641164 0.794235 0.190785 0.577106 0.202366 0.167385 0.507995 0.998518 0.398848 
0.612174 0.995898 0.141133 0.735795 0.550112 0.898329 0.899167 0.892084 0.113868 0.999270 0.113087 0.051782 0.983334 0.920350 0.386154 0.742834 0.070303 0.105164 0.709014 0.880935 0.842084 0.777593 0.546844 0.154350 0.565335 0.962279 0.075869 0.164383 
0.672966 0.583910 0.732919 0.361220 0.363116 0.482977 0.276772 0.131367 0.706719 0.088229 0.313499 0.838938 0.817455 0.125809 0.050175 0.058444 0.322663 0.675955 0.162711 0.963973 0.033613 0.785425 0.612590 0.168193 0.385430 0.041542 0.083606 0.546198 
0.066545 0.339829 0.157439 0.529638 0.023817 0.651095 0.432409 0.651528 0.463501 0.786808 0.358148 0.038194 0.470128 0.913144 0.343674 0.573787 0.627754 0.087470 0.014383 0.828773 0.315123 0.990001 0.554042 0.397035 0.599559 0.502834 0.371517 0.980708 
0.354579 0.389535 0.869067 0.657193 0.402993 0.097374 0.759039 0.774133 0.813827 0.939006 0.078960 0.977723 0.372712 0.633566 0.352362 0.660295 0.009303 0.250888 0.446486 0.625833 0.721662 0.185791 0.488288 0.642591 0.662274 0.430789 0.133992 0.751927 
0.380425 0.685956 0.485237 0.280059 0.369609 0.897489 0.006769 0.325820 0.207451 0.465951 0.702326 0.535649 0.315940 0.432200 0.402800 0.277571 0.621274 0.880709 0.633231 0.562614 0.630399 0.625344 0.440562 0.795568 0.167692 0.789395 0.042052 0.902493 
0.435469 0.953817 0.142929 0.824283 0.954131 0.498677 0.340208 0.030667 0.506953 0.296587 0.220692 0.159592 0.664043 0.228715 0.438286 0.707174 0.511419 0.232746 0.765755 0.324499 0.540270 0.408360 0.814227 0.605002 0.214658 0.750863 0.442793 0.818047 
0.348426 0.046686 0.620157 0.040547 0.699935 0.005910 0.156633 0.371576 0.259165 0.084229 0.770570 0.388343 0.016036 0.973649 0.057091 0.418163 0.606518 0.073490 0.684986 0.775261 0.868191 0.658847 0.636373 0.322044 0.985689 0.200937 0.297905 0.601471 
0.184138 0.817863 0.368653 0.754432 0.035731 0.001153 0.525622 0.122355 0.987492 0.237852 0.212298 0.434077 0.891292 0.561988 0.282475 0.504907 0.924672 0.000454 0.961871 0.055056 0.596152 0.349976 0.140190 0.772212 0.924303 0.339468 0.669099 0.913213 
0.129523 0.884973 0.275621 0.565249 0.143594 0.997480 0.265024 0.920080 0.246691 0.028204 0.358960 0.204924 0.705944 0.961539 0.634722 0.826394 0.554568 0.645896 0.091972 0.205696 0.980405 0.461935 0.432960 0.379680 0.995991 0.123430 0.475105 0.162887 
0.916468 0.420079 0.768750 0.880908 0.323626 0.030257 0.702233 0.911327 0.997024 0.721845 0.026652 0.368845 0.352287 0.876695 0.645515 0.724451 0.226217 0.233651 0.175926 0.441310 0.411846 0.879256 0.443445 0.551620 0.391488 0.824195 0.840086 0.339678 
0.870426 0.693801 0.277761 0.901233 0.267862 0.116268 0.228210 0.414876 0.117345 0.373094 0.759184 0.746750 0.104974 0.408209 0.355013 0.543678 0.040802 0.159756 0.380268 0.378288 0.060482 0.775097 0.410333 0.632126 0.829121 0.963177 0.415951 0.926564 
0.003981 0.883643 0.657327 0.786837 0.229439 0.105169 0.828665 0.461349 0.615319 0.348561 0.811369 0.880300 0.235288 0.466872 0.674728 0.086275 0.727057 0.545282 0.801942 0.895323 0.832491 0.374687 0.271694 0.602894 0.813076 0.240173 0.860355 0.369991 
0.000369 0.455101 0.356601 0.029826 0.442940 0.370470 0.891566 0.961471 0.585739 0.957835 0.547228 0.821146 0.004643 0.316798 0.931065 0.799250 0.103865 0.035919 0.679237 0.570868 0.374815 0.699521 0.224133 0.702743 0.765714 0.891514 0.863322 0.037380 
0.524000 0.718140 0.900779 0.576653 0.954067 0.797442 0.555615 0.369276 0.308683 0.859312 0.996596 0.233518 0.152983 0.427327 0.470961 0.421568 0.402982 0.345320 0.897118 0.869694 0.970287 0.623730 0.763573 0.736955 0.599412 0.891617 0.860682 0.446823 
0.735210 0.095438 0.072347 0.003909 0.667820 0.764162 0.349696 0.721112 0.570662 0.795243 0.047078 0.009847 0.381868 0.328286 0.920519 0.739142 0.208842 0.027671 0.248045 0.226709 0.640119 0.489904 0.412931 0.847993 0.488046 0.028001 0.189187 0.895879 
0.058875 0.645498 0.199836 0.581352 0.449202 0.207281 0.198707 0.166233 0.997661 0.007115 0.984627 0.054213 0.520414 0.250150 0.079968 0.457244 0.511236 0.376190 0.623866 0.805798 0.730557 0.519063 0.144692 0.857951 0.915981 0.661479 0.757527 0.954741 
0.333194 0.065937 0.913478 0.322057 0.971714 0.060999 0.036636 0.728561 0.692659 0.035965 0.584472 0.642446 0.094366 0.795993 0.581137 0.988641 0.819047 0.550814 0.851415 0.913370 0.326585 0.863133 0.717306 0.029057 0.583599 0.277993 0.829483 0.794080 
0.066250 0.307064 0.255383 0.261868 0.873558 0.562747 0.925460 0.953597 0.715103 0.074213 0.316926 0.020726 0.419033 0.113965 0.419182 0.193681 0.152955 0.108898 0.509559 0.841341 0.440696 0.313610 0.107298 0.019414 0.190507 0.717921 0.307754 0.189988 
0.045367 0.596341 0.143787 0.536378 0.323872 0.886777 0.741792 0.745100 0.069183 0.010433 0.803775 0.595450 0.614144 0.336066 0.019795 0.155380 0.933674 0.670119 0.881678 0.607751 0.188906 0.519788 0.015414 0.674377 0.808386 0.778432 0.815065 0.561236 
0.202870 0.833622 0.181963 0.969486 0.637893 0.894934 0.497593 0.719798 0.195114 0.765800 0.989769 0.710787 0.938682 0.850208 0.333649 0.143383 0.249041 0.851203 0.766190 0.446022 0.198064 0.140641 0.204783 0.089698 0.415615 0.619445 0.501096 0.543421 
0.750966 0.197999 0.092596 0.869849 0.308195 0.024424 0.911073 0.442605 0.811966 0.046868 0.939218 0.402536 0.809556 0.835708 0.002767 0.848386 0.915504 0.746269 0.785967 0.704727 0.590929 0.237641 0.975529 0.839443 0.961743 0.181666 0.252038 0.676324 
0.068725 0.042082 0.973049 0.956893 0.915127 0.793074 0.124052 0.744761 0.278640 0.328112 0.247736 0.819016 0.546905 0.524036 0.273863 0.662856 0.304498 0.953306 0.835190 0.592820 0.751108 0.789884 0.153461 0.521664 0.610109 0.839419 0.691629 0.206683 
0.826014 0.776560 0.369583 0.704063 0.880672 0.023858 0.545496 0.501019 0.728817 0.796360 0.028102 0.907906 0.644028 0.004645 0.429121 0.574855 0.976872 0.598890 0.911460 0.587513 0.215019 0.939647 0.468852 0.850040 0.936415 0.154408 0.295559 0.113971 
0.391471 0.761928 0.569870 0.642016 0.827128 0.904012 0.918577 0.750194 0.708934 0.046683 0.313256 0.417880 0.871673 0.333633 0.511508 0.746278 0.481955 0.568754 0.259321 0.709773 0.719371 0.143083 0.320985 0.532196 0.379291 0.560486 0.645167 0.106083 
0.428366 0.428695 0.814312 0.184849 0.918941 0.879001 0.958552 0.700964 0.299550 0.932147 0.318227 0.981523 0.305755 0.658927 0.453760 0.904386 0.137953 0.418143 0.580233 0.336521 0.611894 0.543788 0.763896 0.596377 0.211945 0.003114 0.249771 0.027589 
0.872980 0.096767 0.497178 0.626201 0.853858 0.700699 0.783155 0.700515 0.020642 0.838852 0.844715 0.743235 0.662862 0.900254 0.314734 0.881828 0.451224 0.328994 0.309194 0.608546 0.878086 0.343274 0.941585 0.559625 0.993906 0.218997 0.746075 0.805538 
0.747731 0.385722 0.620415 0.433607 0.259123 0.811604 0.576880 0.928371 0.415072 0.187111 0.237261 0.458241 0.110922 0.691297 0.650771 0.921453 0.286201 0.524422 0.343175 0.920465 0.844935 0.399608 0.517034 0.352571 0.137328 0.656918 0.524092 0.151185 
0.741331 0.089750 0.024407 0.130786 0.623048 0.179613 0.107618 0.888038 0.994190 0.680426 0.582045 0.245358 0.056680 0.210601 0.464242 0.887061 0.183074 0.796145 0.838268 0.590739 0.551812 0.551570 0.814118 0.416114 0.200937 0.221807 0.627474 0.374767 
0.521945 0.993839 0.166675 0.209443 0.388516 0.892142 0.136582 0.448895 0.705332 0.034700 0.315396 0.935842 0.074700 0.655799 0.490020 0.040863 0.304501 0.287754 0.436283 0.345386 0.430255 0.698829 0.822226 0.410070 0.088615 0.990332 0.893692 0.187913 
0.968521 0.624166 0.685046 0.588115 0.017575 0.508812 0.217795 0.494773 0.417288 0.522505 0.187104 0.647081 0.401601 0.459705 0.170673 0.775047 0.320444 0.054720 0.954041 0.703188 0.644685 0.514895 0.770678 0.467605 0.630678 0.638183 0.415527 0.416415 
0.761387 0.883728 0.721858 0.571120 0.518588 0.355010 0.210584 0.473452 0.722157 0.367653 0.523806 0.400618 0.085924 0.998114 0.600387 0.418036 0.182597 0.620835 0.927250 0.420616 0.135237 0.178839 0.203289 0.866579 0.653555 0.590982 0.615225 0.487560 
0.442507 0.561061 0.875989 0.958902 0.190202 0.149560 0.701198 0.337914 0.764344 0.855344 0.648593 0.268685 0.242879 0.765152 0.058095 0.064809 0.620486 0.218384 0.037948 0.012724 0.133605 0.892181 0.404394 0.890318 0.393838 0.764386 0.306032 0.719338 
0.519453 0.387101 0.775554 0.998358 0.927184 0.865251 0.267155 0.899662 0.676170 0.654589 0.574051 0.128172 0.005837 0.061774 0.112705 0.936938 0.614885 0.299474 0.331086 0.567718 0.404818 0.769144 0.107114 0.850101 0.008782 0.363361 0.241409 0.349520 
0.545534 0.021477 0.321984 0.016296 0.233346 0.625419 0.402776 0.252795 0.232380 0.067233 0.217524 0.953529 0.742624 0.002262 0.689062 0.598378 0.319006 0.306236 0.615457 0.881908 0.361330 0.261159 0.448419 0.581996 0.615337 0.833831 0.999674 0.983528 
0.380606 0.858669 0.826288 0.845010 0.609392 0.179436 0.209540 0.329274 0.423907 0.901724 0.794926 0.041462 0.968435 0.251399 0.441637 0.030674 0.193197 0.749233 0.498093 0.999725 0.777860 0.817668 0.680193 0.362900 0.222850 0.431911 0.944465 0.365212 
0.428518 0.984964 0.892342 0.440979 0.015751 0.202361 0.026357 0.321197 0.267034 0.038488 0.009811 0.539856 0.507567 0.986906 0.710721 0.537894 0.726642 0.928695 0.763530 0.329430 0.599218 0.980961 0.757690 0.698363 0.224191 0.794214 0.518111 0.166369 
0.898725 0.980472 0.754383 0.018057 0.896981 0.897068 0.066980 0.673189 0.819656 0.889914 0.560590 0.531709 0.599004 0.659250 0.208139 0.764701 0.899024 0.060740 0.129644 0.085626 0.265561 0.895277 0.719578 0.808632 0.872120 0.582174 0.976509 0.842836 
0.159776 0.550816 0.734666 0.401444 0.858017 0.554424 0.072620 0.200805 0.288124 0.371871 0.626695 0.374655 0.608614 0.468525 0.906667 0.077782 0.063118 0.178556 0.695529 0.144388 0.584331 0.037317 0.076139 0.779387 0.998155 0.082234 0.229001 0.627637 
0.105811 0.177935 0.888180 0.552613 0.064951 0.261799 0.214524 0.916604 0.248467 0.816776 0.707136 0.484807 0.941899 0.031674 0.389776 0.640864 0.104780 0.013358 0.011013 0.612498 0.109709 0.474841 0.739615 0.705724 0.427941 0.544702 0.537609 0.895626 
0.561388 0.210542 0.655676 0.623011 0.000121 0.978869 0.256661 0.285086 0.812500 0.655550 0.472427 0.746048 0.099034 0.653620 0.960025 0.017447 0.482758 0.394101 0.133530 0.771146 0.937503 0.468751 0.893104 0.464603 0.620755 0.378678 0.634265 0.200561 
0.003813 0.643176 0.086095 0.235155 0.269579 0.333729 0.846700 0.378561 0.142123 0.778831 0.780615 0.403840 0.669487 0.874523 0.037769 0.313712 0.074459 0.157415 0.341113 0.462607 0.408924 0.418738 0.828672 0.854782 0.460538 0.820804 0.379264 0.287226 
0.263548 0.875561 0.756272 0.303366 0.893788 0.606596 0.713446 0.666602 0.250205 0.897486 0.312043 0.704780 0.291649 0.596996 0.827865 0.710713 0.862719 0.436100 0.985470 0.797836 0.384450 0.252717 0.292444 0.931992 0.166652 0.666303 0.448348 0.599817 
0.043459 0.120097 0.013628 0.633781 0.251960 0.493628 0.370806 0.507006 0.614783 0.750705 0.848003 0.946154 0.481451 0.595198 0.177313 0.030718 0.243554 0.475785 0.574204 0.299001 0.338358 0.428311 0.800747 0.563552 0.299597 0.708849 0.717691 0.099805 
0.972702 0.848493 0.887321 0.840375 0.750177 0.392140 0.059342 0.172322 0.451340 0.227965 0.369823 0.121691 0.810574 0.071308 0.985663 0.782280 0.070500 0.375847 0.284469 0.261302 0.854091 0.553102 0.057928 0.066148 0.614751 0.127145 0.867961 0.668706 
0.779828 0.163197 0.222331 0.174122 0.032748 0.584601 0.271545 0.327500 0.827466 0.076092 0.107177 0.813892 0.599350 0.557898 0.608109 0.913719 0.257874 0.131380 0.447057 0.538775 0.139129 0.678751 0.772357 0.461671 0.132130 0.098281 0.382443 0.013876 
0.448052 0.837603 0.310641 0.117938 0.291053 0.664474 0.760957 0.879036 0.902115 0.746669 0.521787 0.028698 0.070956 0.692087 0.249829 0.048814 0.459765 0.972585 0.240322 0.163673 0.139036 0.847062 0.140413 0.559089 0.831436 0.132395 0.579805 0.491578 
0.103198 0.978960 0.870121 0.184529 0.735208 0.151719 0.850302 0.880913 0.704030 0.249303 0.673011 0.016961 0.370794 0.077655 0.422154 0.429701 0.384509 0.277823 0.551180 0.885950 0.606046 0.573589 0.568465 0.691407 0.027850 0.020145 0.495148 0.841894 
0.448735 0.753598 0.070799 0.804303 0.092659 0.455444 0.758917 0.099515 0.449734 0.200572 0.309177 0.374965 0.382821 0.549528 0.279735 0.874834 0.762829 0.449864 0.021534 0.436800 0.435082 0.252993 0.166445 0.368765 0.748696 0.826068 0.439426 0.510927 
0.073913 0.160543 0.579197 0.565803 0.202895 0.475824 0.685277 0.752197 0.552777 0.573729 0.972001 0.484324 0.442160 0.900444 0.177199 0.469723 0.159990 0.656948 0.577166 0.820031 0.795470 0.674090 0.468535 0.240701 0.868825 0.292651 0.164624 0.736025 
0.589754 0.543318 0.940929 0.483423 0.087501 0.746499 0.201247 0.893118 0.018204 0.202111 0.916933 0.572597 0.370293 0.467521 0.198122 0.781465 0.945688 0.281721 0.203365 0.402630 0.896285 0.563337 0.573761 0.528814 0.579332 0.408647 0.347033 0.746624 
0.837783 0.658186 0.611853 0.611789 0.224607 0.123960 0.444211 0.296037 0.338082 0.204658 0.349285 0.366391 0.070395 0.700347 0.582722 0.820285 0.495980 0.928076 0.912604 0.438057 0.285951 0.629879 0.643749 0.640774 0.784484 0.372880 0.941500 0.688344 
0.494134 0.269806 0.052122 0.385613 0.681494 0.709897 0.999747 0.253920 0.737650 0.406819 0.275566 0.443382 0.045339 0.944375 0.346457 0.604411 0.771055 0.808620 0.138155 0.464088 0.261714 0.936086 0.919648 0.221424 0.143730 0.150510 0.348361 0.394658 
0.556692 0.977766 0.358952 0.352844 0.158676 0.900128 0.445649 0.880293 0.067556 0.866777 0.427487 0.098400 0.745447 0.580024 0.377087 0.950327 0.062040 0.584870 0.480954 0.984998 0.161902 0.203610 0.498402 0.822005 0.331584 0.403899 0.894197 0.583705 
0.315240 0.906723 0.149320 0.154020 0.232932 0.359228 0.811196 0.292690 0.845053 0.143550 0.522714 0.393013 0.783662 0.287305 0.807806 0.918480 0.076453 0.113510 0.658417 0.738338 0.826232 0.886508 0.322638 0.912398 0.633196 0.463577 0.803216 0.173148 
0.433944 0.701243 0.831785 0.728596 0.700824 0.113406 0.906102 0.315657 0.298548 0.075713 0.403664 0.434815 0.850846 0.241328 0.095296 0.064049 0.478118 0.313460 0.940562 0.281963 0.191087 0.910763 0.270703 0.765054 0.781973 0.398508 0.582571 0.425375 
0.534721 0.462729 0.007330 0.200928 0.700251 0.518245 0.173149 0.378190 0.042907 0.539605 0.034937 0.049021 0.865133 0.511447 0.179079 0.174102 0.798480 0.376062 0.695197 0.690919 0.894533 0.327966 0.516953 0.707942 0.104841 0.095791 0.390646 0.893007 
0.849608 0.021183 0.062883 0.177854 0.090814 0.206797 0.616334 0.652321 0.798161 0.721483 0.333147 0.799658 0.154529 0.696526 0.583171 0.910536 0.652103 0.633363 0.178879 0.989615 0.125734 0.336893 0.426311 0.755120 0.516494 0.051285 0.067647 0.206478 
0.834564 0.177671 0.740625 0.580054 0.029566 0.062702 0.459718 0.291161 0.060322 0.896242 0.471626 0.702037 0.547501 0.777316 0.329411 0.602480 0.041295 0.968682 0.691884 0.714646 0.998521 0.602510 0.019121 0.664029 0.286611 0.088567 0.975612 0.678771 
0.697019 0.166547 0.760361 0.210118 0.717704 0.805254 0.275109 0.221595 0.485086 0.299041 0.481758 0.459064 0.656801 0.572032 0.959892 0.603423 0.608513 0.390672 0.184016 0.729576 0.453920 0.712273 0.715573 0.169533 0.592526 0.328035 0.784319 0.434502 
0.650058 0.009928 0.513772 0.123706 0.936672 0.228935 0.064039 0.435115 0.400790 0.620444 0.730702 0.812852 0.700445 0.514365 0.232856 0.897049 0.739056 0.717427 0.552697 0.323429 0.651023 0.815182 0.392092 0.370371 0.431875 0.577068 0.836689 0.033591 
0.181600 0.836831 0.727098 0.717147 0.635442 0.101145 0.105061 0.176451 0.807053 0.630175 0.725864 0.977414 0.823211 0.477276 0.693284 0.209237 0.130128 0.746846 0.073504 0.661638 0.760510 0.226086 0.346069 0.830430 0.451808 0.226493 0.256882 0.174106 
0.222993 0.111928 0.599119 0.234775 0.627390 0.530180 0.037654 0.104230 0.723477 0.518553 0.335327 0.430567 0.199429 0.772448 0.975724 0.590674 0.232468 0.852731 0.338466 0.311926 0.692822 0.251077 0.910908 0.932253 0.257864 0.303011 0.690272 0.908350 
0.923162 0.960561 0.655184 0.375748 0.000224 0.874519 0.212476 0.078947 0.262162 0.896056 0.974078 0.873776 0.717689 0.408870 0.024307 0.159845 0.698463 0.626358 0.472547 0.377074 0.755664 0.568013 0.314014 0.217350 0.188980 0.618087 0.867222 0.970121 
0.453306 0.318505 0.573108 0.864993 0.522361 0.953531 0.161143 0.777518 0.958771 0.962019 0.870895 0.835947 0.315302 0.233323 0.709733 0.563396 0.096765 0.714738 0.911640 0.756778 0.337297 0.335914 0.273679 0.986946 0.637701 0.516227 0.039102 0.172168 
0.044829 0.474683 0.440985 0.510444 0.360916 0.599444 0.293147 0.419517 0.767958 0.371343 0.936710 0.557723 0.788149 0.080707 0.619670 0.949297 0.540483 0.335394 0.679454 0.643478 0.521863 0.526341 0.976727 0.140378 0.997047 0.066610 0.757180 0.211185 
0.531468 0.054327 0.186141 0.681858 0.268735 0.106657 0.387867 0.072043 0.176266 0.139343 0.663495 0.003839 0.119142 0.827032 0.428746 0.896125 0.529628 0.525619 0.575141 0.056336 0.863511 0.096135 0.601024 0.768825 0.510811 0.651857 0.342907 0.760683 
0.780230 0.854144 0.364286 0.474854 0.521816 0.136942 0.514587 0.918072 0.163201 0.890333 0.424298 0.562464 0.392330 0.176075 0.244644 0.443226 0.424593 0.302107 0.195143 0.500157 0.868314 0.883378 0.623570 0.535288 0.373412 0.420216 0.272486 0.252421 
0.410789 0.066445 0.501119 0.221581 0.802263 0.913026 0.167479 0.696984 0.064554 0.233419 0.711509 0.469671 0.709463 0.123408 0.549594 0.810901 0.828484 0.613995 0.392625 0.743315 0.959075 0.261315 0.695479 0.389469 0.613963 0.024979 0.645632 0.624685 
0.647376 0.911330 0.681706 0.995782 0.365873 0.121772 0.562286 0.026052 0.615036 0.181212 0.478906 0.088119 0.914628 0.301662 0.274529 0.885345 0.886127 0.628063 0.767167 0.292133 0.367106 0.916561 0.129128 0.356766 0.076880 0.960793 0.964357 0.824749 
0.297460 0.109903 0.195671 0.045597 0.258108 0.315888 0.942520 0.615808 0.532114 0.542050 0.940243 0.382274 0.646760 0.916400 0.670876 0.714273 0.662740 0.223174 0.236709 0.785848 0.520435 0.539158 0.121623 0.171465 0.494736 0.707086 0.454833 0.573774 
0.663552 0.974131 0.250178 0.598261 0.303755 0.280953 0.435062 0.236034 0.030658 0.134525 0.540241 0.499248 0.466041 0.581424 0.444426 0.887594 0.895741 0.485756 0.148981 0.940047 0.217930 0.992087 0.862461 0.725287 0.116474 0.193877 0.487173 0.790795 
0.597912 0.838555 0.231936 0.484218 0.135479 0.495585 0.680704 0.769260 0.448777 0.685382 0.324130 0.982199 0.972241 0.240378 0.766394 0.218099 0.927920 0.274931 0.041097 0.851974 0.672216 0.864875 0.312622 0.979159 0.419174 0.242048 0.510919 0.586208 
0.409524 0.181434 0.932056 0.587411 0.980973 0.594235 0.405038 0.062046 0.828104 0.904926 0.487923 0.535182 0.847456 0.518724 0.855646 0.236576 0.763839 0.550689 0.326108 0.910792 0.124004 0.352591 0.562748 0.465048 0.929371 0.397799 0.201923 0.047149 
0.976553 0.927462 0.958368 0.267954 0.018474 0.067744 0.723593 0.424567 0.886181 0.366272 0.171958 0.592160 0.026006 0.669990 0.601695 0.029909 0.596258 0.065052 0.967646 0.120100 0.721059 0.070850 0.171874 0.872471 0.361969 0.471642 0.872664 0.377442 
0.768835 0.366297 0.165706 0.674184 0.716302 0.258525 0.562040 0.389951 0.737769 0.026572 0.406569 0.155986 0.965194 0.888970 0.571830 0.957233 0.417737 0.840272 0.578190 0.762423 0.821345 0.604716 0.591973 0.938320 0.041432 0.518444 0.722946 0.457349 
0.159340 0.160724 0.769746 0.453998 0.950256 0.729452 0.758451 0.917005 0.053757 0.097133 0.038196 0.954399 0.730689 0.689379 0.803346 0.756205 0.937277 0.810751 0.731030 0.427901 0.974809 0.775322 0.153505 0.118608 0.680033 0.910065 0.197848 0.690643 
0.537745 0.288234 0.865044 0.369585 0.250948 0.841231 0.532120 0.780606 0.156594 0.510763 0.357405 0.998405 0.249573 0.872079 0.410097 0.197424 0.466398 0.325023 0.539571 0.684181 0.469093 0.740203 0.076538 0.522599 0.883037 0.183411 0.183983 0.846310 
0.839850 0.295574 0.276153 0.902918 0.670328 0.971704 0.826143 0.124815 0.710635 0.085651 0.868688 0.868530 0.937130 0.532595 0.095963 0.734994 0.807646 0.604178 0.854939 0.428672 0.172002 0.195672 0.086148 0.812343 0.446530 0.483028 0.567356 0.649743 
0.060748 0.930471 0.550081 0.987727 0.250867 0.843613 0.582174 0.629352 0.833938 0.077384 0.912571 0.049779 0.025791 0.373401 0.093544 0.986870 0.811762 0.700369 0.434798 0.075783 0.357749 0.814779 0.309256 0.167786 0.939070 0.267074 0.003369 0.025383 
0.618554 0.450203 0.534710 0.179517 0.569272 0.450718 0.518513 0.789870 0.201284 0.749358 0.059820 0.736550 0.179667 0.248922 0.648833 0.328374 0.797508 0.846158 0.257253 0.118717 0.659153 0.274847 0.888540 0.291513 0.662437 0.557951 0.911038 0.194715 
0.703669 0.796221 0.645426 0.490186 0.724509 0.073594 0.601105 0.212168 0.686711 0.247608 0.383382 0.473108 0.071853 0.618914 0.320135 0.405702 0.959463 0.602854 0.057922 0.581894 0.647450 0.760828 0.601933 0.666144 0.125054 0.123831 0.826606 0.855151 
0.352892 0.972100 0.720496 0.444320 0.919072 0.042708 0.404750 0.969944 0.636043 0.377346 0.930458 0.696852 0.911786 0.848743 0.979847 0.122388 0.654156 0.646722 0.461050 0.012285 0.876906 0.290000 0.711003 0.806721 0.619549 0.889224 0.598438 0.703953 
0.392204 0.039379 0.032674 0.736908 0.950415 0.734206 0.834305 0.127438 0.923297 0.111768 0.152908 0.340764 0.092480 0.640743 0.653999 0.358814 0.916620 0.987444 0.026936 0.699001 0.802224 0.964641 0.411696 0.350801 0.942657 0.177428 0.990592 0.209605 
0.492478 0.553662 0.379365 0.198537 0.746693 0.556958 0.218360 0.532833 0.603720 0.176045 0.642740 0.079516 0.450608 0.129825 0.997323 0.839107 0.854015 0.628507 0.045721 0.052781 0.953765 0.372579 0.335181 0.919516 0.130659 0.773334 0.918394 0.990601 
0.640053 0.546884 0.458703 0.148321 0.114820 0.656448 0.394426 0.609486 0.683891 0.970375 0.600129 0.400819 0.790740 0.999231 0.555341 0.532869 0.360301 0.060534 0.559826 0.231210 0.690321 0.162436 0.188612 0.529502 0.710698 0.784649 0.651582 0.357992 
0.955665 0.895281 0.445603 0.626483 0.544307 0.939581 0.508607 0.637525 0.838301 0.897778 0.804122 0.852191 0.291169 0.438544 0.652596 0.453355 0.592240 0.838934 0.096753 0.286496 0.974253 0.188281 0.371723 0.464309 0.691925 0.597040 0.531034 0.199894 
0.198501 0.246974 0.209010 0.392159 0.612710 0.516306 0.423738 0.680995 0.319477 0.357554 0.879164 0.037642 0.169662 0.402382 0.303920 0.270092 0.878402 0.440222 0.613867 0.324622 0.650636 0.397156 0.196053 0.394328 0.867385 0.044736 0.288779 0.586080 
0.359838 0.414606 0.923770 0.596309 0.569633 0.444874 0.264518 0.533459 0.331462 0.762943 0.201369 0.007108 0.479419 0.788473 0.162982 0.857778 0.696044 0.912055 0.600419 0.649511 0.911291 0.507424 0.344774 0.057308 0.562709 0.335430 0.320090 0.445342 
0.277811 0.706560 0.223470 0.954380 0.581386 0.339160 0.173823 0.705875 0.441384 0.664778 0.402449 0.229730 0.249227 0.578287 0.382508 0.593973 0.034928 0.866241 0.916140 0.033454 0.856494 0.699026 0.078590 0.239750 0.191364 0.058947 0.232315 0.877099 
0.498808 0.078261 0.803407 0.280590 0.952088 0.008233 0.255882 0.939123 0.549406 0.528995 0.900244 0.796664 0.662935 0.665083 0.646934 0.878869 0.114064 0.899088 0.434807 0.235594 0.672315 0.774350 0.795822 0.360036 0.371822 0.763742 0.183158 0.683593 
0.189861 0.264785 0.828492 0.288507 0.666098 0.749944 0.762520 0.944245 0.302569 0.347871 0.892931 0.055820 0.957865 0.923169 0.228108 0.123476 0.863439 0.183986 0.741944 0.277424 0.311693 0.200115 0.207305 0.904737 0.316603 0.773178 0.495854 0.804941 
0.236538 0.817147 0.807953 0.883721 0.338402 0.173292 0.394568 0.636706 0.431581 0.354635 0.826231 0.366248 0.705313 0.093483 0.463282 0.075662 0.710865 0.123792 0.381771 0.210414 0.461973 0.332665 0.855394 0.857355 0.033571 0.611797 0.826266 0.424622 
0.508183 0.135550 0.123700 0.802552 0.323310 0.360642 0.911953 0.595802 0.575499 0.027423 0.411693 0.097445 0.678851 0.407836 0.879599 0.947416 0.778849 0.866470 0.714492 0.376868 0.063600 0.192593 0.037144 0.485254 0.844357 0.199276 0.383967 0.232434 
0.966726 0.730580 0.094181 0.109742 0.042518 0.575432 0.305828 0.526557 0.455196 0.047286 0.774710 0.838302 0.713469 0.315439 0.896006 0.726099 0.588554 0.810651 0.100883 0.860496 0.523110 0.342160 0.989598 0.789469 0.164287 0.102206 0.432953 0.196267 
0.655009 0.241346 0.635497 0.608429 0.765305 0.507432 0.615046 0.687953 0.366131 0.246090 0.149658 0.577569 0.572524 0.998795 0.804438 0.754823 0.037880 0.202451 0.891026 0.225573 0.827159 0.330843 0.953935 0.640084 0.191498 0.747504 0.944582 0.576734 
0.691325 0.673480 0.040689 0.073962 0.376149 0.066909 0.771991 0.136386 0.725784 0.897240 0.449768 0.319346 0.311709 0.883806 0.922798 0.843595 0.841471 0.382914 0.690250 0.071397 0.485807 0.913242 0.533418 0.562868 0.930588 0.598517 0.293500 0.945837 
0.093232 0.621045 0.555644 0.000084 0.243020 0.991841 0.461804 0.206955 0.911599 0.925483 0.412069 0.639538 0.921459 0.271692 0.654401 0.808559 0.196445 0.696104 0.737100 0.023824 0.068236 0.256170 0.486296 0.130604 0.372921 0.558216 0.344427 0.005752 
0.238388 0.683900 0.880678 0.096723 0.518834 0.686784 0.821394 0.000569 0.074266 0.689120 0.978609 0.078013 0.756952 0.643009 0.522989 0.712252 0.958610 0.410824 0.770000 0.759177 0.120986 0.695975 0.453123 0.836019 0.353502 0.351962 0.461884 0.139422 
0.132915 0.346606 0.083617 0.790869 0.214380 0.936979 0.715837 0.911841 0.161193 0.888554 0.381958 0.048484 0.442536 0.194626 0.225945 0.016859 0.840448 0.432631 0.065264 0.531894 0.329364 0.554789 0.644968 0.676486 0.356435 0.493076 0.929177 0.899651 
0.700499 0.587224 0.314571 0.260873 0.503344 0.981922 0.458245 0.488517 0.976515 0.959116 0.735613 0.218513 0.146517 0.258883 0.236813 0.587074 0.348155 0.002839 0.866650 0.524797 0.380805 0.589096 0.326372 0.007413 0.329679 0.129391 0.141072 0.922236 
0.028344 0.384125 0.538893 0.309807 0.364070 0.090792 0.867483 0.800435 0.716258 0.060391 0.894599 0.597137 0.686342 0.288366 0.146624 0.445449 0.170503 0.885443 0.202055 0.319348 0.014028 0.282555 0.510073 0.967481 0.666914 0.827112 0.133102 0.391438 
0.684310 0.606731 0.191813 0.375841 0.248123 0.808337 0.950680 0.601852 0.989272 0.087786 0.139255 0.460482 0.525037 0.371431 0.601080 0.120601 0.450356 0.431936 0.630978 0.836366 0.681169 0.167022 0.548433 0.611719 0.482906 0.878239 0.422511 0.441475 
0.373584 0.663675 0.788255 0.590129 0.852155 0.539753 0.753303 0.487035 0.149888 0.714772 0.876654 0.489295 0.315630 0.391059 0.203631 0.862453 0.121451 0.761498 0.471566 0.850337 0.910699 0.470414 0.743899 0.174153 0.552685 0.354106 0.356556 0.764232 
0.884710 0.159596 0.442256 0.065466 0.851287 0.594314 0.509361 0.672311 0.907797 0.608352 0.386377 0.741249 0.461989 0.450327 0.390828 0.792168 0.108629 0.160627 0.750894 0.507690 0.182668 0.484960 0.444873 0.316421 0.137510 0.198414 0.019337 0.623544 
0.269290 0.359102 0.416255 0.788331 0.781888 0.675904 0.427303 0.397224 0.189504 0.003179 0.528786 0.724778 0.973611 0.790166 0.889390 0.578248 0.356187 0.891769 0.446888 0.692227 0.420297 0.557963 0.122318 0.670577 0.168056 0.982641 0.930681 0.142287 
0.728905 0.343084 0.056715 0.534498 0.045320 0.481050 0.481051 0.984560 0.050279 0.839425 0.639869 0.264845 0.594083 0.213793 0.998861 0.898578 0.756247 0.326513 0.624376 0.543185 0.018103 0.652740 0.511871 0.803733 0.474619 0.597802 0.363286 0.687102 
0.853368 0.755437 0.697587 0.059196 0.459681 0.593894 0.833582 0.782720 0.894661 0.775576 0.377159 0.137732 0.345345 0.082870 0.227201 0.627491 0.455071 0.775919 0.173335 0.627880 0.626235 0.523276 0.670031 0.365432 0.681010 0.943329 0.533131 0.854804 
0.397676 0.943710 0.084847 0.569623 0.226341 0.652554 0.859833 0.190370 0.974311 0.384271 0.968754 0.422676 0.645254 0.861546 0.869496 0.577883 0.327943 0.176950 0.433164 0.038164 0.051322 0.177842 0.196167 0.972088 0.713346 0.715964 0.823989 0.218743 
0.301259 0.308075 0.484310 0.090196 0.620201 0.420978 0.863490 0.180472 0.706270 0.795997 0.433284 0.596512 0.304745 0.467794 0.847718 0.766916 0.101517 0.287619 0.699674 0.394185 0.671888 0.196569 0.251300 0.629657 0.595314 0.771957 0.206421 0.577070 
0.535379 0.749140 0.533914 0.900925 0.582373 0.973002 0.306319 0.994692 0.977222 0.207890 0.574296 0.364963 0.098275 0.915112 0.916285 0.474639 0.673030 0.770531 0.716489 0.223729 0.310932 0.295439 0.169746 0.154621 0.753644 0.551126 0.548287 0.699312 
0.491565 0.954448 0.634093 0.995381 0.986058 0.862001 0.048606 0.847447 0.297476 0.709259 0.458346 0.394634 0.711512 0.655157 0.633531 0.073127 0.349931 0.982261 0.700040 0.901295 0.422684 0.925537 0.264969 0.675621 0.414814 0.004258 0.451201 0.253700 
0.952102 0.378648 0.627617 0.978563 0.408882 0.901954 0.872951 0.486581 0.342258 0.750080 0.224568 0.408385 0.228896 0.480041 0.633038 0.023466 0.348669 0.183693 0.115718 0.489885 0.826532 0.457954 0.902359 0.038276 0.077928 0.557687 0.423926 0.685167 
0.517518 0.592764 0.150123 0.357959 0.778259 0.577371 0.580609 0.933535 0.191530 0.629143 0.560855 0.717422 0.819216 0.134265 0.512958 0.644831 0.948005 0.492566 0.521514 0.618595 0.276146 0.493646 0.675414 0.931007 0.297905 0.969137 0.194950 0.436248 
0.323333 0.856165 0.059084 0.423378 0.584254 0.545912 0.387062 0.196404 0.745116 0.463706 0.423290 0.939488 0.881845 0.803204 0.181365 0.500171 0.783881 0.225000 0.985336 0.149015 0.501072 0.815827 0.492195 0.833770 0.656334 0.872834 0.314145 0.101866 
0.897276 0.768259 0.726045 0.856152 0.638797 0.734740 0.505484 0.073184 0.853481 0.048107 0.393777 0.547435 0.604006 0.416497 0.816994 0.668884 0.524545 0.804862 0.477903 0.227631 0.310877 0.177921 0.461991 0.175116 0.852975 0.827775 0.050230 0.326573 
0.862345 0.988213 0.674554 0.081755 0.439616 0.583245 0.859432 0.189794 0.151574 0.339331 0.214086 0.207898 0.588933 0.667810 0.619249 0.283307 0.786876 0.420203 0.179505 0.413288 0.666758 0.573058 0.975279 0.200633 0.235278 0.462765 0.584071 0.650684 
0.952628 0.675883 0.127540 0.452658 0.724367 0.334824 0.077684 0.102111 0.328369 0.008410 0.678017 0.829860 0.295875 0.385683 0.446598 0.193995 0.629143 0.223620 0.863608 0.653965 0.375351 0.905184 0.767826 0.498317 0.481962 0.290765 0.554192 0.122321 
0.067081 0.854020 0.006374 0.061539 0.976769 0.409361 0.961340 0.785609 0.338987 0.540726 0.876424 0.779728 0.591703 0.880537 0.914586 0.649994 0.924919 0.824071 0.205639 0.501372 0.277252 0.238188 0.267803 0.348813 0.458906 0.036359 0.401959 0.892790 
0.120869 0.861187 0.273671 0.898735 0.715102 0.852534 0.053043 0.678920 0.768037 0.029700 0.403954 0.050823 0.104220 0.215376 0.201858 0.198858 0.068911 0.624987 0.268365 0.281057 0.673276 0.924558 0.124903 0.301670 0.992409 0.383885 0.333686 0.862610 
0.635538 0.530263 0.857394 0.000247 0.815016 0.440265 0.214868 0.728785 0.922261 0.917510 0.732566 0.070308 0.579315 0.082196 0.659859 0.423369 0.532386 0.412478 0.761153 0.696164 0.509357 0.892931 0.838933 0.961258 0.816651 0.080155 0.873672 0.543392 
0.490424 0.590143 0.996709 0.958528 0.051556 0.535286 0.310373 0.315397 0.377840 0.578182 0.976902 0.254720 0.923268 0.574379 0.578470 0.733756 0.555303 0.936852 0.777391 0.667746 0.736936 0.945046 0.814989 0.438886 0.786034 0.337523 0.667584 0.314584 
0.722760 0.842612 0.276981 0.416253 0.026856 0.017843 0.925141 0.896870 0.466900 0.483856 0.705554 0.153640 0.366888 0.685743 0.875606 0.047229 0.655699 0.780955 0.085003 0.285191 0.578840 0.738605 0.176193 0.406625 0.624327 0.542589 0.931364 0.732094 
0.571292 0.048241 0.239269 0.690934 0.538566 0.695520 0.635161 0.421010 0.644817 0.157050 0.862175 0.139094 0.796397 0.417210 0.608000 0.971717 0.559078 0.916006 0.522823 0.971216 0.838302 0.040233 0.844125 0.011308 0.182505 0.864508 0.476088 0.087683 
0.771108 0.261173 0.642247 0.361892 0.084927 0.335404 0.084598 0.834514 0.958887 0.904724 0.388522 0.433750 0.846803 0.399256 0.014092 0.671959 0.808998 0.780600 0.036771 0.418167 0.489275 0.068172 0.163637 0.314519 0.370336 0.267512 0.267580 0.768040 
0.963268 0.791352 0.440466 0.946557 0.642600 0.142667 0.594097 0.754039 0.014212 0.303687 0.738741 0.862365 0.247823 0.351000 0.208051 0.107523 0.210433 0.703903 0.935428 0.218311 0.374090 0.019472 0.753692 0.426757 0.667075 0.521064 0.789768 0.441058 
0.621125 0.412846 0.461648 0.712879 0.253111 0.481749 0.062032 0.460549 0.482635 0.543502 0.560720 0.762195 0.839009 0.465745 0.962107 0.759872 0.237216 0.575134 0.349745 0.877643 0.466040 0.735982 0.583617 0.810697 0.807545 0.514096 0.137455 0.963479 
0.113065 0.535857 0.874184 0.944679 0.959619 0.398019 0.246098 0.547383 0.378743 0.684487 0.610243 0.071746 0.538490 0.188037 0.935390 0.922074 0.181741 0.011980 0.775596 0.070954 0.374543 0.466484 0.893683 0.640685 0.530886 0.450629 0.231666 0.975479 
0.937150 0.917669 0.128141 0.191108 0.517380 0.068259 0.612187 0.497069 0.412164 0.389858 0.624793 0.439575 0.999461 0.176325 0.403163 0.666353 0.523337 0.559341 0.520928 0.840119 0.936073 0.903669 0.575762 0.697022 0.657033 0.289428 0.706186 0.316946 
0.552106 0.559308 0.818734 0.559402 0.754438 0.103253 0.798396 0.336889 0.337859 0.473601 0.550766 0.402876 0.779174 0.648756 0.140125 0.486953 0.905864 0.350823 0.967013 0.149178 0.220947 0.581725 0.691997 0.366899 0.888388 0.939975 0.898440 0.805727 
0.852445 0.163921 0.631263 0.885558 0.872841 0.177717 0.427277 0.784076 0.624299 0.456448 0.680455 0.363061 0.992200 0.597242 0.916048 0.078911 0.863898 0.027748 0.417562 0.307456 0.093966 0.806979 0.483737 0.499343 0.779525 0.360520 0.270464 0.470788 
0.917963 0.217596 0.680792 0.640224 0.140329 0.499063 0.094432 0.144111 0.968811 0.770239 0.768083 0.820024 0.615947 0.359033 0.028517 0.517685 0.558087 0.392110 0.683349 0.056043 0.607148 0.573335 0.929387 0.306296 0.554738 0.328632 0.068649 0.093370 
0.808961 0.572110 0.785709 0.805181 0.051621 0.094835 0.451477 0.750770 0.349184 0.521442 0.162519 0.123240 0.730560 0.076662 0.650344 0.709424 0.943162 0.364895 0.389536 0.586760 0.376859 0.826376 0.648483 0.582531 0.701388 0.378851 0.196007 0.957265 
0.869134 0.609978 0.687733 0.757968 0.720725 0.235055 0.393609 0.499167 0.305527 0.149582 0.729684 0.911515 0.523508 0.081793 0.556405 0.484139 0.996379 0.785288 0.978102 0.718539 0.347550 0.319612 0.816464 0.470149 0.999158 0.826767 0.906746 0.946540 
0.944480 0.008689 0.410371 0.534708 0.680081 0.666260 0.058457 0.604279 0.553378 0.851808 0.948322 0.409890 0.773432 0.229235 0.682945 0.802643 0.593364 0.123966 0.015280 0.160836 0.612032 0.607544 0.013280 0.642358 0.588723 0.709281 0.761857 0.035548 
0.338707 0.411900 0.822562 0.547217 0.005016 0.452312 0.302747 0.521708 0.358420 0.964581 0.427934 0.814518 0.550462 0.473810 0.225439 0.915726 0.699864 0.068050 0.211271 0.194504 0.308074 0.987696 0.618961 0.575514 0.379997 0.145764 0.790604 0.800435 
0.150892 0.140180 0.315782 0.421402 0.958707 0.231628 0.575634 0.487908 0.730714 0.266962 0.058617 0.413444 0.638428 0.085519 0.527501 0.290447 0.679691 0.345465 0.746197 0.342996 0.810061 0.341182 0.772225 0.645260 0.268768 0.121071 0.483532 0.627268 
0.001191 0.670424 0.939840 0.215406 0.542278 0.526106 0.046510 0.911414 0.126225 0.162549 0.810192 0.376977 0.869198 0.139294 0.842598 0.676788 0.372994 0.477461 0.534562 0.573809 0.661581 0.824242 0.674554 0.921787 0.693788 0.717350 0.635765 0.139504 
0.542203 0.352811 0.977449 0.058312 0.852367 0.273907 0.881839 0.337762 0.972903 0.400471 0.908217 0.105314 0.640246 0.494378 0.982276 0.053066 0.681507 0.842541 0.546163 0.538259 0.074874 0.315551 0.564716 0.063922 0.892736 0.517582 0.975805 0.874646 
0.260122 0.579703 0.176721 0.594480 0.277413 0.124199 0.476291 0.550039 0.881740 0.973903 0.982812 0.262709 0.230141 0.806708 0.598572 0.369038 0.485531 0.701227 0.740738 0.523705 0.251030 0.113970 0.017933 0.674421 0.766282 0.660100 0.991659 0.131028 
0.391529 0.391062 0.350939 0.403263 0.368869 0.908540 0.497950 0.378692 0.530542 0.329804 0.017680 0.917779 0.886174 0.981096 0.037118 0.871616 0.289292 0.311169 0.593357 0.611447 0.270511 0.630120 0.896158 0.163953 0.180777 0.517727 0.698319 0.415928 
0.153869 0.183516 0.598553 0.839427 0.173202 0.739345 0.932796 0.466530 0.641045 0.626085 0.291407 0.208808 0.040940 0.586618 0.943485 0.435994 0.603125 0.421310 0.470298 0.866508 0.199177 0.539923 0.915861 0.932359 0.190765 0.309658 0.100652 0.121253 
0.333390 0.331671 0.553955 0.901389 0.469709 0.330183 0.337525 0.444055 0.718471 0.628469 0.061002 0.993430 0.452577 0.122538 0.378139 0.283038 0.211973 0.003077 0.420366 0.661279 0.972562 0.783135 0.918915 0.299789 0.755880 0.778992 0.982605 0.144541 
0.527284 0.946894 0.578796 0.483385 0.053107 0.327630 0.679002 0.263180 0.844145 0.131967 0.832174 0.566204 0.837545 0.096707 0.944493 0.296112 0.591204 0.085228 0.144729 0.456425 0.659476 0.184600 0.376140 0.840156 0.701592 0.120539 0.062713 0.882888 
0.770786 0.736511 0.462351 0.034315 0.336901 0.502624 0.612054 0.215823 0.444815 0.258459 0.972361 0.123913 0.260522 0.484550 0.301890 0.466071 0.382358 0.510046 0.789739 0.968338 0.728881 0.749658 0.882197 0.954468 0.800464 0.356738 0.126219 0.434876 
0.951619 0.532630 0.517838 0.276114 0.116955 0.093512 0.617759 0.055762 0.953371 0.204009 0.675656 0.004583 0.854730 0.795093 0.302749 0.353043 0.771429 0.767132 0.561070 0.162204 0.844647 0.250216 0.707068 0.213695 0.541044 0.515876 0.805833 0.219655 
0.001694 0.537562 0.729607 0.434463 0.327412 0.890209 0.841373 0.133870 0.496450 0.453056 0.838602 0.816858 0.349644 0.405218 0.435200 0.481231 0.655712 0.011861 0.283127 0.465433 0.373802 0.226191 0.577805 0.056451 0.361236 0.408345 0.868278 0.039014 
0.781082 0.259005 0.507520 0.693599 0.286863 0.608496 0.345832 0.950497 0.036123 0.873962 0.555843 0.635195 0.978855 0.775254 0.376184 0.735500 0.500338 0.301854 0.945038 0.016585 0.068916 0.113052 0.148258 0.868479 0.635597 0.279464 0.225094 0.490456 
0.889698 0.889943 0.711225 0.956006 0.895092 0.187888 0.542504 0.944741 0.776109 0.087997 0.438247 0.349488 0.789881 0.254396 0.219049 0.660569 0.967872 0.280705 0.246327 0.459237 0.818437 0.972617 0.047795 0.167385 0.948101 0.576225 0.190277 0.552074 
0.197745 0.077050 0.858525 0.560902 0.445225 0.685719 0.751379 0.191568 0.255399 0.402550 0.435659 0.489521 0.820014 0.925561 0.796820 0.399944 0.203271 0.098494 0.868803 0.578837 0.296862 0.725724 0.894300 0.061187 0.441671 0.642348 0.367374 0.758219 
0.931972 0.949834 0.673483 0.780557 0.496112 0.502795 0.622549 0.914855 0.135549 0.829154 0.739801 0.530780 0.561753 0.509551 0.775329 0.679807 0.251970 0.149793 0.937525 0.847728 0.942632 0.658668 0.279812 0.174428 0.708003 0.339222 0.619536 0.391764 
0.823001 0.025338 0.708008 0.078634 0.062929 0.799336 0.735081 0.196059 0.292608 0.108335 0.852123 0.044579 0.287865 0.216990 0.237036 0.397717 0.693152 0.962415 0.648699 0.921494 0.709590 0.258709 0.094461 0.710026 0.525980 0.566347 0.790053 0.972730 
0.655114 0.974972 0.341245 0.843138 0.841327 0.434505 0.357048 0.157491 0.392827 0.486326 0.090940 0.721640 0.612396 0.108537 0.943973 0.982021 0.823507 0.139344 0.461403 0.891386 0.567530 0.837606 0.472197 0.238076 0.879946 0.021464 0.080335 0.163125 
0.234339 0.077563 0.321663 0.530289 0.864625 0.628496 0.756245 0.777987 0.820848 0.970046 0.663198 0.709955 0.296351 0.262475 0.564803 0.280033 0.832404 0.038961 0.447948 0.639060 0.118095 0.732422 0.109827 0.831948 0.658988 0.161211 0.072883 0.960783 
0.844622 0.377283 0.209266 0.090268 0.477718 0.696286 0.904988 0.495342 0.836235 0.051451 0.092907 0.671760 0.202885 0.377730 0.178788 0.349307 0.201233 0.271199 0.487170 0.966514 0.109360 0.614904 0.279567 0.242372 0.623971 0.042114 0.796256 0.172960 
0.536227 0.333965 0.868991 0.056323 0.390966 0.796855 0.462935 0.863566 0.311384 0.795842 0.333829 0.424884 0.469494 0.371607 0.563301 0.918769 0.592463 0.534790 0.365366 0.816825 0.835970 0.153904 0.643965 0.499283 0.427604 0.422847 0.863805 0.260066 
0.773926 0.040953 0.864554 0.442474 0.096625 0.250685 0.130395 0.834013 0.268892 0.997375 0.670248 0.052678 0.626792 0.596672 0.244172 0.153454 0.580544 0.375538 0.767662 0.788693 0.148978 0.005751 0.119542 0.876994 0.015946 0.494086 0.303650 0.641110 
0.512959 0.867358 0.246825 0.292561 0.638379 0.960056 0.917888 0.067438 0.625040 0.298957 0.975406 0.381742 0.267370 0.808211 0.916572 0.742604 0.133343 0.700169 0.376595 0.088749 0.256849 0.351152 0.463489 0.754756 0.521731 0.925524 0.164928 0.575029 
0.221875 0.888957 0.657834 0.813670 0.540139 0.687886 0.076071 0.902264 0.297224 0.579261 0.004646 0.847110 0.844585 0.276595 0.460979 0.984377 0.624506 0.112640 0.942168 0.115897 0.654450 0.042406 0.218239 0.898730 0.365026 0.677777 0.840249 0.058564 
0.502831 0.872668 0.204265 0.199579 0.391414 0.277982 0.811702 0.897941 0.821776 0.699128 0.845274 0.605965 0.217168 0.763202 0.295869 0.098003 0.389949 0.326879 0.151163 0.854554 0.828011 0.362934 0.617546 0.533364 0.277409 0.599337 0.040011 0.426500 
0.500566 0.193347 0.661196 0.688886 0.982194 0.693828 0.991033 0.103422 0.363139 0.536662 0.651336 0.215796 0.945170 0.917531 0.205509 0.200487 0.716725 0.772742 0.058197 0.624117 0.975511 0.938584 0.892345 0.958418 0.998629 0.058006 0.150053 0.841375 
0.802332 0.419098 0.423411 0.837781 0.807138 0.243229 0.734210 0.866085 0.362447 0.149899 0.475621 0.252511 0.413575 0.377510 0.578316 0.981250 0.160382 0.086082 0.547747 0.304895 0.495599 0.521541 0.001531 0.344113 0.329867 0.807070 0.066238 0.526243 
0.209869 0.599169 0.498750 0.314095 0.432975 0.406794 0.688179 0.780447 0.114987 0.436791 0.147147 0.551404 0.951079 0.859333 0.349788 0.680668 0.282774 0.094082 0.679776 0.775053 0.936255 0.147869 0.309163 0.735195 0.592440 0.426370 0.892856 0.363744 
0.520641 0.261563 0.366741 0.322156 0.078093 0.839289 0.549917 0.960690 0.620349 0.239572 0.644956 0.769003 0.081656 0.725675 0.589296 0.708680 0.869782 0.442341 0.692370 0.010759 0.346504 0.078437 0.604065 0.645648 0.184420 0.033499 0.613981 0.545499 
0.002569 0.634837 0.656854 0.313763 0.342180 0.274171 0.388403 0.162684 0.524698 0.710095 0.946243 0.711181 0.919012 0.667195 0.082571 0.057287 0.881623 0.898875 0.807820 0.822049 0.935771 0.681775 0.510792 0.149124 0.993298 0.829873 0.325231 0.123473 
0.441892 0.304638 0.730804 0.757539 0.919950 0.878791 0.152705 0.771014 0.310481 0.559197 0.837708 0.509310 0.123210 0.115991 0.202108 0.866709 0.761606 0.088531 0.365017 0.800586 0.360027 0.714090 0.431625 0.328048 0.319367 0.483738 0.074956 0.975859 
0.248977 0.641397 0.100158 0.192759 0.542968 0.498069 0.505525 0.045191 0.523905 0.432465 0.799867 0.591771 0.231921 0.060401 0.144946 0.637736 0.850308 0.038408 0.987316 0.642552 0.659614 0.590656 0.246341 0.909453 0.355456 0.379400 0.636519 0.323672 
0.704094 0.079400 0.617680 0.013713 0.792866 0.241062 0.944046 0.388763 0.992500 0.525876 0.684831 0.726943 0.168032 0.630419 0.627306 0.903102 0.848614 0.595070 0.044875 0.991739 0.758064 0.433692 0.286227 0.059754 0.991255 0.278816 0.958177 0.823475 
0.313747 0.889858 0.997578 0.815465 0.362310 0.542774 0.778013 0.516625 0.402903 0.888074 0.051613 0.920298 0.537003 0.498379 0.019811 0.572071 0.788920 0.793411 0.978539 0.891589 0.377849 0.987511 0.297401 0.999128 0.247622 0.439628 0.386942 0.729051 
0.783810 0.590029 0.055486 0.075439 0.463610 0.728793 0.351750 0.240167 0.172878 0.827918 0.938382 0.118337 0.277556 0.710303 0.447139 0.547929 0.161689 0.444847 0.125933 0.756174 0.399840 0.249190 0.822462 0.897420 0.598287 0.727249 0.556964 0.096149 
0.443054 0.371027 0.421277 0.579061 0.597584 0.922876 0.734797 0.082227 0.605791 0.295859 0.968455 0.609774 0.722232 0.773435 0.141986 0.089392 0.646416 0.230345 0.487834 0.701918 0.359125 0.853722 0.485374 0.550891 0.704994 0.126599 0.508742 0.696812 
0.416291 0.654026 0.730532 0.359906 0.886133 0.982236 0.898988 0.025988 0.218094 0.935051 0.943814 0.270580 0.514606 0.561804 0.763525 0.656593 0.156582 0.645716 0.215770 0.384534 0.467718 0.377840 0.928248 0.144664 0.233858 0.302547 0.679409 0.332270 
0.543820 0.801919 0.399752 0.140425 0.667687 0.312772 0.420720 0.241385 0.442937 0.195966 0.872127 0.131330 0.446688 0.580935 0.483981 0.131932 0.336565 0.464858 0.241452 0.975438 0.891636 0.654025 0.520236 0.246906 0.802133 0.369364 0.828991 0.985626 
0.314201 0.413322 0.208623 0.209745 0.837953 0.700851 0.380722 0.859148 0.410666 0.385057 0.576384 0.822668 0.676554 0.647129 0.180602 0.289702 0.947234 0.517948 0.828871 0.472600 0.246534 0.668793 0.852704 0.499730 0.580447 0.544051 0.494940 0.133139 
0.820980 0.898960 0.557467 0.047397 0.009574 0.729524 0.682947 0.142894 0.341150 0.792269 0.632141 0.571385 0.445954 0.464708 0.364062 0.499661 0.852885 0.695184 0.256206 0.027060 0.120801 0.235395 0.707613 0.551346 0.375260 0.266861 0.047686 0.107735 
0.046667 0.886099 0.435024 0.454388 0.765705 0.671630 0.462853 0.674447 0.410324 0.242474 0.438634 0.613922 0.046982 0.424542 0.090700 0.881628 0.374694 0.512999 0.225532 0.233315 0.836504 0.962320 0.337770 0.532566 0.835222 0.521868 0.175182 0.237675 
0.166276 0.751532 0.153531 0.132460 0.872313 0.241467 0.266264 0.694570 0.918669 0.350676 0.399314 0.301237 0.638950 0.979904 0.511700 0.343376 0.461256 0.369148 0.515724 0.530964 0.612606 0.561987 0.261134 0.916266 0.601294 0.943517 0.068501 0.483626 
0.948378 0.769259 0.759500 0.372122 0.326621 0.472396 0.613382 0.717658 0.410958 0.557717 0.808500 0.489116 0.719706 0.072141 0.369680 0.831779 0.225024 0.425307 0.710309 0.409353 0.996262 0.104394 0.986289 0.712560 0.007279 0.119261 0.307862 0.140264 
0.462380 0.446357 0.098013 0.589575 0.140721 0.025980 0.624634 0.482664 0.696573 0.501268 0.893753 0.047768 0.083150 0.873574 0.273742 0.297892 0.858904 0.025609 0.805766 0.376443 0.129696 0.368932 0.594869 0.255591 0.062483 0.853464 0.787843 0.364859 
0.691811 0.868359 0.906391 0.135068 0.254024 0.015056 0.978443 0.397827 0.526408 0.631080 0.088341 0.266492 0.071588 0.434815 0.821100 0.588588 0.734085 0.797978 0.381125 0.341442 0.143258 0.858821 0.887215 0.198126 0.282331 0.358127 0.924647 0.263286 
0.806242 0.264651 0.340985 0.240166 0.928211 0.468880 0.120579 0.285384 0.874680 0.970226 0.050864 0.922744 0.730015 0.995762 0.831204 0.847310 0.147217 0.987158 0.878955 0.096948 0.758406 0.665711 0.795607 0.988899 0.346163 0.323807 0.594619 0.349978 
0.784105 0.360330 0.044793 0.076071 0.460522 0.210509 0.902301 0.818886 0.204508 0.260141 0.684659 0.886701 0.529848 0.434689 0.564300 0.539740 0.547692 0.442188 0.543005 0.225479 0.571965 0.610007 0.839060 0.088550 0.950691 0.782263 0.748826 0.299295 
0.798457 0.722863 0.309222 0.933511 0.707383 0.688107 0.451795 0.579924 0.027771 0.921851 0.503229 0.613307 0.868663 0.701233 0.961652 0.651895 0.413767 0.549466 0.236618 0.239482 0.457478 0.839623 0.038454 0.751067 0.377680 0.213562 0.250282 0.777684 
0.801272 0.852042 0.918945 0.424987 0.994136 0.534102 0.273441 0.801371 0.789245 0.450544 0.454284 0.662703 0.193998 0.027039 0.383240 0.430270 0.589366 0.862162 0.105645 0.589836 0.754977 0.134174 0.132784 0.755000 0.044724 0.449427 0.993530 0.692131 
0.308521 0.189402 0.824849 0.167564 0.769231 0.020088 0.277355 0.937284 0.265686 0.809720 0.923720 0.562032 0.569736 0.571927 0.759848 0.955674 0.198340 0.765000 0.349245 0.341743 0.971027 0.343103 0.878234 0.944484 0.561593 0.717693 0.286969 0.844279 
0.652014 0.158862 0.593289 0.655618 0.456105 0.176616 0.697479 0.317860 0.453945 0.404926 0.023272 0.144029 0.392486 0.668551 0.860428 0.491952 0.250676 0.778651 0.552888 0.802989 0.193608 0.756367 0.857057 0.448995 0.035016 0.437386 0.667813 0.258278 
0.822117 0.381262 0.179281 0.575530 0.163730 0.190960 0.460249 0.177212 0.310885 0.559293 0.957424 0.933036 0.774952 0.460581 0.510958 0.065235 0.060545 0.211588 0.888184 0.332898 0.227053 0.832519 0.608883 0.737407 0.126213 0.341302 0.047965 0.890893 
0.191007 0.444626 0.732095 0.941037 0.954506 0.360006 0.735926 0.988066 0.351711 0.722071 0.401451 0.301550 0.073168 0.884575 0.187136 0.960617 0.309181 0.283926 0.912007 0.244394 0.840035 0.463051 0.149343 0.089486 0.952600 0.169222 0.726576 0.647346 
0.883598 0.052559 0.208890 0.219224 0.012047 0.110455 0.163355 0.397332 0.578676 0.139647 0.175651 0.597544 0.437062 0.878745 0.213289 0.755361 0.676758 0.079261 0.347024 0.955130 0.786342 0.883065 0.607471 0.203538 0.344498 0.362049 0.842963 0.156267 
0.626354 0.230044 0.871010 0.892174 0.588124 0.357447 0.365694 0.645609 0.754223 0.721651 0.019654 0.724880 0.216861 0.642371 0.127683 0.869843 0.503668 0.251108 0.122749 0.268579 0.489674 0.716905 0.690915 0.499149 0.687726 0.340585 0.297188 0.175165 
0.561422 0.482463 0.795755 0.300547 0.211643 0.721183 0.053587 0.908892 0.773683 0.766307 0.053203 0.736465 0.197973 0.872563 0.407029 0.727539 0.650537 0.159942 0.925951 0.069320 0.778046 0.488582 0.118303 0.316341 0.977367 0.400682 0.713917 0.565921 
0.522793 0.533433 0.882799 0.645086 0.678434 0.791149 0.980526 0.083479 0.187507 0.836702 0.191112 0.394186 0.577504 0.489830 0.892019 0.138913 0.496607 0.974789 0.935086 0.429444 0.953061 0.987199 0.625039 0.212461 0.547160 0.146810 0.718542 0.204720 
0.270437 0.484986 0.118346 0.478316 0.813026 0.878089 0.482313 0.345386 0.606893 0.594285 0.768870 0.710329 0.436058 0.847393 0.093762 0.948931 0.547463 0.187373 0.914530 0.948139 0.085623 0.649248 0.046878 0.687067 0.031501 0.404192 0.497564 0.253962 
0.730866 0.923697 0.567646 0.728444 0.825589 0.287125 0.618171 0.000885 0.095684 0.071587 0.988664 0.761033 0.017178 0.200526 0.758458 0.858789 0.431898 0.277272 0.359727 0.152933 0.483505 0.744547 0.094554 0.173568 0.667245 0.747415 0.820828 0.583314 
0.530836 0.613764 0.204545 0.178111 0.318753 0.288032 0.520929 0.182255 0.210265 0.272670 0.415729 0.406315 0.096837 0.874627 0.742650 0.335776 0.628122 0.182513 0.903797 0.810810 0.566734 0.970075 0.563852 0.720562 0.177047 0.948702 0.486273 0.550276 
0.543123 0.065076 0.704525 0.568501 0.013731 0.561175 0.703270 0.656774 0.823926 0.727229 0.732025 0.088560 0.336052 0.720477 0.047480 0.498466 0.912287 0.284377 0.656871 0.128027 0.469720 0.612549 0.504426 0.272529 0.424019 0.815316 0.792160 0.193869 
0.751362 0.109054 0.592544 0.994803 0.251818 0.956126 0.584470 0.245455 0.313488 0.138972 0.189970 0.210376 0.122978 0.833138 0.670702 0.077370 0.777304 0.801108 0.361608 0.750980 0.401211 0.396865 0.868598 0.599137 0.320528 0.277451 0.711358 0.854266 
0.410357 0.697059 0.641472 0.072381 0.539899 0.817917 0.476092 0.102888 0.380541 0.018065 0.825484 0.613869 0.576196 0.994945 0.157823 0.189238 0.358600 0.994838 0.748948 0.220895 0.618858 0.050649 0.468127 0.805683 0.968572 0.422115 0.260015 0.081392 
0.161766 0.804488 0.100004 0.246009 0.560573 0.480526 0.996075 0.420030 0.834128 0.054526 0.742095 0.131678 0.260619 0.941995 0.740906 0.378938 0.278535 0.359681 0.180063 0.847469 0.090350 0.002964 0.495421 0.801599 0.001372 0.929537 0.703660 0.404247 
0.064754 0.310831 0.603331 0.906470 0.703163 0.066561 0.008359 0.289252 0.108503 0.102477 0.908393 0.905178 0.758081 0.421281 0.658966 0.941709 0.165619 0.005451 0.178604 0.773835 0.564265 0.501444 0.602208 0.057738 0.547965 0.794007 0.253101 0.228675 
0.188754 0.961348 0.925845 0.471900 0.962411 0.694460 0.186516 0.587901 0.450897 0.812699 0.449350 0.353981 0.564815 0.054314 0.019020 0.483764 0.851798 0.243834 0.596943 0.647561 0.210302 0.532616 0.917372 0.374365 0.402148 0.593458 0.694534 0.899945 
0.022009 0.508468 0.486891 0.082446 0.132722 0.780328 0.425681 0.183419 0.515013 0.050345 0.210731 0.995573 0.727783 0.449725 0.347971 0.575929 0.445000 0.593133 0.873410 0.270009 0.068075 0.992948 0.595561 0.278215 0.155483 0.484519 0.836037 0.818644 
0.312827 0.807390 0.678960 0.946742 0.250083 0.128234 0.303675 0.043103 0.844718 0.183795 0.581564 0.414132 0.100738 0.862576 0.142679 0.877910 0.191098 0.349756 0.850194 0.065139 0.955383 0.274978 0.399457 0.493954 0.195848 0.178063 0.974917 0.790969 
0.935021 0.109142 0.079858 0.603950 0.750225 0.626057 0.599700 0.592984 0.101827 0.131631 0.576272 0.742560 0.926860 0.160758 0.334335 0.995565 0.131524 0.526802 0.564184 0.842725 0.376713 0.191132 0.917879 0.385853 0.880676 0.988236 0.582886 0.689705 
0.397325 0.430705 0.116964 0.475188 0.822706 0.547599 0.914030 0.580658 0.933148 0.907345 0.536740 0.593029 0.976026 0.480181 0.596335 0.268821 0.125516 0.786481 0.811297 0.534034 0.904510 0.356509 0.724826 0.479292 0.722954 0.483362 0.452618 0.651441 
0.000873 0.969787 0.947044 0.940017 0.493501 0.417762 0.632038 0.599982 0.315753 0.337351 0.606540 0.609874 0.856757 0.785074 0.213330 0.794416 0.055880 0.039669 0.064105 0.273188 0.946671 0.147254 0.979355 0.843169 0.312887 0.030455 0.268634 0.000090 
0.736606 0.130243 0.549066 0.087140 0.968496 0.356006 0.722133 0.312163 0.312244 0.117794 0.891869 0.815539 0.042255 0.459032 0.642128 0.061336 0.246255 0.948592 0.398522 0.445623 0.249309 0.570407 0.504980 0.953806 0.619111 0.059164 0.027468 0.371556 
0.082619 0.791661 0.188492 0.202011 0.967701 0.365864 0.242425 0.087243 0.569391 0.093936 0.531065 0.333563 0.833135 0.434493 0.221688 0.315674 0.182644 0.989948 0.310804 0.513354 0.205826 0.745078 0.600894 0.941896 0.659068 0.963481 0.641784 0.722412 
0.072737 0.386907 0.952596 0.088985 0.112567 0.277388 0.686888 0.544582 0.714941 0.709185 0.311731 0.947704 0.862072 0.209611 0.488628 0.749999 0.914500 0.396004 0.546279 0.030312 0.580394 0.532888 0.812487 0.768390 0.376928 0.718645 0.513602 0.091734 
0.875188 0.454100 0.867626 0.092030 0.398137 0.372975 0.406033 0.723389 0.451415 0.355705 0.998468 0.399983 0.415065 0.042789 0.537192 0.571834 0.596867 0.965104 0.125226 0.282038 0.795330 0.455534 0.196606 0.066905 0.832407 0.573074 0.771178 0.910836 
0.477903 0.952048 0.010702 0.723074 0.780545 0.300808 0.836463 0.373226 0.683580 0.934253 0.541300 0.649860 0.330251 0.598497 0.746798 0.597285 0.453159 0.264521 0.801730 0.506719 0.890879 0.075548 0.547301 0.374117 0.093343 0.316819 0.063410 0.153972 
0.289087 0.121517 0.871463 0.353683 0.486987 0.725132 0.132166 0.664437 0.713928 0.601014 0.607848 0.925209 0.342032 0.375805 0.861379 0.390559 0.809767 0.164606 0.624224 0.867639 0.689585 0.099180 0.036063 0.202137 0.899858 0.955103 0.804530 0.358187 
0.117379 0.725586 0.958295 0.529532 0.628870 0.292888 0.139345 0.437186 0.105972 0.007237 0.992548 0.046096 0.912771 0.845697 0.127459 0.514219 0.634076 0.759987 0.962858 0.135617 0.047986 0.342235 0.120306 0.427786 0.391298 0.646429 0.421816 0.669518 
0.885560 0.308838 0.535733 0.564736 0.566647 0.849572 0.588199 0.257135 0.580429 0.807258 0.862440 0.827545 0.417019 0.752016 0.718863 0.957784 0.572217 0.424577 0.101912 0.845288 0.471406 0.036085 0.390088 0.518483 0.961972 0.650853 0.145959 0.631838 
0.054254 0.831116 0.894398 0.112823 0.083814 0.296439 0.672957 0.849686 0.710178 0.170783 0.423404 0.780982 0.953310 0.404080 0.968224 0.805995 0.962501 0.667566 0.883029 0.620814 0.874144 0.526560 0.014888 0.983511 0.387372 0.695364 0.241093 0.718955 
0.639778 0.043685 0.718995 0.745088 0.282938 0.133127 0.711489 0.093744 0.123937 0.613776 0.035014 0.537047 0.516022 0.989949 0.433315 0.795017 0.120871 0.194984 0.034307 0.560987 0.684346 0.976145 0.312383 0.383479 0.978522 0.455658 0.558313 0.437749 
0.669085 0.837773 0.259598 0.585218 0.891265 0.250435 0.228587 0.023215 0.564580 0.465846 0.729532 0.777190 0.612833 0.665697 0.693578 0.283999 0.107421 0.291203 0.457547 0.752649 0.290435 0.006222 0.824876 0.415432 0.691283 0.818115 0.696438 0.377973 
0.658921 0.662778 0.765719 0.701018 0.693263 0.999245 0.080600 0.905803 0.321805 0.674475 0.632287 0.673668 0.253938 0.133678 0.890859 0.765587 0.147754 0.100383 0.800905 0.154158 0.164095 0.965223 0.193903 0.184016 0.004022 0.675236 0.258371 0.140599 
0.253523 0.237474 0.515583 0.474245 0.706840 0.285377 0.101254 0.684660 0.263449 0.666901 0.763343 0.307534 0.113545 0.815813 0.829429 0.510147 0.105160 0.977458 0.564855 0.838757 0.027639 0.240719 0.941897 0.135278 0.367963 0.269456 0.508242 0.029905 
0.510596 0.508269 0.537963 0.523379 0.457400 0.503485 0.589665 0.823644 0.875808 0.089964 0.353024 0.214903 0.952669 0.393813 0.102123 0.404357 0.706323 0.004321 0.842415 0.576683 0.652389 0.268141 0.181918 0.267036 0.508294 0.764283 0.752880 0.852967 
0.714599 0.368254 0.461212 0.020306 0.327991 0.069014 0.134458 0.725146 0.150614 0.242624 0.473368 0.461503 0.417888 0.432248 0.974818 0.300432 0.656208 0.137606 0.023914 0.157695 0.081613 0.276983 0.328303 0.024865 0.816933 0.975182 0.730705 0.149224 
0.633182 0.757810 0.006180 0.803523 0.308024 0.350346 0.260325 0.593935 0.863276 0.983934 0.486587 0.688027 0.496595 0.904180 0.115450 0.894662 0.511628 0.229073 0.490384 0.133956 0.495717 0.758449 0.568837 0.481135 0.552586 0.177757 0.922785 0.897570 
0.093030 0.756694 0.414113 0.261154 0.051906 0.011431 0.922114 0.104552 0.449987 0.800185 0.172226 0.017018 0.922762 0.774519 0.622429 0.748526 0.335891 0.092342 0.969774 0.908205 0.308989 0.092005 0.278217 0.932439 0.748395 0.343333 0.698076 0.644655 
0.608340 0.260671 0.863153 0.207923 0.072602 0.180789 0.799368 0.350348 0.842089 0.365620 0.674501 0.568422 0.281459 0.924407 0.967664 0.217577 0.532425 0.605429 0.686595 0.711069 0.747933 0.271052 0.429048 0.656405 0.594051 0.933804 0.421672 0.282722 
0.914743 0.053076 0.479193 0.737404 0.219150 0.875342 0.912279 0.826293 0.320902 0.369916 0.105636 0.989574 0.338807 0.447429 0.405403 0.417498 0.779641 0.519787 0.409304 0.624522 0.848505 0.257685 0.378173 0.784868 0.672022 0.681277 0.581297 0.512000 
0.304750 0.563030 0.167921 0.652739 0.955733 0.885968 0.541462 0.631057 0.825638 0.385842 0.927725 0.641556 0.893266 0.930033 0.645230 0.031510 0.891737 0.942215 0.933224 0.119292 0.242246 0.748864 0.847446 0.558302 0.728447 0.985214 0.984838 0.876483 
0.250445 0.320790 0.525671 0.952471 0.203910 0.684609 0.306078 0.689470 0.198288 0.430367 0.032188 0.349712 0.571134 0.549164 0.420612 0.613424 0.071290 0.440714 0.390671 0.736776 0.087487 0.072998 0.943278 0.851993 0.697650 0.114120 0.791408 0.854514 
0.739883 0.586072 0.385270 0.133317 0.632725 0.501455 0.947216 0.860920 0.219427 0.792041 0.196376 0.640951 0.081778 0.365671 0.339194 0.835016 0.443881 0.077451 0.369740 0.013829 0.470787 0.347314 0.907225 0.141973 0.316449 0.304258 0.379301 0.207741 
0.094203 0.470335 0.286656 0.277250 0.572729 0.958267 0.862238 0.443473 0.940360 0.590899 0.408344 0.399067 0.487522 0.016972 0.925237 0.701842 0.024353 0.360481 0.397711 0.949192 0.200900 0.579221 0.588987 0.829356 0.760169 0.165781 0.120362 0.379473 
0.435241 0.789404 0.596880 0.600061 0.578521 0.625023 0.334706 0.910688 0.614189 0.532171 0.388482 0.623259 0.524689 0.519350 0.906872 0.914233 0.818054 0.455031 0.712040 0.179867 0.527006 0.866558 0.495302 0.320484 0.340690 0.966661 0.001667 0.852302 
0.990144 0.158578 0.623604 0.301095 0.382043 0.826993 0.184087 0.467470 0.607647 0.495026 0.892437 0.005012 0.405286 0.669660 0.074144 0.553346 0.358834 0.483224 0.811870 0.054360 0.286555 0.096377 0.169443 0.917622 0.130768 0.410499 0.296039 0.372991 
0.753720 0.133091 0.265390 0.337503 0.502142 0.383742 0.676199 0.627401 0.318693 0.146903 0.877973 0.392963 0.404422 0.184842 0.093400 0.393994 0.812993 0.181212 0.285294 0.961567 0.261628 0.461231 0.686557 0.459753 0.025230 0.595804 0.284895 0.952825 
0.380117 0.409523 0.112246 0.630843 0.447571 0.413103 0.673980 0.353246 0.818738 0.719521 0.456509 0.904048 0.429898 0.822756 0.057907 0.966382 0.525434 0.218063 0.863988 0.741165 0.011626 0.404074 0.985797 0.409289 0.277208 0.730817 0.556823 0.892392 
0.107123 0.144086 0.032465 0.797697 0.512139 0.176786 0.896772 0.676776 0.350324 0.692110 0.729836 0.633464 0.350522 0.105674 0.260500 0.389873 0.827791 0.978658 0.710246 0.262102 0.492252 0.432482 0.983714 0.356286 0.237202 0.149052 0.051493 0.311689 
0.871926 0.982631 0.652374 0.378558 0.292790 0.153514 0.025138 0.680402 0.548198 0.074668 0.761141 0.913627 0.445173 0.384068 0.216647 0.436634 0.975678 0.491555 0.775248 0.321800 0.511734 0.821029 0.813724 0.819165 0.591225 0.448158 0.034702 0.126127 
0.413937 0.334998 0.229086 0.365046 0.736668 0.872145 0.145798 0.506139 0.333550 0.794209 0.225969 0.919878 0.521931 0.803828 0.561897 0.355814 0.114497 0.354076 0.914846 0.744529 0.383534 0.411767 0.751023 0.524507 0.956300 0.991640 0.477950 0.900198 
0.591799 0.465265 0.460124 0.595732 0.618704 0.501325 0.761469 0.034339 0.087004 0.531627 0.333456 0.178467 0.945839 0.900970 0.448525 0.498175 0.943502 0.157332 0.291941 0.182277 0.679884 0.718301 0.990800 0.554582 0.416942 0.348221 0.839773 0.518586 
0.267517 0.298004 0.596389 0.621680 0.608694 0.648390 0.042206 0.165449 0.056667 0.899517 0.542794 0.794262 0.188589 0.417693 0.567256 0.200164 0.478480 0.564716 0.514254 0.717160 0.974356 0.513637 0.414212 0.560890 0.599146 0.190748 0.020827 0.223596 
0.833132 0.731993 0.531417 0.437752 0.483820 0.522580 0.774974 0.398152 0.021278 0.054967 0.279651 0.759246 0.759847 0.762656 0.035630 0.756042 0.406257 0.151348 0.401726 0.492184 0.944007 0.219637 0.624365 0.096458 0.114907 0.388774 0.247278 0.352966 
0.095469 0.889138 0.392324 0.342751 0.813607 0.322258 0.125719 0.566349 0.775480 0.113308 0.254449 0.168075 0.951983 0.403812 0.492313 0.845603 0.020225 0.933568 0.464930 0.686482 0.394371 0.218620 0.822899 0.899432 0.742165 0.535538 0.231864 0.161524 
0.515445 0.581255 0.813469 0.119470 0.756863 0.650154 0.324091 0.255241 0.217202 0.636788 0.797193 0.249724 0.250987 0.917651 0.710255 0.682231 0.484245 0.905573 0.402069 0.220218 0.424915 0.087281 0.493860 0.087823 0.500659 0.679749 0.427151 0.623072 
0.935929 0.665333 0.670205 0.396711 0.629246 0.388202 0.884912 0.760670 0.814220 0.691861 0.663691 0.679764 0.058792 0.575640 0.066225 0.166091 0.128573 0.856442 0.104064 0.518860 0.437505 0.763364 0.205319 0.952099 0.117757 0.360418 0.919871 0.223328 
0.036366 0.767802 0.123407 0.454987 0.983510 0.569723 0.934549 0.162980 0.630938 0.871775 0.484579 0.251984 0.736423 0.743187 0.733415 0.000285 0.917826 0.880420 0.232332 0.433347 0.084036 0.099060 0.805870 0.812470 0.406314 0.649792 0.013513 0.471454 
0.915256 0.996772 0.763750 0.106866 0.275520 0.134905 0.750739 0.731335 0.203378 0.619512 0.749109 0.972893 0.900096 0.527444 0.155883 0.374906 0.380812 0.298363 0.832546 0.809769 0.173457 0.872322 0.431061 0.758428 0.394969 0.151958 0.168771 0.015472 
0.881408 0.416549 0.554091 0.440871 0.024950 0.975039 0.178577 0.080621 0.226437 0.225680 0.604455 0.228360 0.412691 0.025060 0.459702 0.844433 0.386033 0.918986 0.784300 0.725425 0.001259 0.212961 0.983022 0.790064 0.904951 0.947372 0.509838 0.002788 
0.648063 0.919254 0.585663 0.942745 0.231350 0.195634 0.792388 0.074851 0.076222 0.600667 0.594602 0.701944 0.069829 0.280975 0.046445 0.600797 0.133998 0.234382 0.990306 0.116015 0.364708 0.167661 0.614410 0.141605 0.517851 0.488640 0.655114 0.745963 
0.919556 0.314694 0.951011 0.650788 0.859418 0.513790 0.574177 0.148100 0.313372 0.533537 0.277362 0.355903 0.269952 0.849425 0.609171 0.399238 0.857658 0.477326 0.516387 0.099667 0.548783 0.386521 0.198213 0.214418 0.414630 0.296017 0.754058 0.550752 
0.802622 0.354662 0.233920 0.156735 0.286596 0.276522 0.894626 0.392211 0.405724 0.251682 0.158732 0.689110 0.946045 0.949715 0.161121 0.362060 0.769892 0.335617 0.954102 0.836802 0.582029 0.750888 0.480567 0.352100 0.443480 0.515901 0.224859 0.974722 
0.091720 0.520436 0.047393 0.466647 0.597824 0.864952 0.632305 0.322867 0.475772 0.631572 0.011491 0.338995 0.845385 0.215252 0.565899 0.692695 0.202033 0.200698 0.729436 0.702592 0.513694 0.100191 0.525136 0.488622 0.822849 0.075245 0.177711 0.581685 
0.520087 0.133303 0.855724 0.810620 0.814283 0.804533 0.515779 0.363554 0.336273 0.968536 0.189601 0.168305 0.214968 0.342692 0.026154 0.262718 0.538225 0.560907 0.200752 0.527594 0.570564 0.036244 0.669320 0.805318 0.134408 0.298533 0.736806 0.247360 
0.489163 0.334035 0.546758 0.229443 0.334183 0.985297 0.228663 0.944691 0.542928 0.462351 0.227543 0.702977 0.408582 0.704367 0.528214 0.186112 0.155412 0.935291 0.420024 0.087920 0.182810 0.670702 0.146537 0.265449 0.469738 0.238685 0.234117 0.335279 
0.049908 0.544869 0.535248 0.367393 0.880018 0.095163 0.090073 0.923684 0.607228 0.644217 0.108664 0.318048 0.763675 0.833205 0.961336 0.100554 0.223874 0.144653 0.233953 0.401450 0.918126 0.402553 0.737517 0.183095 0.587189 0.050964 0.761985 0.713840 
0.802590 0.250583 0.330850 0.189720 0.101494 0.981725 0.826035 0.122926 0.831228 0.712768 0.023445 0.926607 0.312366 0.054600 0.986199 0.995222 0.280288 0.855665 0.179803 0.710832 0.562781 0.056200 0.451245 0.710744 0.705953 0.522701 0.501716 0.370110 
0.045741 0.856428 0.454193 0.422564 0.053691 0.797880 0.018525 0.556379 0.427508 0.687475 0.128964 0.910167 0.377616 0.217611 0.790523 0.494273 0.317115 0.102947 0.522092 0.645915 0.753409 0.026764 0.296391 0.097849 0.649259 0.952345 0.879477 0.729789 
0.459191 0.425875 0.362051 0.572905 0.153236 0.864782 0.143670 0.601335 0.447685 0.834763 0.404346 0.050466 0.167719 0.024639 0.554450 0.687333 0.194178 0.597821 0.460330 0.069286 0.919824 0.909150 0.863190 0.090013 0.032900 0.748443 0.616160 0.772702 
0.117498 0.810741 0.651969 0.458480 0.284946 0.483809 0.458009 0.722868 0.839659 0.924428 0.583981 0.310558 0.135530 0.762506 0.851694 0.525874 0.083563 0.497737 0.675884 0.654053 0.067331 0.415795 0.454477 0.208558 0.276887 0.016746 0.340681 0.979515 
0.697855 0.320021 0.803205 0.442716 0.156638 0.675401 0.883435 0.753666 0.798897 0.133574 0.648232 0.064897 0.152145 0.169438 0.639886 0.972589 0.499738 0.970123 0.327586 0.469117 0.748583 0.291075 0.443805 0.048172 0.169083 0.314615 0.532292 0.189589 
0.817771 0.600627 0.103456 0.191461 0.739981 0.994097 0.090457 0.360000 0.051805 0.460209 0.355074 0.786696 0.521728 0.864463 0.641514 0.774523 0.617158 0.054579 0.115909 0.524063 0.552250 0.579535 0.727130 0.480972 0.019588 0.065773 0.965907 0.626015 
0.841274 0.908511 0.254843 0.526201 0.993592 0.168547 0.633862 0.773472 0.960410 0.422676 0.699786 0.739563 0.494665 0.884981 0.480975 0.315773 0.121389 0.146232 0.110881 0.627669 0.685703 0.683090 0.881011 0.662451 0.744991 0.650587 0.800830 0.125826 
0.737922 0.347668 0.618727 0.763364 0.764327 0.014013 0.673817 0.378950 0.859778 0.875419 0.709384 0.442661 0.750624 0.620357 0.142272 0.946083 0.686460 0.876855 0.267511 0.361370 0.626034 0.587025 0.515590 0.174250 0.500963 0.733673 0.273051 0.704860 
0.641281 0.308746 0.154969 0.988454 0.608388 0.650563 0.744136 0.323142 0.964008 0.014538 0.968199 0.003413 0.916561 0.951173 0.971461 0.921734 0.663279 0.767571 0.637759 0.239808 0.045308 0.955856 0.170644 0.155480 0.642709 0.205733 0.584679 0.915809 
0.263960 0.640042 0.308379 0.308337 0.816480 0.330650 0.828452 0.950625 0.332710 0.983556 0.026363 0.245026 0.454727 0.634016 0.458814 0.725621 0.252591 0.321890 0.780294 0.040733 0.865231 0.788496 0.398741 0.025906 0.480590 0.315566 0.000888 0.836481 
0.475720 0.878596 0.006795 0.515425 0.701458 0.852055 0.125101 0.691659 0.123553 0.248368 0.070453 0.965263 0.277168 0.419760 0.062467 0.680588 0.998496 0.199780 0.763173 0.303458 0.269501 0.563442 0.120589 0.621682 0.441455 0.856948 0.680138 0.267813 
0.101637 0.164631 0.163120 0.069202 0.114405 0.260077 0.043824 0.943475 0.337084 0.963850 0.629550 0.111237 0.252387 0.771141 0.789680 0.841514 0.306433 0.321292 0.922437 0.080489 0.229101 0.044683 0.875590 0.584693 0.051467 0.044357 0.330092 0.639166 
0.540634 0.590411 0.857296 0.447798 0.090586 0.795353 0.623999 0.396095 0.215543 0.261450 0.774408 0.371945 0.299802 0.931293 0.061077 0.824816 0.538430 0.659755 0.165900 0.811122 0.813830 0.116684 0.673188 0.326597 0.233168 0.140003 0.470392 0.862056 
0.316822 0.269479 0.159443 0.395587 0.820139 0.940787 0.599777 0.802576 0.282151 0.473309 0.107735 0.822811 0.912168 0.792375 0.551579 0.097027 0.535092 0.158784 0.590648 0.561739 0.579794 0.222610 0.070546 0.095323 0.558244 0.206726 0.392817 0.283995 
0.517998 0.037013 0.677758 0.122973 0.292992 0.211568 0.116231 0.881637 0.148972 0.760199 0.117439 0.987802 0.000456 0.972904 0.866134 0.035529 0.594238 0.981972 0.942297 0.076946 0.958212 0.088188 0.798843 0.540173 0.057794 0.569730 0.036383 0.196360 
0.062479 0.376686 0.899165 0.628358 0.674630 0.175130 0.622978 0.325932 0.541298 0.036051 0.128807 0.328254 0.981255 0.306445 0.816840 0.849421 0.688881 0.469332 0.796643 0.849749 0.228722 0.926765 0.185924 0.903480 0.821315 0.544809 0.846455 0.676916 
0.223694 0.251715 0.191285 0.332142 0.675177 0.263312 0.618566 0.817069 0.315304 0.440366 0.133087 0.972231 0.130132 0.678156 0.739529 0.717715 0.768956 0.312827 0.635146 0.160442 0.462219 0.240392 0.492754 0.834800 0.612730 0.884577 0.381549 0.833754 
0.345692 0.635794 0.504906 0.594678 0.205498 0.193206 0.493010 0.500735 0.244050 0.401374 0.337292 0.125295 0.668212 0.892696 0.910024 0.059229 0.891147 0.547689 0.444052 0.866841 0.732520 0.461704 0.221679 0.468885 0.659825 0.430956 0.063166 0.948161 
0.876000 0.935210 0.995878 0.927000 0.324467 0.634046 0.938955 0.682137 0.156450 0.717662 0.120284 0.331900 0.126905 0.658011 0.259210 0.025638 0.274622 0.386428 0.665737 0.128388 0.538194 0.124006 0.802634 0.164746 0.718263 0.105124 0.092918 0.515312 
0.511234 0.021394 0.879055 0.890962 0.969781 0.112966 0.957330 0.488147 0.739308 0.883443 0.828672 0.883704 0.747465 0.770432 0.842755 0.846114 0.654213 0.025128 0.056592 0.015254 0.484195 0.175553 0.706824 0.448471 0.336817 0.052715 0.671012 0.653546 
0.154931 0.780194 0.550608 0.865081 0.788266 0.209535 0.710874 0.612852 0.060959 0.769769 0.603349 0.150177 0.425846 0.747528 0.816763 0.272814 0.097392 0.560179 0.522262 0.774512 0.076000 0.790251 0.703448 0.978296 0.852526 0.859099 0.251310 0.556645 
0.820450 0.826627 0.068788 0.917906 0.437888 0.775457 0.383235 0.269157 0.772742 0.908558 0.332947 0.027594 0.899623 0.097689 0.315253 0.585351 0.807912 0.388357 0.530030 0.881374 0.428076 0.175912 0.503478 0.476449 0.338877 0.369952 0.866702 0.678349 
0.923314 0.868772 0.900117 0.446251 0.187908 0.077756 0.291642 0.094277 0.909792 0.157360 0.300685 0.962169 0.125190 0.115898 0.872451 0.990022 0.433156 0.703758 0.393711 0.374180 0.357865 0.647580 0.105880 0.775115 0.413022 0.124037 0.744882 0.621414 
0.932608 0.992244 0.042007 0.421641 0.002182 0.843485 0.535345 0.542607 0.233242 0.613373 0.477119 0.689701 0.223376 0.567505 0.344834 0.447150 0.984408 0.322712 0.972706 0.164690 0.837448 0.300755 0.461145 0.780642 0.581070 0.993143 0.075978 0.874454 
0.861011 0.344630 0.394929 0.917491 0.788675 0.214283 0.425715 0.810503 0.231509 0.411573 0.667068 0.709066 0.193183 0.190914 0.942510 0.156592 0.931580 0.866778 0.997453 0.647226 0.294525 0.539523 0.788126 0.100487 0.316114 0.152343 0.960142 0.081255 
0.444073 0.401728 0.852026 0.329034 0.630857 0.012364 0.181032 0.998687 0.630840 0.390035 0.923426 0.973463 0.026710 0.743935 0.774902 0.117060 0.390997 0.349502 0.190705 0.625597 0.425601 0.553480 0.208990 0.278473 0.874002 0.746611 0.003927 0.386656 
0.606530 0.123758 0.188634 0.723372 0.371010 0.426094 0.648566 0.518394 0.865782 0.062841 0.403281 0.228595 0.418065 0.998281 0.329781 0.155734 0.114815 0.342546 0.178219 0.693228 0.981966 0.944970 0.673539 0.266620 0.951871 0.654717 0.627566 0.248124 
0.426833 0.658266 0.248198 0.660766 0.814567 0.389615 0.243090 0.966194 0.569518 0.209744 0.557045 0.811925 0.044350 0.947104 0.328689 0.015637 0.129561 0.941049 0.465722 0.544810 0.202813 0.862629 0.707150 0.154538 0.586780 0.693577 0.930983 0.881653 
0.814661 0.618414 0.818325 0.917174 0.882494 0.380633 0.696757 0.181466 0.295887 0.063364 0.397141 0.611568 0.944917 0.197480 0.486396 0.673396 0.301092 0.662539 0.366720 0.574398 0.744395 0.409507 0.386391 0.096192 0.846652 0.927854 0.182465 0.132971 
0.287941 0.845378 0.387245 0.361572 0.345130 0.911419 0.056202 0.462634 0.681245 0.626614 0.766931 0.901601 0.815394 0.123131 0.054129 0.501423 0.387632 0.583369 0.114510 0.180822 0.064958 0.174861 0.856459 0.835728 0.084117 0.276994 0.525835 0.034987 
0.732551 0.798439 0.026674 0.813859 0.558506 0.220521 0.416551 0.555644 0.125803 0.776020 0.115244 0.650879 0.049926 0.368881 0.611276 0.201013 0.899174 0.395976 0.622277 0.318452 0.413574 0.175899 0.154663 0.729110 0.251751 0.689650 0.460825 0.646765 
0.754534 0.682613 0.099926 0.468044 0.473289 0.204966 0.895817 0.994076 0.605830 0.030383 0.128476 0.714827 0.470455 0.441104 0.746820 0.953916 0.677115 0.932090 0.056331 0.451738 0.644993 0.992702 0.104109 0.304190 0.068037 0.616580 0.124550 0.509096 
0.926763 0.802678 0.729724 0.493814 0.468850 0.555297 0.693455 0.806201 0.037006 0.941282 0.741382 0.423655 0.409442 0.387182 0.621891 0.815913 0.121726 0.445957 0.662311 0.985620 0.412507 0.584013 0.214024 0.872682 0.935211 0.892036 0.631691 0.724924 
0.641632 0.601309 0.717534 0.133687 0.953127 0.560840 0.825752 0.783070 0.735456 0.958404 0.220381 0.183446 0.203729 0.290469 0.337168 0.075145 0.919895 0.087617 0.271847 0.463192 0.300026 0.319834 0.465174 0.300143 0.587339 0.979367 0.436010 0.291158 
0.749742 0.815426 0.463307 0.318297 0.894818 0.027332 0.014799 0.907810 0.105883 0.256959 0.117650 0.125469 0.091850 0.163618 0.023952 0.005638 0.619976 0.418224 0.573617 0.609343 0.723040 0.422959 0.367937 0.541331 0.864499 0.378952 0.394747 0.935383 
0.075817 0.433865 0.895888 0.479030 0.036022 0.713528 0.785495 0.232838 0.776458 0.465507 0.659471 0.901576 0.853453 0.124060 0.241272 0.953848 0.937602 0.290711 0.962378 0.952517 0.178544 0.785961 0.999989 0.472246 0.446770 0.422904 0.570943 0.130566 
0.369996 0.859853 0.930723 0.591973 0.795436 0.862838 0.136072 0.467348 0.123413 0.816400 0.443603 0.178124 0.107725 0.549880 0.002355 0.416718 0.099677 0.790274 0.557774 0.486447 0.858124 0.384858 0.001130 0.523118 0.700563 0.668259 0.272022 0.939089 
0.494599 0.133878 0.731329 0.659328 0.799371 0.053032 0.700178 0.260228 0.561480 0.577167 0.853180 0.310610 0.789366 0.141918 0.910651 0.084390 0.931017 0.086330 0.976728 0.208627 0.088720 0.131023 0.939767 0.732512 0.579451 0.845618 0.107416 0.954492 
0.731578 0.995572 0.629226 0.831487 0.217760 0.595204 0.992539 0.253484 0.332656 0.737238 0.657741 0.993936 0.701107 0.887839 0.864326 0.929679 0.908074 0.012726 0.939918 0.339886 0.413448 0.515310 0.128598 0.649356 0.785034 0.079851 0.592826 0.189680 
0.044797 0.132905 0.276085 0.592230 0.588473 0.372252 0.701943 0.618331 0.014350 0.485402 0.186826 0.470039 0.462626 0.860734 0.534156 0.180567 0.442972 0.069984 0.970001 0.526864 0.009575 0.853548 0.990687 0.383776 0.608254 0.312056 0.053255 0.110747 
0.469999 0.800324 0.759784 0.780023 0.688747 0.533577 0.200907 0.280848 0.639232 0.250208 0.365149 0.633908 0.947164 0.009214 0.946937 0.046969 0.850532 0.378641 0.196414 0.094888 0.978959 0.810754 0.693532 0.770553 0.343840 0.448336 0.502227 0.470098 
0.899137 0.947635 0.351167 0.327618 0.476283 0.776393 0.842247 0.373514 0.262809 0.305755 0.078091 0.588362 0.554445 0.316061 0.504585 0.545466 0.540907 0.492087 0.761778 0.408825 0.772444 0.713472 0.199964 0.393338 0.039045 0.256151 0.771251 0.959435 
0.804280 0.601855 0.424062 0.490730 0.855230 0.780764 0.718116 0.490817 0.053126 0.936083 0.924981 0.466999 0.499799 0.365595 0.686377 0.020806 0.966157 0.038724 0.441914 0.309897 0.913093 0.386483 0.629130 0.876488 0.966449 0.961132 0.660890 0.255835 
0.925838 0.198938 0.780902 0.973970 0.636116 0.150817 0.764781 0.791215 0.808970 0.156613 0.134773 0.505187 0.035663 0.805148 0.727196 0.845443 0.967624 0.810915 0.806880 0.432573 0.909582 0.452476 0.662076 0.127985 0.088591 0.895349 0.303144 0.264586 
0.722817 0.482755 0.490352 0.157403 0.731522 0.161882 0.626420 0.044876 0.563808 0.652832 0.666892 0.746586 0.351138 0.538215 0.870198 0.551839 0.589244 0.597495 0.940094 0.977272 0.345824 0.865403 0.594129 0.983081 0.909190 0.375187 0.311986 0.303152 
0.251452 0.899497 0.345417 0.581777 0.644903 0.507880 0.186774 0.893945 0.170417 0.466476 0.342365 0.421769 0.755890 0.395528 0.621440 0.711286 0.863301 0.017730 0.359826 0.587428 0.735366 0.733980 0.174438 0.025539 0.048535 0.235636 0.167187 0.701845 
0.814100 0.270766 0.121620 0.478857 0.447904 0.553961 0.708458 0.903095 0.750416 0.238310 0.938215 0.410262 0.776735 0.299113 0.392215 0.521602 0.250746 0.361280 0.600594 0.585970 0.382880 0.586359 0.473615 0.125084 0.565795 0.659798 0.440703 0.499221 
0.075993 0.651125 0.081468 0.230179 0.037338 0.969796 0.216405 0.472823 0.599052 0.100126 0.547594 0.523375 0.183147 0.585369 0.170452 0.897525 0.549193 0.984410 0.588958 0.628113 0.741154 0.833953 0.752332 0.290962 0.213911 0.188873 0.099448 0.535450 
0.768734 0.115324 0.325135 0.936297 0.464587 0.426837 0.850132 0.466422 0.344603 0.478626 0.051218 0.079221 0.835710 0.984282 0.140750 0.794303 0.947364 0.763078 0.223966 0.545953 0.983901 0.282756 0.927894 0.761739 0.604762 0.033371 0.967639 0.745320 
0.481907 0.087416 0.187375 0.828618 0.520583 0.380711 0.798174 0.693885 0.051359 0.319877 0.616670 0.032491 0.273677 0.698776 0.564569 0.079065 0.635758 0.254368 0.652116 0.616456 0.982578 0.498825 0.897407 0.179533 0.498979 0.288226 0.677370 0.891199 
0.361539 0.871320 0.491301 0.617377 0.488770 0.503066 0.708940 0.236315 0.611960 0.636022 0.092420 0.683451 0.653944 0.615685 0.394071 0.225766 0.507631 0.977399 0.751465 0.329691 0.897328 0.739418 0.964743 0.424140 0.838802 0.548697 0.873123 0.549785 
0.131169 0.943339 0.153715 0.877357 0.972853 0.415175 0.884457 0.654129 0.727325 0.119696 0.875039 0.097952 0.908045 0.611363 0.737138 0.056556 0.041682 0.064356 0.335996 0.181515 0.647307 0.361731 0.185285 0.176903 0.318634 0.034700 0.716479 0.777040 
0.146748 0.775881 0.991373 0.949557 0.796861 0.612278 0.715407 0.854596 0.162347 0.914782 0.000686 0.493434 0.556808 0.429340 0.451826 0.274679 0.756862 0.289759 0.148495 0.397316 0.518155 0.361062 0.815427 0.914123 0.127223 0.543031 0.557954 0.579210 
0.548997 0.071057 0.539200 0.947285 0.749024 0.556329 0.826808 0.322569 0.820190 0.647551 0.635781 0.473706 0.451044 0.945865 0.833877 0.951188 0.691956 0.773439 0.125373 0.172732 0.820951 0.159855 0.293969 0.732030 0.895053 0.198951 0.106454 0.048516 
0.719257 0.883984 0.492532 0.747681 0.383500 0.798774 0.693366 0.957167 0.346683 0.735700 0.891652 0.905681 0.533542 0.158243 0.480394 0.830105 0.101456 0.541420 0.252806 0.419449 0.522888 0.237339 0.612015 0.973402 0.167154 0.247457 0.158947 0.042955 
0.616661 0.447854 0.201867 0.624337 0.756689 0.904911 0.392152 0.707434 0.441261 0.163382 0.475310 0.181607 0.240409 0.781293 0.246988 0.031717 0.302881 0.470895 0.144322 0.492080 0.583678 0.644264 0.889418 0.638989 0.343068 0.854516 0.546173 0.729982 
0.432049 0.216406 0.008762 0.005236 0.124765 0.765906 0.020064 0.759524 0.707081 0.293439 0.077930 0.306528 0.933062 0.732525 0.608360 0.164654 0.139280 0.409634 0.346453 0.572096 0.159323 0.362444 0.122269 0.285317 0.944166 0.532062 0.701914 0.010944 
0.369072 0.078639 0.358679 0.659718 0.581861 0.367744 0.290278 0.920805 0.864469 0.523023 0.720319 0.048373 0.214719 0.889239 0.267561 0.233623 0.033796 0.484795 0.453389 0.743708 0.723941 0.189676 0.013526 0.306745 0.579860 0.845818 0.166531 0.032595 
0.661235 0.815240 0.803843 0.842433 0.281770 0.082143 0.672854 0.187806 0.051771 0.095903 0.617258 0.081219 0.144547 0.053622 0.822273 0.673877 0.721633 0.143016 0.307147 0.775530 0.479722 0.757906 0.914616 0.225107 0.053977 0.137979 0.878957 0.603476 
0.901976 0.973723 0.828598 0.483991 0.657353 0.482172 0.652456 0.595505 0.495854 0.321814 0.205029 0.843241 0.889411 0.051620 0.157587 0.912762 0.482514 0.641735 0.636470 0.203496 0.086385 0.225402 0.633975 0.279954 0.324358 0.969403 0.201206 0.519050 
0.862272 0.496636 0.802081 0.451967 0.449824 0.488958 0.021866 0.502162 0.792486 0.237042 0.747385 0.619478 0.317188 0.061685 0.635455 0.368346 0.789584 0.760309 0.282388 0.041155 0.634730 0.767450 0.897182 0.755908 0.919773 0.634331 0.538822 0.981582 
0.698700 0.749975 0.707260 0.974055 0.752705 0.385084 0.517644 0.196959 0.068803 0.886025 0.087875 0.882017 0.746243 0.421502 0.038905 0.614385 0.410554 0.808351 0.562497 0.045431 0.279982 0.172925 0.141598 0.670960 0.624003 0.350175 0.392728 0.840673 
0.559461 0.177436 0.062335 0.710916 0.981516 0.448115 0.349382 0.396773 0.816405 0.892142 0.415032 0.037109 0.484754 0.427279 0.990301 0.294518 0.114351 0.375918 0.738959 0.968770 0.139268 0.816932 0.594557 0.265832 0.643858 0.215190 0.585567 0.205651 
0.785274 0.139293 0.826125 0.407074 0.701695 0.533886 0.139925 0.744658 0.870558 0.218736 0.280818 0.226993 0.580202 0.850982 0.126179 0.840538 0.704306 0.316645 0.117306 0.258723 0.091748 0.963010 0.346378 0.152251 0.488343 0.635030 0.454906 0.182829 
0.250890 0.904235 0.754855 0.157774 0.349432 0.922638 0.606357 0.613366 0.346088 0.894175 0.203008 0.721005 0.379569 0.638525 0.319488 0.602716 0.928195 0.644162 0.738440 0.294954 0.003390 0.016794 0.131281 0.387971 0.062911 0.875798 0.017159 0.061794 
0.673604 0.071321 0.831420 0.870356 0.587047 0.047321 0.780436 0.981849 0.106097 0.531798 0.913372 0.450956 0.892933 0.827278 0.270768 0.970005 0.095318 0.703184 0.036486 0.422566 0.547323 0.543030 0.805411 0.884975 0.445792 0.444508 0.650636 0.818398 
0.621650 0.896683 0.073408 0.531395 0.423100 0.695016 0.235138 0.345907 0.467207 0.924389 0.781759 0.432990 0.437471 0.533125 0.506317 0.139689 0.325361 0.602376 0.730615 0.297774 0.475247 0.337186 0.410889 0.261643 0.157328 0.367627 0.632950 0.529100 
0.330627 0.832967 0.539694 0.252389 0.417102 0.066482 0.433593 0.511662 0.233161 0.525977 0.775048 0.799970 0.328033 0.462710 0.797696 0.410126 0.625227 0.257325 0.511626 0.266873 0.693832 0.309835 0.009456 0.721632 0.090939 0.535051 0.977870 0.882141 
0.992667 0.829601 0.104250 0.693268 0.444003 0.758327 0.372307 0.163853 0.355516 0.140203 0.191972 0.236151 0.964569 0.069595 0.016708 0.488829 0.547946 0.689315 0.491303 0.111165 0.475181 0.659844 0.981747 0.263387 0.603306 0.436478 0.134377 0.738919 
0.340031 0.362803 0.823838 0.709462 0.322636 0.602629 0.969900 0.134831 0.695711 0.742006 0.379544 0.424188 0.745322 0.130786 0.136098 0.460480 0.167846 0.001255 0.248471 0.770422 0.775276 0.215083 0.473472 0.372794 0.690245 0.900401 0.865186 0.544686 
0.318222 0.148751 0.184973 0.782522 0.157037 0.435168 0.182841 0.805948 0.975639 0.352073 0.494480 0.363379 0.543003 0.191635 0.499043 0.457426 0.670735 0.776534 0.620761 0.690521 0.552547 0.119445 0.360805 0.965631 0.467286 0.677226 0.371842 0.295872 
0.126513 0.034400 0.766570 0.275400 0.033927 0.535958 0.729985 0.637135 0.119002 0.780270 0.226005 0.660574 0.355415 0.988472 0.175586 0.806026 0.391298 0.666574 0.174077 0.834314 0.835669 0.915776 0.459138 0.197771 0.375790 0.339077 0.884763 0.312331 
0.398389 0.758662 0.767198 0.277090 0.741208 0.522208 0.581340 0.956135 0.806198 0.976146 0.517469 0.366724 0.960585 0.274969 0.995418 0.115620 0.339917 0.925066 0.307862 0.694428 0.356487 0.576923 0.163815 0.433691 0.204181 0.178492 0.074646 0.319772 
0.044161 0.983484 0.646986 0.771891 0.323734 0.521105 0.572956 0.533091 0.554819 0.781368 0.451145 0.880052 0.531620 0.998645 0.278369 0.993976 0.199618 0.086117 0.991428 0.355197 0.949710 0.406620 0.209893 0.825864 0.331418 0.531918 0.290240 0.885618 
0.622902 0.259185 0.978522 0.983129 0.260973 0.987157 0.143804 0.328608 0.515139 0.894402 0.435008 0.574415 0.216632 0.473031 0.454987 0.173854 0.634430 0.849986 0.591462 0.430405 0.515676 0.937774 0.358379 0.703943 0.520444 0.370265 0.893009 0.356285 
0.617748 0.480481 0.428064 0.979701 0.459574 0.303914 0.344864 0.807190 0.963182 0.601451 0.413882 0.216847 0.902430 0.587683 0.248508 0.732772 0.590832 0.393473 0.418469 0.048161 0.379086 0.778400 0.110730 0.666528 0.576620 0.273780 0.988816 0.639312 
0.882009 0.956306 0.965931 0.909825 0.741400 0.715592 0.038679 0.561512 0.228402 0.271304 0.580493 0.524941 0.076695 0.373197 0.001027 0.794129 0.775139 0.196222 0.224980 0.198340 0.421033 0.963365 0.442866 0.623300 0.105655 0.978994 0.443288 0.658678 
0.272521 0.146656 0.744396 0.231029 0.270141 0.936603 0.718315 0.821641 0.561293 0.253113 0.608941 0.627281 0.697165 0.136842 0.170897 0.942723 0.007087 0.484107 0.631579 0.365735 0.543784 0.177157 0.913026 0.053694 0.343391 0.909583 0.832764 0.625716 
0.630148 0.728798 0.749711 0.670899 0.079535 0.248623 0.702439 0.510030 0.322456 0.474475 0.459756 0.380479 0.961178 0.032448 0.811917 0.810607 0.034306 0.289836 0.741422 0.316338 0.643904 0.451877 0.793192 0.395401 0.133723 0.709882 0.704282 0.005394 
0.371356 0.218391 0.283749 0.780252 0.589364 0.938366 0.614216 0.556175 0.758303 0.494184 0.944492 0.068576 0.817167 0.307141 0.874057 0.298098 0.990774 0.038565 0.966513 0.585142 0.351512 0.561698 0.182314 0.004276 0.001559 0.094578 0.152671 0.330349 
0.212974 0.276732 0.600069 0.797362 0.189867 0.264390 0.551675 0.134594 0.078304 0.756225 0.324834 0.754008 0.300551 0.941353 0.258564 0.539580 0.573860 0.169455 0.245144 0.968062 0.306332 0.528126 0.659900 0.446550 0.058939 0.316294 0.446162 0.654550 
0.989840 0.043269 0.182591 0.491788 0.889502 0.620440 0.481311 0.955135 0.440180 0.744800 0.321004 0.616121 0.797420 0.758990 0.433591 0.815531 0.913386 0.553026 0.350340 0.891253 0.156639 0.172171 0.995251 0.253947 0.364982 0.749028 0.760200 0.178978 
0.748763 0.171927 0.732673 0.849926 0.635955 0.129106 0.987805 0.877618 0.356039 0.164926 0.780207 0.344704 0.933619 0.997753 0.240924 0.465942 0.348800 0.063667 0.467118 0.696814 0.237132 0.559876 0.858314 0.508840 0.754052 0.969211 0.459999 0.584700 
0.297649 0.577120 0.019508 0.499652 0.708233 0.697019 0.704715 0.585543 0.237293 0.964411 0.429972 0.438005 0.533443 0.234105 0.755941 0.900820 0.012750 0.790167 0.712178 0.733454 0.046751 0.508949 0.486188 0.071187 0.494883 0.758630 0.759548 0.158490 
0.601049 0.669677 0.355812 0.400592 0.769651 0.460651 0.828154 0.447273 0.871584 0.484245 0.129483 0.784020 0.356329 0.311628 0.468064 0.230811 0.367227 0.643271 0.528435 0.715124 0.843179 0.371949 0.996663 0.534654 0.586961 0.062801 0.943501 0.287346 
0.300741 0.394821 0.609749 0.087496 0.560819 0.989007 0.827052 0.348987 0.566295 0.697873 0.823495 0.879867 0.979743 0.482759 0.741389 0.324718 0.877926 0.811395 0.863029 0.162010 0.285124 0.856128 0.680917 0.237165 0.818803 0.967280 0.817455 0.256686 
0.100252 0.590898 0.527492 0.976199 0.819092 0.245184 0.304809 0.323767 0.900041 0.929493 0.919296 0.183925 0.668077 0.452909 0.960322 0.410697 0.901618 0.270670 0.419476 0.744153 0.201200 0.406133 0.856247 0.805868 0.234619 0.623979 0.181531 0.340559 
0.304125 0.933109 0.189737 0.567274 0.692560 0.280039 0.654585 0.178914 0.661590 0.990137 0.995424 0.465700 0.806520 0.213354 0.612820 0.921564 0.234824 0.782195 0.663846 0.158771 0.470220 0.057218 0.679865 0.829261 0.598575 0.417079 0.142289 0.839761 
0.016345 0.501915 0.733646 0.549077 0.618100 0.975629 0.098882 0.552307 0.346139 0.589135 0.750361 0.615440 0.088823 0.250850 0.171698 0.648054 0.408938 0.451683 0.645024 0.374714 0.890700 0.890751 0.099563 0.894759 0.514658 0.660531 0.501648 0.796251 
0.977568 0.122395 0.104335 0.462456 0.345001 0.578211 0.605060 0.836779 0.734336 0.764358 0.177595 0.506792 0.650331 0.215119 0.861410 0.542750 0.207869 0.740498 0.149689 0.653475 0.801356 0.434954 0.307457 0.616125 0.292221 0.553366 0.278439 0.167281 
0.568395 0.735515 0.504225 0.418830 0.511691 0.071383 0.332549 0.157970 0.388720 0.882002 0.862092 0.378490 0.032468 0.147395 0.732654 0.569769 0.648093 0.770134 0.797939 0.269667 0.968129 0.521155 0.526768 0.220214 0.757303 0.907259 0.437144 0.253614 
0.675726 0.610100 0.621385 0.517394 0.047363 0.162881 0.865986 0.148506 0.901986 0.902263 0.031749 0.764221 0.469577 0.033734 0.070747 0.230553 0.146891 0.507747 0.035977 0.007140 0.165157 0.237872 0.352431 0.665928 0.460711 0.899512 0.531804 0.213727 
0.463524 0.939855 0.064794 0.248009 0.531811 0.881137 0.576742 0.710007 0.461512 0.699833 0.853075 0.610952 0.898254 0.820802 0.768742 0.293477 0.590060 0.289935 0.000713 0.369487 0.952174 0.097190 0.614061 0.742418 0.442329 0.473141 0.754337 0.544113 
0.437499 0.264180 0.321708 0.549614 0.056789 0.659163 0.978082 0.641634 0.494955 0.541474 0.067447 0.055740 0.579030 0.394227 0.388437 0.341598 0.678552 0.658743 0.235876 0.319844 0.605857 0.458073 0.355767 0.416356 0.812393 0.346662 0.863713 0.196490 
0.514467 0.844519 0.594453 0.161799 0.554332 0.083175 0.649691 0.463657 0.402792 0.241323 0.805201 0.046881 0.109312 0.767943 0.789322 0.395888 0.707957 0.116930 0.640188 0.909359 0.289386 0.814485 0.235281 0.604702 0.776181 0.972916 0.515485 0.307596 
0.651536 0.107525 0.682607 0.816711 0.443479 0.954600 0.120060 0.257459 0.963560 0.707224 0.157647 0.685843 0.534639 0.697022 0.510843 0.604838 0.360187 0.291421 0.352030 0.219923 0.656329 0.263231 0.181323 0.140888 0.956853 0.970339 0.219340 0.337797 
0.389114 0.905414 0.422695 0.146159 0.437535 0.418344 0.139060 0.105355 0.212457 0.106552 0.023116 0.055314 0.522208 0.196564 0.622712 0.172488 0.308702 0.396732 0.317033 0.778162 0.812946 0.117690 0.921804 0.408614 0.795377 0.117642 0.108604 0.243121 
0.528603 0.275505 0.653190 0.096495 0.326842 0.495695 0.764628 0.599593 0.802690 0.295409 0.929039 0.042330 0.162841 0.697789 0.153711 0.341834 0.136440 0.357855 0.685720 0.570165 0.241629 0.064441 0.963099 0.433404 0.399164 0.010291 0.707691 0.207218 
0.274288 0.456491 0.919141 0.365971 0.962115 0.771898 0.767607 0.579838 0.155126 0.315617 0.802630 0.403793 0.706647 0.747274 0.761263 0.408458 0.500064 0.073661 0.780701 0.200487 0.903469 0.193936 0.266274 0.450820 0.042455 0.971514 0.195620 0.247268 
0.405540 0.302103 0.009994 0.359474 0.782446 0.912725 0.838674 0.320796 0.152882 0.781277 0.364929 0.791519 0.164643 0.945314 0.362752 0.553746 0.177033 0.892011 0.615152 0.078712 0.950538 0.050991 0.018593 0.303213 0.887631 0.458250 0.012428 0.844939 
0.785867 0.465017 0.439720 0.389648 0.280358 0.722166 0.863018 0.176123 0.714431 0.584120 0.117857 0.190655 0.885896 0.798675 0.606727 0.719237 0.943868 0.563120 0.189744 0.057986 0.330901 0.640085 0.169570 0.961974 0.896889 0.346294 0.028713 0.151007 
0.051898 0.204258 0.239803 0.127890 0.754169 0.464753 0.950066 0.828085 0.619099 0.330488 0.706116 0.540871 0.290262 0.688264 0.558002 0.932441 0.471717 0.798925 0.225885 0.976091 0.678167 0.022421 0.801696 0.523097 0.280570 0.657973 0.886184 0.409617 
0.260920 0.280452 0.985031 0.990669 0.684769 0.773991 0.567319 0.693913 0.154421 0.353139 0.586061 0.184373 0.244244 0.037550 0.098212 0.406452 0.815342 0.726638 0.515423 0.678506 0.100662 0.196388 0.018869 0.464199 0.740601 0.505175 0.235155 0.924571 
0.175272 0.579209 0.023470 0.446010 0.408336 0.289341 0.309244 0.374950 0.771616 0.161033 0.182596 0.701037 0.234222 0.085058 0.793945 0.272566 0.262613 0.681940 0.582756 0.651999 0.154868 0.192163 0.979756 0.748750 0.302595 0.352259 0.386725 0.969334 
0.790429 0.157472 0.520835 0.449575 0.297069 0.458586 0.926045 0.650192 0.022257 0.545708 0.318522 0.867401 0.990753 0.213241 0.047712 0.995131 0.097695 0.766682 0.178153 0.674145 0.481062 0.611558 0.046141 0.064707 0.215674 0.254371 0.292682 0.667729 
0.688610 0.015782 0.887448 0.902772 0.416979 0.242766 0.121465 0.799532 0.487903 0.259520 0.116444 0.900159 0.998941 0.594202 0.678289 0.855147 0.706658 0.594168 0.317216 0.799395 0.838143 0.512097 0.397645 0.297334 0.419028 0.984969 0.905754 0.728090 
0.677573 0.666413 0.531987 0.277170 0.058111 0.322924 0.357439 0.672017 0.471707 0.880228 0.831899 0.158754 0.416820 0.299359 0.780628 0.959355 0.088681 0.558104 0.623496 0.868691 0.972991 0.415985 0.658039 0.371279 0.119609 0.115893 0.758419 0.481305 
0.699265 0.430880 0.248525 0.259043 0.887436 0.685583 0.930461 0.706649 0.771928 0.949435 0.656214 0.401193 0.021458 0.121853 0.154351 0.336381 0.570138 0.851450 0.240953 0.823931 0.864867 0.052549 0.207049 0.495652 0.300293 0.152015 0.093444 0.397930 
0.063497 0.287575 0.103710 0.777301 0.028673 0.797956 0.049850 0.814647 0.812987 0.118214 0.747435 0.748973 0.878774 0.559671 0.716016 0.267112 0.489944 0.253246 0.372646 0.112284 0.822270 0.507831 0.681384 0.065409 0.916822 0.818655 0.799169 0.553481 
0.023328 0.374109 0.895344 0.187857 0.460090 0.117022 0.153609 0.204078 0.846911 0.565404 0.039511 0.139893 0.523440 0.049826 0.722989 0.183637 0.827573 0.521819 0.469830 0.860165 0.185023 0.229216 0.345545 0.289101 0.198685 0.448206 0.604124 0.567123 
0.172893 0.983387 0.085059 0.051593 0.390412 0.669102 0.788377 0.382573 0.805315 0.348723 0.970859 0.037942 0.548968 0.566138 0.688881 0.517165 0.910063 0.876353 0.310161 0.044971 0.859796 0.985572 0.228844 0.262137 0.900965 0.079666 0.396807 0.436161 
0.894270 0.454083 0.820929 0.839559 0.082022 0.260588 0.973051 0.774022 0.605071 0.986149 0.966748 0.763189 0.690250 0.353268 0.758354 0.215569 0.035861 0.719768 0.207279 0.372402 0.744994 0.587385 0.551633 0.655001 0.061465 0.786117 0.873510 0.494122 
0.948102 0.542500 0.582945 0.526027 0.069993 0.812750 0.604774 0.961972 0.841577 0.469762 0.658851 0.862524 0.921561 0.461908 0.270173 0.641158 0.022511 0.984100 0.999905 0.590392 0.358676 0.498128 0.714714 0.468224 0.707646 0.815950 0.657825 0.575895 
0.696158 0.390134 0.157340 0.941717 0.099991 0.538927 0.767554 0.953815 0.347065 0.346364 0.300158 0.405936 0.808401 0.116483 0.215865 0.684532 0.054554 0.723318 0.839676 0.437332 0.660566 0.957775 0.974615 0.153835 0.632458 0.281680 0.842332 0.384587 
0.861216 0.720982 0.911875 0.886262 0.728865 0.086304 0.561613 0.107661 0.259393 0.770429 0.873318 0.454518 0.526476 0.084712 0.624899 0.083699 0.154942 0.202614 0.822843 0.675735 0.586009 0.840979 0.184829 0.154778 0.639186 0.938891 0.753290 0.906196 
0.923791 0.429097 0.535572 0.120274 0.744476 0.374406 0.536961 0.144937 0.436159 0.217866 0.307539 0.416424 0.314576 0.714571 0.484345 0.082919 0.439056 0.313159 0.747027 0.252045 0.582926 0.155973 0.815532 0.745898 0.900880 0.379775 0.798529 0.619924 
0.384864 0.573483 0.221703 0.272786 0.509713 0.068597 0.687547 0.314705 0.034128 0.586326 0.957007 0.958564 0.870197 0.406785 0.013661 0.905402 0.031605 0.973009 0.833181 0.826840 0.216188 0.009338 0.591493 0.616878 0.095750 0.233133 0.885901 0.052236 
0.685365 0.110320 0.810804 0.592718 0.641294 0.273646 0.507988 0.151425 0.414945 0.798085 0.476140 0.422568 0.783020 0.456323 0.271665 0.685704 0.982661 0.014145 0.432260 0.445523 0.769020 0.173462 0.653678 0.822172 0.680947 0.173733 0.466796 0.541004 
0.388153 0.033772 0.096095 0.428081 0.778139 0.918656 0.183856 0.862136 0.838463 0.588010 0.220227 0.433609 0.881287 0.341818 0.014583 0.477671 0.062543 0.249971 0.031555 0.632771 0.390990 0.299993 0.901633 0.737313 0.617340 0.923510 0.991962 0.343498 
0.441934 0.196965 0.081094 0.193947 0.907637 0.819609 0.087785 0.468970 0.379000 0.660424 0.013641 0.634234 0.509840 0.771076 0.607589 0.070692 0.112012 0.902732 0.830497 0.132526 0.020557 0.888675 0.577697 0.178040 0.405571 0.895856 0.849107 0.012872 
0.116369 0.844032 0.106044 0.345739 0.415750 0.813977 0.999341 0.207449 0.997593 0.565537 0.284006 0.637916 0.160604 0.760926 0.550427 0.160106 0.791573 0.168744 0.880912 0.497654 0.307623 0.076929 0.383792 0.136273 0.624408 0.017781 0.642491 0.633741 
0.074451 0.037257 0.046023 0.705655 0.515271 0.471444 0.712120 0.128127 0.398702 0.537964 0.412774 0.306929 0.502142 0.751908 0.013403 0.259603 0.858193 0.013872 0.191745 0.162564 0.549792 0.970480 0.002726 0.123406 0.242781 0.043349 0.341258 0.009479 
0.795457 0.834837 0.475308 0.144552 0.369400 0.066350 0.688034 0.094066 0.615644 0.054754 0.511638 0.949443 0.030230 0.898278 0.847159 0.597093 0.080678 0.008832 0.107756 0.407443 0.578524 0.156218 0.505103 0.755828 0.823246 0.619629 0.525434 0.188007 
0.230318 0.219062 0.390741 0.742481 0.511194 0.257191 0.049197 0.094737 0.247882 0.241712 0.550303 0.712245 0.100153 0.522842 0.700855 0.851975 0.796151 0.559915 0.774823 0.590267 0.926016 0.018794 0.989873 0.031602 0.898793 0.936946 0.955066 0.210870 
0.160720 0.847119 0.585542 0.462395 0.013598 0.418561 0.968644 0.478765 0.688698 0.866058 0.011372 0.725052 0.930795 0.212604 0.090552 0.267413 0.369012 0.404422 0.180970 0.545849 0.017084 0.128373 0.113133 0.129255 0.091961 0.323181 0.462971 0.366451 
0.416737 0.389873 0.199977 0.526549 0.146348 0.564849 0.284905 0.534144 0.018375 0.068980 0.575616 0.354433 0.056041 0.503067 0.799959 0.194083 0.006222 0.037805 0.217958 0.856770 0.507870 0.473662 0.467479 0.982487 0.858942 0.535627 0.456444 0.764540 
0.968418 0.606987 0.397559 0.196867 0.592534 0.603576 0.323007 0.708186 0.404796 0.624312 0.654594 0.526650 0.697634 0.179267 0.649633 0.722285 0.102434 0.870442 0.868615 0.100930 0.856872 0.498260 0.388667 0.124708 0.447179 0.710897 0.808815 0.285230 
0.971966 0.126207 0.761630 0.839644 0.902798 0.676952 0.731796 0.239487 0.118317 0.457147 0.696999 0.338101 0.583618 0.890398 0.678174 0.766579 0.370165 0.782796 0.723366 0.464622 0.332052 0.897515 0.792015 0.108015 0.593870 0.248127 0.279172 0.911296 
0.190782 0.336429 0.605877 0.734670 0.056020 0.771787 0.545974 0.272358 0.901400 0.787811 0.907480 0.693129 0.236906 0.507719 0.961147 0.164174 0.333640 0.964890 0.283049 0.655704 0.853959 0.926345 0.766981 0.614225 0.228220 0.588856 0.855525 0.168785 
0.422541 0.301077 0.699035 0.593706 0.990933 0.075181 0.233837 0.087997 0.997423 0.829370 0.152674 0.782295 0.700590 0.459393 0.146355 0.076061 0.685252 0.251759 0.078328 0.048439 0.581859 0.498009 0.782734 0.199266 0.573723 0.687836 0.753449 0.540267 
0.623046 0.795107 0.983100 0.276768 0.864540 0.546561 0.798869 0.690663 0.608179 0.926745 0.601441 0.028471 0.745946 0.978688 0.108768 0.212825 0.321251 0.614313 0.825676 0.837472 0.500059 0.404380 0.277649 0.184352 0.978063 0.966430 0.907392 0.741727 
0.493079 0.858367 0.739525 0.095753 0.125285 0.266152 0.436156 0.622470 0.453322 0.868238 0.656036 0.914470 0.323380 0.839069 0.703756 0.312878 0.958047 0.203963 0.761069 0.549754 0.380272 0.219187 0.500298 0.348619 0.297776 0.067396 0.523634 0.272255 
0.830091 0.908655 0.440880 0.668221 0.034192 0.578872 0.054204 0.435690 0.390682 0.981520 0.201785 0.435489 0.719327 0.399065 0.106549 0.174207 0.482049 0.987075 0.975905 0.779531 0.837285 0.173594 0.401042 0.864769 0.012688 0.151765 0.583869 0.731288 
0.749873 0.505949 0.453935 0.614292 0.490316 0.380119 0.485911 0.639337 0.533151 0.690467 0.382410 0.603766 0.736630 0.729919 0.078725 0.337419 0.151290 0.324257 0.661613 0.910593 0.439382 0.591320 0.822642 0.031495 0.687028 0.499440 0.102152 0.481760 
0.961487 0.862876 0.101200 0.073715 0.828646 0.361978 0.929418 0.721723 0.587194 0.259640 0.952246 0.613282 0.337066 0.754094 0.723657 0.531020 0.012550 0.288902 0.594418 0.788266 0.059202 0.419185 0.327754 0.047077 0.272293 0.069909 0.672290 0.853936 
0.629972 0.649033 0.019037 0.083885 0.834896 0.689139 0.817382 0.463974 0.652456 0.839887 0.001420 0.561670 0.088998 0.147972 0.422371 0.803180 0.995312 0.117447 0.846319 0.880375 0.124237 0.131876 0.869213 0.562961 0.230279 0.674813 0.035087 0.773929 
0.165750 0.446030 0.669987 0.760697 0.840940 0.270004 0.348392 0.583155 0.347481 0.071133 0.183184 0.218381 0.854118 0.990026 0.077415 0.899640 0.397475 0.648859 0.579892 0.828529 0.425814 0.672308 0.761083 0.924051 0.432539 0.322363 0.671771 0.768931 
0.349727 0.056894 0.663748 0.701843 0.553346 0.002716 0.183700 0.041557 0.800659 0.339799 0.282587 0.855178 0.095405 0.322471 0.988283 0.770920 0.121552 0.068171 0.031323 0.153076 0.377970 0.945716 0.125789 0.051837 0.112757 0.028656 0.409635 0.321733 
0.134492 0.661248 0.552572 0.629033 0.661791 0.698765 0.657250 0.039241 0.446383 0.816248 0.836276 0.949655 0.491037 0.156188 0.490575 0.034149 0.980991 0.301359 0.479171 0.938185 0.904820 0.641845 0.345321 0.518157 0.394045 0.031636 0.535910 0.230451 
0.367120 0.619804 0.541293 0.612944 0.861556 0.870100 0.812515 0.016965 0.036868 0.444858 0.283267 0.081697 0.127227 0.753557 0.276971 0.711798 0.942605 0.246314 0.304917 0.942459 0.482553 0.436230 0.332549 0.150644 0.427100 0.030517 0.895614 0.219002 
0.110791 0.045602 0.651834 0.476723 0.773729 0.770026 0.774430 0.633269 0.468332 0.088499 0.784750 0.801219 0.608752 0.963251 0.435974 0.665760 0.077021 0.421829 0.208552 0.063520 0.384842 0.268613 0.092758 0.330602 0.544129 0.246351 0.532975 0.237980 
0.369690 0.633214 0.483547 0.439793 0.085243 0.375025 0.074036 0.511926 0.395475 0.199202 0.532565 0.482942 0.971832 0.004509 0.258373 0.280363 0.611010 0.216478 0.409935 0.557634 0.057125 0.262352 0.740131 0.777166 0.234347 0.128256 0.615525 0.948217 
0.218975 0.274146 0.041784 0.531888 0.397623 0.971982 0.658130 0.921788 0.663104 0.752319 0.920169 0.119633 0.344409 0.692949 0.285589 0.720940 0.904199 0.968361 0.068602 0.412664 0.118183 0.105668 0.121380 0.738583 0.464846 0.707849 0.170613 0.104832 
0.071538 0.788092 0.783208 0.284057 0.300955 0.826148 0.454088 0.160077 0.742630 0.369666 0.234084 0.179513 0.332121 0.869162 0.937998 0.709796 0.658323 0.992548 0.948344 0.390376 0.958706 0.399217 0.013693 0.510833 0.265916 0.051731 0.846693 0.618562 
0.298152 0.893169 0.492045 0.736615 0.986793 0.124657 0.347962 0.541616 0.399388 0.807573 0.123740 0.403158 0.333413 0.754481 0.946762 0.474322 0.178104 0.057871 0.152024 0.805329 0.986434 0.663105 0.281510 0.646442 0.605474 0.589622 0.407842 0.206924 
0.088913 0.373116 0.227270 0.326008 0.774948 0.823458 0.576988 0.048328 0.884135 0.548802 0.952862 0.219738 0.951406 0.705606 0.762046 0.961742 0.604407 0.639242 0.543225 0.864000 0.451649 0.337092 0.585152 0.125190 0.898852 0.464564 0.451144 0.921625 
0.419627 0.420381 0.614889 0.070634 0.441999 0.781878 0.129059 0.860751 0.844486 0.716886 0.271735 0.364548 0.474848 0.890104 0.240644 0.191214 0.159679 0.019226 0.782896 0.565314 0.306594 0.760439 0.808718 0.729286 0.144379 0.992505 0.077155 0.863428 
0.206511 0.322621 0.045600 0.273276 0.430883 0.558278 0.253058 0.241049 0.630377 0.969618 0.222161 0.221115 0.311025 0.935663 0.132237 0.766769 0.982489 0.742901 0.495950 0.337481 0.064532 0.095767 0.542847 0.029902 0.944011 0.608525 0.340187 0.915102 
0.395429 0.224872 0.035021 0.587165 0.933047 0.119013 0.504087 0.839854 0.895186 0.113084 0.622023 0.524835 0.212587 0.219797 0.972257 0.198659 0.539469 0.630127 0.495210 0.540924 0.589199 0.849434 0.574154 0.455817 0.539198 0.177112 0.765871 0.973043 
0.765632 0.097108 0.604552 0.419282 0.947507 0.946067 0.588266 0.752617 0.519185 0.931031 0.339387 0.387706 0.032618 0.978271 0.473442 0.064296 0.874881 0.859803 0.443245 0.217480 0.478485 0.723837 0.599013 0.930266 0.836150 0.331047 0.898707 0.566127 
0.717045 0.641970 0.903172 0.379657 0.379031 0.326390 0.980027 0.428679 0.858830 0.539464 0.020889 0.528389 0.438950 0.293289 0.640530 0.521264 0.006489 0.235130 0.485439 0.154469 0.103896 0.100601 0.372148 0.077155 0.928152 0.198721 0.992330 0.567690 
0.192698 0.212170 0.359642 0.566963 0.373282 0.738349 0.893955 0.214679 0.202897 0.490656 0.909509 0.211125 0.400220 0.170647 0.039388 0.675045 0.492134 0.219391 0.112856 0.723187 0.568898 0.323851 0.912588 0.790533 0.086562 0.570401 0.800347 0.551279 
0.713555 0.080229 0.754170 0.430260 0.664252 0.096259 0.645662 0.135577 0.623231 0.696779 0.735769 0.272804 0.833967 0.984776 0.341533 0.890870 0.237498 0.111615 0.179131 0.256021 0.664129 0.180311 0.729931 0.706500 0.069161 0.182079 0.902002 0.687462 
0.788223 0.987484 0.987603 0.642732 0.413085 0.993329 0.149959 0.915981 0.958636 0.184958 0.414145 0.908411 0.113108 0.340884 0.840101 0.430431 0.282384 0.881851 0.488406 0.451424 0.635558 0.750647 0.755735 0.530553 0.021646 0.952056 0.546430 0.038101 
0.507305 0.207290 0.233418 0.073206 0.168162 0.501564 0.771289 0.491814 0.366761 0.381998 0.275679 0.066334 0.812389 0.076866 0.773416 0.141937 0.278036 0.601170 0.717103 0.054512 0.690690 0.584958 0.541753 0.165469 0.198221 0.625744 0.925056 0.071465 
0.773191 0.761891 0.500916 0.463702 0.945544 0.157099 0.527771 0.944956 0.555288 0.708262 0.788117 0.858617 0.702610 0.712515 0.933831 0.324662 0.318430 0.455495 0.303542 0.781290 0.363702 0.572894 0.439248 0.498817 0.270907 0.850828 0.461335 0.030763 
0.750708 0.568555 0.217158 0.985791 0.796422 0.218145 0.793438 0.476028 0.255799 0.587199 0.630483 0.826251 0.389875 0.115317 0.568152 0.301119 0.978749 0.905485 0.860093 0.374478 0.412963 0.226406 0.379489 0.462293 0.113112 0.682587 0.444298 0.575109 
0.196964 0.119605 0.509951 0.565666 0.230264 0.850561 0.629589 0.868964 0.236538 0.654012 0.483981 0.928748 0.967916 0.190168 0.452847 0.286126 0.998732 0.551434 0.772539 0.759411 0.483632 0.955380 0.178531 0.633599 0.550705 0.126230 0.996236 0.336658 
0.102240 0.433317 0.209125 0.868056 0.557973 0.167419 0.477010 0.415213 0.683496 0.967482 0.599250 0.618275 0.914918 0.816958 0.041079 0.288963 0.798250 0.999826 0.399832 0.023087 0.436583 0.459586 0.700813 0.822202 0.473605 0.624156 0.318718 0.004197 
0.936542 0.294605 0.935609 0.735240 0.919363 0.992033 0.791450 0.812769 0.599826 0.187803 0.327713 0.325626 0.690826 0.611427 0.647357 0.247374 0.187539 0.937129 0.317663 0.784715 0.032590 0.215846 0.279653 0.972249 0.246151 0.372265 0.340235 0.905817 
0.561791 0.833527 0.554344 0.843963 0.536156 0.040292 0.750013 0.643136 0.612476 0.906243 0.156555 0.417274 0.134286 0.476209 0.504997 0.627568 0.704874 0.808268 0.681309 0.288616 0.948163 0.797099 0.169035 0.743328 0.434194 0.861644 0.258005 0.619624 
0.345892 0.775656 0.190348 0.645419 0.122640 0.402761 0.744336 0.217519 0.991031 0.941698 0.644249 0.709361 0.337164 0.491846 0.640489 0.223270 0.672461 0.302727 0.576224 0.600818 0.765032 0.430297 0.699380 0.793695 0.103760 0.554411 0.527696 0.936327 
0.456505 0.904665 0.676070 0.744915 0.371119 0.171841 0.287177 0.503243 0.672146 0.625671 0.796692 0.436847 0.321190 0.239622 0.291403 0.875672 0.841676 0.845099 0.376797 0.497236 0.787899 0.054899 0.272678 0.144905 0.029417 0.897549 0.064733 0.690533 
0.131060 0.694512 0.799436 0.899901 0.068063 0.682864 0.448394 0.803956 0.007546 0.001875 0.606914 0.671246 0.127362 0.831406 0.329026 0.539973 0.636815 0.989311 0.977200 0.313078 0.225555 0.195967 0.611444 0.683836 0.299116 0.954180 0.377221 0.148156 
0.049239 0.150075 0.591852 0.497427 0.311266 0.736715 0.309623 0.424829 0.392221 0.771109 0.948419 0.977688 0.468746 0.953749 0.307787 0.416626 0.165292 0.821765 0.687826 0.700879 0.375859 0.371853 0.441275 0.235928 0.151397 0.874752 0.720751 0.028622 
0.232940 0.303276 0.679876 0.068596 0.735703 0.835625 0.742059 0.489020 0.767509 0.376867 0.756343 0.790548 0.822662 0.556856 0.624341 0.540581 0.855271 0.588543 0.701436 0.214195 0.847800 0.655773 0.835006 0.183658 0.540973 0.067664 0.028344 0.604755 
0.782280 0.594727 0.625675 0.935904 0.080634 0.776867 0.587757 0.069293 0.354713 0.346027 0.325268 0.034495 0.431819 0.350608 0.993492 0.619480 0.090011 0.598428 0.995854 0.333493 0.045840 0.636991 0.255289 0.956009 0.976487 0.915617 0.863449 0.995025 
0.652273 0.238564 0.470905 0.444434 0.803938 0.605574 0.911668 0.566499 0.194754 0.559576 0.591699 0.462497 0.412383 0.390382 0.844303 0.657382 0.830587 0.283637 0.236813 0.401510 0.308241 0.204831 0.061927 0.531124 0.889666 0.248614 0.781970 0.616305 
0.356604 0.899890 0.581383 0.340239 0.371833 0.160051 0.649907 0.489518 0.126490 0.276379 0.621138 0.562644 0.214160 0.170591 0.527304 0.298968 0.521413 0.300040 0.756589 0.080556 0.854316 0.269180 0.237574 0.206834 0.718524 0.881772 0.961235 0.098372 
0.792374 0.298571 0.782641 0.796528 0.904455 0.652986 0.191873 0.489108 0.401711 0.166883 0.395420 0.332570 0.128525 0.221112 0.490777 0.844339 0.803175 0.007083 0.132723 0.874407 0.553725 0.530946 0.338825 0.813426 0.432922 0.256306 0.135147 0.467259 
0.024434 0.014775 0.691730 0.431278 0.969043 0.620075 0.700432 0.910291 0.117428 0.557677 0.426164 0.862013 0.347444 0.594553 0.166181 0.277822 0.085883 0.998177 0.496030 0.316727 0.017132 0.151026 0.109499 0.942479 0.758148 0.364471 0.259570 0.090405 
0.511743 0.794650 0.388841 0.604820 0.444187 0.426963 0.906906 0.095956 0.259656 0.371784 0.809274 0.133416 0.066180 0.567040 0.012917 0.409795 0.482959 0.869312 0.461699 0.512521 0.690058 0.877666 0.356976 0.341951 0.260141 0.050601 0.705713 0.380984 
0.559899 0.297768 0.089573 0.448692 0.037886 0.853876 0.917079 0.029754 0.936142 0.243408 0.761552 0.411489 0.076337 0.771788 0.498528 0.249540 0.051301 0.275363 0.824851 0.810107 0.595070 0.951755 0.124132 0.526808 0.440548 0.704639 0.294570 0.957179 
0.136244 0.187387 0.819554 0.275000 0.168014 0.450027 0.088405 0.685433 0.140167 0.763344 0.394061 0.821732 0.877180 0.935922 0.941570 0.149973 0.293193 0.769579 0.119776 0.326181 0.218352 0.997260 0.843956 0.194784 0.307926 0.786242 0.626191 0.681247 
0.990502 0.955493 0.279651 0.844861 0.615093 0.086450 0.980459 0.166557 0.795007 0.890475 0.931805 0.050699 0.600008 0.819636 0.353587 0.968573 0.992983 0.869974 0.960405 0.694111 0.673050 0.277802 0.460875 0.816444 0.753482 0.538533 0.559525 0.405891 
0.684972 0.275182 0.412718 0.182012 0.429920 0.129766 0.884146 0.581614 0.343306 0.372553 0.123053 0.174956 0.592644 0.008591 0.035931 0.412465 0.058122 0.153302 0.789010 0.550137 0.885357 0.989121 0.835533 0.132334 0.165779 0.637806 0.681291 0.805436 
0.317847 0.732907 0.782776 0.490882 0.366951 0.200299 0.206303 0.663603 0.461007 0.733459 0.697588 0.760251 0.960863 0.530425 0.793195 0.186061 0.163022 0.238212 0.136823 0.378861 0.746927 0.380740 0.310928 0.153212 0.852874 0.653094 0.661115 0.700466 
0.079850 0.607804 0.855685 0.813040 0.073992 0.677627 0.818758 0.846166 0.640686 0.016280 0.027805 0.166166 0.256896 0.851486 0.778332 0.842523 0.326116 0.418313 0.418698 0.122080 0.246137 0.576182 0.808360 0.913753 0.069743 0.687197 0.859395 0.537164 
0.283076 0.751988 0.523552 0.881306 0.950649 0.211853 0.801791 0.051933 0.279588 0.199374 0.763636 0.963635 0.379607 0.535859 0.397728 0.819459 0.496585 0.627317 0.516465 0.053259 0.060309 0.817265 0.023541 0.968541 0.674867 0.842042 0.039395 0.677475 
0.493692 0.616888 0.208737 0.465743 0.433992 0.448034 0.375008 0.750320 0.703336 0.646545 0.833682 0.616037 0.909522 0.177977 0.315048 0.045432 0.081154 0.413856 0.111188 0.271183 0.622262 0.118141 0.018906 0.988507 0.772958 0.534692 0.493306 0.810331 
0.606377 0.509928 0.806702 0.232458 0.879482 0.648421 0.946325 0.803507 0.607571 0.195835 0.754728 0.533036 0.559780 0.419365 0.343940 0.619601 0.249788 0.929814 0.332674 0.264832 0.272622 0.387382 0.019084 0.598278 0.580875 0.442003 0.809299 0.632652 
0.535907 0.108530 0.602103 0.981907 0.893608 0.185360 0.466281 0.499292 0.478760 0.393148 0.183634 0.099869 0.434723 0.489479 0.740587 0.645818 0.438477 0.239049 0.045348 0.144727 0.581179 0.234743 0.067243 0.122058 0.637614 0.987992 0.666711 0.046770 
0.577946 0.697189 0.716011 0.745932 0.958296 0.201276 0.455221 0.203338 0.525680 0.703650 0.607114 0.433864 0.091322 0.917200 0.387989 0.961045 0.463113 0.888123 0.044936 0.504719 0.487809 0.681182 0.120029 0.405464 0.134680 0.980686 0.485435 0.439269 
0.774364 0.215955 0.991870 0.115211 0.037443 0.071675 0.816990 0.396412 0.074740 0.788053 0.155626 0.079712 0.803323 0.119625 0.784889 0.108963 0.334711 0.057682 0.534958 0.881846 0.227507 0.448292 0.573987 0.603846 0.080440 0.213095 0.653711 0.264982 
0.611854 0.030894 0.180228 0.220133 0.100475 0.525457 0.127588 0.978255 0.573903 0.717309 0.812690 0.881319 0.815079 0.220311 0.089963 0.705300 0.553505 0.362638 0.793429 0.980048 0.493325 0.763623 0.564267 0.731331 0.679182 0.627791 0.442864 0.352301 
0.465429 0.321980 0.218774 0.050966 0.819559 0.452673 0.848087 0.343125 0.968790 0.482577 0.499984 0.221482 0.693470 0.708895 0.292513 0.841169 0.187111 0.607564 0.449208 0.177133 0.023639 0.508507 0.203000 0.868743 0.007907 0.608641 0.920283 0.199950 
0.428074 0.102070 0.183572 0.889186 0.334382 0.262348 0.507759 0.592237 0.804232 0.268277 0.979977 0.050383 0.575385 0.342725 0.559385 0.931096 0.968140 0.926862 0.794059 0.653201 0.353002 0.033680 0.603105 0.987666 0.654473 0.506830 0.806487 0.229158 
0.825884 0.934739 0.664792 0.478997 0.850694 0.631109 0.353728 0.259173 0.183643 0.213872 0.302758 0.103301 0.455822 0.592172 0.333986 0.060521 0.350133 0.905924 0.657863 0.290505 0.782126 0.407531 0.483542 0.741030 0.622243 0.034506 0.191985 0.500122 
0.494870 0.853712 0.279020 0.686400 0.656258 0.708525 0.357570 0.954785 0.284971 0.308547 0.295603 0.871392 0.904349 0.345100 0.585492 0.927845 0.972213 0.115308 0.315480 0.800337 0.354213 0.115147 0.192995 0.432338 0.272380 0.534340 0.281733 0.947871 
0.141886 0.747555 0.170713 0.372700 0.136143 0.486629 0.838419 0.721500 0.212668 0.600745 0.268896 0.650070 0.752146 0.448090 0.407971 0.210921 0.348399 0.694575 0.847448 0.993464 0.370959 0.248831 0.703505 0.870499 0.314782 0.320665 0.121636 0.914664 
0.050747 0.986940 0.158810 0.880621 0.974256 0.654350 0.097079 0.368758 0.573577 0.797818 0.966891 0.377715 0.980471 0.249319 0.369992 0.074622 0.432197 0.952695 0.060869 0.790122 0.069589 0.060409 0.792436 0.498964 0.401121 0.177526 0.286492 0.339817 
0.856692 0.354548 0.308508 0.738950 0.216360 0.935544 0.662144 0.246201 0.749279 0.338365 0.898427 0.419832 0.011377 0.045409 0.881534 0.720114 0.022611 0.436604 0.073225 0.289977 0.568331 0.872085 0.143200 0.660916 0.945373 0.876760 0.875532 0.197129 
0.783319 0.147173 0.612376 0.391907 0.233042 0.948984 0.510381 0.484690 0.351896 0.442499 0.811803 0.544450 0.481999 0.420977 0.839372 0.396768 0.812701 0.688104 0.014631 0.768535 0.349543 0.486598 0.277921 0.283638 0.452114 0.381591 0.581478 0.818453 
0.219526 0.758026 0.454012 0.014367 0.798567 0.036295 0.867865 0.224108 0.881261 0.034404 0.066956 0.726445 0.385837 0.906887 0.540379 0.164994 0.520532 0.518987 0.197713 0.518902 0.209709 0.158936 0.866613 0.752598 0.720541 0.577553 0.914938 0.718064 
0.998815 0.268958 0.284550 0.158913 0.643113 0.251462 0.428028 0.266360 0.351971 0.597213 0.315662 0.049686 0.234672 0.160615 0.977645 0.111519 0.733525 0.646654 0.471206 0.437481 0.424027 0.086661 0.142733 0.578064 0.455483 0.854497 0.751955 0.379788 
0.541832 0.703332 0.350348 0.663672 0.659866 0.427248 0.101835 0.930091 0.019146 0.747969 0.874481 0.277249 0.421087 0.950107 0.317514 0.307417 0.199436 0.648561 0.546665 0.216035 0.991597 0.781841 0.350917 0.682493 0.286700 0.165699 0.717367 0.498898 
0.068079 0.952345 0.031863 0.286803 0.364302 0.403504 0.623224 0.198014 0.439970 0.369873 0.341205 0.048547 0.681822 0.313992 0.496191 0.277093 0.917719 0.659634 0.754436 0.491556 0.674255 0.710073 0.673054 0.821620 0.822403 0.519625 0.749213 0.795410 
0.050924 0.122950 0.257429 0.282168 0.296512 0.466842 0.142157 0.076174 0.215634 0.923953 0.010869 0.429121 0.575230 0.198246 0.309522 0.388666 0.543659 0.620598 0.279185 0.941442 0.813260 0.304599 0.335850 0.557818 0.667311 0.439389 0.257886 0.366343 
0.583007 0.258282 0.721131 0.538403 0.863999 0.559582 0.162098 0.492616 0.713601 0.554970 0.010902 0.013288 0.081465 0.044941 0.931210 0.698198 0.316484 0.393728 0.128636 0.352543 0.732238 0.256255 0.442332 0.308512 0.167941 0.816917 0.177514 0.431617 
0.105199 0.305360 0.749623 0.889674 0.012767 0.340237 0.918202 0.516941 0.395892 0.388717 0.572180 0.641629 0.121027 0.108261 0.272697 0.147786 0.813535 0.547132 0.350496 0.171790 0.757530 0.409304 0.604947 0.666260 0.826599 0.069881 0.565782 0.574565 
0.739446 0.673166 0.388675 0.421305 0.985964 0.510921 0.268432 0.176946 0.993294 0.790021 0.999822 0.239476 0.477852 0.940630 0.481516 0.096113 0.105723 0.341141 0.558572 0.215753 0.915029 0.271620 0.098396 0.411342 0.120833 0.336866 0.419567 0.573301 
0.395934 0.320977 0.911771 0.378669 0.040655 0.044229 0.401530 0.265215 0.964565 0.310279 0.466839 0.968090 0.845606 0.554930 0.929046 0.172536 0.891686 0.250936 0.219139 0.878478 0.136435 0.344817 0.687509 0.321544 0.736063 0.750470 0.844821 0.444761 
0.792592 0.818274 0.408093 0.685223 0.240437 0.377972 0.696415 0.972736 0.031322 0.028481 0.174258 0.005243 0.168431 0.683443 0.236561 0.429479 0.003988 0.299905 0.571530 0.645348 0.418654 0.297366 0.051737 0.924731 0.845804 0.343442 0.095008 0.647749 
0.524982 0.941726 0.499492 0.998038 0.405744 0.753279 0.907588 0.893274 0.910103 0.103847 0.465071 0.494448 0.318187 0.952228 0.751098 0.613536 0.744533 0.455535 0.158624 0.882186 0.768815 0.172020 0.758781 0.484033 0.489859 0.139076 0.778301 0.534936 
0.238109 0.566987 0.062234 0.482053 0.069839 0.551763 0.596863 0.142003 0.276661 0.867298 0.293469 0.422373 0.280065 0.258683 0.281519 0.243191 0.085241 0.157947 0.215907 0.067895 0.520820 0.536627 0.925553 0.737698 0.672190 0.605483 0.781324 0.836535 
0.985197 0.149817 0.054704 0.970189 0.757354 0.248051 0.417217 0.125390 0.093778 0.845160 0.289288 0.328178 0.893071 0.209401 0.664451 0.586532 0.353628 0.069293 0.344754 0.260552 0.525096 0.084456 0.856728 0.976402 0.894754 0.364819 0.094884 0.935252 
0.194690 0.629341 0.842159 0.964832 0.106844 0.844396 0.935413 0.945085 0.584145 0.617933 0.519862 0.248917 0.229280 0.226286 0.010729 0.425068 0.265386 0.465018 0.516666 0.461355 0.773568 0.313738 0.971673 0.291740 0.019161 0.865528 0.634575 0.672315 
0.310282 0.409732 0.120639 0.873354 0.018050 0.931733 0.456176 0.669827 0.950004 0.034169 0.703995 0.075960 0.997077 0.871070 0.110062 0.797273 0.704167 0.890960 0.116229 0.528890 0.939645 0.240453 0.416863 0.432202 0.834435 0.170968 0.449985 0.204984 
0.454360 0.778607 0.052980 0.942002 0.314860 0.319858 0.562639 0.469778 0.253252 0.794632 0.849303 0.721477 0.182550 0.875458 0.999856 0.508107 0.631400 0.428361 0.922165 0.150581 0.501745 0.986782 0.841431 0.418659 0.168256 0.356502 0.066439 0.572368 
0.489294 0.274259 0.566631 0.752231 0.822514 0.202166 0.409726 0.545897 0.522848 0.198429 0.804428 0.177094 0.447437 0.641684 0.652982 0.192422 0.844558 0.018033 0.407826 0.195949 0.382178 0.308244 0.090121 0.244743 0.973873 0.297485 0.976099 0.814931 
0.704223 0.735181 0.993871 0.193085 0.218121 0.421197 0.376349 0.411051 0.892851 0.007528 0.897258 0.043313 0.339553 0.504381 0.977749 0.992183 0.009466 0.057521 0.675961 0.542803 0.450134 0.225545 0.255513 0.173642 0.933260 0.417571 0.629646 0.462510 
0.119615 0.672158 0.114520 0.783617 0.935021 0.469600 0.196381 0.360590 0.942251 0.983304 0.942243 0.943679 0.941743 0.923477 0.046964 0.859017 0.783984 0.043973 0.147397 0.205510 0.327369 0.818672 0.243656 0.098234 0.792155 0.168674 0.322776 0.659756 
0.038118 0.879883 0.331280 0.337181 0.075015 0.989765 0.745738 0.738342 0.056298 0.368733 0.303865 0.547131 0.151404 0.732386 0.573646 0.114421 0.460797 0.256881 0.643631 0.773229 0.652069 0.990965 0.666114 0.481270 0.095228 0.745841 0.073138 0.171443 
0.214080 0.050174 0.526547 0.764409 0.616567 0.121249 0.675488 0.145761 0.254594 0.057983 0.893533 0.704631 0.304169 0.020243 0.674809 0.528518 0.959572 0.020187 0.835757 0.321338 0.155898 0.277919 0.841014 0.618780 0.046898 0.772741 0.728047 0.411172 
0.926528 0.709525 0.985449 0.152153 0.952919 0.697283 0.279166 0.846923 0.531102 0.485722 0.540102 0.997420 0.677660 0.593527 0.192308 0.477253 0.949907 0.248455 0.279723 0.808640 0.429534 0.948241 0.930408 0.028051 0.814356 0.830068 0.132342 0.636754 
0.368079 0.726097 0.922747 0.205110 0.564773 0.691544 0.129337 0.379503 0.953148 0.829557 0.766433 0.996817 0.245872 0.199624 0.006898 0.468560 0.732989 0.380888 0.566127 0.879057 0.835807 0.649183 0.277216 0.464957 0.606197 0.495298 0.024456 0.326922 
0.810582 0.819330 0.932557 0.024471 0.868794 0.751058 0.913528 0.687303 0.910631 0.207548 0.802274 0.521480 0.180107 0.257477 0.667215 0.503785 0.370899 0.900523 0.656413 0.075101 0.542355 0.521237 0.923473 0.543808 0.669444 0.010406 0.977902 0.186367 
0.118732 0.784390 0.747949 0.758564 0.040419 0.892225 0.749994 0.164729 0.778394 0.429444 0.184066 0.794492 0.313844 0.713201 0.969980 0.956732 0.884826 0.174268 0.882522 0.253355 0.465411 0.851421 0.165408 0.496513 0.586464 0.614699 0.402275 0.302102 
0.934589 0.977655 0.528225 0.922471 0.544732 0.158999 0.340410 0.720257 0.376311 0.784739 0.136117 0.867780 0.893456 0.740300 0.763317 0.860354 0.095573 0.706749 0.121617 0.362933 0.729145 0.598520 0.946126 0.490235 0.914450 0.684514 0.793848 0.277385 
0.711927 0.210418 0.875183 0.635474 0.905893 0.432455 0.740046 0.367131 0.419812 0.058229 0.907736 0.635397 0.088707 0.571550 0.551795 0.123966 0.667311 0.252956 0.464125 0.204982 0.498918 0.465574 0.488024 0.227866 0.316562 0.548728 0.222143 0.478364 
0.164428 0.985207 0.632226 0.067634 0.703412 0.707693 0.891432 0.516494 0.104394 0.697119 0.042343 0.749981 0.009564 0.083094 0.365233 0.004386 0.525294 0.233861 0.214001 0.077169 0.063508 0.593224 0.506839 0.487612 0.150882 0.546486 0.374413 0.899079 
0.746899 0.429266 0.798663 0.897590 0.098887 0.321560 0.346557 0.301097 0.667571 0.824380 0.480769 0.674925 0.023252 0.883232 0.531119 0.989246 0.082449 0.397542 0.260774 0.720287 0.229925 0.962451 0.634256 0.027051 0.801499 0.970052 0.556225 0.394519 
0.436469 0.143547 0.583117 0.566893 0.922150 0.880398 0.982033 0.626343 0.738097 0.757913 0.667700 0.096032 0.180379 0.197551 0.681591 0.986703 0.719216 0.134211 0.556217 0.309095 0.701464 0.112702 0.426807 0.094335 0.223845 0.577102 0.242227 0.642765 
0.015326 0.192149 0.361064 0.650300 0.891625 0.974128 0.493490 0.701277 0.029319 0.191529 0.752349 0.487065 0.561924 0.469559 0.290910 0.448168 0.308412 0.948245 0.243795 0.268613 0.947669 0.743528 0.293167 0.272969 0.444758 0.350328 0.974410 0.318957 
0.813269 0.289323 0.561305 0.471056 0.434915 0.241353 0.286049 0.434144 0.823869 0.647263 0.823954 0.714702 0.768954 0.641540 0.612760 0.187433 0.175450 0.925320 0.402619 0.012525 0.762695 0.354429 0.995430 0.014595 0.030226 0.045748 0.955709 0.278763 
0.237264 0.326909 0.496558 0.856995 0.730414 0.263984 0.629426 0.231366 0.597887 0.496958 0.158971 0.505326 0.190910 0.773258 0.473648 0.555519 0.338801 0.610143 0.571788 0.164490 0.052068 0.616350 0.651633 0.935965 0.730992 0.353020 0.792770 0.035052 
0.108673 0.921821 0.614235 0.366872 0.883574 0.282195 0.840789 0.608881 0.942117 0.545567 0.508617 0.213798 0.278725 0.400205 0.191674 0.352236 0.356864 0.761293 0.856445 0.239182 0.284789 0.934307 0.852422 0.809726 0.194898 0.387952 0.593359 0.268173 
0.084226 0.860926 0.521430 0.309701 0.670281 0.369573 0.365463 0.640798 0.893042 0.214477 0.714565 0.900705 0.661738 0.162229 0.637328 0.023714 0.404721 0.698786 0.651218 0.992899 0.077469 0.017714 0.484008 0.417792 0.455270 0.410130 0.084837 0.666780 
0.434053 0.740716 0.769915 0.388476 0.138487 0.680446 0.349873 0.231935 0.924862 0.847088 0.074289 0.990004 0.922502 0.583803 0.450707 0.318358 0.224239 0.726051 0.436951 0.465223 0.813955 0.915854 0.073430 0.700108 0.390654 0.221783 0.661422 0.175365 
0.637830 0.317856 0.699318 0.857382 0.632529 0.332719 0.412846 0.975258 0.053818 0.069016 0.982499 0.357500 0.053235 0.660172 0.220032 0.372122 0.638027 0.448138 0.838597 0.885080 0.875878 0.799806 0.159544 0.591642 0.037403 0.461640 0.412063 0.324667 
0.004106 0.707839 0.331692 0.407637 0.505578 0.423913 0.615170 0.579105 0.488724 0.817633 0.053066 0.903247 0.853630 0.233648 0.952964 0.686323 0.331292 0.680033 0.446669 0.123535 0.624261 0.748719 0.128792 0.930318 0.431325 0.441579 0.306661 0.744200 
0.789167 0.736272 0.935221 0.523687 0.763599 0.506337 0.525481 0.762597 0.094894 0.091812 0.875380 0.530464 0.364301 0.881787 0.314098 0.698299 0.248863 0.219107 0.679127 0.330787 0.124794 0.180954 0.296417 0.881280 0.696122 0.008627 0.743911 0.990983 
0.098021 0.991336 0.082528 0.244644 0.304796 0.654147 0.908517 0.553177 0.465554 0.617711 0.152337 0.811290 0.867717 0.598995 0.815336 0.186250 0.399770 0.917093 0.753659 0.762678 0.797252 0.325519 0.051251 0.536823 0.528095 0.868942 0.933442 0.508021 
0.894471 0.966327 0.248359 0.684084 0.097761 0.631406 0.604537 0.944499 0.533486 0.995918 0.226154 0.510798 0.880657 0.234936 0.323619 0.140492 0.123781 0.112507 0.208438 0.962302 0.269753 0.619661 0.455904 0.915052 0.947406 0.186934 0.632295 0.531802 
0.970753 0.150204 0.805065 0.408954 0.500598 0.020410 0.686047 0.487103 0.335218 0.425150 0.807460 0.360912 0.410592 0.937475 0.166823 0.834569 0.478782 0.179699 0.889723 0.341011 0.237945 0.826114 0.084650 0.757742 0.365661 0.589384 0.600417 0.262958 
0.961530 0.560966 0.075646 0.345687 0.678730 0.262706 0.580821 0.530127 0.848749 0.134652 0.702601 0.115472 0.271926 0.415932 0.096024 0.504341 0.368075 0.409523 0.174964 0.282178 0.034557 0.337228 0.322165 0.881527 0.869523 0.056140 0.276556 0.591958 
0.547223 0.602038 0.719272 0.687800 0.358724 0.664555 0.320622 0.690803 0.746534 0.614460 0.368152 0.524054 0.503391 0.171996 0.381766 0.887697 0.073414 0.772872 0.389064 0.603340 0.179536 0.101892 0.909615 0.046576 0.561182 0.260027 0.793338 0.782424 
0.949307 0.123148 0.505474 0.774556 0.845907 0.626716 0.850913 0.572090 0.189682 0.850437 0.722006 0.732166 0.868258 0.146823 0.472587 0.291744 0.694328 0.599830 0.621351 0.740224 0.777313 0.249025 0.396052 0.403137 0.361375 0.086273 0.993694 0.399779 
0.118881 0.548557 0.831658 0.470080 0.935866 0.155179 0.194135 0.326219 0.933079 0.708580 0.779194 0.091387 0.619551 0.668605 0.166390 0.183980 0.170808 0.430063 0.678266 0.749609 0.869563 0.230477 0.756067 0.611166 0.094986 0.043786 0.063376 0.973127 
0.610380 0.550781 0.417630 0.830706 0.521071 0.271441 0.024116 0.633510 0.495094 0.447444 0.529267 0.083269 0.253564 0.686566 0.715918 0.178699 0.332967 0.963115 0.773325 0.397527 0.110731 0.739240 0.730059 0.681798 0.612104 0.296200 0.561931 0.663565 
0.306905 0.248891 0.445198 0.498496 0.958492 0.885268 0.202895 0.864998 0.299391 0.385413 0.058737 0.399567 0.752986 0.761854 0.448168 0.762506 0.773458 0.195732 0.559394 0.465103 0.816060 0.623978 0.086981 0.607301 0.201335 0.972362 0.760662 0.801651 
0.543741 0.909240 0.238560 0.761876 0.006576 0.617819 0.070406 0.350536 0.115305 0.881573 0.064183 0.941060 0.636072 0.370669 0.412880 0.451014 0.281498 0.459862 0.068385 0.919779 0.774131 0.868388 0.323965 0.069243 0.563615 0.912470 0.654421 0.120416 
0.838393 0.960911 0.641394 0.997585 0.060184 0.843819 0.188935 0.345455 0.393052 0.702778 0.528064 0.139407 0.853383 0.013095 0.869523 0.101209 0.115706 0.644021 0.546881 0.982409 0.421648 0.535533 0.820712 0.200227 0.180419 0.377679 0.501436 0.970482 
0.770832 0.045892 0.973518 0.553213 0.062545 0.141830 0.544552 0.045875 0.934705 0.610840 0.691275 0.370986 0.376980 0.384383 0.106253 0.254928 0.099518 0.214074 0.392796 0.009520 0.323872 0.047069 0.859648 0.683964 0.608872 0.507320 0.264388 0.628638 
0.292680 0.111352 0.941902 0.206215 0.375306 0.251506 0.532798 0.329727 0.425510 0.458498 0.310043 0.133154 0.501834 0.348666 0.500183 0.024373 0.726005 0.324566 0.418921 0.365520 0.257279 0.337321 0.207563 0.671896 0.039510 0.376572 0.501263 0.675011 
0.947992 0.958277 0.913019 0.123302 0.991739 0.477610 0.052820 0.822073 0.972168 0.732998 0.751670 0.058766 0.672556 0.790469 0.801448 0.867890 0.419892 0.244317 0.702334 0.205008 0.625720 0.850717 0.640752 0.379918 0.902411 0.709527 0.675446 0.518205 
0.556934 0.677278 0.744035 0.976851 0.078103 0.294848 0.313647 0.200226 0.431886 0.465254 0.693297 0.130046 0.821560 0.516253 0.199012 0.405213 0.568734 0.050661 0.061042 0.868824 0.948678 0.362327 0.881430 0.033712 0.602190 0.842970 0.443433 0.197073 
0.824956 0.138423 0.089903 0.058450 0.316915 0.580220 0.830106 0.574863 0.856504 0.313331 0.320951 0.171870 0.785573 0.700651 0.257967 0.138466 0.814403 0.400099 0.035242 0.063015 0.471956 0.647035 0.186975 0.792925 0.769479 0.902941 0.806908 0.861494 
0.665531 0.707128 0.869517 0.742669 0.288720 0.946259 0.883311 0.209692 0.752363 0.349677 0.596013 0.534172 0.206674 0.892425 0.063541 0.377151 0.748461 0.162388 0.998884 0.006508 0.768576 0.527299 0.267283 0.527057 0.762479 0.937847 0.463085 0.604207 
0.334448 0.599945 0.175960 0.930922 0.393658 0.602789 0.025069 0.603652 0.949517 0.819317 0.245415 0.276853 0.946258 0.403335 0.805409 0.136877 0.611576 0.311894 0.716050 0.895455 0.152921 0.592342 0.033967 0.183512 0.064260 0.896237 0.376283 0.652523 
0.687505 0.723798 0.619318 0.585347 0.672784 0.766160 0.298529 0.885571 0.945535 0.340844 0.694138 0.150389 0.808559 0.140074 0.457335 0.987717 0.327071 0.223072 0.241696 0.151660 0.204144 0.262838 0.169874 0.921248 0.914188 0.697944 0.485795 0.472298 
0.328370 0.625456 0.327779 0.440137 0.456930 0.824023 0.689180 0.276383 0.262244 0.933703 0.971071 0.323312 0.610804 0.243457 0.879016 0.232942 0.760600 0.288455 0.531979 0.350786 0.282672 0.888817 0.795904 0.473666 0.682654 0.362914 0.912124 0.039653 
0.532757 0.756956 0.262846 0.280861 0.020869 0.274205 0.778431 0.075714 0.632085 0.731203 0.661268 0.877744 0.033857 0.445313 0.495585 0.777038 0.109103 0.224464 0.276116 0.185943 0.720722 0.610466 0.904151 0.564043 0.886028 0.844054 0.063549 0.263088 
0.699195 0.081898 0.215252 0.190727 0.599259 0.776120 0.354635 0.353037 0.939082 0.927893 0.682327 0.057949 0.592372 0.579605 0.789209 0.446509 0.386364 0.076160 0.249990 0.298543 0.408617 0.358600 0.939034 0.606558 0.059266 0.845457 0.416835 0.709115 
0.094450 0.856616 0.629682 0.499963 0.139583 0.982609 0.715637 0.918176 0.054415 0.579877 0.391321 0.862286 0.480823 0.433282 0.320099 0.444406 0.600495 0.546044 0.640375 0.409198 0.234242 0.941190 0.117606 0.400323 0.308093 0.330268 0.699296 0.302435 
0.464254 0.692462 0.947504 0.911774 0.712623 0.728254 0.199501 0.829391 0.776510 0.353408 0.760569 0.835427 0.228665 0.365726 0.039755 0.765249 0.241511 0.134195 0.851902 0.471804 0.186612 0.138323 0.135626 0.126514 0.813690 0.355483 0.516534 0.707993 
0.921821 0.155374 0.709535 0.300812 0.486202 0.158606 0.570222 0.837235 0.794302 0.642544 0.896621 0.367433 0.908984 0.535041 0.073232 0.059166 0.616152 0.126952 0.497391 0.617176 0.137384 0.277116 0.793325 0.424783 0.447709 0.569485 0.133359 0.234374 
0.976320 0.827888 0.382843 0.654799 0.366016 0.966088 0.511177 0.032964 0.802173 0.062737 0.662839 0.009612 0.983929 0.943607 0.205049 0.417529 0.417981 0.620311 0.401519 0.469965 0.791884 0.119158 0.289906 0.498765 0.186111 0.064294 0.302390 0.730567 
0.392588 0.488979 0.143014 0.592877 0.895852 0.505620 0.283230 0.090181 0.904417 0.675944 0.142581 0.100429 0.112293 0.020476 0.790665 0.025956 0.646237 0.868604 0.901645 0.067783 0.317554 0.947787 0.948082 0.729822 0.099774 0.270063 0.302231 0.866512 
0.704362 0.018992 0.443751 0.796458 0.998676 0.121506 0.215134 0.227944 0.955985 0.500752 0.613308 0.097193 0.107621 0.377924 0.454687 0.576644 0.197311 0.046622 0.587128 0.080010 0.339722 0.875307 0.126999 0.896352 0.953806 0.149497 0.358099 0.209334 
0.578616 0.578992 0.816885 0.896386 0.957676 0.339928 0.687904 0.184019 0.195517 0.691614 0.229504 0.947517 0.778677 0.121047 0.195309 0.434405 0.084135 0.758243 0.417108 0.836677 0.346203 0.201212 0.012800 0.762053 0.049763 0.357875 0.326294 0.301291 
0.545004 0.893060 0.101084 0.564443 0.634582 0.573446 0.117660 0.639783 0.948087 0.868555 0.205484 0.696518 0.367942 0.030377 0.617538 0.605632 0.066573 0.066290 0.480119 0.173617 0.841874 0.435521 0.482994 0.513510 0.798221 0.307865 0.028260 0.096845 
0.966691 0.837104 0.003648 0.680203 0.997075 0.500988 0.738090 0.779845 0.306402 0.507225 0.658303 0.426584 0.109264 0.971431 0.735625 0.841243 0.258189 0.866937 0.499684 0.573774 0.740612 0.166064 0.109313 0.589441 0.035259 0.363497 0.114082 0.390448 
0.602039 0.277209 0.604621 0.814873 0.046899 0.759522 0.176001 0.575829 0.606472 0.813207 0.044071 0.848920 0.647729 0.663168 0.739185 0.742069 0.484063 0.417355 0.066894 0.923536 0.166558 0.291592 0.871004 0.257220 0.993069 0.036769 0.234651 0.035275 
0.854035 0.172392 0.718119 0.312177 0.778054 0.075696 0.709720 0.385025 0.265233 0.355170 0.306694 0.572150 0.196661 0.351991 0.177899 0.741662 0.443247 0.242162 0.501941 0.830605 0.587283 0.442680 0.468033 0.525005 0.507171 0.324970 0.110308 0.879527 
0.747803 0.121343 0.310183 0.604495 0.471386 0.907903 0.601581 0.456682 0.252648 0.812743 0.087316 0.496949 0.694159 0.755574 0.324282 0.538842 0.221913 0.548481 0.814521 0.537208 0.737565 0.705277 0.534756 0.443567 0.051268 0.862497 0.491400 0.029317 
0.658161 0.577765 0.781243 0.993339 0.675650 0.336450 0.235466 0.293867 0.357188 0.947981 0.045322 0.221845 0.716289 0.256825 0.479738 0.043207 0.866134 0.910487 0.960015 0.778297 0.687938 0.018634 0.497518 0.335546 0.716406 0.885621 0.001277 0.021318 
0.708699 0.702641 0.196581 0.354455 0.219680 0.933637 0.146130 0.889378 0.105104 0.209027 0.436602 0.451813 0.598385 0.080635 0.820964 0.980219 0.234055 0.439281 0.346744 0.751875 0.684083 0.078573 0.238492 0.748621 0.162680 0.178122 0.507132 0.169398 
0.354132 0.188815 0.731803 0.528021 0.128359 0.479220 0.366755 0.557258 0.934443 0.273946 0.852765 0.690262 0.929328 0.954906 0.875761 0.807478 0.160229 0.123857 0.298283 0.924038 0.722363 0.026812 0.460218 0.411557 0.681301 0.776192 0.041261 0.601336 
0.121786 0.523088 0.320850 0.644425 0.288318 0.603974 0.310458 0.233567 0.127841 0.123039 0.758925 0.203955 0.952487 0.696049 0.648292 0.901485 0.169425 0.510500 0.541611 0.383740 0.789738 0.845293 0.263631 0.343419 0.309135 0.782029 0.994321 0.638137
[truncated: 2,130,008 more chars]
