# Supplementary material for: Constructing network topologies for multiple signal-encoding functions
Source: BMC Syst Biol. 2019 Jan 11;13:6. doi: 10.1186/s12918-018-0676-5 (PMC6330498; doi:10.1186/s12918-018-0676-5)
Supplement: Supplementary file 4 — The original codes used for two-node merging of functional modules. (ZIP 1018 kb) [file 12918_2018_676_MOESM4_ESM.zip › main.cpp]

# include "head.h"

#define GSL_DLL     //Li:ÓÃ¶¨ÒåºêµÄ·½Ê½, ±ÜÃâÖØÐÂ¶¨Òå

#pragma comment(lib,"libgsl.lib")   //Li: ¿ÉÒÔ°ïÎÒÃÇÁ¬ÈëÒ»¸ö¿âÎÄ¼þ¡£gsl°²×°¼°ÅäÖÃËù±ØÐëµÄ2¸ölibÎÄ¼þ:libgsl.lib¼°libgslcblas.libÎÄ¼þ
#pragma comment(lib, "libgslcblas.lib")

double INPT[2];
int C[NodeN][NodeN];
double Vz[NodeN][NodeN];
double Kz[NodeN][NodeN];
double Vb[NodeN];
double Kb[NodeN];
double VI[2];
double KI[2];

double Vzp[Full][NodeN][NodeN]; //Ïà»¥×÷ÓÃ£»
double Kzp[Full][NodeN][NodeN]; 
double Vbp[Full][NodeN]; //»·¾³ÖÐµÄ»ù±¾×÷ÓÃ£»
double Kbp[Full][NodeN];
double VIp[Full][2]; //À´×ÔÊäÈë½ÚµãµÄ×÷ÓÃ£»
double KIp[Full][2];
double tb[max_step];
double yb[max_step][NodeN];

int main ()
{
	int a =9124;
	int b = a + 1;
	sample();
	action(a, b);
	return 0;
}


//int main ( int argc, char * argv [ ] )
//{									 // ÍøÂçÆðÊ¼    topostart=[0,19683)   subnetwork.exe topostart  topoend
//	int a = atoi( argv[ 1 ] ); 
//	int b = atoi( argv[ 2 ] ); 
//
//	if (b>19683)
//		b=19683;
//	
//	sample();  // ²ÉÑù£»
//	action(a, b);
//
//	return 0;
//}
