# Supplementary material for: Constructing network topologies for multiple signal-encoding functions
Source: BMC Syst Biol. 2019 Jan 11;13:6. doi: 10.1186/s12918-018-0676-5 (PMC6330498; doi:10.1186/s12918-018-0676-5)
Supplement: Supplementary file 4 — The original codes used for two-node merging of functional modules. (ZIP 1018 kb) [file 12918_2018_676_MOESM4_ESM.zip › sample.cpp]

#include"head.h"

int sample() 
{
	FILE *fp;
	fp = fopen("lhs10000x28.txt" , "r");
	assert(fp);

	int i, j;
	double tmp;
	double a = 2;
	double b = -1;
	double c= 4;
	double d = -3;

	for ( i = 0; i < Full; i ++ )
	{
		for ( j = 0; j < NodeN; j ++ )
		{
			fscanf( fp, "%lf", & tmp );         
			Vzp[ i ][ 0 ][ j ] = pow(10, a * tmp + b );    //Vz 3X3: ¸³ÖµË³Ðò¾¡Á¿×öµ½Óëmatlab Ò»ÖÂ£»ÖðÁÐ¸³Öµ£»
			fscanf( fp, "%lf", & tmp );
			Vzp[ i ][ 1 ][ j ] = pow(10, a * tmp + b );
			fscanf( fp, "%lf", & tmp );
			Vzp[ i ][ 2 ][ j ] = pow(10, a * tmp + b );
		}

		for ( j = 0; j < NodeN; j ++ )              //Kz 3X3:  ÖðÁÐ¸³Öµ£»
		{
			fscanf( fp, "%lf", & tmp );         
			Kzp[ i ][ 0 ][ j ] = pow(10, c * tmp + d );   
			fscanf( fp, "%lf", & tmp );
			Kzp[ i ][ 1 ][ j ] = pow(10, c * tmp + d );
			fscanf( fp, "%lf", & tmp );
			Kzp[ i ][ 2 ][ j ] = pow(10, c * tmp + d );
		}

		for ( j = 0; j < 3; j ++ )                 
		{
			fscanf( fp, "%lf", & tmp );                                         //Vb 3X1:
			Vbp[ i ][ j ] = pow(10, a * tmp + b );
		}

		for ( j = 0; j < 3; j ++ )				//Kb 3X2:  ÖðÁÐ¸³Öµ£»
		{
			fscanf( fp, "%lf", & tmp );  
			Kbp[ i ][ j ] = pow(10, c * tmp + d );
		}

		for ( j = 0; j < 2; j ++ )				
		{
			fscanf( fp, "%lf", & tmp );	
			VIp[ i ][ j ] = pow(10, a * tmp + b );
			fscanf( fp, "%lf", & tmp );  
			KIp[ i ][ j ] = pow(10, c * tmp + d );
		}

	}

	fclose(fp);

	return 1;

}

void para( int n )    //nÖ¸µÄÊÇµÚn×é²ÎÊý
{                
	for ( int i = 0; i < NodeN; i ++ )
	{
		for ( int j = 0; j < NodeN ; j ++ )
		{
			Vz[ i ][ j ] = Vzp[ n ][ i ][ j ];     //K:hillãÐÖµ k:ËÙÂÊ³£Êý N:hill ÏµÊý
			Kz[ i ][ j ] = Kzp[ n ][ i ][ j ];	
		}
		Vb[ i ] = Vbp[ n ][ i ];
		Kb[ i ] = Kbp[ n ][ i ];
	}

	for ( int j = 0; j < 2; j ++ )
	{
		VI[ j ] = VIp[ n ][ j ];
		KI[ j ] = KIp[ n ][ j ];
	}

}
