# Supplementary material for: Constructing network topologies for multiple signal-encoding functions
Source: BMC Syst Biol. 2019 Jan 11;13:6. doi: 10.1186/s12918-018-0676-5 (PMC6330498; doi:10.1186/s12918-018-0676-5)
Supplement: Supplementary file 4 — The original codes used for two-node merging of functional modules. (ZIP 1018 kb) [file 12918_2018_676_MOESM4_ESM.zip › showparas.cpp]

# include "head.h"
void showparas( )
{
    printf("Vz:\n");
	for (int i = 0; i<3; i++)
		printf( "%f  %f  %f\n", Vz[i][0], Vz[i][1], Vz[i][2] );

	printf("Kz:\n");
	for (int i = 0; i<3; i++)
		printf(  "%f  %f  %f\n", Kz[i][0], Kz[i][1], Kz[i][2] );

	printf("Vb:\n");
	for (int i = 0; i<3; i++)
		printf( "%f\n", Vb[i]);

	printf("Kb:\n");
	for (int i = 0; i<3; i++)
		printf( "%f\n", Kb[i]);

	printf("VI=%f  %f, KI=%f %f\n", VI[0], VI[1], KI[0], KI[1] );
}
