# Supplementary material for: Constructing network topologies for multiple signal-encoding functions
Source: BMC Syst Biol. 2019 Jan 11;13:6. doi: 10.1186/s12918-018-0676-5 (PMC6330498; doi:10.1186/s12918-018-0676-5)
Supplement: Supplementary file 5 — The original codes used for three-node merging of functional modules. (ZIP 1162 kb) [file 12918_2018_676_MOESM5_ESM.zip › action.cpp]

#include"head.h"

int action(int topostart,int topoend) 
{
	double y0[NodeN]; // To record the the traces of the the system.
	double value1, value2, value3, value4;
	int flag;

	for (int i = topostart; i < topoend; i ++) 
	{
		if ( getNet(i) == 1 )    //return 0, if the network has no pathway from A to C, or else, return 1.
		{
			char tmp[10];       //×¼±¸ÎÄ¼þµÄÃüÃû£»
			sprintf(tmp,"%d",i);
			char filename1[20] = "net_";
			strcat(filename1, tmp);
			strcat(filename1, ".txt");

			for ( int j= 0; j< Full; j ++ ) //µÚj×é²ÎÊý,Ò»¹²Full×é²ÎÊý  **
			{	
				para( j );
				cout<<"topo="<< i << ", para="<< j<< endl; //ÏÔÊ¾¼ÆËãµ½µÚ¼¸×é²ÎÊý£»
				//showparas( );
				//printf("%d %d %d\n",C[0][0],C[0][1],C[0][2]);
				//printf("%d %d %d\n",C[1][0],C[1][1],C[1][2]);
				//printf("%d %d %d\n",C[2][0],C[2][1],C[2][2]);

				if ( subfun0( y0 ) == 1) // £¨INPT=0£©steady state.??
				{
					INPT = 0.5;
					flag = subfun( INPT, y0, &value1, &value2 );
					printf("flag1 = %d\n", flag);
					if ( flag > 0 ) 
					{
						INPT = 1;
						if ( subfun( INPT, y0, &value3, &value4 ) == flag ) // input = 0.5ºÍ1Ê±£¬ÏµÍ³ÓÐÏàÍ¬µÄÊäÈëÊä³öÏìÓ¦£»
						{
							switch (flag)
							{
							case 1:
								if ( value3 / value1 < 0.9 )
								{
									FILE * fp;
									fp = fopen(filename1,"a+");
									fprintf(fp, "%d\t%d\t%f\t%f\t%f\t%f\t%f\t%f\n", j, flag, (value1 - value3)/value1, fabs(value2-value4)/value2, value1, value3, value2, value4 );
									fclose(fp);
								}
								break;
							case 2:
								if ( value3 / value1 >1.1 )   
								{
									FILE * fp;
									fp = fopen(filename1,"a+");
									fprintf(fp, "%d\t%d\t%f\t%f\t%f\t%f\t%f\t%f\n", j, flag, (value3 - value1)/value1, fabs(value2-value4)/value2, value1, value3, value2, value4 );
									fclose(fp);
								}
								break;
							case 3:
								if ( value3 / value1 >1.1)
								{
									FILE * fp;
									fp = fopen(filename1,"a+");
									fprintf(fp, "%d\t%d\t%f\t%d\t%f\t%f\t%d\t%d\n", j, flag, (value3-value1)/value1, 0, value1, value3, 0, 0);
									fclose(fp);
								}
								break;
							}
						}
					}
				}
			}// j Ñ­»·½áÊø

		}// the end of if (getNet)
	} // i Ñ­»·½áÊø£»

	return 0;
}
