# Supplementary material for: Constructing network topologies for multiple signal-encoding functions
Source: BMC Syst Biol. 2019 Jan 11;13:6. doi: 10.1186/s12918-018-0676-5 (PMC6330498; doi:10.1186/s12918-018-0676-5)
Supplement: Supplementary file 5 — The original codes used for three-node merging of functional modules. (ZIP 1162 kb) [file 12918_2018_676_MOESM5_ESM.zip › cal_duration.cpp]

#include "head.h"				
double CalDur( double stimulus, double yh, double *y0 )
{
	double y[NodeN];
	double th[2] = {0};
	double tmax = 5000;
	double tstart = 0;
	double inc = 300;
	double tend = tstart + inc;
	double h = 1e-6;
	int check, counter = 0;
    INPT = stimulus;

	for (int k =0; k < NodeN; k ++)  //¸üÐÂ³õÊ¼Ìõ¼þ£»
		y[ k ] = y0[ k ];

	while (th[1] == 0 && tend <= tmax && counter < max_step )
	{
		check = solver( y, &h, tstart, tend, max_step, &counter, tb, yb);
		if ( check == 1 || counter == max_step ) 
		{
			for ( int k = 0; k < counter - 1; k ++ )
			{
				if ( th[ 0 ] == 0 && yb[ k ][ NodeN - 1 ] <= yh && yb[ k+1 ][ NodeN - 1 ] > yh )
					th[ 0 ] = ( tb[ k ] + tb[ k + 1 ] ) / 2;
				if ( th[ 1 ] == 0 && yb[ k ][ NodeN - 1 ] > yh && yb[ k+1 ][ NodeN - 1 ] <= yh )
				{
					th[1] = ( tb[ k ] + tb[ k + 1 ] ) / 2;
					break;
				}
			}
		}
		else
			break;

		tstart = tend;
		tend += inc;
	}

	/*printf("th[0] = %.4f, th[1] = %.4f\n", th[0], th[1]);*/

	return th[1]-th[0];
}
