# Supplementary material for: Constructing network topologies for multiple signal-encoding functions
Source: BMC Syst Biol. 2019 Jan 11;13:6. doi: 10.1186/s12918-018-0676-5 (PMC6330498; doi:10.1186/s12918-018-0676-5)
Supplement: Supplementary file 5 — The original codes used for three-node merging of functional modules. (ZIP 1162 kb) [file 12918_2018_676_MOESM5_ESM.zip › fun_test.cpp]

#include "head.h"	
int subfun0( double *y0 )
{
	double y[NodeN];
	double tmax = 3000;
	double tstart = 0;
	double inc = 200;
	double tend = tstart + inc;
	double h = 1e-6;
	int check, counter = 0, flag = 0;
	INPT = 0;
	for ( int k = 0; k < NodeN; k ++ )  // initial condition for calculation
		y[ k ] = 0.1;
		//FILE * ft;
		//ft = fopen( "trace0.txt","a+" );

		while (flag == 0 && tend <= tmax && counter < max_step)
		{
			check = solver( y, &h, tstart, tend, max_step, &counter, tb, yb);
			//for (int j = 0; j < counter; j ++ )
			//	fprintf(ft,"%.4f\t %.4f\t %.4f\t %.4f\t %.4f\t %.4f\t%.4f\n", tb[j], yb[j][0], yb[j][1], yb[j][2], yb[j][3], yb[j][4], yb[j][5], yb[j][6] );
			//printf("INPT = %.1f %.1f %.1f, check = %d, tstart = %.1f, tend %.1f, counter = %d\n", INPT[0], INPT[1], INPT[2], check, tstart,tend,counter);
			if ( check == 1 || counter == max_step)  //To solve the ode and refresh y, h, tb, yb; 0Ê§°Ü£»1³É¹¦£»-1´ïµ½²½ÊýÉÏÏÞ£»
			{
				if ( judge_steady( yb, counter) == 1)  // ÅÐ¶ÏÊÇ·ñ´ïµ½ÎÈÌ¬£»
				{
					flag = 1;
					for ( int k = 0; k < NodeN; k ++)
					{
						if ( yb[ counter - 1][ k ]>1e-3 )
							y0[ k ] = yb[ counter - 1][ k ];
						else
							y0[ k ] = 0;
					}
				}
			}
			else
				break;  // if £¨solver£©ÅÐ¶Ï½áÊø£»

			tstart = tend;
			tend += inc;

		} // "while" of ode is over.
		//fclose(ft);
		return flag;
}


int subfun( double stimulus, double *y0, double *value1, double *value2 )
{
	double y[NodeN], ypeak[2] = {0};
	double tmax = 5000;
	double tstart = 0;
	double inc = 300;
	double tend = tstart + inc;
	double h = 1e-6;
	int check, counter = 0, flag = 0, pnum = 0;
	double period, amp, step, dur, yh;
	double ymin = y0[NodeN - 1];
	INPT = stimulus;
	*value1 = 0;
	*value2 = 0;
	for (int k =0; k < NodeN; k ++)  //¸üÐÂ³õÊ¼Ìõ¼þ£»
		y[ k ] = y0[ k ];

	while (flag == 0 && tend <= tmax && counter < max_step)
	{
		check = solver( y, &h, tstart, tend, max_step, &counter, tb, yb);
		if ( check == 1 || counter == max_step )  //To solve the ode and refresh y, h, tb, yb; 0Ê§°Ü£»1³É¹¦£»-1´ïµ½²½ÊýÉÏÏÞ£»
		{
			for ( int k = 0; k < counter; k++ )
			{
				if (yb[ k ][ NodeN - 1 ] < ymin)
					ymin = yb[ k ][ NodeN - 1 ];
			}

			findpeak(yb, counter, &pnum, ypeak);

			if ( judge_steady( yb, counter) == 1) 
			{
				amp = ypeak[ 0 ] - y0[ NodeN - 1 ];
				step = yb[ counter -1 ][ NodeN - 1 ] - y0[ NodeN - 1 ];
				if ( step > 0.1 && amp /step < 1.1 && ymin >= y0[ NodeN - 1 ] - 1e-2 )  //F3
				{
					flag = 3;
					*value1 = step;
					*value2 = amp;
				}
				else
				{
					if ( amp > 0.1 && fabs(step) < 0.1 && fabs(amp/step) > 5 && ypeak[ 1 ] < ypeak[ 0 ] *0.5 ) //F2
					{
						yh = (ypeak[ 0 ] + y0[ NodeN - 1 ])/2;
						dur = CalDur( INPT, yh, y0 );
						if (dur > 0)
						{
							*value1 = dur;
							*value2 = amp;
							flag = 2;
						}
						else
							flag = -1;
					}
					else
						flag = -1;
				}
			}
			else
			{
				if ( judge_osc(tb, yb, counter, &period, &amp) == 1 )
				{
					*value1 = period;
					*value2 = amp;
					flag = 1;
				}
				else
					flag = 0; // ¼ÌÐø¼ÆËã£»
			}
		}
		else
			flag = -1;

		tstart = tend;
		tend += inc;
	}
	/*printf("INPT = %.1f, flag = %d, value1 = %.4f, value2 = %.4f\n", INPT, flag, *value1, *value2);*/
	return flag;
}
