# Supplementary material for: Constructing network topologies for multiple signal-encoding functions
Source: BMC Syst Biol. 2019 Jan 11;13:6. doi: 10.1186/s12918-018-0676-5 (PMC6330498; doi:10.1186/s12918-018-0676-5)
Supplement: Supplementary file 5 — The original codes used for three-node merging of functional modules. (ZIP 1162 kb) [file 12918_2018_676_MOESM5_ESM.zip › getnet.cpp]

#include"head.h"  

/* Aim to transfer a number into a matrix of a topology, 
and return 0, if the network has no pathway from A to C, or else, return 1. */ 

int getNet (int n)    
{
	for ( int i = 0; i < NodeN; i ++ )
		for ( int j = 0; j < NodeN; j ++ )
		{
			C[ i ][ j ] = ( n % 3 ) - 1;     //Li: %ÎªÇóÓàÊý 	
			n /= 3;                                //ÓÉÓÚtmpÊÇÕûÊý£¬Ö»±£ÁôÕûÊý²¿·Ö¡£
		}

		if ((C[0][2]==0)&&(C[0][1]==0||C[1][2]==0))
			return 0;
		else
			return 1;
}
