# Supplementary material for: Constructing network topologies for multiple signal-encoding functions
Source: BMC Syst Biol. 2019 Jan 11;13:6. doi: 10.1186/s12918-018-0676-5 (PMC6330498; doi:10.1186/s12918-018-0676-5)
Supplement: Supplementary file 5 — The original codes used for three-node merging of functional modules. (ZIP 1162 kb) [file 12918_2018_676_MOESM5_ESM.zip › head.h]

#include <math.h>
#include <stdio.h>
#include <stdlib.h>
#include <string.h>
#include <assert.h>  
#include <gsl/gsl_math.h>
#include <gsl/gsl_odeiv.h>
#include <gsl/gsl_errno.h>
#include <gsl/gsl_multifit_nlin.h>
#include <gsl/gsl_multiroots.h>
#include <gsl/gsl_vector.h>
#include <gsl/gsl_matrix.h>
#include <gsl/gsl_eigen.h>
#include <gsl/gsl_statistics_double.h>
#include <gsl/gsl_fft_complex.h>   // GNU Scientific Library

#include<iostream>            
using namespace std;

const int NodeN = 3;
const int NetN = 19683;
const int Full = 10000;
const int max_step = 30000;

extern double INPT;
extern int C[NodeN][NodeN];
extern double Vz[NodeN][NodeN];
extern double Kz[NodeN][NodeN];
extern double Vb[NodeN][2];
extern double Kb[NodeN][2];
extern double VI;
extern double KI;

extern double Vzp[Full][NodeN][NodeN];
extern double Kzp[Full][NodeN][NodeN];
extern double Vbp[Full][NodeN][2];
extern double Kbp[Full][NodeN][2];
extern double VIp[Full];
extern double KIp[Full];

extern double tb[max_step];
extern double yb[max_step][NodeN];

int getNet (int );
int sample() ;
void showparas( );
void para( int );
int solver( double *, double *, double, double, int, int *, double [], double [][ NodeN ] );
double FN( int, double , double );
int func_f( double , const double [ ], double [ ], void * );
int jac( double , const double [ ], double *, double [ ], void * );
int action(int, int);
int judge_osc(double * , double [ ][NodeN], int , double *, double * );
int judge_steady(double [ ][ NodeN ], int );
//int pulse(double * , double [ ][NodeN], int , int *, double *, double*, double );
int subfun0( double * );
int subfun( double , double *, double *, double * );
int findpeak(double [ ][NodeN], int , int *, double []);
double CalDur( double, double, double *);
