# Supplementary material for: Constructing network topologies for multiple signal-encoding functions
Source: BMC Syst Biol. 2019 Jan 11;13:6. doi: 10.1186/s12918-018-0676-5 (PMC6330498; doi:10.1186/s12918-018-0676-5)
Supplement: Supplementary file 5 — The original codes used for three-node merging of functional modules. (ZIP 1162 kb) [file 12918_2018_676_MOESM5_ESM.zip › lhs10000x32.txt]

0.157354 0.916481 0.871816 0.802807 0.126410 0.152869 0.072652 0.204117 0.181246 0.905309 0.366983 0.082831 0.656885 0.813921 0.093930 0.683210 0.075650 0.452483 0.435327 0.136296 0.475081 0.618969 0.945310 0.215160 0.039333 0.897755 0.475980 0.818516 0.841983 0.413824 0.662805 0.290789 
0.987572 0.663166 0.480387 0.034688 0.543206 0.840457 0.287791 0.680994 0.745852 0.868405 0.403033 0.497862 0.025554 0.792393 0.827245 0.189101 0.109729 0.195899 0.270911 0.836142 0.859166 0.603581 0.990703 0.082784 0.917080 0.202901 0.459150 0.176179 0.576730 0.042054 0.846240 0.662776 
0.519828 0.615443 0.030168 0.275569 0.818820 0.744202 0.520543 0.164154 0.074433 0.205045 0.663060 0.189549 0.929251 0.131161 0.576483 0.641545 0.366588 0.306068 0.173589 0.329764 0.233480 0.852240 0.087903 0.466561 0.244518 0.956231 0.864818 0.831087 0.550954 0.285675 0.058725 0.895073 
0.182057 0.642420 0.872602 0.022294 0.350476 0.183864 0.391275 0.650764 0.282896 0.060499 0.476236 0.170222 0.500837 0.663780 0.399104 0.033016 0.681650 0.550893 0.912098 0.594034 0.963170 0.976507 0.749637 0.616292 0.435185 0.197951 0.451390 0.777578 0.189031 0.653349 0.060397 0.998772 
0.609574 0.360513 0.048058 0.615710 0.643002 0.198475 0.688112 0.629257 0.362782 0.827022 0.650960 0.767044 0.582175 0.088224 0.232341 0.751145 0.780319 0.169978 0.596542 0.181289 0.178997 0.426988 0.051259 0.187031 0.836757 0.983850 0.661567 0.026243 0.283417 0.735183 0.838877 0.689273 
0.867513 0.777680 0.585359 0.798493 0.462068 0.093783 0.771741 0.459501 0.683669 0.293205 0.730468 0.155787 0.949570 0.015839 0.340337 0.461032 0.187751 0.087392 0.290725 0.443786 0.056305 0.479842 0.950605 0.838454 0.013049 0.719721 0.053735 0.075868 0.538283 0.050598 0.600089 0.572879 
0.794864 0.657244 0.570388 0.289606 0.855319 0.478932 0.892718 0.654696 0.922950 0.600842 0.390797 0.203158 0.044536 0.346818 0.969061 0.033130 0.159189 0.552794 0.035844 0.429455 0.274711 0.023965 0.024405 0.774959 0.355790 0.829498 0.138887 0.162789 0.965262 0.654422 0.301086 0.254312 
0.923289 0.899716 0.557935 0.864197 0.015330 0.980640 0.973300 0.545299 0.353072 0.206469 0.818965 0.708844 0.902418 0.510926 0.468325 0.698246 0.218781 0.047966 0.546416 0.738499 0.652556 0.932108 0.279027 0.259142 0.529563 0.279796 0.935718 0.210847 0.161037 0.989586 0.822777 0.881805 
0.866669 0.939879 0.850934 0.311069 0.173073 0.039051 0.691155 0.049496 0.424765 0.049595 0.978880 0.982748 0.270480 0.435206 0.918261 0.221941 0.976930 0.176308 0.881852 0.335769 0.503657 0.513299 0.334062 0.672390 0.785397 0.982003 0.578823 0.921265 0.502461 0.756079 0.268264 0.063071 
0.248740 0.405618 0.972704 0.534993 0.721441 0.927805 0.199381 0.745390 0.752461 0.562073 0.472541 0.493581 0.177477 0.154179 0.950375 0.710880 0.371491 0.640157 0.850721 0.363754 0.149480 0.393989 0.134311 0.924346 0.076901 0.505030 0.930623 0.553258 0.223840 0.331885 0.298699 0.573385 
0.296973 0.055474 0.185593 0.329471 0.460417 0.223287 0.277689 0.136972 0.390045 0.044187 0.454302 0.006461 0.680288 0.323733 0.171873 0.574939 0.515545 0.043831 0.391830 0.995390 0.597459 0.259964 0.579274 0.665909 0.880384 0.998579 0.479488 0.608593 0.388981 0.273972 0.175521 0.031661 
0.110903 0.385367 0.794311 0.669079 0.377564 0.811261 0.310755 0.830409 0.959189 0.827442 0.901764 0.460112 0.592432 0.864434 0.026009 0.546418 0.013017 0.354111 0.638009 0.763484 0.279878 0.694607 0.041212 0.394066 0.983212 0.320639 0.560471 0.999864 0.475215 0.171443 0.557376 0.986695 
0.818123 0.331019 0.470692 0.057288 0.261329 0.984053 0.706276 0.099022 0.872313 0.041033 0.578794 0.510516 0.787499 0.269646 0.205927 0.896693 0.939479 0.099109 0.642432 0.597044 0.315214 0.739500 0.482012 0.988477 0.168789 0.571377 0.817440 0.897291 0.934700 0.413585 0.304225 0.707870 
0.430840 0.431479 0.470214 0.484751 0.379766 0.304974 0.047258 0.103489 0.445562 0.008436 0.875165 0.987227 0.204906 0.429113 0.387333 0.290626 0.084058 0.503166 0.486597 0.889789 0.181681 0.899698 0.835473 0.926019 0.436385 0.903527 0.371144 0.461896 0.343631 0.467254 0.478422 0.697632 
0.096933 0.545065 0.090419 0.126806 0.161595 0.609136 0.459086 0.446929 0.653201 0.978818 0.022317 0.307101 0.340574 0.167861 0.222992 0.494504 0.228676 0.071699 0.432970 0.346300 0.492468 0.001455 0.505721 0.663327 0.912875 0.506452 0.706259 0.855459 0.177683 0.922053 0.536262 0.148568 
0.700947 0.707134 0.566369 0.927410 0.725024 0.900591 0.263614 0.517496 0.992342 0.746086 0.319109 0.935992 0.518139 0.468959 0.654500 0.642663 0.386637 0.916636 0.375570 0.390364 0.122141 0.299682 0.108005 0.212527 0.345802 0.210814 0.089646 0.582287 0.360867 0.620898 0.171918 0.853730 
0.021014 0.479308 0.709709 0.675394 0.828926 0.937454 0.638775 0.910390 0.165146 0.722774 0.637367 0.832807 0.690006 0.331318 0.118572 0.908460 0.060358 0.343858 0.690756 0.665749 0.621629 0.169734 0.281441 0.083562 0.979279 0.170959 0.218666 0.117942 0.826916 0.066948 0.263887 0.868326 
0.725995 0.014238 0.719162 0.025343 0.246506 0.807677 0.454832 0.194460 0.315010 0.391139 0.295684 0.613812 0.605492 0.969787 0.025867 0.008993 0.457958 0.500069 0.055929 0.248512 0.350131 0.165970 0.956388 0.721577 0.298849 0.970932 0.499560 0.276538 0.123373 0.541547 0.498420 0.612170 
0.506265 0.457137 0.370758 0.465931 0.333578 0.625933 0.970155 0.487883 0.016383 0.114731 0.557301 0.412457 0.273613 0.774856 0.474478 0.248422 0.008976 0.512611 0.226273 0.929826 0.959624 0.157602 0.375510 0.311233 0.919068 0.375954 0.152578 0.387400 0.193800 0.823014 0.283011 0.249423 
0.915229 0.517740 0.292952 0.037947 0.636266 0.234160 0.110609 0.430132 0.356257 0.947992 0.434275 0.720570 0.187512 0.277396 0.791006 0.223899 0.148997 0.691767 0.712226 0.911902 0.412238 0.560862 0.638351 0.965613 0.289008 0.472045 0.057715 0.412121 0.383033 0.489986 0.059389 0.196880 
0.147866 0.381650 0.683533 0.840233 0.446460 0.530370 0.433863 0.835138 0.187062 0.706055 0.209630 0.523150 0.589468 0.538331 0.339301 0.050679 0.787473 0.398676 0.434323 0.826300 0.808536 0.712911 0.908845 0.935164 0.508980 0.429565 0.986081 0.606613 0.103594 0.648594 0.845144 0.399121 
0.333978 0.301379 0.315279 0.729613 0.289839 0.006881 0.214042 0.885424 0.897101 0.492884 0.084731 0.552616 0.116653 0.761746 0.023978 0.571632 0.124641 0.783485 0.815218 0.243728 0.371513 0.986412 0.570637 0.922892 0.690371 0.955920 0.619087 0.321242 0.124872 0.497829 0.555137 0.855950 
0.175603 0.478248 0.765029 0.622062 0.082585 0.246910 0.363243 0.695063 0.036639 0.492120 0.320651 0.021005 0.576357 0.108541 0.054326 0.858915 0.503106 0.059129 0.067089 0.893296 0.279066 0.797909 0.743229 0.930533 0.966255 0.784488 0.814276 0.864921 0.352688 0.550252 0.107635 0.414360 
0.847720 0.475407 0.444621 0.586222 0.585161 0.019293 0.455973 0.914031 0.014508 0.175131 0.126572 0.056132 0.284994 0.484838 0.599787 0.762740 0.224974 0.702227 0.380745 0.205781 0.337564 0.037671 0.196509 0.826561 0.333770 0.583118 0.794155 0.023459 0.550076 0.890216 0.280805 0.400667 
0.627647 0.951512 0.373046 0.410629 0.337279 0.118286 0.629627 0.529340 0.390726 0.808122 0.302901 0.792495 0.355156 0.671606 0.327774 0.575934 0.987020 0.601789 0.717869 0.223307 0.508016 0.795846 0.193180 0.050400 0.333269 0.673322 0.535072 0.110922 0.122122 0.817896 0.485220 0.963603 
0.012883 0.202485 0.000573 0.594003 0.608849 0.613084 0.014601 0.031490 0.888948 0.132526 0.032334 0.464521 0.273180 0.436592 0.819595 0.759566 0.224355 0.666502 0.039299 0.413647 0.465425 0.607185 0.982703 0.086478 0.183202 0.480456 0.131827 0.580933 0.478062 0.963105 0.893476 0.386067 
0.842943 0.368828 0.607807 0.502759 0.748657 0.438293 0.114469 0.599973 0.080057 0.003797 0.253415 0.595699 0.781327 0.556973 0.203950 0.660740 0.476077 0.821252 0.016512 0.219230 0.075554 0.430277 0.436411 0.967673 0.452329 0.983119 0.727020 0.042735 0.174347 0.563907 0.254282 0.289770 
0.705875 0.224629 0.911122 0.357576 0.975819 0.075906 0.324411 0.718293 0.787401 0.572888 0.756826 0.405190 0.317037 0.150527 0.620470 0.669900 0.778966 0.331407 0.283389 0.659669 0.598302 0.422523 0.754619 0.118784 0.814829 0.925871 0.222110 0.402479 0.283736 0.109362 0.446369 0.414082 
0.137047 0.171278 0.304712 0.744588 0.225752 0.754662 0.219396 0.461220 0.650253 0.979920 0.321502 0.587090 0.318312 0.751999 0.932429 0.986731 0.198251 0.956147 0.662677 0.911500 0.993009 0.933310 0.367895 0.980944 0.569641 0.754853 0.102721 0.113860 0.589128 0.659854 0.773690 0.092326 
0.418895 0.088830 0.952416 0.450309 0.774908 0.402440 0.183714 0.599314 0.626230 0.160756 0.923405 0.268153 0.873328 0.628413 0.354811 0.595915 0.212296 0.379199 0.869702 0.444823 0.487694 0.998314 0.278979 0.640713 0.394566 0.229427 0.050624 0.032788 0.322054 0.346656 0.973186 0.001484 
0.664006 0.175036 0.969581 0.536668 0.343662 0.462466 0.055358 0.094074 0.951898 0.851443 0.039843 0.543189 0.860566 0.318523 0.622532 0.063851 0.673238 0.611485 0.077368 0.487969 0.996434 0.352415 0.265099 0.023536 0.836635 0.656891 0.619687 0.865118 0.974962 0.449102 0.652203 0.384946 
0.236207 0.758073 0.479062 0.243541 0.718352 0.489324 0.244304 0.186029 0.141370 0.647095 0.122726 0.814967 0.047455 0.653013 0.432496 0.278085 0.283667 0.385229 0.463837 0.302162 0.677795 0.098443 0.605871 0.510789 0.593711 0.842630 0.998708 0.302362 0.348565 0.573442 0.230995 0.916958 
0.743223 0.792313 0.937469 0.101841 0.567301 0.582081 0.151520 0.852611 0.544135 0.636534 0.674947 0.651618 0.733260 0.516187 0.987593 0.829997 0.610097 0.092515 0.394775 0.114706 0.020559 0.598702 0.039525 0.608035 0.608339 0.102407 0.850121 0.799597 0.795144 0.454095 0.285612 0.842002 
0.024380 0.875932 0.215809 0.246290 0.322283 0.615085 0.489700 0.169262 0.366971 0.992065 0.753641 0.576823 0.713850 0.851563 0.018543 0.649156 0.982647 0.987279 0.138763 0.605802 0.226621 0.491250 0.546593 0.709253 0.402856 0.148778 0.391698 0.250638 0.525456 0.957779 0.963382 0.799699 
0.197331 0.385792 0.051865 0.141953 0.746150 0.909233 0.459572 0.420644 0.131523 0.824484 0.686231 0.505717 0.690512 0.304988 0.553820 0.272788 0.246225 0.440682 0.653472 0.151529 0.498353 0.935161 0.482348 0.937049 0.226703 0.098789 0.769567 0.881142 0.120793 0.449063 0.881500 0.327898 
0.883894 0.427421 0.487666 0.995167 0.820326 0.946823 0.512966 0.440350 0.427070 0.642233 0.766465 0.825780 0.165003 0.020774 0.532654 0.227642 0.152318 0.491193 0.617245 0.856137 0.040626 0.186631 0.344568 0.742262 0.421153 0.320183 0.325778 0.275179 0.796327 0.100868 0.026190 0.178691 
0.132133 0.598494 0.529653 0.269871 0.987923 0.050151 0.908496 0.766079 0.639468 0.427486 0.894083 0.046325 0.526018 0.251619 0.693719 0.540809 0.460333 0.285797 0.719118 0.935743 0.897127 0.664677 0.779620 0.425231 0.389741 0.405715 0.407084 0.363172 0.113164 0.222570 0.853855 0.246352 
0.490603 0.255139 0.695001 0.886366 0.576160 0.487900 0.365431 0.691279 0.718669 0.927072 0.865881 0.559686 0.820846 0.745361 0.355781 0.354888 0.335817 0.675521 0.505430 0.953205 0.951946 0.886785 0.500305 0.170983 0.060252 0.956164 0.609741 0.370699 0.829813 0.720057 0.582234 0.931921 
0.455874 0.730201 0.090354 0.442168 0.210922 0.538444 0.836655 0.438589 0.438674 0.758186 0.904566 0.968361 0.890649 0.175513 0.168272 0.181713 0.662497 0.737891 0.369336 0.056719 0.251895 0.897377 0.223070 0.859272 0.254109 0.054837 0.475754 0.416905 0.366175 0.380792 0.258995 0.166625 
0.586609 0.403187 0.035288 0.057668 0.711565 0.899920 0.684041 0.511160 0.356577 0.318740 0.269658 0.052472 0.233856 0.222581 0.280870 0.557521 0.169773 0.664385 0.430361 0.344934 0.038786 0.591615 0.093247 0.061367 0.161401 0.247106 0.262641 0.747123 0.849874 0.962478 0.307862 0.668438 
0.458725 0.713017 0.151743 0.452959 0.661591 0.419599 0.890849 0.246295 0.837347 0.017586 0.631288 0.359031 0.480177 0.638653 0.360195 0.333875 0.231568 0.980366 0.234089 0.067943 0.447195 0.010298 0.165758 0.326022 0.440168 0.257776 0.460033 0.469044 0.995041 0.215867 0.212879 0.014573 
0.685726 0.941850 0.106962 0.695478 0.309766 0.693784 0.095731 0.868508 0.871491 0.860094 0.842820 0.641957 0.938085 0.846146 0.384926 0.957494 0.709293 0.713907 0.786455 0.509508 0.170588 0.086531 0.264009 0.950093 0.038397 0.056624 0.272831 0.152700 0.741084 0.538682 0.952372 0.147918 
0.542400 0.752561 0.238692 0.807701 0.087691 0.265424 0.936514 0.961678 0.076191 0.806607 0.097960 0.846120 0.026489 0.881823 0.541791 0.109022 0.656793 0.790507 0.077411 0.472452 0.569699 0.082315 0.104186 0.936124 0.127744 0.819857 0.477220 0.054012 0.555953 0.666987 0.320716 0.259556 
0.971718 0.001310 0.094139 0.186373 0.170956 0.239991 0.606539 0.101367 0.392701 0.289041 0.688055 0.125786 0.149762 0.896943 0.143214 0.978091 0.527111 0.259415 0.867547 0.073286 0.710563 0.469918 0.154303 0.591252 0.405397 0.526858 0.872508 0.467498 0.198396 0.441916 0.359987 0.160407 
0.165921 0.368742 0.326555 0.964436 0.231076 0.734684 0.715905 0.438801 0.404044 0.329195 0.568710 0.887783 0.453471 0.101411 0.015515 0.722527 0.203782 0.685830 0.088126 0.912245 0.963770 0.310000 0.462326 0.845823 0.092651 0.316705 0.578026 0.901043 0.235112 0.189749 0.696575 0.721753 
0.143621 0.067228 0.167070 0.127514 0.383040 0.556769 0.065469 0.886464 0.063267 0.043334 0.330386 0.774318 0.482525 0.715505 0.259854 0.230850 0.313255 0.634484 0.580342 0.731347 0.862972 0.475892 0.284346 0.373025 0.576431 0.520331 0.370491 0.201136 0.403345 0.747628 0.437147 0.603969 
0.542736 0.753116 0.225840 0.325924 0.894209 0.518905 0.379238 0.790386 0.809400 0.376810 0.452628 0.244270 0.045590 0.142229 0.812199 0.523354 0.877307 0.933794 0.529659 0.759531 0.365080 0.415670 0.490910 0.200112 0.386671 0.461797 0.642115 0.370018 0.815893 0.492731 0.445668 0.130691 
0.000559 0.914380 0.249910 0.052645 0.640527 0.066471 0.773820 0.753488 0.220159 0.987193 0.242046 0.779255 0.365641 0.480981 0.880977 0.657151 0.981396 0.576993 0.775259 0.166699 0.015163 0.272391 0.855824 0.829203 0.583731 0.269490 0.059984 0.652924 0.755689 0.857666 0.809543 0.018087 
0.702709 0.126872 0.259570 0.269923 0.428156 0.913811 0.091742 0.651235 0.329482 0.807345 0.463586 0.506432 0.063142 0.407747 0.522863 0.734243 0.113806 0.874226 0.701673 0.205079 0.956270 0.114395 0.607987 0.188835 0.846051 0.369531 0.099168 0.949359 0.950838 0.139530 0.894368 0.883652 
0.171613 0.589109 0.174746 0.409049 0.853467 0.275566 0.189876 0.000195 0.742321 0.230678 0.015274 0.940404 0.938609 0.814329 0.383336 0.610477 0.199740 0.598769 0.192451 0.778542 0.747202 0.446854 0.719821 0.990256 0.018950 0.329369 0.939696 0.501839 0.495284 0.627516 0.792529 0.688346 
0.875991 0.562470 0.175247 0.412439 0.425182 0.660423 0.824759 0.825853 0.608432 0.820512 0.504702 0.105556 0.815435 0.676577 0.609120 0.208937 0.796646 0.499478 0.287725 0.503143 0.626706 0.316638 0.484953 0.612058 0.927727 0.892387 0.769924 0.016174 0.070858 0.173037 0.536552 0.911986 
0.381715 0.307316 0.451983 0.886470 0.242359 0.240157 0.876779 0.472571 0.631892 0.814597 0.145408 0.413688 0.057598 0.833616 0.027266 0.542445 0.370276 0.958627 0.046034 0.136837 0.527417 0.970742 0.363377 0.361449 0.743826 0.209386 0.134885 0.423699 0.152277 0.992955 0.906865 0.564137 
0.378637 0.994082 0.014574 0.785915 0.914982 0.119313 0.803860 0.871067 0.764702 0.394714 0.455035 0.072520 0.316170 0.396933 0.995970 0.346659 0.244006 0.648507 0.839545 0.464736 0.000568 0.790564 0.172140 0.420754 0.639651 0.589657 0.068641 0.807780 0.946719 0.437277 0.995736 0.876986 
0.287456 0.671064 0.167765 0.135222 0.994192 0.199703 0.473314 0.527425 0.555714 0.096455 0.736927 0.644773 0.484559 0.598260 0.604109 0.616129 0.594522 0.115372 0.652168 0.344520 0.127043 0.042127 0.065062 0.816455 0.567727 0.015173 0.938265 0.884132 0.259729 0.053458 0.059541 0.120419 
0.786303 0.685447 0.136988 0.635870 0.553328 0.345168 0.286496 0.595366 0.992942 0.958293 0.920545 0.873870 0.158522 0.133040 0.446675 0.840738 0.904302 0.475642 0.891294 0.205306 0.731571 0.271180 0.455893 0.313390 0.774288 0.351358 0.269335 0.133236 0.120243 0.861536 0.970114 0.067705 
0.405799 0.997302 0.425205 0.259362 0.106265 0.912808 0.430696 0.696971 0.043607 0.213207 0.176713 0.505824 0.939838 0.809455 0.800551 0.683071 0.619219 0.339878 0.363440 0.328083 0.573070 0.862605 0.093356 0.187805 0.978347 0.239984 0.750436 0.351518 0.523855 0.519324 0.397881 0.902412 
0.239913 0.122321 0.106521 0.434603 0.751003 0.660812 0.378864 0.488790 0.554032 0.482957 0.163807 0.187602 0.001206 0.393270 0.626471 0.436658 0.276350 0.193757 0.711868 0.378751 0.362951 0.380876 0.582690 0.606781 0.419694 0.262334 0.100603 0.901457 0.394941 0.542961 0.234588 0.993010 
0.312088 0.161106 0.049533 0.404139 0.756847 0.372162 0.401913 0.638730 0.248431 0.123468 0.479282 0.140195 0.010538 0.174838 0.083424 0.724485 0.519494 0.899958 0.640315 0.811763 0.695247 0.169005 0.802043 0.885914 0.480494 0.419701 0.039567 0.116399 0.007192 0.809504 0.604746 0.886242 
0.389375 0.130055 0.476042 0.684069 0.849585 0.748389 0.569533 0.323568 0.934332 0.472526 0.720397 0.760459 0.992181 0.275511 0.382468 0.660072 0.600144 0.565185 0.955816 0.173537 0.950904 0.439721 0.203623 0.627505 0.165309 0.485044 0.956345 0.783956 0.081453 0.554975 0.181044 0.511638 
0.687077 0.584024 0.739266 0.370477 0.460587 0.523901 0.913426 0.469250 0.055058 0.574038 0.432189 0.756364 0.517229 0.582999 0.188437 0.765636 0.033389 0.355916 0.014627 0.772622 0.311195 0.207920 0.694963 0.535646 0.491376 0.655952 0.446561 0.442197 0.315808 0.099283 0.900974 0.137031 
0.738550 0.221163 0.193530 0.415281 0.300796 0.870481 0.944589 0.501123 0.941207 0.890425 0.140952 0.828275 0.578089 0.030571 0.056563 0.208434 0.770967 0.423940 0.993349 0.195785 0.225188 0.624982 0.922338 0.227579 0.777603 0.154625 0.743588 0.691586 0.187221 0.789992 0.618213 0.423733 
0.503925 0.115060 0.975087 0.912724 0.612312 0.485492 0.614279 0.720189 0.050297 0.478818 0.494272 0.547531 0.960247 0.548040 0.720875 0.949618 0.164922 0.926536 0.641361 0.666986 0.696264 0.244146 0.002408 0.772991 0.089123 0.196800 0.620426 0.551282 0.411422 0.404903 0.121585 0.647913 
0.354950 0.988319 0.529581 0.047484 0.255778 0.576285 0.912231 0.058347 0.023553 0.633533 0.726116 0.436376 0.102991 0.079539 0.414491 0.966411 0.405389 0.776937 0.229651 0.012329 0.167362 0.268864 0.415109 0.293704 0.650859 0.658412 0.653854 0.450058 0.963982 0.439136 0.158188 0.881053 
0.657210 0.238856 0.357621 0.783990 0.458250 0.954437 0.917059 0.085637 0.746934 0.127183 0.848769 0.761384 0.674256 0.408806 0.235400 0.334689 0.954516 0.195480 0.045936 0.674568 0.348005 0.325905 0.947454 0.371722 0.266086 0.596644 0.028604 0.322644 0.104230 0.410546 0.424775 0.114889 
0.897851 0.226438 0.989911 0.535244 0.812989 0.023657 0.645889 0.769495 0.914604 0.602117 0.994875 0.213501 0.223996 0.227387 0.286758 0.559298 0.162689 0.287011 0.603143 0.902099 0.819809 0.692003 0.991971 0.110843 0.891799 0.026940 0.975601 0.229790 0.975202 0.730029 0.758485 0.139457 
0.571584 0.294306 0.634908 0.937667 0.176343 0.114083 0.790996 0.532620 0.422397 0.172859 0.419143 0.692498 0.663536 0.828275 0.777563 0.397667 0.229112 0.951393 0.406006 0.076932 0.248150 0.822321 0.655656 0.678712 0.417609 0.216224 0.119310 0.190304 0.874942 0.611836 0.225462 0.717094 
0.594338 0.955134 0.054615 0.408359 0.089724 0.359697 0.714085 0.364793 0.203955 0.723080 0.452028 0.279800 0.265101 0.200981 0.113083 0.116406 0.455770 0.957517 0.027798 0.159040 0.694050 0.104704 0.725182 0.441612 0.430533 0.088713 0.525212 0.864568 0.421136 0.704543 0.902672 0.649071 
0.836808 0.629031 0.173753 0.523573 0.901785 0.690711 0.137547 0.977101 0.771610 0.864086 0.112857 0.750092 0.562970 0.524620 0.925424 0.062931 0.854201 0.523487 0.376747 0.732423 0.957204 0.811369 0.076130 0.346807 0.334257 0.102878 0.783653 0.155142 0.460574 0.743010 0.290991 0.678320 
0.319398 0.274233 0.801098 0.417620 0.318499 0.787338 0.821980 0.134080 0.665689 0.918526 0.243588 0.979171 0.623219 0.123407 0.937765 0.896981 0.049559 0.203518 0.444061 0.977125 0.694498 0.265421 0.750645 0.005992 0.357802 0.476037 0.469832 0.007856 0.337101 0.246955 0.607028 0.277052 
0.788724 0.263509 0.533081 0.005533 0.942181 0.087128 0.094604 0.843116 0.749491 0.792580 0.696966 0.598243 0.607373 0.756614 0.362490 0.175926 0.365881 0.789878 0.503802 0.375047 0.785109 0.853140 0.320088 0.756268 0.654835 0.609426 0.892019 0.186677 0.038597 0.663261 0.998759 0.726767 
0.090254 0.213570 0.586107 0.606255 0.777714 0.765072 0.222146 0.456495 0.109375 0.344263 0.749995 0.191987 0.439351 0.692228 0.345952 0.615856 0.969155 0.785270 0.546978 0.272497 0.769638 0.510592 0.732487 0.792947 0.384313 0.400566 0.911639 0.657070 0.329325 0.777880 0.692883 0.793199 
0.071628 0.228993 0.756886 0.748271 0.872372 0.571073 0.611325 0.712057 0.358917 0.321159 0.334778 0.076726 0.040103 0.694373 0.725578 0.504743 0.438136 0.742720 0.533382 0.562899 0.362884 0.813545 0.008315 0.114861 0.541492 0.637743 0.005713 0.338996 0.229716 0.837427 0.618840 0.482499 
0.896714 0.071149 0.350888 0.781949 0.272400 0.694938 0.847835 0.339099 0.544570 0.137392 0.296277 0.494444 0.308504 0.240195 0.253227 0.669140 0.301341 0.244274 0.736702 0.108985 0.482346 0.939463 0.983896 0.479797 0.086567 0.323018 0.484580 0.305570 0.709219 0.433860 0.330816 0.564049 
0.086757 0.092799 0.827535 0.911127 0.460829 0.374023 0.998450 0.925180 0.126946 0.744288 0.541177 0.752976 0.702410 0.862160 0.691474 0.779246 0.193774 0.446180 0.201083 0.200755 0.575487 0.347007 0.554844 0.226181 0.836907 0.426255 0.777339 0.335990 0.419692 0.233196 0.939627 0.284936 
0.156033 0.847186 0.639006 0.643439 0.320357 0.209779 0.394732 0.022940 0.428188 0.264120 0.182645 0.684679 0.507495 0.241787 0.888087 0.936077 0.094477 0.091118 0.857801 0.245927 0.964567 0.485633 0.123534 0.880812 0.402577 0.522104 0.568369 0.367099 0.333137 0.434446 0.411905 0.038106 
0.637670 0.395215 0.371858 0.523260 0.297192 0.774764 0.199418 0.601365 0.131634 0.168888 0.850023 0.801677 0.928966 0.155717 0.739901 0.670750 0.920024 0.557246 0.372845 0.455424 0.151527 0.331549 0.823245 0.577917 0.114697 0.356586 0.841312 0.008472 0.887729 0.592858 0.796918 0.804525 
0.711836 0.808044 0.712849 0.375278 0.345977 0.504126 0.768130 0.236902 0.668964 0.929492 0.545088 0.636117 0.784257 0.529975 0.270707 0.060966 0.863592 0.529937 0.161403 0.907205 0.795777 0.878656 0.123366 0.141056 0.495288 0.459851 0.376305 0.829720 0.070796 0.490451 0.156649 0.532748 
0.985446 0.612171 0.078047 0.928880 0.923190 0.062264 0.414595 0.318872 0.561163 0.468827 0.378794 0.137148 0.612030 0.639552 0.155166 0.753936 0.386470 0.749639 0.272725 0.671527 0.865403 0.688916 0.400308 0.917080 0.694318 0.758839 0.281650 0.392409 0.282297 0.847784 0.065966 0.207914 
0.907607 0.781941 0.649226 0.109901 0.240898 0.327891 0.888672 0.059305 0.616789 0.722430 0.813317 0.880488 0.013824 0.411534 0.232607 0.677571 0.463797 0.616655 0.579106 0.452058 0.819481 0.382017 0.042949 0.562483 0.201937 0.208455 0.431523 0.415982 0.595145 0.895341 0.104974 0.506265 
0.472363 0.690450 0.804541 0.798174 0.898547 0.581940 0.192104 0.346960 0.098918 0.917263 0.654537 0.737993 0.340744 0.478935 0.254985 0.595396 0.976746 0.850866 0.194653 0.213179 0.993248 0.055031 0.099055 0.398927 0.237622 0.411263 0.620360 0.864044 0.513965 0.900753 0.835414 0.059310 
0.604122 0.159100 0.460818 0.383071 0.134532 0.964755 0.711676 0.573395 0.048551 0.918910 0.456209 0.479990 0.269368 0.392098 0.713094 0.052068 0.339660 0.225486 0.626830 0.221002 0.028544 0.023361 0.294548 0.712010 0.303108 0.998036 0.510772 0.047414 0.165272 0.347036 0.190187 0.724586 
0.361075 0.611825 0.217367 0.406871 0.322161 0.346250 0.142228 0.525232 0.376886 0.566855 0.511128 0.842448 0.515844 0.971325 0.002660 0.366953 0.874794 0.683725 0.846012 0.137597 0.142562 0.133500 0.180061 0.651907 0.771883 0.755571 0.669718 0.440877 0.282165 0.975447 0.371545 0.713326 
0.283939 0.982766 0.117128 0.850162 0.591824 0.438630 0.867304 0.112046 0.748577 0.976948 0.810164 0.858855 0.324983 0.755090 0.228597 0.160779 0.996699 0.354846 0.802698 0.330777 0.911515 0.807094 0.626636 0.609509 0.841954 0.957410 0.958923 0.217389 0.714809 0.342560 0.292842 0.360301 
0.453129 0.031495 0.916521 0.456620 0.926600 0.954567 0.931737 0.528708 0.367417 0.350564 0.328049 0.594760 0.789996 0.314603 0.623962 0.143691 0.587044 0.875310 0.063356 0.183197 0.181412 0.706668 0.933250 0.482673 0.293903 0.134691 0.608163 0.639973 0.237078 0.768417 0.184259 0.047409 
0.622024 0.164445 0.681705 0.873198 0.588023 0.841337 0.019880 0.483929 0.172914 0.900504 0.547357 0.208484 0.682263 0.363507 0.324699 0.095873 0.605880 0.199592 0.359885 0.965382 0.777223 0.966576 0.055478 0.599394 0.823930 0.434565 0.449541 0.311202 0.376004 0.921814 0.724999 0.359606 
0.329326 0.079983 0.750354 0.082711 0.260728 0.126939 0.555942 0.449598 0.771320 0.159291 0.138661 0.304264 0.784176 0.482281 0.798247 0.037094 0.031840 0.737364 0.518062 0.699614 0.842924 0.227748 0.736816 0.258339 0.738233 0.114648 0.284203 0.866111 0.825301 0.046252 0.282800 0.992487 
0.889939 0.780030 0.768644 0.656444 0.729830 0.950767 0.731155 0.067005 0.762963 0.342463 0.141384 0.326108 0.163106 0.559671 0.689685 0.474759 0.791318 0.208209 0.684005 0.770457 0.165910 0.438663 0.566460 0.290428 0.750010 0.232247 0.966931 0.201344 0.597408 0.234312 0.056193 0.114403 
0.962117 0.086953 0.575166 0.020078 0.234954 0.069704 0.584383 0.094182 0.916201 0.597582 0.930923 0.898259 0.876837 0.580843 0.088531 0.125356 0.082890 0.783956 0.864948 0.834925 0.286434 0.630676 0.624578 0.925134 0.373157 0.543340 0.574934 0.641441 0.554718 0.680682 0.948037 0.179188 
0.902430 0.448646 0.197405 0.647841 0.189853 0.705585 0.886547 0.303573 0.846969 0.882147 0.060910 0.660027 0.267742 0.695018 0.923918 0.191639 0.088156 0.441692 0.555496 0.123203 0.454834 0.580368 0.386796 0.605783 0.919539 0.274307 0.157121 0.555807 0.738560 0.178076 0.620285 0.412834 
0.409526 0.139056 0.551619 0.257443 0.045870 0.833814 0.082758 0.708852 0.948005 0.900922 0.248230 0.615842 0.117883 0.786482 0.678528 0.949815 0.637359 0.718294 0.976057 0.308328 0.225682 0.785145 0.866861 0.213752 0.717163 0.285727 0.644869 0.487683 0.262083 0.378836 0.421672 0.418440 
0.496519 0.360637 0.050205 0.218423 0.691453 0.987984 0.764222 0.754209 0.910274 0.050546 0.960309 0.897874 0.366950 0.046684 0.441375 0.787838 0.710598 0.086850 0.322917 0.003689 0.101194 0.266786 0.277195 0.262974 0.217563 0.268159 0.419707 0.348618 0.701430 0.606858 0.995076 0.314710 
0.792791 0.794292 0.201029 0.489799 0.972819 0.317892 0.781773 0.944560 0.890157 0.074076 0.515413 0.918770 0.847816 0.018684 0.703893 0.117639 0.561403 0.638411 0.439596 0.906668 0.202110 0.988178 0.190662 0.368861 0.143864 0.586223 0.473247 0.009367 0.521068 0.757537 0.467076 0.267333 
0.663068 0.760816 0.360800 0.660921 0.386189 0.505380 0.680830 0.423824 0.803032 0.311962 0.393063 0.319153 0.563386 0.790196 0.752276 0.744544 0.962574 0.263959 0.987796 0.885507 0.553863 0.830996 0.896144 0.262786 0.242691 0.512401 0.017109 0.687057 0.686411 0.857062 0.368228 0.839958 
0.489625 0.681662 0.054725 0.714204 0.620970 0.517533 0.233026 0.549101 0.551595 0.704786 0.851613 0.378801 0.234512 0.625434 0.416577 0.966346 0.393003 0.176275 0.179604 0.621233 0.413286 0.804021 0.771177 0.613792 0.200670 0.359656 0.134419 0.303062 0.678749 0.144013 0.170231 0.090565 
0.275928 0.173418 0.977871 0.221245 0.010235 0.503452 0.586474 0.481071 0.108789 0.337523 0.329455 0.357583 0.777683 0.324131 0.563549 0.381308 0.978227 0.579918 0.406693 0.182688 0.038505 0.058213 0.807048 0.054586 0.977429 0.725296 0.783152 0.741533 0.773415 0.962028 0.407039 0.934408 
0.041713 0.559639 0.287039 0.800583 0.794883 0.178506 0.632187 0.096598 0.666521 0.956728 0.621237 0.384290 0.501802 0.125387 0.330651 0.054617 0.436625 0.234870 0.371182 0.506995 0.606409 0.616704 0.119132 0.406329 0.052462 0.030951 0.173105 0.570005 0.885547 0.914977 0.545354 0.652472 
0.102947 0.480766 0.771920 0.857150 0.293297 0.170078 0.315803 0.294709 0.349515 0.553888 0.551267 0.564160 0.672451 0.514544 0.573908 0.278324 0.123923 0.404050 0.281451 0.411533 0.336163 0.449641 0.549732 0.920017 0.565624 0.686750 0.284085 0.746862 0.415022 0.901760 0.353414 0.249291 
0.482577 0.769824 0.432697 0.432184 0.579037 0.084108 0.160315 0.470692 0.103259 0.082326 0.633388 0.017239 0.742550 0.678814 0.569295 0.130636 0.044819 0.839762 0.614505 0.341673 0.550467 0.676406 0.764739 0.997343 0.902646 0.511308 0.301580 0.021953 0.431036 0.166879 0.447924 0.868800 
0.903466 0.843224 0.043490 0.399219 0.353969 0.704392 0.026907 0.275546 0.458993 0.941211 0.427146 0.694174 0.567088 0.272290 0.172256 0.885213 0.887540 0.251868 0.097073 0.670915 0.011799 0.135181 0.625521 0.670626 0.505320 0.085705 0.035409 0.796897 0.841019 0.570950 0.304549 0.837235 
0.844193 0.309214 0.310873 0.202851 0.977136 0.987712 0.060889 0.123319 0.461075 0.824798 0.166422 0.140837 0.254279 0.407011 0.824179 0.900513 0.090647 0.879731 0.326742 0.178538 0.339806 0.979527 0.894174 0.481628 0.557943 0.569344 0.660720 0.478004 0.969826 0.403312 0.526302 0.112528 
0.399232 0.689740 0.150347 0.081297 0.474135 0.667394 0.943246 0.092679 0.024249 0.631054 0.621023 0.626544 0.088036 0.298011 0.148782 0.077149 0.734573 0.670994 0.979226 0.360234 0.066744 0.191136 0.580399 0.062820 0.794467 0.799313 0.716889 0.031003 0.756561 0.289647 0.376553 0.794570 
0.727508 0.179773 0.300483 0.681560 0.964153 0.677582 0.790572 0.610573 0.075807 0.827606 0.419299 0.644020 0.237578 0.490840 0.410973 0.657210 0.980314 0.250698 0.916724 0.882244 0.596787 0.345807 0.232501 0.706011 0.472536 0.786584 0.203588 0.322953 0.978491 0.891549 0.370604 0.440130 
0.476661 0.270488 0.664693 0.956308 0.943674 0.484896 0.170069 0.378811 0.873226 0.820195 0.551131 0.382263 0.458386 0.570445 0.653275 0.314297 0.300558 0.240579 0.927303 0.917235 0.974365 0.642554 0.079168 0.287551 0.622660 0.812638 0.660118 0.782714 0.480875 0.147624 0.643582 0.527759 
0.061059 0.227579 0.627159 0.572897 0.103180 0.147206 0.219876 0.371959 0.216524 0.454354 0.327948 0.592907 0.372596 0.984395 0.305474 0.502010 0.515391 0.317343 0.849799 0.726445 0.736489 0.969412 0.885736 0.090500 0.816140 0.107759 0.518557 0.079270 0.282856 0.610519 0.499572 0.466373 
0.680461 0.706988 0.794015 0.786594 0.835835 0.599584 0.584081 0.837301 0.032368 0.361520 0.505654 0.351184 0.950508 0.517869 0.302992 0.906457 0.096863 0.243046 0.892929 0.496575 0.275898 0.663002 0.662603 0.497029 0.225319 0.225921 0.769427 0.757159 0.338635 0.509586 0.447020 0.616321 
0.462841 0.244484 0.397158 0.543027 0.220290 0.382889 0.983213 0.022212 0.865163 0.540082 0.659408 0.145674 0.450361 0.669259 0.494236 0.752314 0.256928 0.677483 0.531008 0.170088 0.652981 0.761549 0.278810 0.126247 0.321045 0.503898 0.832564 0.894700 0.874613 0.436420 0.866968 0.082677 
0.654053 0.662057 0.591847 0.198719 0.320846 0.745991 0.604312 0.443899 0.611233 0.023299 0.821424 0.553050 0.841675 0.900716 0.505515 0.930906 0.364168 0.172189 0.861963 0.081454 0.434855 0.707162 0.862483 0.468809 0.225894 0.968467 0.380304 0.615606 0.979574 0.058290 0.208932 0.132130 
0.458424 0.269947 0.775170 0.239757 0.246301 0.417031 0.372441 0.984838 0.773715 0.401939 0.477089 0.895147 0.061984 0.568752 0.710282 0.810326 0.835323 0.751586 0.242882 0.552022 0.211685 0.881454 0.212074 0.953078 0.632616 0.253069 0.460771 0.482691 0.422003 0.760997 0.428376 0.882703 
0.594741 0.976810 0.753837 0.480755 0.496614 0.973809 0.434359 0.504437 0.270846 0.386940 0.762234 0.596266 0.815357 0.472022 0.395563 0.008301 0.255037 0.020713 0.368145 0.899279 0.440234 0.221957 0.697442 0.385683 0.224115 0.104164 0.805046 0.996561 0.084939 0.104413 0.881842 0.789529 
0.879271 0.728396 0.144223 0.815063 0.329565 0.298356 0.907462 0.386351 0.134196 0.159520 0.413294 0.105754 0.910293 0.388894 0.355242 0.565975 0.356034 0.862910 0.594651 0.428782 0.456764 0.934893 0.164905 0.358663 0.063112 0.166663 0.496397 0.395629 0.898410 0.256273 0.008647 0.283101 
0.887679 0.558109 0.398832 0.350783 0.723065 0.773903 0.706692 0.340064 0.851785 0.858929 0.502442 0.985194 0.702945 0.256228 0.182171 0.340780 0.650490 0.419380 0.677100 0.187265 0.551104 0.886567 0.863613 0.513952 0.260690 0.231274 0.327419 0.533926 0.096570 0.725955 0.966251 0.616046 
0.173642 0.762778 0.088996 0.285737 0.964090 0.589081 0.958880 0.161478 0.623879 0.506768 0.963850 0.988999 0.233393 0.657799 0.389522 0.937534 0.186706 0.868614 0.925175 0.491971 0.898733 0.044419 0.034953 0.890527 0.319593 0.219318 0.767785 0.403238 0.689872 0.566572 0.739017 0.662169 
0.256090 0.070302 0.440124 0.523893 0.529880 0.325194 0.003270 0.870626 0.581667 0.419328 0.485165 0.727748 0.609839 0.662435 0.488277 0.053252 0.514180 0.136356 0.924056 0.112988 0.714612 0.500951 0.684509 0.886495 0.676759 0.837959 0.353196 0.839606 0.598879 0.438701 0.357946 0.774223 
0.808643 0.602616 0.478926 0.441759 0.298040 0.340832 0.609315 0.972782 0.095505 0.844207 0.487476 0.371664 0.957569 0.320186 0.637285 0.522003 0.914440 0.641045 0.721741 0.106100 0.842085 0.519145 0.710400 0.149408 0.714648 0.913560 0.721626 0.862642 0.335906 0.148910 0.020244 0.192427 
0.808232 0.602761 0.373409 0.205397 0.903014 0.166812 0.101760 0.454979 0.689386 0.608372 0.465283 0.190099 0.646115 0.721298 0.373478 0.532228 0.821933 0.721794 0.576789 0.090826 0.812491 0.540600 0.335448 0.126678 0.448823 0.006397 0.783435 0.624750 0.449682 0.305481 0.406707 0.922223 
0.072727 0.217522 0.949567 0.054018 0.316744 0.578912 0.777648 0.567818 0.919904 0.430231 0.033305 0.606944 0.456378 0.691226 0.580725 0.875224 0.362255 0.398207 0.709570 0.659259 0.254097 0.979051 0.772822 0.603921 0.069798 0.958539 0.704509 0.398801 0.294224 0.640417 0.470944 0.517498 
0.730494 0.968451 0.175527 0.940962 0.814837 0.664804 0.452960 0.585631 0.802856 0.197067 0.084064 0.147613 0.097857 0.298442 0.379602 0.134141 0.310287 0.522582 0.030568 0.763774 0.034178 0.002540 0.830386 0.638673 0.692299 0.254515 0.610444 0.028375 0.911666 0.782124 0.894777 0.065945 
0.260226 0.491077 0.532005 0.286014 0.180327 0.786576 0.003998 0.291338 0.001549 0.305671 0.791958 0.609630 0.809482 0.756716 0.377228 0.244172 0.144174 0.506104 0.294388 0.331709 0.997381 0.702070 0.112851 0.030859 0.410343 0.018858 0.637966 0.916810 0.742316 0.154839 0.191712 0.741576 
0.014835 0.002781 0.666637 0.827786 0.898610 0.902145 0.138343 0.778126 0.195694 0.053308 0.676027 0.126000 0.614294 0.854574 0.983515 0.966290 0.740953 0.454187 0.056796 0.704656 0.129085 0.326198 0.093566 0.782562 0.724874 0.264633 0.434497 0.809904 0.467742 0.819418 0.561433 0.535285 
0.654949 0.776049 0.214553 0.948255 0.122027 0.761939 0.037499 0.192088 0.393583 0.395677 0.956919 0.059987 0.221759 0.584439 0.935273 0.980201 0.858597 0.722992 0.637660 0.135072 0.010991 0.293271 0.978214 0.130153 0.012513 0.518412 0.173677 0.966469 0.449897 0.519172 0.269526 0.269078 
0.449331 0.089170 0.281449 0.445153 0.965901 0.179412 0.831011 0.471283 0.410381 0.281119 0.838369 0.097000 0.692066 0.908793 0.503853 0.951463 0.044675 0.677546 0.371749 0.619858 0.552858 0.652540 0.970582 0.843376 0.712655 0.634362 0.177614 0.136727 0.408753 0.456119 0.131651 0.422590 
0.529106 0.889526 0.344187 0.187152 0.860837 0.033923 0.593127 0.455305 0.729267 0.113181 0.970413 0.148876 0.024075 0.850938 0.020112 0.782401 0.040126 0.436838 0.439481 0.160419 0.290747 0.247076 0.063125 0.844969 0.004039 0.325467 0.761605 0.218968 0.230265 0.800978 0.780864 0.116360 
0.095688 0.652864 0.536936 0.476031 0.054807 0.006071 0.328072 0.824164 0.430224 0.352598 0.487609 0.795780 0.556917 0.208520 0.392892 0.185244 0.301194 0.575698 0.279523 0.167686 0.187725 0.767596 0.713998 0.203029 0.856367 0.468352 0.787614 0.619013 0.117198 0.236271 0.649577 0.666102 
0.878051 0.116411 0.221983 0.584357 0.449789 0.238527 0.267801 0.791292 0.113148 0.926801 0.724008 0.199416 0.751936 0.297505 0.832357 0.377505 0.664541 0.432759 0.923430 0.223584 0.460440 0.414923 0.853413 0.086989 0.365202 0.646504 0.083648 0.755190 0.010193 0.497388 0.863792 0.117396 
0.951883 0.682567 0.408143 0.553736 0.276569 0.888529 0.929184 0.758229 0.384317 0.923910 0.997455 0.342126 0.008471 0.856598 0.027694 0.292984 0.663833 0.035155 0.594050 0.442537 0.026518 0.388684 0.171987 0.640383 0.656220 0.396422 0.692864 0.412571 0.017994 0.836768 0.311326 0.493303 
0.177654 0.066560 0.619689 0.109374 0.131304 0.719426 0.832521 0.555011 0.387655 0.564709 0.704351 0.198738 0.178784 0.095147 0.932927 0.802556 0.487584 0.310364 0.606920 0.593282 0.178790 0.355593 0.658210 0.956233 0.478449 0.809370 0.764136 0.297590 0.089162 0.790671 0.353250 0.603196 
0.438981 0.366483 0.791010 0.844072 0.975283 0.990720 0.789739 0.778299 0.243839 0.657891 0.110885 0.169237 0.570612 0.835125 0.344174 0.588321 0.613706 0.541125 0.667552 0.713681 0.330762 0.637599 0.820674 0.825100 0.209782 0.942059 0.191509 0.565216 0.311501 0.609957 0.275001 0.183889 
0.489841 0.457414 0.077078 0.269305 0.231963 0.017297 0.912099 0.642925 0.727432 0.189918 0.399590 0.338737 0.515910 0.045910 0.285585 0.848431 0.872643 0.622512 0.293027 0.714951 0.796732 0.858872 0.589205 0.584717 0.668635 0.337369 0.940788 0.205085 0.145244 0.399326 0.539961 0.133995 
0.195525 0.572359 0.642509 0.939941 0.825065 0.475313 0.573968 0.346552 0.451654 0.097577 0.308463 0.711537 0.430622 0.494121 0.020796 0.667816 0.220711 0.464933 0.880538 0.721434 0.863939 0.858069 0.230971 0.739149 0.083781 0.167462 0.208764 0.383571 0.857864 0.644999 0.495326 0.678942 
0.055363 0.430322 0.638147 0.439698 0.337897 0.128276 0.481197 0.784749 0.605841 0.908521 0.695873 0.407522 0.921631 0.293556 0.270184 0.699010 0.743174 0.228773 0.408646 0.907040 0.413146 0.467043 0.405559 0.173776 0.440887 0.441764 0.883924 0.504492 0.308575 0.710810 0.163874 0.544963 
0.698402 0.319328 0.171910 0.094797 0.926602 0.692824 0.892386 0.083230 0.211490 0.348393 0.480189 0.108712 0.178564 0.197695 0.248055 0.479706 0.895862 0.453082 0.867266 0.974044 0.008466 0.395895 0.782016 0.755643 0.443487 0.641658 0.712430 0.334357 0.013952 0.219067 0.140927 0.044670 
0.203239 0.911597 0.587337 0.732346 0.432948 0.073943 0.952960 0.605180 0.907890 0.606243 0.089059 0.780832 0.411213 0.842857 0.286209 0.174999 0.468373 0.687210 0.760414 0.418030 0.117322 0.370716 0.745956 0.238520 0.482652 0.164817 0.644277 0.642801 0.824612 0.400225 0.674025 0.042055 
0.593021 0.404945 0.722725 0.775698 0.323692 0.350339 0.710397 0.256008 0.151933 0.312597 0.082160 0.677982 0.750506 0.592311 0.697510 0.442134 0.545852 0.134421 0.695730 0.968137 0.142094 0.617471 0.321679 0.427563 0.207999 0.627774 0.447467 0.569925 0.838978 0.448988 0.714340 0.564515 
0.281448 0.322114 0.178494 0.905257 0.339117 0.313552 0.835089 0.177982 0.409944 0.106420 0.556730 0.110683 0.231815 0.303273 0.952155 0.927518 0.499428 0.111572 0.194381 0.419049 0.067910 0.426655 0.092856 0.036692 0.590629 0.973524 0.775439 0.685091 0.082388 0.713639 0.516951 0.023603 
0.892113 0.890158 0.674142 0.277141 0.777242 0.702288 0.543763 0.117585 0.740683 0.260520 0.424541 0.594092 0.562624 0.634551 0.095777 0.237424 0.720353 0.868802 0.939439 0.304820 0.166770 0.440799 0.567078 0.739973 0.809302 0.909108 0.948088 0.991430 0.063777 0.765274 0.399784 0.536824 
0.590051 0.605803 0.249364 0.021356 0.974742 0.960747 0.273050 0.881935 0.645609 0.418204 0.767610 0.940878 0.725229 0.428144 0.362753 0.561180 0.920753 0.283507 0.193360 0.729414 0.627401 0.140058 0.045162 0.329611 0.963069 0.391294 0.147137 0.510481 0.826197 0.649395 0.114879 0.055001 
0.652206 0.439604 0.339334 0.598574 0.978277 0.694011 0.742533 0.572979 0.340441 0.598589 0.827520 0.625930 0.662204 0.676836 0.618678 0.919776 0.858023 0.914042 0.037950 0.038583 0.830633 0.766106 0.641619 0.431520 0.134511 0.327452 0.428077 0.379383 0.669730 0.394972 0.413032 0.180345 
0.584879 0.201228 0.429264 0.802175 0.310255 0.176954 0.360787 0.386720 0.211632 0.700563 0.101728 0.389398 0.724106 0.349779 0.772884 0.845815 0.024989 0.667252 0.949708 0.071109 0.915344 0.655126 0.688342 0.650970 0.676383 0.806958 0.126478 0.623782 0.010579 0.589586 0.000219 0.021983 
0.322079 0.860354 0.617094 0.796444 0.735278 0.450687 0.590003 0.736344 0.216876 0.500241 0.395086 0.855932 0.811689 0.268338 0.955833 0.250279 0.657366 0.825896 0.721418 0.595079 0.928369 0.746499 0.050396 0.217367 0.300637 0.865476 0.259407 0.572902 0.991085 0.780462 0.058935 0.318900 
0.486915 0.283317 0.149357 0.525841 0.992248 0.449794 0.704191 0.275490 0.069104 0.019273 0.619473 0.866469 0.969643 0.805195 0.149393 0.833432 0.572721 0.392045 0.607206 0.395842 0.902319 0.362206 0.844666 0.541952 0.220770 0.484318 0.439134 0.167091 0.322281 0.087719 0.491248 0.121150 
0.846915 0.591229 0.003865 0.971791 0.031413 0.559410 0.956860 0.201891 0.989037 0.305788 0.071547 0.783022 0.587773 0.655964 0.682123 0.782055 0.947583 0.058234 0.275365 0.624276 0.424019 0.404697 0.245829 0.052862 0.425430 0.146929 0.166647 0.992328 0.073323 0.252429 0.456797 0.263970 
0.159126 0.945270 0.070117 0.376906 0.567587 0.400548 0.991837 0.441028 0.647682 0.559952 0.332366 0.106982 0.153362 0.830175 0.244975 0.982852 0.552819 0.658183 0.461803 0.328782 0.914401 0.901283 0.558951 0.220647 0.550353 0.901697 0.062970 0.734231 0.878828 0.802408 0.035509 0.190483 
0.951490 0.871889 0.941155 0.534498 0.245509 0.556850 0.362086 0.590124 0.366483 0.767621 0.264429 0.663530 0.846331 0.842232 0.289375 0.784885 0.311348 0.172788 0.410632 0.728140 0.852165 0.533994 0.576486 0.926277 0.206878 0.422373 0.672205 0.796589 0.753439 0.623206 0.756425 0.840671 
0.581022 0.111429 0.414325 0.751703 0.193067 0.716995 0.109312 0.162277 0.766539 0.669741 0.549904 0.922941 0.875685 0.526511 0.771582 0.547755 0.817779 0.611035 0.532239 0.361575 0.885737 0.273332 0.600530 0.357026 0.028767 0.822331 0.221254 0.761834 0.403150 0.793093 0.038852 0.347543 
0.208039 0.887380 0.332425 0.393505 0.704319 0.771452 0.174547 0.920015 0.568452 0.027140 0.326790 0.331083 0.841156 0.805725 0.246220 0.014990 0.410213 0.017823 0.394076 0.262302 0.025116 0.144562 0.324235 0.155259 0.897697 0.086657 0.130106 0.238195 0.284583 0.878441 0.300246 0.540954 
0.487877 0.035703 0.612476 0.986644 0.462173 0.013053 0.842145 0.229395 0.137740 0.162913 0.368664 0.844344 0.625832 0.692715 0.441728 0.509776 0.079358 0.728607 0.239632 0.339740 0.699425 0.143478 0.466408 0.001304 0.013646 0.254670 0.405258 0.112036 0.464194 0.786284 0.732114 0.692547 
0.452070 0.430753 0.316396 0.439815 0.821691 0.765443 0.678301 0.298749 0.388801 0.069095 0.226208 0.083445 0.116440 0.942475 0.326299 0.906163 0.087081 0.413774 0.545591 0.417610 0.963642 0.832538 0.728973 0.660650 0.402764 0.291575 0.074451 0.724581 0.551519 0.832319 0.446195 0.700688 
0.193303 0.112852 0.410558 0.527561 0.820025 0.591762 0.336204 0.840439 0.484503 0.537998 0.761971 0.883661 0.833507 0.963711 0.989549 0.747918 0.249081 0.908009 0.206051 0.527721 0.109954 0.256608 0.305496 0.269802 0.290841 0.712263 0.925299 0.691793 0.112740 0.042861 0.804565 0.660334 
0.492529 0.376947 0.959447 0.030491 0.677207 0.314812 0.941820 0.632489 0.966616 0.022493 0.088025 0.230177 0.011357 0.466157 0.743744 0.759210 0.931430 0.036711 0.607170 0.260665 0.022568 0.636144 0.961462 0.635662 0.399893 0.160642 0.879750 0.800962 0.793879 0.491821 0.761418 0.663568 
0.608438 0.272262 0.031657 0.092884 0.371359 0.729254 0.114269 0.545926 0.794810 0.815717 0.741183 0.224058 0.014567 0.236728 0.005534 0.160163 0.248563 0.711270 0.870001 0.285145 0.887536 0.193126 0.496013 0.895473 0.665969 0.614724 0.804070 0.572104 0.210106 0.528145 0.400553 0.388593 
0.124838 0.506208 0.450477 0.916218 0.123880 0.406819 0.538799 0.603996 0.574679 0.447829 0.998510 0.351225 0.189297 0.272851 0.265254 0.372975 0.197635 0.477621 0.342638 0.008397 0.332177 0.197762 0.075906 0.505624 0.308999 0.843669 0.425453 0.031975 0.549975 0.040722 0.790609 0.658637 
0.025901 0.232265 0.398542 0.134969 0.508424 0.571598 0.139423 0.955000 0.401102 0.780369 0.610066 0.095235 0.273990 0.989835 0.394317 0.686642 0.252034 0.389111 0.688068 0.291361 0.886745 0.668613 0.284680 0.137371 0.412918 0.265090 0.022286 0.960154 0.357583 0.075520 0.586660 0.362404 
0.874873 0.046948 0.122809 0.423864 0.269395 0.127630 0.105962 0.908625 0.144136 0.680647 0.393261 0.306654 0.832383 0.179147 0.090086 0.225987 0.351864 0.697136 0.297907 0.464546 0.258837 0.044853 0.445464 0.740913 0.524470 0.231317 0.065374 0.202440 0.614657 0.733309 0.000095 0.658450 
0.790304 0.458974 0.414795 0.460181 0.771823 0.685572 0.289990 0.341878 0.266925 0.323759 0.598114 0.566930 0.903755 0.277844 0.420179 0.240816 0.503773 0.538069 0.726959 0.841035 0.223576 0.783444 0.230867 0.621228 0.324056 0.560947 0.097483 0.230064 0.591850 0.281814 0.423889 0.041052 
0.023361 0.378985 0.525877 0.942317 0.776759 0.350821 0.247380 0.614039 0.809626 0.163247 0.109839 0.438455 0.959897 0.178731 0.100433 0.096803 0.769640 0.364525 0.179504 0.590238 0.659263 0.303645 0.306838 0.546176 0.072331 0.385362 0.251758 0.020295 0.130632 0.625402 0.581513 0.011280 
0.187511 0.357652 0.033592 0.122649 0.601011 0.728741 0.607354 0.656981 0.721854 0.681582 0.088503 0.566758 0.008996 0.471200 0.304138 0.139610 0.166672 0.653840 0.776187 0.477511 0.806132 0.815935 0.385490 0.240115 0.119983 0.483631 0.062493 0.337890 0.272250 0.231846 0.140154 0.177273 
0.078194 0.909205 0.461114 0.147445 0.502867 0.596315 0.986184 0.178669 0.633012 0.500777 0.604844 0.346521 0.832665 0.901874 0.301863 0.959789 0.555029 0.158372 0.874061 0.600559 0.343808 0.271055 0.058658 0.563411 0.788058 0.847474 0.774423 0.041474 0.230011 0.954391 0.535265 0.999480 
0.264253 0.390816 0.460955 0.896480 0.158374 0.469188 0.536878 0.059700 0.670656 0.530277 0.569508 0.765440 0.304420 0.366045 0.616375 0.411595 0.379772 0.565058 0.381471 0.106794 0.974729 0.077112 0.617286 0.921721 0.224032 0.640560 0.516627 0.767623 0.106602 0.984671 0.449585 0.177818 
0.893846 0.425263 0.599644 0.952179 0.033974 0.466031 0.752514 0.260699 0.660376 0.615939 0.976223 0.686176 0.253140 0.230684 0.870968 0.057588 0.833123 0.472049 0.977468 0.749476 0.533208 0.085626 0.865538 0.660970 0.595918 0.764962 0.969721 0.972011 0.971082 0.574480 0.501071 0.105593 
0.166761 0.606019 0.435754 0.431453 0.171161 0.204782 0.773601 0.866071 0.191316 0.810787 0.800808 0.379374 0.811743 0.160776 0.114950 0.873040 0.976470 0.476639 0.916959 0.885872 0.718216 0.926210 0.713105 0.766505 0.716868 0.177456 0.037668 0.854345 0.533724 0.821991 0.760150 0.322881 
0.617589 0.406638 0.978276 0.275863 0.752450 0.520304 0.667088 0.804461 0.649894 0.104485 0.126333 0.673331 0.845834 0.355062 0.293617 0.756871 0.345713 0.931901 0.248736 0.534846 0.876146 0.014350 0.015361 0.822332 0.127535 0.444988 0.715109 0.160232 0.117992 0.837898 0.503959 0.830033 
0.879004 0.374972 0.583011 0.645855 0.349470 0.833600 0.609207 0.105972 0.027125 0.203291 0.437989 0.096455 0.784315 0.679906 0.672602 0.889238 0.291711 0.855015 0.444416 0.250956 0.704198 0.649948 0.904830 0.914164 0.156367 0.215842 0.287837 0.358780 0.937054 0.935025 0.309684 0.059058 
0.241536 0.733262 0.093998 0.078490 0.280069 0.670383 0.289172 0.909376 0.029449 0.166721 0.562169 0.860248 0.577403 0.025773 0.005353 0.138430 0.083765 0.772909 0.777743 0.808203 0.863351 0.897661 0.846057 0.971426 0.686326 0.531037 0.896170 0.664643 0.443467 0.049181 0.992770 0.227599 
0.101696 0.073701 0.232719 0.498953 0.960797 0.456931 0.590214 0.645636 0.894070 0.247157 0.119785 0.615716 0.506166 0.236894 0.873106 0.417605 0.377715 0.645523 0.279398 0.374476 0.134139 0.700333 0.249669 0.398095 0.021466 0.841461 0.126832 0.233637 0.152417 0.318995 0.209913 0.055972 
0.199035 0.997072 0.057246 0.668561 0.131274 0.261678 0.252195 0.589791 0.125080 0.922788 0.047056 0.954520 0.789702 0.970289 0.618132 0.050308 0.865001 0.571502 0.918078 0.464392 0.497403 0.667495 0.519998 0.103940 0.145656 0.833344 0.113413 0.107229 0.885872 0.298348 0.959636 0.378563 
0.181846 0.348767 0.242676 0.189733 0.270189 0.239627 0.592780 0.450846 0.958180 0.494493 0.890815 0.364328 0.568192 0.985416 0.301238 0.332748 0.641337 0.446471 0.721065 0.717839 0.233560 0.157933 0.169924 0.557660 0.124940 0.310717 0.529715 0.553443 0.485050 0.577816 0.102401 0.836042 
0.346371 0.727957 0.417847 0.545716 0.409693 0.941934 0.929922 0.191305 0.122926 0.486776 0.690110 0.790930 0.025462 0.825486 0.759335 0.318814 0.108298 0.445144 0.103540 0.286781 0.307680 0.922838 0.031640 0.259606 0.574010 0.245617 0.657698 0.618878 0.083406 0.589803 0.943023 0.220611 
0.033837 0.541928 0.192338 0.741142 0.506435 0.142859 0.953069 0.248783 0.224366 0.819849 0.711979 0.623018 0.379440 0.280097 0.860597 0.120465 0.456851 0.227988 0.745414 0.214252 0.225348 0.953508 0.726710 0.486274 0.584825 0.569180 0.025063 0.500818 0.974257 0.469913 0.164363 0.511706 
0.359505 0.753545 0.617515 0.567193 0.743188 0.375540 0.954658 0.392769 0.163520 0.061730 0.169691 0.288557 0.130512 0.591244 0.436171 0.521128 0.785528 0.511595 0.665878 0.702782 0.144005 0.328314 0.294961 0.365636 0.617810 0.825386 0.693638 0.581053 0.840753 0.022443 0.352458 0.727027 
0.062318 0.500005 0.496178 0.609073 0.324845 0.826679 0.006273 0.354696 0.507867 0.990732 0.979230 0.430821 0.750978 0.595594 0.064896 0.008544 0.638126 0.198456 0.655175 0.668918 0.361792 0.181147 0.555081 0.347151 0.049460 0.921740 0.850908 0.442768 0.213499 0.217664 0.786903 0.834208 
0.173327 0.583594 0.173488 0.972382 0.673862 0.088852 0.288152 0.875559 0.245046 0.636662 0.332803 0.997726 0.494448 0.796328 0.603621 0.392752 0.897802 0.082290 0.919046 0.288453 0.266865 0.579221 0.110042 0.561459 0.303972 0.868282 0.965909 0.212723 0.378841 0.780836 0.152511 0.869252 
0.565949 0.543626 0.249527 0.538373 0.030711 0.589923 0.290079 0.238312 0.337690 0.945489 0.534116 0.449375 0.717187 0.105375 0.400575 0.505574 0.584438 0.197039 0.905712 0.309720 0.669863 0.253895 0.877947 0.714008 0.580149 0.461578 0.187292 0.423850 0.728930 0.231908 0.831669 0.697141 
0.099943 0.341734 0.090574 0.771799 0.944856 0.333496 0.259199 0.347322 0.264394 0.259364 0.339668 0.008169 0.495545 0.385952 0.084614 0.915928 0.208239 0.392331 0.108389 0.616771 0.903560 0.914103 0.263519 0.202878 0.011015 0.849928 0.278481 0.244306 0.047293 0.927195 0.157945 0.347375 
0.827147 0.501097 0.009536 0.552233 0.873462 0.991949 0.934404 0.671570 0.755492 0.943573 0.980167 0.038279 0.748400 0.408479 0.779563 0.657930 0.197508 0.483694 0.446912 0.060830 0.724038 0.372992 0.241906 0.580833 0.258566 0.449349 0.704688 0.476552 0.600688 0.958877 0.158993 0.820470 
0.699426 0.799877 0.449856 0.949494 0.333433 0.495414 0.114387 0.202560 0.767087 0.724728 0.949760 0.156521 0.513333 0.926281 0.369079 0.470891 0.123709 0.582385 0.007022 0.853344 0.411294 0.030567 0.473204 0.916173 0.991158 0.159483 0.149293 0.121961 0.803910 0.924913 0.261397 0.031873 
0.221302 0.620611 0.977613 0.751099 0.203125 0.731704 0.893987 0.873210 0.829171 0.891364 0.161113 0.359318 0.239341 0.533986 0.881499 0.818053 0.282095 0.317695 0.581688 0.318809 0.165160 0.473373 0.408861 0.682411 0.242155 0.244870 0.680059 0.255588 0.187168 0.345473 0.501409 0.390763 
0.808336 0.919019 0.706431 0.167729 0.478850 0.444464 0.891093 0.334346 0.551350 0.720258 0.337404 0.259453 0.540696 0.428589 0.958907 0.770565 0.493667 0.354221 0.476127 0.059799 0.066417 0.311809 0.415950 0.187413 0.304453 0.326471 0.036076 0.693366 0.336826 0.855822 0.108479 0.796428 
0.664621 0.877770 0.922899 0.565382 0.725675 0.154383 0.084310 0.037555 0.740598 0.150175 0.089455 0.558890 0.497227 0.310494 0.195185 0.431413 0.401926 0.173505 0.791479 0.293311 0.508457 0.677112 0.420402 0.185316 0.056099 0.451510 0.071450 0.787082 0.957052 0.463916 0.823429 0.572155 
0.984576 0.383720 0.689975 0.771297 0.811032 0.541900 0.064430 0.874270 0.793960 0.013919 0.362638 0.138635 0.529881 0.505138 0.641844 0.409420 0.818962 0.998283 0.546676 0.232091 0.822163 0.883924 0.649327 0.305100 0.885564 0.141910 0.806604 0.067105 0.413201 0.885076 0.364348 0.764902 
0.235581 0.969408 0.016244 0.120183 0.228154 0.514877 0.294116 0.940813 0.089958 0.840391 0.693645 0.122486 0.917766 0.123893 0.347013 0.705568 0.062554 0.599332 0.920058 0.715799 0.867016 0.698989 0.928203 0.836543 0.859034 0.996203 0.471662 0.856553 0.930286 0.610376 0.150088 0.252392 
0.297808 0.614789 0.115671 0.494377 0.037718 0.730760 0.103078 0.417414 0.086889 0.626981 0.868910 0.340300 0.389790 0.995298 0.298688 0.242236 0.181341 0.947893 0.025163 0.813433 0.393352 0.821929 0.585997 0.948918 0.537911 0.771498 0.771885 0.477945 0.554074 0.455678 0.500959 0.676805 
0.566551 0.718716 0.732918 0.156620 0.597024 0.512880 0.706515 0.799127 0.117265 0.306535 0.747058 0.474630 0.040005 0.101354 0.635627 0.193334 0.094782 0.370134 0.287949 0.333193 0.968341 0.149568 0.857608 0.977640 0.459102 0.591276 0.153684 0.923984 0.222942 0.414944 0.999721 0.543677 
0.098870 0.274800 0.534220 0.048718 0.263502 0.008736 0.088134 0.589295 0.437714 0.724090 0.857154 0.885649 0.545777 0.224220 0.058304 0.887555 0.856199 0.885314 0.546035 0.440742 0.141884 0.765517 0.887366 0.070761 0.595617 0.851959 0.711825 0.380418 0.164382 0.823349 0.073415 0.903467 
0.529565 0.166426 0.728334 0.820902 0.182768 0.736504 0.502788 0.042545 0.283072 0.759066 0.926031 0.155163 0.754228 0.969689 0.896553 0.136939 0.507407 0.548879 0.483918 0.090536 0.422189 0.807824 0.649609 0.539452 0.517295 0.134136 0.700008 0.803442 0.163205 0.654052 0.002552 0.696072 
0.075000 0.503014 0.643052 0.138537 0.606949 0.094319 0.216810 0.498208 0.426224 0.495919 0.311506 0.880102 0.618917 0.606956 0.569885 0.292650 0.120004 0.995034 0.433395 0.855076 0.413389 0.764687 0.241375 0.283766 0.248640 0.030298 0.359879 0.305626 0.953150 0.096607 0.497873 0.887281 
0.271921 0.044309 0.250393 0.790994 0.190732 0.579752 0.876230 0.506373 0.366387 0.157528 0.659278 0.539731 0.569676 0.251444 0.750530 0.699978 0.702442 0.175023 0.577897 0.350273 0.146192 0.568222 0.228015 0.803283 0.528292 0.472585 0.133977 0.114909 0.650563 0.486484 0.947691 0.115535 
0.324588 0.560908 0.570780 0.690128 0.031180 0.104157 0.599571 0.511636 0.405627 0.593474 0.926982 0.028168 0.943982 0.458101 0.874885 0.717303 0.764277 0.516365 0.809383 0.389827 0.683395 0.843851 0.722039 0.211670 0.718374 0.641438 0.081061 0.904701 0.620738 0.119382 0.022886 0.904339 
0.729618 0.762651 0.657746 0.803347 0.155901 0.113208 0.890638 0.105359 0.408280 0.419928 0.197585 0.102650 0.169608 0.242459 0.063445 0.543874 0.516762 0.638048 0.364166 0.037140 0.892117 0.955832 0.854934 0.056334 0.591362 0.972848 0.367970 0.111544 0.686126 0.255940 0.607943 0.297704 
0.266649 0.144978 0.020759 0.157136 0.908478 0.388997 0.511915 0.560500 0.145398 0.693616 0.880985 0.553954 0.397289 0.898012 0.427667 0.273667 0.045939 0.466724 0.504025 0.604924 0.284774 0.801026 0.072141 0.205699 0.439790 0.725727 0.751682 0.037620 0.050303 0.953489 0.401513 0.746338 
0.461920 0.803174 0.282705 0.547212 0.129875 0.110314 0.007529 0.491174 0.839171 0.707250 0.533346 0.600517 0.805779 0.044269 0.099543 0.718087 0.075889 0.085000 0.582444 0.875272 0.152319 0.441653 0.163877 0.700404 0.193431 0.996877 0.661189 0.894999 0.293830 0.105649 0.988560 0.627511 
0.169881 0.899065 0.126286 0.119033 0.232502 0.417991 0.858196 0.952672 0.839821 0.339599 0.221645 0.402172 0.899648 0.261903 0.080986 0.201043 0.858803 0.069067 0.766742 0.054938 0.528794 0.788244 0.812053 0.485912 0.251539 0.533646 0.636394 0.512000 0.307312 0.409094 0.028598 0.766937 
0.710171 0.052154 0.079267 0.317733 0.647185 0.159939 0.031313 0.565784 0.094189 0.819476 0.659782 0.280804 0.251594 0.101252 0.522189 0.299507 0.672501 0.255127 0.496773 0.511586 0.837625 0.581575 0.521340 0.971116 0.297863 0.945695 0.697537 0.360547 0.240088 0.786377 0.150300 0.500803 
0.306808 0.616971 0.485383 0.532428 0.151911 0.540265 0.770513 0.917926 0.529597 0.028572 0.751726 0.800982 0.184158 0.119343 0.603570 0.879511 0.680298 0.975287 0.433974 0.667294 0.394221 0.232126 0.487819 0.982587 0.744119 0.984403 0.195539 0.842189 0.141188 0.950292 0.544450 0.463329 
0.010863 0.378139 0.965636 0.822130 0.898142 0.801596 0.239538 0.643126 0.460567 0.671555 0.360705 0.443022 0.900679 0.326143 0.050332 0.662409 0.589979 0.894061 0.863707 0.604443 0.687148 0.875079 0.742703 0.936798 0.208803 0.397817 0.686919 0.932250 0.398599 0.891452 0.667145 0.614700 
0.938955 0.313320 0.465039 0.320896 0.086452 0.314763 0.454397 0.027897 0.574147 0.034149 0.890997 0.245459 0.068197 0.441723 0.838767 0.998104 0.135035 0.550421 0.803470 0.500183 0.308239 0.325061 0.949680 0.189494 0.999258 0.739739 0.761751 0.082941 0.702070 0.027879 0.054552 0.328254 
0.244026 0.821353 0.614442 0.993431 0.701381 0.370157 0.816798 0.813285 0.817856 0.867534 0.060282 0.623212 0.373913 0.674728 0.636160 0.537260 0.278490 0.475439 0.571159 0.822277 0.483575 0.943727 0.432929 0.671610 0.074650 0.565212 0.986736 0.117673 0.466428 0.026637 0.273800 0.731602 
0.602867 0.544652 0.124619 0.327552 0.577654 0.925764 0.282888 0.172219 0.709536 0.452899 0.834406 0.138335 0.572957 0.430181 0.892866 0.213479 0.564232 0.387805 0.434973 0.736602 0.531055 0.255757 0.241776 0.680119 0.009867 0.800549 0.961307 0.895047 0.853159 0.920181 0.156408 0.782890 
0.837189 0.509874 0.895972 0.049217 0.078912 0.250362 0.044020 0.330806 0.186427 0.169170 0.169062 0.824186 0.558414 0.592702 0.263560 0.439284 0.158791 0.546700 0.273476 0.166439 0.291588 0.763513 0.570221 0.464265 0.845853 0.396743 0.574571 0.031672 0.205940 0.381211 0.012749 0.128478 
0.871671 0.110153 0.699776 0.159240 0.004667 0.866665 0.437147 0.433445 0.310951 0.262599 0.395746 0.563956 0.237358 0.050052 0.225166 0.908660 0.108428 0.754301 0.589160 0.279029 0.468660 0.063646 0.137261 0.779994 0.105609 0.293670 0.565009 0.364822 0.797583 0.964817 0.169838 0.630905 
0.500017 0.107133 0.015512 0.407535 0.595475 0.038037 0.574909 0.127184 0.145847 0.635358 0.225867 0.654222 0.861072 0.643153 0.093125 0.427539 0.565792 0.504788 0.643075 0.061453 0.934384 0.656923 0.912285 0.464799 0.992337 0.940788 0.847823 0.366225 0.036267 0.562589 0.402701 0.126607 
0.131627 0.405727 0.331864 0.387615 0.909085 0.342057 0.943197 0.448956 0.970864 0.268329 0.247006 0.703920 0.801584 0.642815 0.739422 0.183089 0.324730 0.431635 0.130022 0.478640 0.570957 0.572429 0.742005 0.255013 0.126359 0.723185 0.879198 0.582494 0.762682 0.546432 0.564717 0.748116 
0.462910 0.904912 0.858702 0.392031 0.997316 0.610998 0.526701 0.962004 0.839527 0.505024 0.190618 0.544838 0.569132 0.776947 0.804334 0.679672 0.854998 0.010314 0.285561 0.072438 0.929820 0.516262 0.158989 0.325916 0.469531 0.816505 0.155186 0.541566 0.267553 0.415992 0.281836 0.595622 
0.824487 0.657070 0.905185 0.881110 0.948388 0.055802 0.546647 0.149581 0.680771 0.489343 0.856335 0.130047 0.607230 0.443012 0.541111 0.535865 0.642831 0.123655 0.989393 0.050117 0.083765 0.840636 0.289788 0.100430 0.169375 0.542841 0.383621 0.009810 0.116001 0.242246 0.776379 0.397362 
0.747378 0.009131 0.902703 0.495674 0.907202 0.893901 0.720456 0.974105 0.459561 0.187887 0.934917 0.372857 0.524549 0.760321 0.382249 0.811297 0.455637 0.314918 0.134017 0.655526 0.490844 0.274577 0.811815 0.242184 0.445749 0.779057 0.863967 0.612079 0.559045 0.130068 0.814140 0.169269 
0.831977 0.583251 0.102741 0.295632 0.714957 0.912703 0.589749 0.782649 0.828954 0.945928 0.081034 0.528080 0.069324 0.220634 0.462019 0.938675 0.294564 0.529150 0.150604 0.821904 0.531858 0.320342 0.177027 0.104466 0.173884 0.656997 0.069184 0.899445 0.867678 0.301135 0.526599 0.728629 
0.464444 0.184014 0.857629 0.149597 0.939380 0.205990 0.132497 0.376916 0.735773 0.180216 0.097859 0.837713 0.668199 0.554974 0.449911 0.115986 0.624476 0.103634 0.914970 0.282385 0.930347 0.958436 0.987529 0.553300 0.849672 0.966311 0.146360 0.998394 0.572539 0.742155 0.925017 0.860407 
0.216216 0.232956 0.815431 0.476132 0.704085 0.127126 0.013965 0.700967 0.587101 0.579558 0.846910 0.803442 0.722376 0.336591 0.350730 0.561959 0.255769 0.271670 0.911054 0.917701 0.144972 0.546295 0.794440 0.582126 0.388044 0.402777 0.115110 0.076725 0.604608 0.609824 0.563852 0.091520 
0.959071 0.489670 0.664285 0.274164 0.598364 0.423644 0.158869 0.302369 0.385181 0.511854 0.443535 0.766231 0.581380 0.448665 0.527558 0.799885 0.469167 0.578350 0.505902 0.216113 0.382742 0.754470 0.424705 0.747531 0.615859 0.541856 0.984933 0.194521 0.017596 0.022067 0.141244 0.074371 
0.041405 0.688205 0.885560 0.968264 0.191527 0.387132 0.568637 0.223587 0.581281 0.744621 0.989508 0.384685 0.190401 0.847878 0.655488 0.789304 0.828891 0.812932 0.246254 0.137627 0.744676 0.616409 0.474595 0.056506 0.760761 0.707302 0.339409 0.111725 0.073743 0.659215 0.369938 0.185472 
0.484650 0.386716 0.092262 0.417215 0.226315 0.038665 0.293584 0.059211 0.900673 0.287519 0.291822 0.989647 0.341272 0.977259 0.246460 0.949517 0.199836 0.718834 0.480428 0.666463 0.475404 0.806787 0.257499 0.754513 0.877566 0.125336 0.221415 0.271415 0.155832 0.439478 0.021513 0.307937 
0.678881 0.512420 0.004681 0.874748 0.649225 0.771983 0.712847 0.028120 0.599763 0.774306 0.151962 0.449031 0.685719 0.598075 0.636461 0.804555 0.422066 0.781435 0.571071 0.253405 0.372216 0.089661 0.855110 0.516829 0.320579 0.812507 0.311574 0.508571 0.254961 0.836523 0.597481 0.337375 
0.002839 0.618101 0.652781 0.692145 0.263898 0.383512 0.639975 0.103797 0.100278 0.274233 0.100249 0.926403 0.694063 0.409136 0.784488 0.252046 0.563052 0.146375 0.454155 0.615644 0.904034 0.299461 0.107699 0.448369 0.164509 0.823646 0.581257 0.667935 0.592315 0.967361 0.174690 0.840145 
0.964591 0.280292 0.728214 0.482634 0.429356 0.654861 0.118047 0.882827 0.694052 0.305597 0.303448 0.478965 0.935397 0.409700 0.298055 0.667663 0.608505 0.171919 0.948061 0.123027 0.730021 0.349554 0.268881 0.157946 0.951629 0.459508 0.865415 0.203732 0.925736 0.684202 0.355397 0.396442 
0.661662 0.293395 0.948927 0.255748 0.508761 0.736647 0.752998 0.056969 0.128172 0.809619 0.832063 0.370218 0.001162 0.732976 0.677543 0.720022 0.032701 0.239891 0.812362 0.806681 0.907611 0.931490 0.112576 0.182460 0.768267 0.933249 0.152928 0.546829 0.986071 0.791262 0.458115 0.127214 
0.204615 0.925847 0.451471 0.137607 0.899807 0.258037 0.512572 0.359332 0.842231 0.512459 0.974791 0.147216 0.234129 0.776878 0.900602 0.494865 0.610804 0.101074 0.654830 0.010244 0.922566 0.890117 0.126963 0.124148 0.331122 0.939595 0.776384 0.414763 0.917388 0.939316 0.592773 0.220220 
0.983469 0.705686 0.768568 0.074181 0.002615 0.890474 0.530078 0.294187 0.079355 0.097354 0.694909 0.800753 0.560796 0.159739 0.976577 0.584550 0.636358 0.803683 0.554210 0.770770 0.513136 0.520359 0.502840 0.452822 0.675123 0.671953 0.656889 0.342670 0.426584 0.897532 0.173596 0.109108 
0.487513 0.138837 0.652985 0.758811 0.030865 0.954394 0.330587 0.390747 0.743441 0.623620 0.481174 0.268896 0.154427 0.960042 0.290181 0.953916 0.482501 0.716110 0.380233 0.658468 0.790606 0.771548 0.141076 0.765121 0.921477 0.224601 0.821263 0.484289 0.449942 0.114409 0.678254 0.879144 
0.642140 0.397327 0.045795 0.219468 0.338180 0.767950 0.109049 0.523548 0.691851 0.231854 0.746887 0.382142 0.770109 0.968375 0.468850 0.129868 0.808608 0.983268 0.659827 0.602644 0.137156 0.456304 0.001640 0.672759 0.662983 0.249676 0.822334 0.093131 0.862867 0.107664 0.943130 0.719639 
0.586258 0.545453 0.430475 0.273206 0.418140 0.027464 0.408758 0.922835 0.722029 0.943141 0.764886 0.324277 0.389541 0.238214 0.238928 0.506023 0.262085 0.752795 0.163601 0.077972 0.104951 0.833168 0.028913 0.414990 0.806216 0.103320 0.217618 0.898191 0.183201 0.259552 0.561550 0.093948 
0.581481 0.273301 0.778727 0.350904 0.688037 0.737796 0.738015 0.282391 0.036113 0.248252 0.963794 0.200997 0.282903 0.169066 0.706274 0.692296 0.750720 0.901574 0.867309 0.473774 0.517535 0.683076 0.140941 0.319187 0.633948 0.908585 0.108088 0.460110 0.556484 0.001447 0.432766 0.988803 
0.326755 0.827757 0.806587 0.623665 0.592178 0.137706 0.510971 0.277591 0.469031 0.864162 0.064721 0.466479 0.976163 0.013421 0.230818 0.266221 0.019644 0.836101 0.416045 0.564833 0.714345 0.311542 0.010038 0.715774 0.376404 0.049338 0.391227 0.168455 0.530525 0.328389 0.136299 0.905073 
0.349761 0.558371 0.256676 0.851467 0.991486 0.948723 0.323465 0.098323 0.865978 0.834077 0.078812 0.734315 0.749140 0.887089 0.982690 0.388688 0.849219 0.385033 0.220874 0.097375 0.259962 0.806524 0.906121 0.862449 0.412552 0.015078 0.250151 0.488206 0.885644 0.118604 0.376846 0.386651 
0.160523 0.440076 0.630434 0.216962 0.178076 0.782930 0.399610 0.261703 0.946917 0.623715 0.532708 0.835045 0.690737 0.575866 0.209361 0.703776 0.727276 0.256505 0.018321 0.103405 0.869083 0.071235 0.300956 0.664304 0.435785 0.948304 0.870141 0.700010 0.877418 0.419965 0.307315 0.599429 
0.532117 0.268384 0.262508 0.197098 0.586963 0.965142 0.614693 0.620578 0.905030 0.613028 0.236810 0.398319 0.926519 0.593656 0.478619 0.558078 0.124350 0.036560 0.184488 0.629336 0.935150 0.647080 0.004074 0.350660 0.721206 0.749271 0.171952 0.361820 0.252831 0.489656 0.885692 0.945653 
0.446149 0.442745 0.928476 0.716570 0.971818 0.289101 0.619689 0.874128 0.740972 0.968891 0.761445 0.474412 0.894001 0.817920 0.179864 0.530897 0.355210 0.670375 0.534449 0.009025 0.461828 0.746138 0.993780 0.838241 0.523024 0.909775 0.504895 0.004738 0.065001 0.670085 0.676240 0.293240 
0.518041 0.032810 0.009211 0.980546 0.083061 0.607182 0.932602 0.834865 0.961743 0.771275 0.898377 0.386483 0.895963 0.787688 0.536771 0.868551 0.323712 0.291868 0.357111 0.541880 0.068601 0.780344 0.050210 0.932078 0.228671 0.554657 0.429935 0.228288 0.434567 0.551505 0.633245 0.329476 
0.237861 0.949685 0.809261 0.164042 0.497041 0.705162 0.767370 0.073820 0.649027 0.583846 0.596536 0.238220 0.621971 0.464432 0.656209 0.717458 0.708269 0.122480 0.529195 0.637466 0.041166 0.200763 0.081091 0.814034 0.023620 0.072278 0.431851 0.399244 0.447887 0.440094 0.424230 0.531648 
0.356385 0.932015 0.580213 0.330642 0.767242 0.471990 0.635735 0.051898 0.085507 0.654035 0.361502 0.461278 0.529673 0.844752 0.518859 0.214792 0.771010 0.667668 0.635492 0.208498 0.557558 0.514417 0.690735 0.337793 0.531640 0.122182 0.174271 0.091129 0.307258 0.095705 0.224788 0.410035 
0.267157 0.294185 0.499503 0.868434 0.040463 0.180557 0.488577 0.034541 0.336280 0.916165 0.926405 0.095996 0.492204 0.861615 0.007093 0.934611 0.407804 0.527912 0.297790 0.544687 0.623063 0.558697 0.342833 0.315360 0.261310 0.871404 0.012707 0.694603 0.630627 0.793551 0.611548 0.753582 
0.206377 0.509422 0.980607 0.057806 0.301906 0.111514 0.733948 0.570077 0.186305 0.432227 0.349284 0.355986 0.294450 0.577747 0.206325 0.556149 0.057259 0.136521 0.728178 0.498734 0.846925 0.057808 0.907904 0.042649 0.540118 0.633832 0.298211 0.347740 0.266517 0.286881 0.287929 0.630896 
0.890188 0.045359 0.158449 0.646210 0.981528 0.086740 0.676060 0.448583 0.946472 0.959398 0.663212 0.767972 0.972084 0.287591 0.255552 0.264342 0.056807 0.297943 0.459444 0.564508 0.625830 0.117909 0.986382 0.083273 0.735623 0.313337 0.614737 0.464360 0.811796 0.920079 0.214849 0.726383 
0.029898 0.675156 0.768044 0.505704 0.068676 0.398578 0.989921 0.509597 0.281115 0.911313 0.328290 0.227517 0.104486 0.449006 0.446493 0.875817 0.261585 0.623644 0.255082 0.925551 0.106533 0.548491 0.915880 0.818678 0.780446 0.323268 0.148844 0.571378 0.389687 0.967148 0.924792 0.400523 
0.019358 0.545905 0.258894 0.700400 0.009060 0.906250 0.218179 0.382958 0.624051 0.729470 0.608590 0.611306 0.721500 0.425710 0.355977 0.892074 0.315926 0.251331 0.843507 0.924932 0.934219 0.591366 0.951353 0.908397 0.680402 0.995086 0.849099 0.608498 0.442945 0.783032 0.239867 0.748527 
0.675891 0.530941 0.235682 0.034144 0.416917 0.081996 0.447569 0.665494 0.665715 0.118550 0.657499 0.884207 0.705462 0.660440 0.106885 0.006242 0.505213 0.861842 0.142337 0.318981 0.896354 0.717247 0.093872 0.598767 0.802399 0.067126 0.176812 0.343108 0.412296 0.701229 0.416288 0.891196 
0.961642 0.963024 0.777635 0.471798 0.611954 0.592486 0.748962 0.650035 0.529226 0.372174 0.506182 0.796259 0.966109 0.909353 0.372616 0.235369 0.501104 0.779616 0.551435 0.880516 0.023854 0.233737 0.003762 0.607374 0.082964 0.207281 0.544801 0.165858 0.740247 0.522949 0.188763 0.111157 
0.593529 0.358807 0.222486 0.010769 0.840583 0.516520 0.137245 0.265748 0.822860 0.157925 0.596497 0.188869 0.354772 0.446286 0.192958 0.525835 0.483115 0.361484 0.931210 0.504381 0.750691 0.570508 0.037969 0.267780 0.485171 0.381596 0.873775 0.365183 0.361470 0.388806 0.750758 0.368930 
0.627905 0.994673 0.462951 0.650898 0.813942 0.289842 0.319670 0.859017 0.606966 0.251450 0.916868 0.885220 0.925199 0.621243 0.839294 0.059764 0.638640 0.069427 0.765230 0.635390 0.822849 0.884733 0.644181 0.155678 0.614728 0.475953 0.123179 0.182592 0.318701 0.870522 0.218329 0.466186 
0.219798 0.257919 0.892884 0.776565 0.737960 0.978061 0.449138 0.405639 0.245171 0.670206 0.912798 0.552497 0.613245 0.844698 0.602131 0.692066 0.219198 0.056795 0.063544 0.815485 0.088466 0.155339 0.305528 0.356460 0.230008 0.753438 0.306321 0.475410 0.666856 0.114848 0.340766 0.897150 
0.590701 0.750070 0.613030 0.243777 0.557006 0.541417 0.070418 0.997423 0.427560 0.678743 0.366272 0.691857 0.836425 0.757350 0.957921 0.019692 0.698546 0.492495 0.804390 0.272952 0.147967 0.346993 0.571783 0.514156 0.518266 0.065602 0.325931 0.236665 0.941805 0.215414 0.005374 0.412617 
0.321746 0.510105 0.040097 0.345816 0.914371 0.825064 0.683577 0.893586 0.970003 0.877218 0.863031 0.300335 0.546879 0.106171 0.614315 0.264185 0.537917 0.668425 0.139387 0.609385 0.951418 0.444780 0.023438 0.052655 0.974119 0.256049 0.009991 0.263643 0.752141 0.800342 0.265546 0.122451 
0.788669 0.635891 0.739765 0.091308 0.763732 0.837807 0.539622 0.810047 0.615444 0.984025 0.635014 0.067452 0.872639 0.775938 0.571643 0.518500 0.433120 0.705226 0.946797 0.779201 0.981853 0.266400 0.995526 0.558867 0.041799 0.100761 0.319839 0.945671 0.445105 0.404186 0.322131 0.348669 
0.352414 0.685175 0.159753 0.530436 0.658826 0.977818 0.898166 0.452508 0.921157 0.511956 0.828087 0.576966 0.641768 0.458391 0.789882 0.720554 0.161816 0.881982 0.861784 0.896614 0.463888 0.994967 0.828559 0.053810 0.285717 0.586811 0.956606 0.925574 0.444520 0.644037 0.080039 0.012274 
0.360572 0.278339 0.187486 0.529301 0.861699 0.283717 0.978676 0.810826 0.776526 0.051125 0.750640 0.005383 0.439564 0.219552 0.282750 0.059064 0.792452 0.948950 0.220243 0.604618 0.915804 0.173206 0.758691 0.757405 0.046285 0.766917 0.832432 0.816716 0.842850 0.881029 0.348006 0.671669 
0.090478 0.812482 0.250072 0.003161 0.352827 0.549454 0.546489 0.141749 0.964372 0.725705 0.997075 0.274373 0.368543 0.923232 0.480163 0.527511 0.015113 0.413126 0.782478 0.037571 0.938704 0.331741 0.950338 0.650603 0.072720 0.149244 0.604849 0.308844 0.031958 0.364465 0.491649 0.715586 
0.164142 0.285208 0.533978 0.144193 0.414613 0.968769 0.658115 0.908045 0.347385 0.260629 0.658481 0.628692 0.924577 0.361896 0.151218 0.849339 0.893050 0.706683 0.198014 0.257374 0.173668 0.859192 0.256705 0.487866 0.164148 0.645660 0.163919 0.254469 0.783239 0.907313 0.926683 0.216994 
0.291907 0.459629 0.568239 0.487881 0.425845 0.744337 0.363343 0.221027 0.233074 0.226038 0.274415 0.699600 0.268341 0.078330 0.571903 0.699812 0.018593 0.094361 0.388398 0.442751 0.264292 0.659901 0.659864 0.719466 0.339823 0.501063 0.100087 0.002491 0.574130 0.825002 0.422075 0.866194 
0.762511 0.468797 0.711994 0.668328 0.724608 0.955912 0.810653 0.839645 0.349449 0.350141 0.295363 0.724986 0.571788 0.963874 0.381330 0.648150 0.020594 0.408885 0.971987 0.169284 0.017508 0.767828 0.577585 0.375841 0.353409 0.864894 0.039205 0.470222 0.023833 0.915934 0.565354 0.887600 
0.502684 0.409197 0.412698 0.826715 0.057714 0.597671 0.501763 0.357959 0.676704 0.024917 0.120231 0.724821 0.085481 0.554892 0.276408 0.615306 0.003695 0.482174 0.052156 0.827057 0.365676 0.860886 0.029922 0.553190 0.230304 0.084328 0.253928 0.462417 0.981771 0.632617 0.666674 0.470669 
0.744819 0.397934 0.556437 0.365669 0.996520 0.076078 0.672399 0.378264 0.642402 0.339908 0.397842 0.193984 0.988408 0.343277 0.569966 0.681288 0.345867 0.219648 0.403121 0.140724 0.007595 0.305305 0.058291 0.752945 0.608715 0.139016 0.793978 0.623413 0.685465 0.840082 0.248726 0.001110 
0.534508 0.740018 0.152168 0.858239 0.701479 0.306047 0.715479 0.163142 0.713777 0.696371 0.525503 0.206731 0.898531 0.283359 0.193374 0.805783 0.131216 0.935610 0.253027 0.738329 0.888001 0.569399 0.259799 0.261164 0.864983 0.728252 0.335920 0.748333 0.224080 0.210369 0.264954 0.630171 
0.546653 0.396317 0.858865 0.636850 0.915469 0.035672 0.973899 0.652463 0.087847 0.735397 0.176155 0.706905 0.761344 0.121600 0.216599 0.405685 0.254900 0.025646 0.499527 0.950692 0.599345 0.825082 0.388644 0.699613 0.708699 0.091944 0.911732 0.087391 0.553400 0.299168 0.362623 0.144581 
0.511813 0.604159 0.914329 0.173695 0.335183 0.161874 0.606679 0.929213 0.841943 0.489843 0.402262 0.190909 0.947740 0.695325 0.098679 0.591440 0.697640 0.665716 0.082903 0.461694 0.328284 0.730355 0.274066 0.918267 0.393910 0.282578 0.511329 0.806528 0.959166 0.095887 0.021263 0.841483 
0.674390 0.980071 0.470888 0.519283 0.028498 0.665921 0.490922 0.013174 0.546669 0.585870 0.017921 0.162229 0.420086 0.369902 0.144362 0.334228 0.017390 0.866500 0.497640 0.710074 0.789429 0.119252 0.449885 0.583075 0.011477 0.248393 0.708032 0.747841 0.274434 0.708807 0.740338 0.196739 
0.425514 0.456019 0.885111 0.424656 0.768027 0.796008 0.382043 0.618330 0.635748 0.558233 0.259265 0.151549 0.289754 0.972922 0.254527 0.142970 0.194616 0.198708 0.312443 0.425686 0.004405 0.460964 0.111677 0.575665 0.455740 0.153412 0.234519 0.218486 0.755706 0.946653 0.635203 0.008847 
0.481663 0.003557 0.855833 0.157791 0.803123 0.075046 0.578443 0.274697 0.241301 0.852310 0.439457 0.905642 0.659380 0.059019 0.317339 0.782669 0.107751 0.423802 0.374774 0.847835 0.765108 0.259863 0.551145 0.782991 0.553183 0.285398 0.208902 0.337084 0.922439 0.446262 0.234240 0.584401 
0.374904 0.084235 0.990010 0.886862 0.640155 0.880536 0.486085 0.207448 0.900163 0.170336 0.226014 0.016528 0.302700 0.818373 0.178412 0.499605 0.058885 0.049897 0.649446 0.143690 0.681436 0.312345 0.924812 0.978912 0.225250 0.272776 0.926637 0.291698 0.822110 0.243127 0.000328 0.001659 
0.503490 0.866007 0.686331 0.127172 0.922292 0.657747 0.902370 0.267630 0.885240 0.025405 0.949136 0.728366 0.631287 0.573286 0.114323 0.020639 0.363723 0.688143 0.316040 0.173808 0.873541 0.221884 0.383029 0.867185 0.167850 0.593537 0.990956 0.336477 0.040813 0.509608 0.353801 0.952970 
0.498222 0.077893 0.331607 0.390138 0.867269 0.846979 0.318735 0.681518 0.427676 0.004917 0.142194 0.415921 0.758550 0.528744 0.137320 0.676459 0.745776 0.394661 0.282603 0.846638 0.401363 0.208984 0.904745 0.859114 0.275790 0.034097 0.116474 0.341604 0.072440 0.865804 0.353745 0.969056 
0.027538 0.593397 0.171321 0.440816 0.450031 0.474395 0.548260 0.946760 0.081786 0.695537 0.578566 0.205741 0.402936 0.440453 0.790461 0.225075 0.672864 0.159489 0.341632 0.490840 0.867562 0.071304 0.933926 0.429600 0.732896 0.074304 0.187993 0.227951 0.092464 0.499034 0.369092 0.810077 
0.985556 0.273862 0.198114 0.742264 0.963730 0.792997 0.054550 0.626646 0.476676 0.949027 0.869499 0.351414 0.582083 0.778512 0.419823 0.769098 0.029664 0.620127 0.843424 0.901052 0.245738 0.862067 0.562261 0.785775 0.899151 0.594273 0.546852 0.440008 0.862685 0.276079 0.501538 0.632237 
0.915730 0.211859 0.104187 0.973695 0.783907 0.654238 0.448465 0.672313 0.890635 0.610451 0.340114 0.278936 0.556758 0.172315 0.482966 0.966730 0.728374 0.480857 0.891679 0.775118 0.142796 0.283104 0.905925 0.269384 0.431536 0.776250 0.936447 0.958419 0.963895 0.445289 0.646650 0.824893 
0.428655 0.019499 0.229184 0.947825 0.984943 0.217969 0.402933 0.312067 0.530412 0.866668 0.662403 0.659168 0.976233 0.053253 0.974314 0.501740 0.880132 0.558878 0.345115 0.258419 0.778959 0.879180 0.394838 0.426461 0.893796 0.396195 0.219648 0.111357 0.331400 0.671749 0.828964 0.570041 
0.007003 0.321834 0.370621 0.450472 0.466692 0.491592 0.034699 0.277833 0.586978 0.239707 0.068493 0.070807 0.911534 0.496066 0.499655 0.434064 0.673673 0.176478 0.266800 0.071003 0.997949 0.644572 0.672323 0.267689 0.872368 0.083102 0.822618 0.172347 0.156093 0.910369 0.667634 0.084549 
0.925191 0.377558 0.549559 0.467434 0.171220 0.125445 0.839505 0.061346 0.983099 0.953983 0.500458 0.689846 0.237438 0.336676 0.773881 0.128985 0.261242 0.143517 0.122230 0.970788 0.532392 0.331840 0.489517 0.874201 0.109154 0.427487 0.008503 0.915634 0.614879 0.840266 0.848475 0.565658 
0.351758 0.392419 0.445034 0.043086 0.514182 0.170311 0.711058 0.139579 0.735826 0.022639 0.988366 0.080518 0.932662 0.337892 0.227594 0.137953 0.591240 0.116360 0.101636 0.045362 0.919081 0.810645 0.879096 0.210708 0.028967 0.243776 0.951610 0.045250 0.669426 0.103787 0.375611 0.739480 
0.328012 0.832800 0.639112 0.867115 0.555734 0.297716 0.631384 0.857328 0.367799 0.145146 0.154280 0.077376 0.822765 0.132775 0.752778 0.633033 0.691534 0.136405 0.791564 0.189313 0.718138 0.188326 0.877396 0.305432 0.710385 0.690724 0.169002 0.769656 0.871188 0.086462 0.444915 0.123150 
0.182732 0.390001 0.462467 0.238332 0.062072 0.874721 0.553839 0.822752 0.101856 0.732333 0.555827 0.352649 0.297465 0.116126 0.906878 0.427356 0.873140 0.364708 0.472729 0.105684 0.193930 0.137387 0.652521 0.284360 0.679376 0.352169 0.744211 0.383793 0.533098 0.783651 0.724447 0.397492 
0.061924 0.355874 0.988809 0.856663 0.718216 0.260130 0.125266 0.304989 0.027487 0.055439 0.584212 0.808067 0.257251 0.575934 0.797333 0.847484 0.776872 0.055239 0.264078 0.123902 0.978500 0.619538 0.584705 0.859403 0.492650 0.886402 0.175253 0.893903 0.097758 0.204182 0.986247 0.587255 
0.254929 0.624848 0.830991 0.951191 0.879407 0.953680 0.584247 0.673785 0.118489 0.426936 0.130611 0.677383 0.011929 0.946084 0.678908 0.572500 0.319578 0.594200 0.791658 0.309998 0.846191 0.673179 0.572578 0.176184 0.378110 0.261296 0.104805 0.341086 0.396051 0.106258 0.686844 0.261900 
0.249726 0.600660 0.445307 0.977798 0.808519 0.614401 0.398798 0.160022 0.777004 0.946755 0.776608 0.460867 0.527733 0.636462 0.100344 0.843023 0.471284 0.559836 0.942715 0.943585 0.370862 0.326416 0.436929 0.181923 0.369885 0.486825 0.364236 0.695551 0.440621 0.595702 0.252760 0.331410 
0.168605 0.392289 0.727012 0.707719 0.561522 0.505164 0.135844 0.134521 0.139522 0.946929 0.627847 0.447218 0.481604 0.149670 0.596423 0.333999 0.170479 0.519807 0.570137 0.800090 0.366261 0.398066 0.059866 0.521312 0.840863 0.457643 0.720896 0.385591 0.440957 0.883441 0.030963 0.594819 
0.769272 0.487625 0.539980 0.051260 0.692067 0.393627 0.332669 0.112687 0.526538 0.020101 0.824243 0.838909 0.055646 0.191816 0.865870 0.735779 0.879840 0.475534 0.271603 0.494554 0.513365 0.315916 0.202248 0.031256 0.262396 0.853744 0.976091 0.008175 0.212401 0.399201 0.603910 0.454685 
0.517310 0.814832 0.505583 0.571667 0.371255 0.123399 0.495580 0.017111 0.664149 0.630913 0.469054 0.521126 0.206874 0.581114 0.448615 0.579985 0.618457 0.702656 0.922363 0.630886 0.403994 0.211294 0.851664 0.688576 0.547921 0.486382 0.577935 0.004935 0.526526 0.103459 0.519709 0.028646 
0.300120 0.858879 0.392822 0.117566 0.915504 0.013897 0.795419 0.917458 0.286039 0.644222 0.890618 0.990517 0.609981 0.933672 0.405198 0.115598 0.466667 0.927100 0.386216 0.640010 0.354009 0.138043 0.595064 0.319578 0.531031 0.763829 0.722270 0.303655 0.395682 0.365440 0.304797 0.100475 
0.204522 0.709363 0.270637 0.634928 0.094945 0.747575 0.705767 0.659159 0.966896 0.722840 0.527834 0.601655 0.890172 0.688414 0.254700 0.497062 0.362948 0.087788 0.153179 0.532755 0.708288 0.161872 0.089801 0.786574 0.606576 0.971259 0.901945 0.356798 0.003459 0.928814 0.207540 0.310686 
0.212499 0.284050 0.556333 0.263975 0.621367 0.590212 0.802032 0.424953 0.054615 0.743611 0.529209 0.340591 0.729820 0.553605 0.259181 0.241447 0.752562 0.008376 0.472086 0.704436 0.618379 0.650667 0.500704 0.481760 0.001273 0.851529 0.826041 0.373880 0.192969 0.053750 0.472546 0.268689 
0.427562 0.001638 0.448327 0.284470 0.652528 0.885089 0.745129 0.381604 0.285867 0.033835 0.656517 0.343291 0.119729 0.038076 0.404607 0.671904 0.255401 0.649920 0.523269 0.427885 0.250063 0.895402 0.222578 0.419221 0.917815 0.839636 0.995264 0.849579 0.766226 0.649065 0.407534 0.735963 
0.300337 0.954862 0.664738 0.863274 0.476377 0.414856 0.054474 0.799900 0.712855 0.717915 0.741742 0.710127 0.763040 0.948553 0.204009 0.003056 0.805092 0.873552 0.982161 0.285088 0.173105 0.181971 0.596209 0.212630 0.989257 0.577692 0.404559 0.875114 0.133831 0.975289 0.215947 0.953764 
0.939812 0.576014 0.869246 0.585559 0.395494 0.534829 0.619947 0.938806 0.832670 0.540278 0.604596 0.282738 0.685081 0.749266 0.049689 0.641086 0.097287 0.427462 0.739022 0.932612 0.234640 0.738614 0.663221 0.086277 0.145493 0.056749 0.857313 0.294005 0.554877 0.305299 0.660405 0.187297 
0.372030 0.802500 0.205383 0.406435 0.366090 0.443217 0.603182 0.295593 0.178738 0.803025 0.168665 0.241082 0.824575 0.021871 0.688949 0.766824 0.014194 0.288537 0.370517 0.821123 0.633380 0.998583 0.703064 0.019499 0.664715 0.605270 0.354532 0.360361 0.283294 0.990850 0.214284 0.481942 
0.325333 0.122686 0.684919 0.082876 0.638948 0.222523 0.804979 0.750609 0.390581 0.196888 0.894870 0.378489 0.317962 0.621996 0.348307 0.304300 0.355005 0.887694 0.578518 0.955756 0.173470 0.820729 0.352740 0.792006 0.342371 0.864791 0.465512 0.477212 0.349205 0.872278 0.897849 0.475914 
0.523004 0.495595 0.723374 0.752250 0.981677 0.448144 0.120160 0.289278 0.503884 0.172533 0.187999 0.137346 0.276745 0.375191 0.678390 0.406950 0.323458 0.195909 0.902768 0.336935 0.665449 0.911175 0.701857 0.048919 0.566110 0.033579 0.897068 0.449358 0.392711 0.064308 0.832792 0.763112 
0.727071 0.310737 0.658805 0.334684 0.955261 0.637370 0.840411 0.886310 0.753856 0.018222 0.038068 0.174545 0.603489 0.884123 0.217012 0.032974 0.696119 0.538645 0.758648 0.004841 0.509287 0.963457 0.979725 0.374238 0.823390 0.026470 0.910810 0.197437 0.478600 0.157786 0.641189 0.430619 
0.872442 0.201507 0.974308 0.556130 0.659045 0.123893 0.077560 0.381031 0.220403 0.618219 0.747146 0.057412 0.899105 0.104546 0.103206 0.582482 0.587177 0.762818 0.608873 0.049495 0.431253 0.904364 0.193680 0.034722 0.330080 0.555416 0.285932 0.763532 0.584470 0.578465 0.073859 0.527004 
0.653014 0.503442 0.592787 0.453124 0.966367 0.447067 0.153537 0.242335 0.843696 0.026461 0.705461 0.235032 0.294951 0.336462 0.401341 0.134675 0.864688 0.542177 0.326600 0.186395 0.624803 0.049765 0.379023 0.083724 0.416376 0.678677 0.067890 0.367256 0.765222 0.659626 0.311273 0.452827 
0.441944 0.973189 0.901550 0.709594 0.483879 0.474484 0.175162 0.982936 0.757288 0.731624 0.167625 0.538923 0.428381 0.555228 0.686972 0.475963 0.468403 0.612327 0.379477 0.569530 0.400638 0.076872 0.595933 0.587376 0.197338 0.954950 0.232755 0.936737 0.971417 0.748033 0.697069 0.013215 
0.654620 0.900260 0.868430 0.530503 0.671757 0.508321 0.957249 0.115000 0.956299 0.989891 0.763842 0.041497 0.181884 0.133513 0.844781 0.501015 0.592613 0.074095 0.523776 0.439809 0.353901 0.500858 0.429924 0.277471 0.110842 0.533206 0.667944 0.016271 0.207242 0.797781 0.958709 0.857855 
0.018467 0.625157 0.746431 0.908457 0.467837 0.105067 0.022900 0.990589 0.580013 0.157115 0.905079 0.249782 0.759163 0.293440 0.969627 0.696299 0.715244 0.127333 0.096711 0.688138 0.407595 0.307875 0.281512 0.232051 0.255868 0.480904 0.660485 0.430689 0.612076 0.305052 0.105379 0.635238 
0.676394 0.593021 0.911342 0.269459 0.516533 0.813400 0.192224 0.913588 0.701549 0.171108 0.877280 0.128771 0.062710 0.866357 0.807656 0.054093 0.087709 0.054830 0.205088 0.161361 0.066858 0.136054 0.719925 0.877018 0.563485 0.050845 0.774813 0.922625 0.310542 0.233914 0.287589 0.391999 
0.374732 0.971192 0.465281 0.338552 0.578057 0.994530 0.229077 0.687596 0.694652 0.377567 0.973664 0.266417 0.587226 0.340110 0.632365 0.703522 0.683886 0.755476 0.988937 0.670274 0.495075 0.216570 0.650101 0.845115 0.830396 0.245115 0.145199 0.690450 0.534330 0.919426 0.129036 0.731930 
0.548249 0.890347 0.995257 0.944829 0.020098 0.213254 0.544199 0.546140 0.000808 0.177214 0.665624 0.815050 0.987384 0.449131 0.424324 0.785758 0.185148 0.327645 0.474352 0.548649 0.642420 0.913002 0.629438 0.084062 0.565085 0.036115 0.416440 0.809360 0.983202 0.593175 0.015321 0.891066 
0.420175 0.095951 0.703804 0.761097 0.620347 0.635422 0.044604 0.812786 0.949969 0.911587 0.390319 0.155605 0.841050 0.530849 0.478365 0.697200 0.482151 0.204441 0.593005 0.714689 0.770802 0.238708 0.689731 0.211990 0.352180 0.021466 0.481521 0.632644 0.385406 0.304795 0.285819 0.727806 
0.125065 0.045590 0.548022 0.371659 0.865018 0.395208 0.359678 0.439379 0.487010 0.922111 0.156143 0.598123 0.485359 0.311781 0.109437 0.951306 0.872358 0.986955 0.383403 0.139948 0.485898 0.070073 0.614738 0.708672 0.498416 0.867632 0.216144 0.446101 0.069909 0.791644 0.713232 0.569753 
0.661374 0.889757 0.100212 0.256015 0.250197 0.952341 0.607969 0.526030 0.957953 0.571572 0.653362 0.388552 0.468589 0.280302 0.641656 0.906950 0.685887 0.039466 0.421891 0.405201 0.379622 0.757849 0.287364 0.305593 0.543087 0.554815 0.500191 0.400904 0.682239 0.869565 0.042828 0.669688 
0.715996 0.406589 0.979961 0.927313 0.394736 0.421362 0.058731 0.081400 0.375145 0.793075 0.162362 0.738941 0.318253 0.788082 0.172369 0.643199 0.805902 0.385543 0.575662 0.687459 0.686693 0.117097 0.063318 0.282847 0.232421 0.643241 0.571521 0.883851 0.602523 0.303962 0.427159 0.749602 
0.694200 0.924808 0.116484 0.993009 0.944318 0.631765 0.477265 0.414470 0.295476 0.365176 0.347901 0.981693 0.492936 0.146031 0.358412 0.619987 0.159453 0.702349 0.303179 0.794939 0.675228 0.199839 0.839256 0.570684 0.609729 0.280052 0.990199 0.596659 0.632877 0.772318 0.224481 0.598946 
0.427784 0.438310 0.488936 0.097495 0.665831 0.510002 0.427721 0.586666 0.895240 0.196111 0.749092 0.579295 0.069042 0.640447 0.917739 0.205411 0.903069 0.372367 0.216229 0.882738 0.640236 0.262881 0.408324 0.532278 0.706169 0.197870 0.323643 0.872458 0.267028 0.770670 0.600386 0.679619 
0.720834 0.803041 0.444099 0.515637 0.549710 0.774427 0.573594 0.894915 0.406184 0.423102 0.602029 0.576152 0.300490 0.959328 0.237743 0.469639 0.862868 0.353673 0.452843 0.036562 0.962927 0.009381 0.591310 0.117274 0.227736 0.358922 0.073548 0.221216 0.945781 0.690426 0.002992 0.902541 
0.968263 0.702605 0.392412 0.623065 0.480122 0.207781 0.079686 0.562559 0.592561 0.062647 0.525269 0.114765 0.087121 0.658001 0.409840 0.534956 0.575324 0.775839 0.558381 0.796555 0.954038 0.982237 0.652133 0.506977 0.331676 0.486656 0.942308 0.912977 0.229278 0.027991 0.834890 0.295497 
0.829282 0.235400 0.847196 0.082004 0.418740 0.059648 0.989673 0.775720 0.409387 0.375516 0.567755 0.721453 0.353166 0.953615 0.566838 0.320878 0.666442 0.800680 0.286823 0.008755 0.992274 0.039686 0.608575 0.585978 0.667919 0.588242 0.263606 0.808389 0.480616 0.769873 0.500738 0.732909 
0.242829 0.192617 0.055462 0.001819 0.202758 0.907920 0.425999 0.447956 0.202310 0.504312 0.792644 0.720824 0.229940 0.994835 0.577815 0.714707 0.447357 0.324991 0.352554 0.541247 0.860179 0.300353 0.303362 0.565224 0.566300 0.205869 0.712739 0.615854 0.911364 0.584142 0.127674 0.034532 
0.809414 0.441011 0.122554 0.865911 0.759985 0.842716 0.458871 0.773544 0.815596 0.693838 0.760391 0.575507 0.917357 0.006390 0.470734 0.770345 0.273063 0.984650 0.907716 0.093121 0.654506 0.936863 0.010139 0.555281 0.302996 0.190731 0.150210 0.239394 0.791746 0.355224 0.913114 0.425805 
0.218128 0.751740 0.626180 0.954776 0.564953 0.283394 0.773171 0.224254 0.953359 0.502470 0.935970 0.616689 0.198164 0.447902 0.200295 0.777336 0.583516 0.312411 0.356414 0.420157 0.502473 0.385028 0.028321 0.667749 0.391600 0.308722 0.667322 0.115249 0.027630 0.403533 0.316201 0.574957 
0.554321 0.792881 0.800785 0.198249 0.959422 0.413558 0.332109 0.456032 0.429706 0.871009 0.873006 0.458090 0.182199 0.474906 0.664423 0.656339 0.459004 0.814388 0.076441 0.628961 0.877338 0.566278 0.379552 0.898859 0.011978 0.100568 0.545905 0.575025 0.005415 0.030360 0.923195 0.530607 
0.003755 0.314368 0.821464 0.442809 0.395018 0.447858 0.986376 0.382778 0.299675 0.011941 0.552074 0.273782 0.350861 0.724633 0.295915 0.665874 0.733292 0.802567 0.758000 0.128775 0.973803 0.632397 0.763945 0.417787 0.332612 0.548628 0.357835 0.040721 0.552089 0.496264 0.872765 0.980341 
0.157929 0.892486 0.979032 0.481442 0.856175 0.445887 0.424885 0.839720 0.138757 0.580706 0.783672 0.495297 0.027380 0.288141 0.629330 0.669352 0.470292 0.162887 0.891567 0.553304 0.607681 0.183232 0.658743 0.471798 0.573276 0.457896 0.155505 0.398786 0.461763 0.689438 0.670502 0.740084 
0.543538 0.947733 0.095669 0.240728 0.990837 0.002480 0.380077 0.004172 0.358782 0.014103 0.636820 0.775156 0.757863 0.392505 0.263806 0.455458 0.333655 0.155712 0.578608 0.432991 0.912082 0.115414 0.932235 0.979607 0.812086 0.571747 0.148429 0.794467 0.667813 0.083156 0.326175 0.304901 
0.664936 0.170938 0.484710 0.848792 0.359395 0.766705 0.776755 0.237283 0.834710 0.982092 0.420012 0.053349 0.620200 0.001437 0.492032 0.575586 0.474073 0.410447 0.467921 0.703435 0.610232 0.473854 0.691798 0.162077 0.522739 0.666003 0.495508 0.959317 0.806105 0.270836 0.496828 0.587601 
0.750554 0.879288 0.469677 0.362606 0.370374 0.534047 0.666540 0.124355 0.189213 0.773221 0.432922 0.649111 0.309891 0.552942 0.180986 0.932624 0.533757 0.094628 0.186931 0.664399 0.296977 0.627353 0.391898 0.812730 0.943583 0.781192 0.990399 0.155851 0.201185 0.838881 0.245935 0.458646 
0.952730 0.032490 0.973529 0.010164 0.862009 0.661207 0.149548 0.281507 0.411494 0.950119 0.158754 0.588649 0.499123 0.410346 0.415272 0.874922 0.653000 0.571076 0.236480 0.808397 0.082958 0.005770 0.048209 0.072654 0.194558 0.364449 0.603874 0.619358 0.214480 0.674334 0.631316 0.239030 
0.318638 0.772031 0.006149 0.864401 0.467113 0.484068 0.598342 0.153086 0.857619 0.070669 0.213712 0.220515 0.476833 0.401879 0.075780 0.971429 0.625636 0.378683 0.324507 0.955927 0.193116 0.029666 0.094847 0.210965 0.175681 0.052658 0.827536 0.362456 0.167672 0.354675 0.916163 0.390230 
0.435409 0.777383 0.548836 0.161203 0.136858 0.013251 0.534409 0.638266 0.177252 0.368163 0.103970 0.000529 0.501259 0.411256 0.179078 0.321452 0.426807 0.660009 0.153339 0.856598 0.882175 0.028941 0.123410 0.240665 0.858168 0.115190 0.939856 0.734553 0.641796 0.846440 0.730953 0.112945 
0.175324 0.891132 0.711682 0.964059 0.674884 0.138776 0.428393 0.954203 0.430843 0.587540 0.175811 0.356998 0.572663 0.454806 0.591604 0.879776 0.443097 0.046463 0.616293 0.501869 0.335431 0.627556 0.435263 0.232974 0.185062 0.736538 0.861154 0.265956 0.156745 0.883744 0.753477 0.921606 
0.961540 0.779874 0.869716 0.121718 0.058233 0.222818 0.814787 0.156583 0.936389 0.182310 0.490783 0.263145 0.095835 0.546643 0.656420 0.115131 0.341254 0.547644 0.809531 0.533162 0.459194 0.149493 0.229040 0.274783 0.965529 0.803328 0.947711 0.472377 0.310416 0.095487 0.162015 0.524348 
0.702699 0.411669 0.742452 0.712001 0.725153 0.866945 0.702339 0.407184 0.313229 0.789456 0.417129 0.875785 0.239987 0.140199 0.560157 0.143174 0.468986 0.693334 0.808709 0.685502 0.093466 0.806271 0.084311 0.752082 0.216376 0.874934 0.116620 0.116009 0.312554 0.451856 0.520619 0.220868 
0.374324 0.123311 0.579099 0.348805 0.603290 0.343975 0.215354 0.471348 0.652976 0.817737 0.274037 0.103067 0.629599 0.671958 0.332818 0.936605 0.942651 0.675266 0.418681 0.763129 0.037596 0.874690 0.982581 0.573962 0.478564 0.055407 0.339028 0.485165 0.485347 0.965923 0.578026 0.326270 
0.602433 0.781766 0.047846 0.576078 0.478371 0.338067 0.262452 0.152750 0.474903 0.649189 0.085826 0.397206 0.297639 0.548548 0.873796 0.383898 0.043722 0.058457 0.092950 0.337364 0.119114 0.968852 0.358346 0.778915 0.255309 0.231430 0.175817 0.435729 0.084865 0.214931 0.705487 0.504860 
0.035594 0.588667 0.299547 0.333737 0.606493 0.634654 0.323160 0.170688 0.269723 0.943694 0.812115 0.176462 0.989736 0.923061 0.732308 0.845696 0.541461 0.738555 0.519061 0.981476 0.124227 0.342975 0.577984 0.506203 0.873480 0.801888 0.885971 0.838225 0.944397 0.794298 0.239673 0.916782 
0.394967 0.777402 0.999934 0.220014 0.846131 0.075129 0.786440 0.827962 0.116279 0.997707 0.608972 0.310648 0.381256 0.655303 0.021682 0.279407 0.550562 0.393852 0.450126 0.155601 0.083633 0.508476 0.869688 0.852808 0.392967 0.550691 0.040977 0.368936 0.959670 0.144533 0.249420 0.005840 
0.972402 0.601224 0.082935 0.266344 0.394169 0.010502 0.623883 0.363004 0.649738 0.449563 0.565270 0.091297 0.172872 0.233734 0.236408 0.837242 0.607609 0.437905 0.956751 0.323877 0.196223 0.128502 0.390867 0.244057 0.182095 0.961398 0.224739 0.611977 0.670127 0.108838 0.555954 0.102051 
0.277571 0.048662 0.790357 0.006794 0.994865 0.684945 0.300288 0.179550 0.625756 0.160155 0.629664 0.778214 0.698856 0.010755 0.167773 0.027468 0.899576 0.453380 0.096355 0.092897 0.710803 0.116014 0.181178 0.369736 0.272236 0.646236 0.152867 0.811681 0.183952 0.545429 0.950312 0.395687 
0.784813 0.637550 0.963779 0.780571 0.724436 0.850085 0.151307 0.069531 0.128741 0.546832 0.902550 0.066763 0.074686 0.981191 0.078636 0.951939 0.620829 0.143672 0.457337 0.650308 0.709872 0.636406 0.799298 0.356609 0.305363 0.856855 0.704254 0.380165 0.956212 0.745099 0.238911 0.351638 
0.841159 0.122999 0.743415 0.385565 0.365348 0.513149 0.348633 0.786058 0.391840 0.931286 0.313216 0.635577 0.627387 0.050892 0.804697 0.456439 0.084475 0.484483 0.076679 0.183027 0.992544 0.848935 0.826838 0.470684 0.076420 0.741984 0.821496 0.638941 0.079541 0.800509 0.039421 0.057413 
0.684752 0.179163 0.524970 0.648146 0.641798 0.932782 0.825792 0.339589 0.972057 0.607839 0.333375 0.986079 0.348586 0.334660 0.824367 0.997804 0.623976 0.606406 0.016974 0.722250 0.872010 0.887108 0.243969 0.214657 0.072571 0.001714 0.847327 0.696097 0.119165 0.163071 0.515341 0.106352 
0.878492 0.034672 0.131680 0.220823 0.941113 0.352998 0.369054 0.542087 0.445806 0.526645 0.258786 0.734120 0.891144 0.502089 0.061211 0.956590 0.894204 0.293951 0.420889 0.264675 0.974882 0.297335 0.956016 0.768474 0.249140 0.219269 0.140588 0.352274 0.050042 0.352813 0.316399 0.496737 
0.169615 0.910430 0.374010 0.082509 0.177843 0.742022 0.853142 0.863209 0.652780 0.168444 0.188703 0.735229 0.567464 0.138519 0.434970 0.649501 0.983292 0.588550 0.720578 0.248985 0.647714 0.895368 0.852823 0.739063 0.494884 0.099658 0.992088 0.219020 0.322510 0.075932 0.739642 0.569863 
0.132426 0.402262 0.792032 0.186459 0.269105 0.782345 0.233959 0.313952 0.935947 0.904376 0.712700 0.091365 0.099389 0.896251 0.146059 0.457983 0.162916 0.225250 0.312901 0.334327 0.596692 0.114856 0.641923 0.793834 0.483514 0.828063 0.686242 0.964911 0.926913 0.864510 0.325628 0.734224 
0.718784 0.452556 0.878719 0.151532 0.774541 0.547455 0.786269 0.585795 0.986114 0.642409 0.556324 0.696607 0.238228 0.758762 0.245747 0.650660 0.585564 0.117908 0.894351 0.406840 0.001194 0.150098 0.522745 0.963907 0.435067 0.446491 0.291925 0.238742 0.766940 0.162776 0.497028 0.478272 
0.981213 0.116150 0.290330 0.612470 0.346571 0.846865 0.632758 0.903505 0.732229 0.778683 0.356023 0.670937 0.490525 0.887902 0.141433 0.665269 0.438534 0.637937 0.032576 0.592873 0.472364 0.774010 0.080832 0.228675 0.405710 0.183140 0.173959 0.171447 0.109282 0.023859 0.871484 0.181111 
0.131745 0.260815 0.018411 0.347669 0.050523 0.125155 0.331559 0.289692 0.831291 0.166349 0.341921 0.707384 0.462112 0.358871 0.763346 0.710609 0.936148 0.580870 0.126958 0.614296 0.613555 0.837696 0.708068 0.224332 0.420414 0.356337 0.339923 0.249738 0.602888 0.811070 0.565731 0.732617 
0.549052 0.022745 0.558884 0.634370 0.078431 0.276226 0.846706 0.824302 0.986201 0.438667 0.880449 0.569854 0.169791 0.912805 0.069236 0.463007 0.437968 0.086127 0.006077 0.974782 0.528683 0.464161 0.131399 0.898506 0.739763 0.639153 0.352306 0.674268 0.965862 0.124290 0.138907 0.983051 
0.607031 0.960716 0.487179 0.805196 0.803956 0.364446 0.113084 0.669073 0.204132 0.208376 0.814463 0.872806 0.517729 0.423661 0.631548 0.204130 0.945587 0.626389 0.487582 0.474440 0.816243 0.158138 0.582822 0.950781 0.916617 0.333007 0.611287 0.636409 0.670724 0.339329 0.430150 0.311077 
0.400788 0.095591 0.704379 0.129259 0.513543 0.985968 0.729112 0.230060 0.278283 0.736509 0.656952 0.625340 0.016082 0.427749 0.552951 0.863643 0.465285 0.084449 0.459644 0.466824 0.456662 0.500744 0.657460 0.561544 0.674359 0.426007 0.282569 0.745281 0.225616 0.720622 0.590132 0.993325 
0.086343 0.330373 0.798272 0.307529 0.808467 0.096623 0.210394 0.191854 0.504383 0.620997 0.308285 0.218778 0.987443 0.857607 0.276263 0.322604 0.449741 0.340050 0.615647 0.442328 0.473159 0.244221 0.984607 0.317680 0.480931 0.336086 0.996667 0.530621 0.430073 0.191072 0.901325 0.398483 
0.095499 0.637708 0.695118 0.728136 0.575888 0.546190 0.047309 0.637525 0.351776 0.399292 0.982685 0.804710 0.127527 0.650278 0.818838 0.212876 0.452139 0.483226 0.261700 0.133887 0.557694 0.970939 0.347391 0.880021 0.623868 0.185057 0.359962 0.781196 0.727582 0.250269 0.399244 0.693911 
0.278488 0.015491 0.140835 0.473067 0.893232 0.884614 0.634670 0.049949 0.247759 0.421891 0.421950 0.078955 0.934160 0.954868 0.052532 0.405380 0.685435 0.059971 0.312809 0.863328 0.240264 0.063820 0.756797 0.407757 0.086843 0.260616 0.647632 0.647222 0.788741 0.305824 0.122260 0.810386 
0.923765 0.151571 0.031886 0.017279 0.794200 0.288455 0.247299 0.487041 0.303659 0.315806 0.994094 0.837278 0.392592 0.464708 0.083875 0.494257 0.841610 0.723297 0.322332 0.705424 0.820117 0.716211 0.632451 0.480056 0.881378 0.785521 0.352113 0.094500 0.650787 0.252920 0.133743 0.955728 
0.996636 0.203425 0.412123 0.035086 0.510547 0.641595 0.659396 0.067974 0.176971 0.174959 0.139126 0.954209 0.994963 0.850169 0.560464 0.961898 0.056559 0.306404 0.100837 0.597307 0.941057 0.046331 0.409419 0.293489 0.355947 0.345474 0.219919 0.688204 0.354003 0.588082 0.146680 0.803974 
0.162182 0.054583 0.274876 0.479566 0.139885 0.124592 0.448747 0.521117 0.508848 0.127688 0.596093 0.020810 0.672065 0.500975 0.680071 0.859508 0.008084 0.684279 0.307878 0.015215 0.784382 0.813624 0.776237 0.034532 0.138457 0.311531 0.123864 0.669984 0.003855 0.227679 0.890696 0.277943 
0.531908 0.153123 0.700954 0.976625 0.301692 0.165371 0.916473 0.081637 0.239651 0.544205 0.114157 0.092606 0.269639 0.455829 0.156118 0.937491 0.164278 0.132455 0.214838 0.702581 0.356655 0.099924 0.464101 0.929231 0.799590 0.394514 0.211853 0.667723 0.887531 0.956858 0.875235 0.092429 
0.898806 0.638421 0.139917 0.811814 0.204369 0.765517 0.356805 0.889905 0.657989 0.280498 0.590119 0.185330 0.283560 0.478498 0.194378 0.630736 0.512148 0.464700 0.541727 0.014018 0.287650 0.531387 0.441773 0.833057 0.588493 0.684402 0.533787 0.689150 0.156612 0.443028 0.875697 0.566644 
0.615033 0.920652 0.511174 0.768009 0.714724 0.882067 0.655711 0.298083 0.033768 0.921380 0.094583 0.561882 0.956226 0.578645 0.469863 0.176414 0.266800 0.184904 0.627697 0.432526 0.380825 0.239782 0.817887 0.709076 0.831348 0.527939 0.459070 0.772174 0.481318 0.700679 0.495468 0.987182 
0.967767 0.031186 0.325271 0.321772 0.995162 0.117627 0.613372 0.471098 0.412877 0.458432 0.505771 0.294294 0.886772 0.088846 0.749628 0.238266 0.230080 0.206977 0.340883 0.553784 0.879039 0.285219 0.337168 0.133367 0.932966 0.576355 0.189291 0.334921 0.659832 0.044096 0.222465 0.654235 
0.718305 0.809273 0.306089 0.634893 0.172379 0.058035 0.575119 0.629148 0.628614 0.428760 0.621903 0.129618 0.451974 0.813184 0.267171 0.279082 0.244689 0.309170 0.551555 0.348236 0.926744 0.453792 0.081508 0.226922 0.352437 0.854425 0.997478 0.999198 0.008170 0.665509 0.313478 0.353209 
0.940401 0.767390 0.633976 0.768114 0.850674 0.101873 0.051556 0.208765 0.350424 0.096918 0.673971 0.250332 0.156134 0.187305 0.691261 0.937838 0.995195 0.566860 0.150406 0.312067 0.455410 0.406746 0.750996 0.585351 0.703090 0.302071 0.554679 0.154063 0.740387 0.302518 0.851280 0.492623 
0.093425 0.438424 0.581307 0.300200 0.333786 0.879720 0.084824 0.193838 0.763737 0.184371 0.697762 0.416524 0.095943 0.916536 0.628530 0.616215 0.337626 0.201454 0.801121 0.835517 0.778866 0.782317 0.450861 0.839967 0.787487 0.662881 0.326188 0.848973 0.613198 0.065609 0.040021 0.224530 
0.816717 0.921218 0.126146 0.987755 0.224683 0.014656 0.636723 0.184343 0.475146 0.452651 0.452115 0.910385 0.434704 0.128996 0.338825 0.917034 0.023193 0.393641 0.686823 0.991321 0.615460 0.485543 0.095998 0.730291 0.249222 0.505136 0.011934 0.193876 0.060601 0.456872 0.777933 0.454088 
0.820901 0.820071 0.181204 0.936557 0.742156 0.071794 0.287937 0.473248 0.378600 0.671118 0.759728 0.040598 0.268678 0.956031 0.191765 0.442263 0.831937 0.179629 0.013358 0.548905 0.176978 0.481227 0.392266 0.307907 0.611920 0.912432 0.093265 0.545702 0.993424 0.287420 0.292410 0.582702 
0.440223 0.978627 0.262198 0.025455 0.740938 0.365224 0.792665 0.017497 0.592460 0.550577 0.470323 0.914978 0.610579 0.773728 0.014542 0.370856 0.596512 0.409529 0.082301 0.304260 0.991464 0.937019 0.660134 0.036410 0.039420 0.810992 0.333295 0.924786 0.694962 0.209089 0.226299 0.925417 
0.857145 0.901586 0.692880 0.700714 0.055887 0.766434 0.863636 0.537935 0.222980 0.189391 0.398749 0.089952 0.724337 0.288424 0.977244 0.723576 0.809521 0.273068 0.072808 0.656593 0.512739 0.047837 0.083477 0.118092 0.952825 0.155034 0.564417 0.849736 0.552934 0.491913 0.690555 0.396958 
0.865979 0.567275 0.693969 0.310995 0.423008 0.022393 0.828911 0.298370 0.730678 0.530464 0.344445 0.248158 0.028710 0.525736 0.604400 0.781732 0.726513 0.145627 0.552238 0.061862 0.830805 0.709483 0.189272 0.050496 0.992992 0.910283 0.748019 0.975380 0.167769 0.388103 0.639101 0.346587 
0.774020 0.633497 0.223838 0.032319 0.400232 0.277464 0.500920 0.099558 0.034646 0.780176 0.773541 0.400365 0.982784 0.832213 0.699696 0.400322 0.441948 0.758663 0.670894 0.539495 0.774139 0.208525 0.260699 0.597078 0.997450 0.023802 0.335004 0.541330 0.378269 0.931495 0.307441 0.308706 
0.236974 0.826538 0.078158 0.834142 0.481253 0.083673 0.619355 0.146201 0.003017 0.829731 0.706251 0.276716 0.263868 0.486783 0.794225 0.812496 0.076673 0.851121 0.231109 0.325084 0.046840 0.332452 0.129526 0.934998 0.392013 0.770661 0.996187 0.673808 0.958431 0.367481 0.177069 0.874657 
0.238594 0.054094 0.070384 0.632274 0.313185 0.138462 0.794846 0.454240 0.849078 0.227647 0.278910 0.426031 0.691714 0.736831 0.640936 0.169114 0.594650 0.997242 0.597403 0.601621 0.820344 0.845177 0.229422 0.344505 0.653627 0.648531 0.287180 0.168734 0.287024 0.388928 0.697490 0.498830 
0.941038 0.465517 0.125561 0.502862 0.606641 0.824643 0.533027 0.154511 0.466976 0.102132 0.840318 0.325420 0.074032 0.212143 0.638476 0.372718 0.977625 0.296553 0.224745 0.844641 0.136725 0.691541 0.044051 0.003948 0.086215 0.224370 0.765167 0.291363 0.692385 0.810572 0.493342 0.522543 
0.110070 0.656215 0.794875 0.418885 0.237885 0.197082 0.002701 0.202350 0.668010 0.560001 0.288321 0.659026 0.237756 0.486234 0.672125 0.687519 0.401522 0.925909 0.183841 0.522084 0.386789 0.385132 0.539861 0.484527 0.315537 0.960462 0.751710 0.084326 0.875060 0.555113 0.837870 0.081886 
0.531373 0.346486 0.023901 0.154480 0.081217 0.043444 0.696146 0.136316 0.808018 0.515574 0.239229 0.245704 0.628974 0.248326 0.238511 0.508012 0.331005 0.580344 0.038878 0.473025 0.082528 0.913458 0.187762 0.826460 0.408538 0.547298 0.346697 0.765038 0.762274 0.549151 0.124494 0.926537 
0.750345 0.092332 0.416509 0.400853 0.609482 0.278951 0.074203 0.622067 0.515459 0.330233 0.956781 0.251669 0.051556 0.930710 0.107829 0.364779 0.665867 0.281314 0.756199 0.152222 0.814998 0.623631 0.791965 0.223896 0.981044 0.946003 0.145203 0.275427 0.283146 0.806235 0.833473 0.972670 
0.468968 0.816598 0.630570 0.533347 0.019681 0.948326 0.219419 0.251020 0.849126 0.261571 0.029426 0.657436 0.375857 0.106248 0.731020 0.989144 0.986566 0.773703 0.813127 0.244669 0.043577 0.236163 0.220521 0.233948 0.144769 0.456476 0.579270 0.259581 0.627490 0.074578 0.363121 0.656411 
0.713149 0.062370 0.517628 0.931586 0.029712 0.438484 0.669587 0.848667 0.575333 0.486640 0.646577 0.054918 0.708964 0.182191 0.102235 0.304679 0.376648 0.778810 0.178938 0.812964 0.836968 0.582631 0.295691 0.856708 0.201234 0.256489 0.719689 0.503254 0.179533 0.019569 0.578214 0.319202 
0.369079 0.701447 0.640098 0.419499 0.529385 0.515592 0.350003 0.340140 0.525342 0.245298 0.616451 0.343571 0.890906 0.268437 0.253700 0.041143 0.708823 0.380222 0.419674 0.252424 0.301504 0.543459 0.116518 0.160861 0.867764 0.515473 0.720716 0.369224 0.673653 0.055070 0.222766 0.436534 
0.208406 0.599310 0.956405 0.704326 0.910134 0.585027 0.489374 0.735771 0.647226 0.162580 0.516181 0.866078 0.649849 0.610974 0.169964 0.883360 0.976046 0.165146 0.116745 0.193561 0.233723 0.596947 0.329930 0.799368 0.560339 0.379490 0.948559 0.017874 0.661754 0.473586 0.851062 0.682655 
0.376748 0.095879 0.002258 0.253537 0.624241 0.519727 0.342758 0.028608 0.971371 0.389969 0.160145 0.112051 0.318166 0.284484 0.780988 0.569791 0.236733 0.725177 0.863163 0.819807 0.940091 0.262489 0.049081 0.879562 0.564485 0.778238 0.436892 0.739121 0.935389 0.302128 0.526712 0.716591 
0.681050 0.424907 0.802223 0.216253 0.738065 0.341607 0.941529 0.064875 0.731676 0.602746 0.143356 0.829580 0.603936 0.677262 0.420335 0.524647 0.622193 0.176595 0.573962 0.554573 0.555908 0.313584 0.098458 0.030752 0.346331 0.606044 0.629911 0.851211 0.106335 0.894347 0.457187 0.598352 
0.965085 0.785355 0.997384 0.156060 0.383979 0.226047 0.362468 0.007901 0.246966 0.178292 0.532917 0.118888 0.785898 0.922323 0.512898 0.609114 0.759131 0.526325 0.935759 0.387492 0.825237 0.748534 0.229164 0.052532 0.355300 0.269512 0.908658 0.822863 0.739644 0.727349 0.935256 0.242423 
0.846665 0.647909 0.687525 0.600828 0.920270 0.935013 0.621870 0.797211 0.543005 0.474425 0.149177 0.338054 0.977081 0.064800 0.100803 0.828153 0.975884 0.628359 0.275433 0.795975 0.077663 0.156674 0.649432 0.595577 0.516126 0.413532 0.460219 0.950787 0.159534 0.559567 0.598904 0.541268 
0.000181 0.583606 0.819491 0.445491 0.033644 0.956533 0.770692 0.911879 0.223698 0.732278 0.880219 0.847935 0.366382 0.680582 0.955673 0.624848 0.538859 0.759057 0.087839 0.573476 0.146084 0.227429 0.296233 0.352769 0.467656 0.122001 0.508130 0.949463 0.355956 0.162209 0.378559 0.578727 
0.101381 0.031714 0.429976 0.929859 0.753277 0.488344 0.454629 0.709125 0.717276 0.167673 0.498359 0.500878 0.336222 0.752573 0.308275 0.204781 0.410423 0.090215 0.110397 0.027073 0.025701 0.663497 0.200787 0.007279 0.097753 0.434833 0.957079 0.231458 0.732829 0.014683 0.588819 0.027868 
0.421214 0.140970 0.034990 0.774979 0.729334 0.149877 0.679039 0.758085 0.694233 0.741740 0.514669 0.197218 0.993001 0.081298 0.105095 0.133495 0.105519 0.818793 0.042530 0.943019 0.661394 0.734601 0.017202 0.225002 0.046617 0.921924 0.733202 0.450435 0.336107 0.583891 0.827213 0.435146 
0.769016 0.902968 0.678002 0.938598 0.832641 0.806408 0.853756 0.262231 0.067889 0.398331 0.454542 0.338557 0.389305 0.371969 0.039327 0.947645 0.581845 0.892614 0.546760 0.389763 0.686211 0.754061 0.401907 0.613692 0.419484 0.081616 0.078079 0.812958 0.761526 0.732158 0.323983 0.627373 
0.817648 0.067133 0.183532 0.279195 0.583913 0.711117 0.000148 0.413383 0.811251 0.932734 0.479666 0.482539 0.325048 0.383758 0.903975 0.704370 0.318285 0.019005 0.910092 0.994113 0.191635 0.732470 0.611301 0.824571 0.651548 0.330765 0.012075 0.596552 0.133677 0.008639 0.317037 0.087341 
0.464610 0.913516 0.898855 0.227576 0.695741 0.640851 0.887096 0.939842 0.558479 0.861978 0.614332 0.059717 0.314410 0.611740 0.938128 0.180787 0.696010 0.937428 0.358037 0.998543 0.826559 0.542061 0.456935 0.702689 0.994178 0.982878 0.071951 0.807389 0.325262 0.567669 0.900632 0.303886 
0.635675 0.094430 0.047989 0.894151 0.956699 0.045236 0.737240 0.665237 0.053062 0.765861 0.682410 0.765082 0.568759 0.707789 0.958865 0.233215 0.093387 0.340497 0.582050 0.332664 0.876201 0.001240 0.334347 0.049701 0.393484 0.438354 0.642348 0.717504 0.095128 0.259982 0.166245 0.200227 
0.109632 0.679580 0.671516 0.894991 0.493969 0.603153 0.068563 0.387229 0.394746 0.790222 0.471375 0.448207 0.586104 0.510361 0.031572 0.237530 0.136168 0.688564 0.946449 0.852141 0.699562 0.062282 0.735440 0.468143 0.834671 0.512920 0.141861 0.229691 0.537541 0.074954 0.824681 0.746577 
0.144677 0.514677 0.803743 0.366377 0.817985 0.552148 0.217947 0.098288 0.924667 0.039416 0.180846 0.712523 0.742874 0.355706 0.251263 0.072479 0.029375 0.896099 0.590865 0.258743 0.368169 0.068035 0.021851 0.683688 0.081198 0.371762 0.847103 0.994919 0.352777 0.625694 0.238103 0.172566 
0.901435 0.536971 0.778877 0.957980 0.553287 0.618244 0.176950 0.512765 0.885374 0.996213 0.003154 0.399644 0.200127 0.739165 0.761107 0.452108 0.474855 0.779578 0.311986 0.967390 0.503985 0.362091 0.479077 0.967995 0.639469 0.663694 0.215899 0.430976 0.281050 0.303497 0.734204 0.650343 
0.135805 0.364258 0.556789 0.576876 0.394697 0.769546 0.895689 0.392815 0.505090 0.376082 0.497108 0.795397 0.621470 0.712229 0.134255 0.822786 0.780227 0.769231 0.162233 0.472557 0.111135 0.442266 0.763304 0.392903 0.080039 0.905397 0.820569 0.475191 0.117897 0.046070 0.312708 0.516481 
0.081162 0.400111 0.819546 0.970014 0.838407 0.126614 0.801845 0.341404 0.467363 0.063109 0.399774 0.451689 0.830507 0.400883 0.479069 0.998862 0.457578 0.019276 0.169570 0.829907 0.828414 0.216818 0.527553 0.101358 0.293330 0.262802 0.564852 0.145548 0.564609 0.014723 0.099197 0.511032 
0.918367 0.424676 0.099262 0.671483 0.737180 0.994656 0.408594 0.822568 0.149234 0.788407 0.598036 0.194986 0.051090 0.316023 0.772737 0.399609 0.342541 0.890653 0.821147 0.656831 0.990100 0.426706 0.260533 0.746943 0.361850 0.812798 0.947235 0.904244 0.855504 0.513847 0.496435 0.767280 
0.251259 0.099404 0.495137 0.853785 0.967053 0.477416 0.616630 0.045213 0.537896 0.503450 0.879895 0.727218 0.959026 0.161105 0.991585 0.928192 0.719807 0.817913 0.685533 0.767938 0.487050 0.185927 0.764285 0.533138 0.583041 0.446724 0.443679 0.873289 0.172501 0.703982 0.024522 0.622055 
0.718409 0.549956 0.029299 0.603463 0.393910 0.676473 0.682944 0.101755 0.810065 0.452334 0.805683 0.011367 0.610669 0.730845 0.067466 0.293494 0.956588 0.139826 0.694213 0.581241 0.777188 0.818226 0.506888 0.227688 0.247413 0.707024 0.483039 0.565005 0.912686 0.994279 0.857685 0.078722 
0.823218 0.106704 0.599380 0.726339 0.474223 0.969961 0.175362 0.213395 0.505499 0.242162 0.472850 0.948929 0.536267 0.532022 0.009863 0.052107 0.037100 0.559972 0.515896 0.735689 0.765521 0.953612 0.798730 0.140414 0.770353 0.770461 0.489807 0.712901 0.936874 0.625754 0.928095 0.146630 
0.180116 0.162064 0.672666 0.343970 0.835115 0.339929 0.276003 0.467902 0.639063 0.335106 0.835964 0.980305 0.320906 0.883586 0.975888 0.616337 0.393454 0.132113 0.523632 0.469902 0.347619 0.095704 0.471255 0.496426 0.645790 0.827068 0.906652 0.106351 0.017362 0.670332 0.676054 0.760403 
0.840067 0.391035 0.406499 0.333518 0.830211 0.527779 0.237662 0.584849 0.262240 0.539848 0.048159 0.202008 0.138069 0.283797 0.185240 0.392168 0.709426 0.612113 0.134520 0.014488 0.004720 0.019317 0.439884 0.943601 0.417471 0.124034 0.356995 0.316469 0.889450 0.983188 0.146021 0.147631 
0.683878 0.537143 0.890175 0.373940 0.949351 0.628950 0.959293 0.217808 0.467992 0.966666 0.781063 0.687734 0.171559 0.477823 0.948432 0.161543 0.024538 0.345571 0.236089 0.402750 0.032188 0.489197 0.333971 0.810157 0.276858 0.390884 0.615444 0.608603 0.166363 0.699692 0.324472 0.159743 
0.974597 0.271936 0.599525 0.896882 0.049764 0.411576 0.670638 0.124508 0.251201 0.197244 0.558721 0.283202 0.469868 0.737520 0.787695 0.158200 0.193356 0.425682 0.031005 0.267886 0.432706 0.353313 0.710310 0.570825 0.848779 0.567761 0.219592 0.278591 0.801788 0.270702 0.919474 0.425749 
0.642247 0.092692 0.446427 0.694980 0.550740 0.755461 0.397404 0.997166 0.747024 0.554875 0.768830 0.089776 0.512105 0.736610 0.864791 0.534605 0.124420 0.106233 0.292710 0.402305 0.910470 0.214856 0.775971 0.376736 0.636491 0.867594 0.160146 0.855169 0.423943 0.026534 0.539178 0.414408 
0.184955 0.010329 0.709840 0.596046 0.472740 0.690350 0.775546 0.938376 0.561877 0.347373 0.024535 0.440057 0.851888 0.214258 0.740341 0.933767 0.142625 0.560622 0.737325 0.918168 0.089489 0.433561 0.243563 0.483858 0.329185 0.771910 0.977199 0.752948 0.482314 0.342077 0.533434 0.229799 
0.942535 0.700437 0.022487 0.662434 0.397917 0.735222 0.903311 0.564474 0.055921 0.108726 0.029219 0.280202 0.065623 0.944295 0.525848 0.061632 0.297591 0.360587 0.481379 0.732274 0.190564 0.760585 0.286130 0.647774 0.768713 0.642254 0.722427 0.650099 0.547442 0.282196 0.560164 0.100678 
0.477609 0.355934 0.844242 0.184750 0.958202 0.535294 0.263130 0.746222 0.865659 0.958029 0.536876 0.892172 0.716533 0.043073 0.385013 0.976887 0.354847 0.181952 0.844149 0.611257 0.216656 0.642273 0.111010 0.455780 0.787347 0.988993 0.256804 0.815988 0.709324 0.456525 0.338144 0.966497 
0.030568 0.379836 0.415257 0.992254 0.635336 0.885527 0.675471 0.369211 0.751880 0.256554 0.720128 0.858231 0.625169 0.494273 0.625149 0.836031 0.881749 0.785100 0.701529 0.609656 0.455304 0.151762 0.274508 0.202715 0.162967 0.125192 0.084514 0.413907 0.404554 0.263488 0.357024 0.250964 
0.313821 0.200286 0.109016 0.027394 0.853842 0.408203 0.327424 0.185770 0.257612 0.017019 0.981775 0.288653 0.230509 0.513582 0.347999 0.459422 0.810509 0.228215 0.024346 0.558290 0.452366 0.393119 0.950891 0.776264 0.546012 0.375874 0.516121 0.168896 0.826365 0.512033 0.583754 0.126421 
0.231612 0.410952 0.821134 0.614556 0.938311 0.982648 0.986064 0.092265 0.449704 0.255000 0.483063 0.689761 0.409615 0.234014 0.340091 0.351852 0.485597 0.129008 0.557333 0.359059 0.835070 0.735758 0.325183 0.657399 0.555317 0.834725 0.658637 0.530453 0.823157 0.418130 0.925813 0.503817 
0.731120 0.206692 0.923005 0.299814 0.687911 0.597483 0.666293 0.122991 0.585226 0.586735 0.151684 0.732900 0.514588 0.127383 0.371484 0.515460 0.704608 0.504385 0.511329 0.142842 0.018206 0.218687 0.441467 0.813366 0.932808 0.269094 0.302784 0.250782 0.003912 0.374683 0.701405 0.031463 
0.552626 0.954304 0.291890 0.031378 0.879783 0.952681 0.465646 0.440971 0.839017 0.111762 0.539737 0.070777 0.253016 0.622023 0.625092 0.393817 0.773947 0.158415 0.648428 0.347383 0.977255 0.615592 0.335647 0.225741 0.019168 0.206731 0.701669 0.965612 0.980752 0.987837 0.783546 0.629935 
0.855219 0.036870 0.578816 0.072800 0.125847 0.225593 0.684916 0.470220 0.486325 0.265908 0.154142 0.873793 0.628203 0.529887 0.168325 0.713755 0.653307 0.653154 0.441135 0.587494 0.108360 0.400340 0.805451 0.230567 0.850209 0.835737 0.261387 0.915598 0.679913 0.590238 0.772535 0.183687 
0.578740 0.146584 0.394412 0.607266 0.697796 0.789837 0.395021 0.361398 0.208138 0.942835 0.936801 0.698315 0.706451 0.598336 0.322901 0.886810 0.380326 0.978583 0.484195 0.378169 0.067671 0.186867 0.255622 0.674940 0.284667 0.124211 0.935991 0.036723 0.238968 0.466865 0.819998 0.934371 
0.190340 0.252864 0.511442 0.739447 0.993578 0.254891 0.579195 0.129630 0.539009 0.087182 0.759115 0.149142 0.181412 0.582450 0.903288 0.340009 0.160459 0.953819 0.417677 0.026568 0.865893 0.373856 0.587561 0.465037 0.723406 0.625123 0.425363 0.839541 0.080350 0.804916 0.212406 0.032144 
0.996486 0.174497 0.097367 0.466702 0.295512 0.664116 0.586643 0.873840 0.777259 0.185816 0.732294 0.509717 0.763616 0.167738 0.417775 0.255301 0.416890 0.834834 0.595342 0.366544 0.564948 0.827718 0.019553 0.925318 0.220998 0.598630 0.875892 0.326036 0.514224 0.338547 0.844216 0.145994 
0.986926 0.145556 0.432527 0.045951 0.328695 0.784390 0.631105 0.692417 0.145554 0.431079 0.664063 0.386054 0.259151 0.778329 0.373742 0.266316 0.729981 0.772250 0.185001 0.459932 0.800061 0.816615 0.630091 0.599720 0.576545 0.656464 0.205615 0.951249 0.549466 0.897622 0.141964 0.487053 
0.551509 0.434040 0.513214 0.611811 0.232823 0.261439 0.741598 0.217727 0.715268 0.657439 0.670538 0.540029 0.696033 0.349813 0.076977 0.256810 0.423729 0.564429 0.280816 0.689240 0.390907 0.911849 0.817297 0.419831 0.712883 0.778182 0.753819 0.271016 0.344610 0.356351 0.663558 0.519948 
0.728176 0.538888 0.490272 0.662976 0.764690 0.745666 0.933910 0.065511 0.975415 0.115468 0.604784 0.919393 0.141890 0.132205 0.244337 0.118514 0.862386 0.783617 0.955467 0.222027 0.468986 0.357616 0.134496 0.292163 0.225543 0.380852 0.188584 0.452583 0.388228 0.615996 0.152286 0.289540 
0.892333 0.182765 0.957449 0.014657 0.068761 0.187580 0.784141 0.103873 0.879724 0.897434 0.967532 0.514908 0.118784 0.847515 0.133659 0.576065 0.041884 0.140606 0.682668 0.512035 0.518217 0.623058 0.207078 0.908958 0.619063 0.691510 0.857901 0.871075 0.467388 0.207838 0.738509 0.161516 
0.959937 0.804811 0.881872 0.296631 0.753895 0.348683 0.939888 0.741004 0.088139 0.613954 0.282416 0.735137 0.443306 0.586324 0.678815 0.027718 0.722279 0.829730 0.475198 0.839090 0.789276 0.023881 0.156028 0.108216 0.147949 0.736385 0.582006 0.218671 0.034755 0.675619 0.666015 0.128868 
0.214618 0.294805 0.105523 0.702008 0.606782 0.522415 0.943499 0.107634 0.915024 0.575834 0.675109 0.596569 0.460866 0.395836 0.405650 0.212379 0.506930 0.958866 0.478552 0.734400 0.985340 0.343567 0.703271 0.954358 0.995242 0.607750 0.632504 0.905543 0.006776 0.630976 0.704001 0.327466 
0.481568 0.478777 0.419271 0.847480 0.116678 0.028295 0.591416 0.741538 0.277701 0.915481 0.149775 0.027091 0.351064 0.676043 0.010242 0.982623 0.337416 0.397617 0.583074 0.418689 0.859093 0.893007 0.711440 0.837220 0.744858 0.868526 0.784126 0.543342 0.609325 0.587171 0.512504 0.965077 
0.905429 0.678520 0.560848 0.215189 0.663768 0.323184 0.239022 0.698760 0.992259 0.593031 0.693008 0.999572 0.095346 0.248087 0.953455 0.654107 0.074711 0.604746 0.690163 0.003332 0.514494 0.407565 0.825091 0.784096 0.766835 0.002949 0.227779 0.873133 0.247223 0.789757 0.449894 0.456687 
0.382931 0.350010 0.595432 0.832830 0.328326 0.534371 0.046567 0.796898 0.670155 0.057747 0.760054 0.606606 0.911402 0.722514 0.602263 0.985159 0.334747 0.221294 0.062355 0.083727 0.925922 0.323240 0.532597 0.552881 0.339003 0.671061 0.710233 0.414254 0.781456 0.490283 0.577482 0.833109 
0.785613 0.118643 0.141354 0.319905 0.494088 0.552440 0.516730 0.632038 0.488562 0.749839 0.429497 0.157580 0.605236 0.419364 0.695767 0.074458 0.287465 0.339053 0.975789 0.883971 0.486823 0.267336 0.117398 0.833443 0.233878 0.117325 0.499695 0.716903 0.458170 0.134095 0.567292 0.610326 
0.238680 0.029207 0.645867 0.033697 0.404170 0.510447 0.367395 0.463079 0.738354 0.664941 0.923696 0.011167 0.914264 0.579110 0.051420 0.457044 0.070046 0.771866 0.088787 0.452868 0.986855 0.298254 0.205210 0.422060 0.069981 0.924042 0.359786 0.092915 0.645244 0.112604 0.627607 0.266580 
0.747958 0.950100 0.964006 0.529476 0.146117 0.426446 0.622011 0.766431 0.974409 0.634650 0.446296 0.871138 0.560078 0.143550 0.913883 0.980033 0.531820 0.939795 0.260726 0.875433 0.616683 0.475629 0.439476 0.845966 0.732536 0.671675 0.489536 0.438925 0.115441 0.702957 0.383444 0.174635 
0.166866 0.293746 0.479448 0.854413 0.252478 0.345057 0.186408 0.364237 0.052490 0.496935 0.298548 0.341469 0.414695 0.303093 0.305278 0.286428 0.586050 0.615395 0.897729 0.046709 0.865710 0.542145 0.931921 0.408805 0.828535 0.959531 0.788649 0.678350 0.470437 0.621049 0.679948 0.561687 
0.578427 0.251394 0.223026 0.365953 0.000257 0.132958 0.420492 0.524944 0.514328 0.870758 0.854227 0.595038 0.600380 0.906536 0.067632 0.066877 0.634815 0.626193 0.361833 0.631107 0.320112 0.789662 0.638181 0.421267 0.044179 0.513213 0.942059 0.313858 0.416867 0.469877 0.648367 0.141388 
0.465002 0.368311 0.783121 0.510718 0.845371 0.790119 0.119835 0.785310 0.390265 0.802781 0.337792 0.081561 0.923231 0.565181 0.766580 0.007408 0.028478 0.919407 0.398127 0.994781 0.826936 0.329890 0.146065 0.585629 0.353236 0.413893 0.949672 0.821250 0.082049 0.214693 0.174123 0.214529 
0.412539 0.982259 0.362630 0.344231 0.372113 0.485340 0.095404 0.511990 0.006230 0.066415 0.348469 0.489215 0.707583 0.299964 0.664710 0.109846 0.029115 0.694885 0.592228 0.620653 0.838149 0.166012 0.516931 0.344098 0.954259 0.219864 0.496094 0.848148 0.557364 0.020548 0.286102 0.256944 
0.364533 0.354189 0.394761 0.051825 0.412603 0.628443 0.227818 0.582175 0.340217 0.597007 0.198706 0.582957 0.616226 0.412700 0.041795 0.863074 0.298724 0.348189 0.116488 0.138862 0.004965 0.521811 0.496117 0.582946 0.153150 0.933612 0.417568 0.248443 0.681824 0.364997 0.069600 0.313637 
0.746421 0.111941 0.716525 0.156887 0.860451 0.135781 0.526976 0.761837 0.394234 0.037962 0.296903 0.982871 0.426909 0.643286 0.141732 0.464328 0.038736 0.813178 0.881368 0.280935 0.632923 0.175923 0.459505 0.367283 0.442818 0.433601 0.328246 0.025314 0.046301 0.130232 0.565548 0.325500 
0.920807 0.450446 0.982985 0.464964 0.708598 0.683664 0.123232 0.097506 0.356411 0.036620 0.788869 0.623684 0.134382 0.577265 0.147467 0.131905 0.279439 0.973102 0.180359 0.103530 0.065331 0.733522 0.830058 0.920741 0.809526 0.823449 0.427298 0.305273 0.021920 0.384238 0.246973 0.232960 
0.924218 0.200916 0.444220 0.489006 0.524773 0.517460 0.618254 0.349753 0.348609 0.649788 0.700726 0.684570 0.452185 0.326989 0.046663 0.519476 0.119370 0.954315 0.138576 0.983257 0.988269 0.713050 0.750590 0.103578 0.661146 0.117860 0.561360 0.583241 0.573344 0.330075 0.975862 0.565829 
0.476588 0.881002 0.419710 0.162633 0.886801 0.046659 0.894759 0.090521 0.445931 0.857575 0.746767 0.791923 0.038034 0.418826 0.982499 0.588588 0.579650 0.410920 0.423303 0.790224 0.611844 0.647500 0.322161 0.655759 0.444093 0.363447 0.475442 0.995166 0.777734 0.418707 0.104813 0.155197 
0.843235 0.949874 0.790472 0.174329 0.464280 0.420953 0.263331 0.654713 0.066675 0.524846 0.799473 0.393704 0.433542 0.488452 0.060642 0.453109 0.551373 0.914964 0.830334 0.202378 0.135911 0.268675 0.487454 0.048285 0.065650 0.697801 0.492872 0.642057 0.691361 0.533970 0.796668 0.612610 
0.745458 0.442167 0.911650 0.678939 0.949422 0.210612 0.084474 0.451811 0.144405 0.380707 0.249264 0.906634 0.594627 0.233536 0.555903 0.756099 0.213220 0.524318 0.536762 0.469667 0.913307 0.008563 0.752057 0.374806 0.321404 0.678584 0.025589 0.707212 0.768920 0.855613 0.016012 0.449511 
0.342917 0.864925 0.848419 0.233604 0.151516 0.831758 0.805212 0.940991 0.169538 0.868135 0.789292 0.513629 0.399942 0.952859 0.826565 0.105921 0.683580 0.204120 0.309122 0.930001 0.203306 0.114604 0.402679 0.720131 0.324598 0.522313 0.078256 0.162012 0.695340 0.846190 0.466668 0.315955 
0.059901 0.779482 0.680726 0.990907 0.380810 0.904680 0.630590 0.934477 0.925389 0.522785 0.087984 0.951755 0.703908 0.970061 0.516770 0.574190 0.210014 0.366786 0.912810 0.732539 0.443033 0.646902 0.731685 0.434661 0.700368 0.677154 0.521933 0.858022 0.715910 0.345644 0.613563 0.939846 
0.676421 0.998890 0.747048 0.436878 0.961304 0.791683 0.731696 0.671494 0.851075 0.955176 0.023235 0.408787 0.266433 0.663490 0.591910 0.209326 0.636635 0.269181 0.701091 0.999710 0.903081 0.644801 0.089349 0.726218 0.834557 0.264365 0.016579 0.487007 0.789373 0.222142 0.731180 0.747592 
0.539946 0.062958 0.683079 0.957124 0.445240 0.626076 0.468069 0.086720 0.917616 0.254797 0.143717 0.438917 0.049553 0.610403 0.127620 0.763145 0.520222 0.169309 0.636499 0.039155 0.655241 0.720484 0.904180 0.381849 0.883503 0.431644 0.998254 0.882486 0.711289 0.101379 0.198811 0.063284 
0.049150 0.711007 0.018001 0.250654 0.408650 0.457698 0.374884 0.326803 0.198260 0.819069 0.307238 0.014440 0.730473 0.546885 0.120363 0.784326 0.790011 0.544498 0.168607 0.764821 0.096546 0.061685 0.698771 0.780307 0.332338 0.624918 0.307727 0.093008 0.377610 0.363462 0.864249 0.761336 
0.171842 0.895239 0.295943 0.310280 0.836508 0.321991 0.539538 0.042806 0.512847 0.240469 0.571028 0.295921 0.176429 0.331775 0.234250 0.258514 0.640921 0.907660 0.771860 0.098164 0.278864 0.090940 0.685237 0.071992 0.261189 0.232055 0.099060 0.828547 0.979765 0.278129 0.667746 0.966123 
0.151220 0.958081 0.038850 0.685421 0.639219 0.708149 0.921979 0.798178 0.684392 0.473116 0.800333 0.248634 0.396918 0.440755 0.859105 0.756799 0.984529 0.289756 0.542020 0.739844 0.805138 0.205315 0.169206 0.598245 0.082275 0.472469 0.045064 0.915952 0.174818 0.622487 0.394092 0.676748 
0.674931 0.225849 0.381409 0.774016 0.539271 0.195466 0.011279 0.155270 0.958695 0.373650 0.808111 0.010379 0.525154 0.258594 0.854347 0.036398 0.490607 0.043519 0.235569 0.038035 0.284408 0.121586 0.116747 0.280570 0.211230 0.779160 0.734536 0.230476 0.828946 0.277415 0.789803 0.238212 
0.725496 0.473106 0.713710 0.177804 0.113102 0.180674 0.258392 0.006969 0.724216 0.701809 0.791208 0.964256 0.303768 0.286649 0.394726 0.285935 0.934389 0.764366 0.881700 0.922397 0.495658 0.886181 0.680713 0.659554 0.583585 0.649713 0.852210 0.052423 0.387691 0.893096 0.431071 0.516539 
0.295569 0.292847 0.384587 0.698031 0.680618 0.829775 0.867143 0.772087 0.361291 0.878672 0.541688 0.118326 0.886493 0.898398 0.672455 0.433610 0.286094 0.186825 0.790871 0.082135 0.010141 0.946768 0.954161 0.739410 0.085564 0.239258 0.646859 0.624610 0.887216 0.774699 0.148795 0.870984 
0.965937 0.794826 0.982817 0.166894 0.745498 0.378181 0.812062 0.689840 0.226037 0.378847 0.518192 0.537422 0.582747 0.164045 0.760891 0.781077 0.219994 0.668789 0.929829 0.285874 0.539946 0.531806 0.532213 0.525760 0.469862 0.480695 0.651969 0.911986 0.349612 0.915062 0.580698 0.832081 
0.587554 0.577385 0.770117 0.156349 0.074991 0.233347 0.225657 0.648766 0.968438 0.446951 0.606034 0.485663 0.224029 0.064628 0.100775 0.002882 0.211985 0.990285 0.243827 0.245549 0.024351 0.028738 0.033251 0.487367 0.191415 0.234570 0.726327 0.464068 0.806879 0.470243 0.613831 0.348268 
0.089903 0.240396 0.638799 0.814689 0.079239 0.391699 0.374578 0.271918 0.987625 0.221052 0.109280 0.104643 0.159916 0.998361 0.791585 0.947208 0.441560 0.250239 0.588206 0.122160 0.343686 0.604034 0.623556 0.977073 0.218431 0.157980 0.560137 0.807490 0.685961 0.812817 0.396797 0.942724 
0.289842 0.919942 0.489217 0.143294 0.536066 0.193570 0.141450 0.239976 0.241514 0.666572 0.163050 0.177749 0.477484 0.138259 0.316187 0.566800 0.256327 0.226961 0.348161 0.274951 0.568950 0.991015 0.853621 0.541698 0.559584 0.274072 0.456863 0.617937 0.877091 0.991650 0.728888 0.067147 
0.847284 0.453956 0.112060 0.412363 0.993322 0.225471 0.883549 0.269492 0.453123 0.509033 0.212063 0.671209 0.825566 0.385478 0.457602 0.005710 0.691847 0.995493 0.002758 0.220879 0.272675 0.777998 0.102735 0.008724 0.723245 0.583930 0.809855 0.889918 0.313025 0.670677 0.460826 0.625962 
0.812860 0.509642 0.337912 0.554815 0.203922 0.673502 0.231888 0.177870 0.271450 0.018139 0.362003 0.972492 0.292407 0.286712 0.707960 0.454300 0.073846 0.420456 0.644994 0.819354 0.944207 0.988810 0.970681 0.641618 0.241128 0.414003 0.466027 0.562963 0.040164 0.538852 0.215152 0.966933 
0.818959 0.996822 0.931189 0.159823 0.811924 0.963153 0.756618 0.811492 0.000288 0.638741 0.672879 0.351978 0.643314 0.539595 0.026267 0.093921 0.900443 0.374626 0.580549 0.800340 0.252679 0.836097 0.948274 0.709769 0.963323 0.672595 0.379555 0.754087 0.921458 0.309917 0.331286 0.874962 
0.735182 0.916964 0.054058 0.846279 0.861028 0.813619 0.301262 0.946824 0.892876 0.153855 0.049267 0.906592 0.939056 0.216017 0.014937 0.314450 0.082399 0.040823 0.871519 0.876950 0.166017 0.178640 0.867522 0.316958 0.546744 0.183483 0.130936 0.573257 0.193956 0.575221 0.029488 0.237917 
0.711146 0.532752 0.068050 0.349400 0.768535 0.011588 0.015561 0.066238 0.113374 0.256444 0.691205 0.942441 0.366241 0.574647 0.687615 0.301857 0.525489 0.760700 0.732727 0.924729 0.480750 0.607294 0.291240 0.780890 0.440060 0.388711 0.206959 0.649465 0.045008 0.376219 0.050194 0.661522 
0.314689 0.808488 0.895683 0.471944 0.589790 0.285388 0.946175 0.880221 0.878182 0.551662 0.220553 0.759670 0.450136 0.327681 0.572626 0.755206 0.045575 0.072929 0.788553 0.034227 0.273338 0.759380 0.236529 0.861783 0.339111 0.789580 0.369864 0.564230 0.700617 0.008289 0.334370 0.320336 
0.338384 0.057134 0.909002 0.322108 0.761657 0.855340 0.106073 0.241703 0.111451 0.296969 0.814027 0.090749 0.583595 0.769059 0.792971 0.098307 0.781000 0.348644 0.958567 0.134666 0.128774 0.359219 0.003309 0.417207 0.695364 0.371134 0.250857 0.815326 0.379481 0.084940 0.817033 0.725161 
0.963532 0.384374 0.762236 0.772171 0.088728 0.372469 0.682557 0.762299 0.114045 0.001727 0.499401 0.050699 0.064718 0.552417 0.587538 0.073394 0.870474 0.597280 0.301317 0.154110 0.463293 0.499163 0.432656 0.468414 0.463892 0.170561 0.418842 0.062464 0.236771 0.791952 0.142786 0.544893 
0.706576 0.140306 0.563637 0.557349 0.580336 0.572711 0.329133 0.108028 0.908288 0.264442 0.805888 0.286229 0.131511 0.751734 0.482720 0.722822 0.623765 0.134873 0.729056 0.035867 0.918218 0.171070 0.095299 0.745223 0.838143 0.242806 0.902034 0.889632 0.116194 0.129101 0.397759 0.717100 
0.062477 0.595136 0.427430 0.325589 0.494124 0.659441 0.240468 0.195157 0.700682 0.413915 0.013282 0.456097 0.093163 0.515999 0.836550 0.127842 0.504695 0.888348 0.294553 0.942693 0.194405 0.974539 0.352565 0.883619 0.198887 0.457955 0.069875 0.572797 0.368864 0.838039 0.381329 0.413569 
0.742707 0.263056 0.494675 0.925943 0.743533 0.599100 0.509170 0.825681 0.899127 0.413425 0.427878 0.516629 0.241890 0.722645 0.704170 0.495561 0.304982 0.300070 0.267055 0.717370 0.512954 0.353103 0.562627 0.951591 0.342238 0.438433 0.689122 0.986861 0.761955 0.964954 0.459974 0.230341 
0.554178 0.595275 0.335656 0.226556 0.494943 0.001413 0.657101 0.593593 0.184295 0.754621 0.299862 0.476667 0.412412 0.221310 0.264453 0.098427 0.450521 0.580142 0.458942 0.576459 0.459776 0.798509 0.460053 0.512970 0.005258 0.105875 0.143299 0.186707 0.600425 0.820464 0.697870 0.525825 
0.099683 0.634877 0.281199 0.001220 0.172918 0.427485 0.356614 0.565809 0.191177 0.447949 0.435491 0.051838 0.403746 0.871952 0.426615 0.762591 0.451976 0.804364 0.103913 0.811042 0.769065 0.749802 0.805216 0.052983 0.554933 0.258341 0.976205 0.243181 0.619545 0.971071 0.163299 0.843200 
0.336247 0.641276 0.561082 0.275040 0.911309 0.567164 0.023454 0.176773 0.293573 0.719172 0.550095 0.237666 0.485788 0.965348 0.254375 0.849923 0.081781 0.915958 0.015642 0.717212 0.180088 0.300922 0.146353 0.920280 0.250973 0.131674 0.005042 0.104268 0.697337 0.613646 0.727446 0.983486 
0.478983 0.099162 0.302214 0.087259 0.091721 0.019175 0.996259 0.437092 0.269518 0.782620 0.960502 0.129546 0.509468 0.698558 0.539279 0.413182 0.988313 0.322753 0.996831 0.699861 0.282336 0.212767 0.580596 0.125970 0.851594 0.726317 0.123638 0.406238 0.233264 0.557167 0.517932 0.173058 
0.080905 0.601592 0.121911 0.873245 0.166617 0.967415 0.246486 0.183169 0.352704 0.675786 0.962957 0.095742 0.070436 0.870295 0.269791 0.215016 0.118587 0.647253 0.263763 0.883879 0.989564 0.300626 0.390195 0.781014 0.470790 0.757661 0.166480 0.187765 0.155193 0.696387 0.017715 0.661330 
0.202454 0.743771 0.691294 0.230054 0.350084 0.434744 0.932719 0.234304 0.070064 0.245161 0.905956 0.271852 0.883603 0.634217 0.607437 0.028489 0.124212 0.277809 0.966936 0.303142 0.364975 0.220582 0.663569 0.311960 0.492542 0.966534 0.355319 0.642790 0.108137 0.346033 0.944095 0.326042 
0.535431 0.701575 0.510840 0.510628 0.216341 0.477118 0.372214 0.177353 0.108535 0.952052 0.504261 0.412749 0.702842 0.883335 0.424832 0.108458 0.706564 0.208519 0.196222 0.082757 0.917281 0.040798 0.939964 0.381302 0.474460 0.919330 0.312815 0.401726 0.627711 0.198316 0.487946 0.349442 
0.540729 0.209039 0.172296 0.008992 0.342205 0.030515 0.018533 0.787579 0.434725 0.052535 0.493064 0.052191 0.058281 0.857462 0.555379 0.602241 0.353935 0.336195 0.260366 0.448685 0.480032 0.370120 0.812416 0.022302 0.217321 0.527561 0.930990 0.340591 0.450346 0.167429 0.185635 0.400971 
0.874742 0.598534 0.873975 0.763979 0.841109 0.098712 0.468190 0.702916 0.071434 0.568517 0.187413 0.400480 0.915498 0.476933 0.278832 0.875607 0.561380 0.008940 0.610117 0.602439 0.970579 0.340922 0.003988 0.394339 0.159779 0.556642 0.164968 0.877988 0.447338 0.541883 0.668079 0.186726 
0.235807 0.865919 0.945455 0.564480 0.918699 0.013456 0.569818 0.445575 0.186994 0.986013 0.958137 0.483005 0.337455 0.159158 0.934416 0.806228 0.918438 0.182069 0.276922 0.403326 0.529650 0.374929 0.863089 0.020203 0.723920 0.772654 0.267009 0.367400 0.655022 0.763720 0.798591 0.783660 
0.045143 0.208930 0.086087 0.822418 0.025237 0.500267 0.642024 0.310765 0.234887 0.476367 0.636089 0.574077 0.671563 0.352309 0.419524 0.692338 0.664291 0.078900 0.343590 0.834066 0.540651 0.179669 0.637613 0.695971 0.709773 0.416960 0.728149 0.252805 0.225895 0.086933 0.375387 0.408370 
0.955800 0.542339 0.746129 0.412817 0.877052 0.580720 0.852599 0.972959 0.257435 0.760187 0.136730 0.514451 0.975023 0.843827 0.754752 0.765067 0.232889 0.788843 0.353779 0.032679 0.832326 0.715065 0.924600 0.978686 0.473916 0.700643 0.976892 0.990049 0.305915 0.171118 0.015608 0.072352 
0.332572 0.699155 0.697120 0.343356 0.660399 0.564175 0.978579 0.337662 0.184030 0.251038 0.838718 0.757302 0.967752 0.162963 0.402696 0.997301 0.537620 0.800077 0.267905 0.916174 0.563859 0.916640 0.830134 0.077158 0.359260 0.699323 0.090110 0.992129 0.821074 0.489484 0.308082 0.709063 
0.352772 0.869866 0.983764 0.859758 0.165942 0.934295 0.526864 0.192970 0.727196 0.389107 0.461536 0.290848 0.257786 0.873530 0.262002 0.749315 0.667349 0.842975 0.794879 0.650241 0.421812 0.864770 0.183007 0.580046 0.587907 0.468130 0.442388 0.476725 0.099521 0.727562 0.086767 0.446980 
0.982194 0.839836 0.436894 0.584501 0.698088 0.046451 0.998334 0.637172 0.380452 0.438388 0.660399 0.296448 0.883396 0.456035 0.445965 0.511396 0.976140 0.079311 0.283816 0.110504 0.646465 0.526061 0.930084 0.225354 0.371491 0.199975 0.734195 0.347685 0.418875 0.019180 0.096197 0.613466 
0.321118 0.002090 0.963883 0.595644 0.315153 0.387382 0.260715 0.760133 0.139803 0.614598 0.525190 0.363078 0.079021 0.645652 0.516588 0.815768 0.522741 0.847574 0.090732 0.782994 0.584382 0.749784 0.407402 0.595281 0.443865 0.573204 0.169355 0.439041 0.364253 0.625296 0.596544 0.774056 
0.826638 0.494984 0.557824 0.011814 0.902810 0.092360 0.884888 0.709990 0.228854 0.969714 0.117651 0.182660 0.138757 0.939901 0.853650 0.598857 0.778154 0.421002 0.815869 0.684125 0.486163 0.830766 0.337069 0.630272 0.036920 0.686555 0.719744 0.122473 0.140615 0.657449 0.630883 0.062125 
0.011051 0.863523 0.525284 0.943999 0.953507 0.729485 0.321628 0.317182 0.437861 0.209322 0.386456 0.409626 0.059176 0.188275 0.287337 0.735199 0.449596 0.418400 0.193774 0.805307 0.771592 0.565204 0.353028 0.834467 0.397837 0.010278 0.545482 0.678831 0.146361 0.150032 0.109704 0.832560 
0.424405 0.981578 0.126016 0.785722 0.864745 0.063938 0.387717 0.826033 0.595178 0.485553 0.362984 0.387290 0.793435 0.075562 0.383682 0.737291 0.175466 0.397337 0.069200 0.984801 0.619612 0.004311 0.315110 0.576667 0.236231 0.328587 0.920703 0.928278 0.966400 0.133891 0.343614 0.874378 
0.775149 0.687667 0.201313 0.496481 0.651346 0.450191 0.862597 0.262645 0.609497 0.985241 0.500387 0.628387 0.886684 0.296730 0.728245 0.964917 0.010586 0.707356 0.848813 0.208131 0.871069 0.401245 0.361386 0.017968 0.369201 0.168887 0.059087 0.030911 0.745860 0.043829 0.336186 0.408241 
0.811956 0.227236 0.500468 0.204086 0.932989 0.178801 0.207192 0.919732 0.239998 0.865339 0.668722 0.344932 0.591434 0.502731 0.806910 0.005033 0.628415 0.075063 0.337144 0.154512 0.198943 0.876505 0.449098 0.846852 0.162185 0.631589 0.879059 0.715924 0.248969 0.594516 0.391441 0.505857 
0.065423 0.666369 0.948823 0.107310 0.927470 0.366314 0.707193 0.714285 0.768177 0.979076 0.981505 0.370037 0.630706 0.431956 0.630295 0.690250 0.693899 0.396780 0.453592 0.013264 0.650408 0.808498 0.188841 0.668868 0.823624 0.994550 0.927360 0.095874 0.447285 0.093253 0.604386 0.627429 
0.319737 0.668508 0.041844 0.339107 0.790928 0.609662 0.427217 0.890298 0.802314 0.935743 0.790290 0.368821 0.995920 0.221568 0.540493 0.708384 0.287699 0.886838 0.399191 0.372068 0.534189 0.536136 0.113775 0.420602 0.389252 0.418388 0.213663 0.186884 0.891592 0.821049 0.657571 0.108201 
0.507706 0.336252 0.856184 0.795527 0.258169 0.078723 0.471088 0.066986 0.887776 0.947057 0.460939 0.946097 0.003853 0.943518 0.802457 0.070451 0.493202 0.656608 0.951360 0.480854 0.455598 0.667276 0.947150 0.749350 0.388378 0.909265 0.406876 0.766191 0.635840 0.039864 0.333465 0.112672 
0.344393 0.883634 0.803109 0.666154 0.816057 0.969355 0.057013 0.377302 0.479005 0.733202 0.044826 0.251445 0.110614 0.709212 0.216485 0.060685 0.959693 0.193291 0.897163 0.266626 0.070695 0.457961 0.634996 0.619128 0.764943 0.575275 0.978579 0.102964 0.950585 0.641997 0.618715 0.583269 
0.863980 0.027608 0.972438 0.755701 0.129320 0.186990 0.825861 0.450754 0.774148 0.709922 0.585554 0.327192 0.583989 0.533435 0.326583 0.040793 0.059503 0.044898 0.946097 0.717099 0.823239 0.000545 0.622316 0.695342 0.876849 0.078527 0.382053 0.808148 0.002112 0.842766 0.508993 0.965666 
0.332043 0.706344 0.175400 0.536086 0.670208 0.571141 0.740147 0.545829 0.044526 0.467412 0.406868 0.507001 0.140192 0.204877 0.817446 0.060282 0.922079 0.675671 0.788474 0.638487 0.395621 0.657463 0.345714 0.852789 0.549184 0.998417 0.769275 0.197056 0.079938 0.236356 0.098191 0.417703 
0.848899 0.893669 0.593322 0.931432 0.980567 0.356378 0.051475 0.408452 0.840095 0.361279 0.094601 0.801005 0.261443 0.960739 0.768030 0.817605 0.282763 0.905004 0.446555 0.745140 0.114030 0.336798 0.845930 0.278285 0.306639 0.252192 0.458690 0.666641 0.765473 0.657700 0.761963 0.563026 
0.936068 0.706525 0.300679 0.665587 0.528153 0.330283 0.381763 0.849700 0.099887 0.950817 0.158538 0.819241 0.028339 0.467946 0.207757 0.291226 0.200161 0.290797 0.941150 0.964220 0.839812 0.204141 0.678193 0.667628 0.957638 0.733625 0.879842 0.417512 0.868386 0.431283 0.272496 0.579619 
0.978390 0.257264 0.286552 0.206015 0.929720 0.212487 0.249705 0.371813 0.181081 0.871666 0.445392 0.166875 0.555538 0.394231 0.771865 0.681709 0.175009 0.011631 0.002079 0.113790 0.954764 0.217366 0.954307 0.009507 0.230188 0.561629 0.144683 0.929057 0.733990 0.175888 0.760425 0.432359 
0.651327 0.292023 0.774063 0.769750 0.188723 0.727937 0.463777 0.195776 0.793863 0.589404 0.006494 0.534719 0.161702 0.448824 0.960176 0.837914 0.125953 0.696746 0.097873 0.709113 0.462389 0.955400 0.486919 0.301066 0.716534 0.978983 0.343905 0.411986 0.983357 0.957999 0.254880 0.308014 
0.687187 0.885662 0.493841 0.417572 0.798793 0.098809 0.714320 0.442772 0.015123 0.683717 0.442221 0.017354 0.670549 0.310964 0.478898 0.237260 0.847334 0.618874 0.620497 0.863964 0.760244 0.121771 0.789224 0.345799 0.657941 0.984991 0.858996 0.196739 0.418398 0.651520 0.835526 0.177597 
0.013627 0.071017 0.338674 0.264841 0.901049 0.145651 0.765786 0.201671 0.536796 0.920677 0.659857 0.297847 0.782952 0.022030 0.924439 0.741473 0.812262 0.115449 0.147692 0.612253 0.197600 0.710568 0.921012 0.608397 0.149670 0.982569 0.013112 0.266204 0.505787 0.616030 0.389830 0.439004 
0.307492 0.813311 0.379771 0.874937 0.946745 0.299530 0.940046 0.591123 0.402705 0.749735 0.712032 0.182295 0.760043 0.028657 0.461824 0.214574 0.531021 0.423209 0.222679 0.957030 0.350318 0.950927 0.930873 0.285428 0.875350 0.156364 0.734868 0.011541 0.505388 0.417033 0.911593 0.667720 
0.692657 0.396050 0.805700 0.999935 0.846365 0.965240 0.447286 0.949566 0.621435 0.894001 0.758762 0.787129 0.214044 0.164805 0.448577 0.396466 0.964479 0.813932 0.786726 0.431380 0.759615 0.312560 0.386988 0.135901 0.380783 0.758772 0.465439 0.117433 0.769121 0.721001 0.238726 0.869155 
0.591615 0.284898 0.050940 0.633841 0.055368 0.482537 0.436105 0.971645 0.910465 0.865163 0.326808 0.019988 0.860796 0.586123 0.559935 0.350533 0.495174 0.196704 0.540254 0.774297 0.781920 0.440880 0.169007 0.950450 0.068654 0.058573 0.388456 0.211591 0.489226 0.308032 0.599835 0.083864 
0.115115 0.536556 0.322010 0.554408 0.693183 0.171547 0.039916 0.442556 0.764497 0.113636 0.513313 0.784096 0.018992 0.630465 0.737761 0.927126 0.972077 0.279302 0.221765 0.272274 0.848272 0.213209 0.659725 0.107560 0.583916 0.858752 0.796779 0.524525 0.774314 0.862995 0.644852 0.215248 
0.329905 0.413333 0.642179 0.875053 0.367510 0.347261 0.449396 0.517696 0.156005 0.259544 0.423467 0.496098 0.311475 0.048343 0.811442 0.037765 0.039268 0.334876 0.052359 0.749263 0.931203 0.915858 0.643055 0.817104 0.640813 0.276847 0.907570 0.852037 0.483412 0.861342 0.593289 0.230574 
0.698087 0.933164 0.550186 0.648712 0.439020 0.050811 0.955571 0.275650 0.459667 0.610542 0.024365 0.527663 0.836516 0.546217 0.207254 0.452212 0.753216 0.046108 0.093314 0.866815 0.005748 0.837505 0.631576 0.585404 0.519413 0.231839 0.999086 0.181028 0.997363 0.203289 0.220595 0.940855 
0.184892 0.260143 0.398331 0.149918 0.155162 0.055702 0.367661 0.577557 0.067129 0.105282 0.260853 0.916744 0.065866 0.157857 0.818118 0.511019 0.493564 0.063707 0.497501 0.823970 0.839658 0.533261 0.948787 0.567904 0.611760 0.726965 0.668220 0.830033 0.699619 0.547383 0.202465 0.074850 
0.081349 0.592671 0.231028 0.753372 0.821233 0.891044 0.580085 0.939972 0.779719 0.592359 0.872110 0.002259 0.087228 0.319451 0.847311 0.475472 0.440470 0.829374 0.722494 0.041586 0.393720 0.733408 0.172467 0.590761 0.052078 0.737847 0.562709 0.460863 0.478841 0.221076 0.214006 0.510550 
0.006245 0.794025 0.304962 0.557277 0.644275 0.169771 0.296318 0.288414 0.300978 0.781599 0.696300 0.729649 0.268171 0.608666 0.433724 0.945696 0.535293 0.658665 0.015763 0.943836 0.032867 0.214958 0.042500 0.197481 0.172908 0.696306 0.300763 0.708971 0.408259 0.498181 0.654711 0.517029 
0.607828 0.645937 0.642914 0.460373 0.988036 0.355229 0.449027 0.197364 0.008078 0.604286 0.002102 0.509904 0.105089 0.721674 0.157171 0.069914 0.932439 0.657652 0.436784 0.866937 0.802647 0.201504 0.235387 0.201682 0.978118 0.583666 0.909037 0.911232 0.790739 0.380023 0.876382 0.077286 
0.261516 0.712538 0.846482 0.023495 0.572263 0.132778 0.709105 0.081103 0.534481 0.569258 0.590556 0.734809 0.143544 0.275724 0.467470 0.379649 0.857348 0.484698 0.152489 0.329033 0.844372 0.465121 0.035238 0.400010 0.803141 0.833606 0.057953 0.103942 0.803393 0.036378 0.603160 0.457849 
0.243540 0.635420 0.309596 0.817456 0.060174 0.238747 0.882384 0.617465 0.064365 0.488877 0.717670 0.611526 0.780185 0.148398 0.186974 0.777850 0.836871 0.724201 0.585461 0.760809 0.677924 0.066060 0.781690 0.970364 0.033816 0.916875 0.977548 0.895982 0.866531 0.257628 0.069364 0.368210 
0.992444 0.630521 0.991197 0.214720 0.679726 0.997821 0.273111 0.205161 0.104529 0.890042 0.291111 0.335969 0.081998 0.478880 0.550467 0.587488 0.992919 0.350029 0.988581 0.783015 0.584111 0.764427 0.694536 0.960216 0.591904 0.132139 0.297439 0.366916 0.625231 0.590078 0.408620 0.482689 
0.712051 0.849875 0.212378 0.778445 0.138761 0.621040 0.537056 0.055740 0.813744 0.548077 0.946783 0.178196 0.311828 0.089392 0.021478 0.332628 0.875846 0.823317 0.756649 0.391184 0.319772 0.727634 0.740157 0.721841 0.657148 0.079852 0.062582 0.053800 0.229015 0.030486 0.028935 0.690372 
0.599984 0.156665 0.800543 0.930575 0.219451 0.817658 0.684254 0.005797 0.135146 0.905272 0.115190 0.921716 0.308385 0.658946 0.942808 0.459997 0.461070 0.633941 0.460678 0.011306 0.173343 0.137133 0.471353 0.797130 0.932025 0.829000 0.721454 0.713807 0.933255 0.188474 0.357843 0.327662 
0.446741 0.576677 0.647138 0.272719 0.252646 0.507996 0.891913 0.243438 0.918199 0.632688 0.910424 0.370350 0.483012 0.606090 0.373990 0.277024 0.089722 0.009986 0.619651 0.368550 0.668085 0.430093 0.142693 0.731278 0.130967 0.822718 0.695019 0.545184 0.944747 0.603488 0.271844 0.631849 
0.802544 0.508351 0.564777 0.705945 0.239523 0.702338 0.100293 0.991211 0.127843 0.626057 0.548635 0.588034 0.976516 0.078215 0.266009 0.710987 0.919739 0.981730 0.397443 0.554051 0.152070 0.369179 0.099251 0.852474 0.195792 0.692559 0.092091 0.447533 0.998766 0.655336 0.775993 0.800504 
0.935749 0.976642 0.081099 0.518575 0.500507 0.816480 0.960347 0.353818 0.567035 0.689227 0.845874 0.691000 0.700809 0.762971 0.130480 0.517122 0.597959 0.736187 0.918487 0.764181 0.270324 0.549784 0.648378 0.929020 0.977748 0.323695 0.597140 0.779152 0.054092 0.584735 0.456081 0.354678 
0.827052 0.591419 0.225128 0.360228 0.317095 0.547071 0.480634 0.851422 0.521755 0.601963 0.292398 0.728791 0.830976 0.000510 0.791810 0.580499 0.507511 0.517760 0.680474 0.187388 0.271245 0.356254 0.470968 0.006625 0.282977 0.459761 0.068724 0.096506 0.845041 0.916615 0.155705 0.814837 
0.956264 0.970619 0.329344 0.350288 0.220335 0.949333 0.620012 0.445703 0.574800 0.112596 0.446479 0.088960 0.197947 0.795622 0.643910 0.833013 0.577397 0.265035 0.122973 0.416951 0.075650 0.608058 0.604124 0.730137 0.744354 0.986223 0.885526 0.299657 0.084335 0.207442 0.324385 0.901068 
0.436487 0.407499 0.461303 0.489588 0.076481 0.179140 0.933102 0.435771 0.488450 0.987053 0.976546 0.369641 0.280743 0.299337 0.673850 0.877474 0.752704 0.940694 0.209448 0.872009 0.377897 0.733889 0.517923 0.508577 0.014885 0.959969 0.124987 0.841280 0.784062 0.858625 0.752709 0.492941 
0.985685 0.127360 0.444487 0.749781 0.644670 0.982378 0.671340 0.368396 0.129708 0.297706 0.819633 0.307959 0.742762 0.584206 0.313474 0.988864 0.259159 0.870748 0.871919 0.733914 0.220115 0.398156 0.723246 0.422222 0.417114 0.638143 0.485969 0.068265 0.087646 0.012752 0.250396 0.283635 
0.823998 0.487537 0.561992 0.223890 0.061182 0.542483 0.135957 0.235889 0.492816 0.554445 0.439997 0.874534 0.357766 0.578521 0.702566 0.230502 0.431809 0.756880 0.994802 0.390037 0.705817 0.183718 0.539323 0.393783 0.125979 0.392803 0.350154 0.154835 0.186332 0.340181 0.406370 0.426414 
0.215209 0.783981 0.893616 0.095992 0.302638 0.666159 0.491682 0.681423 0.352325 0.391048 0.027371 0.152066 0.800085 0.157067 0.683591 0.402188 0.130058 0.184492 0.020174 0.952286 0.377276 0.208649 0.738389 0.869998 0.907196 0.644594 0.755427 0.685361 0.209290 0.067615 0.149192 0.825041 
0.185100 0.975339 0.848513 0.723646 0.510716 0.927124 0.621648 0.062451 0.954135 0.352959 0.286239 0.107675 0.922301 0.278801 0.888224 0.391760 0.481117 0.340845 0.432354 0.407489 0.554246 0.845544 0.414238 0.947134 0.200789 0.666766 0.046432 0.901687 0.800586 0.331643 0.439521 0.924447 
0.028455 0.611978 0.298861 0.628394 0.383000 0.750597 0.031703 0.987791 0.731993 0.257235 0.309061 0.950830 0.554905 0.590594 0.745961 0.477192 0.164897 0.977130 0.521664 0.114881 0.766354 0.897412 0.055555 0.725381 0.043041 0.068324 0.810407 0.643206 0.784940 0.867338 0.509372 0.106920 
0.891874 0.980444 0.860464 0.290468 0.933854 0.695704 0.771075 0.534796 0.117526 0.982518 0.295594 0.588221 0.252333 0.359917 0.075879 0.585843 0.625530 0.377763 0.561221 0.701016 0.900927 0.398945 0.907379 0.280916 0.655701 0.910941 0.474741 0.484780 0.150661 0.271337 0.710119 0.356960 
0.281721 0.180282 0.065075 0.919681 0.151220 0.488032 0.467077 0.766951 0.689071 0.931092 0.102447 0.674858 0.624070 0.325831 0.265394 0.714563 0.673836 0.833817 0.631700 0.846146 0.398638 0.441762 0.879893 0.347352 0.570534 0.986365 0.221674 0.401434 0.526015 0.482674 0.394723 0.685552 
0.025531 0.470338 0.913521 0.092966 0.291626 0.330146 0.471521 0.671239 0.238745 0.044481 0.336037 0.614449 0.413433 0.108806 0.584227 0.426941 0.017409 0.780506 0.622378 0.267186 0.811409 0.306426 0.862868 0.831043 0.956176 0.014788 0.823775 0.571268 0.284989 0.626082 0.433099 0.367935 
0.275402 0.477544 0.219059 0.818843 0.177972 0.481611 0.980151 0.410871 0.246052 0.040460 0.208441 0.007958 0.721690 0.522860 0.598366 0.728488 0.141426 0.562028 0.815909 0.820919 0.086712 0.604659 0.425864 0.637386 0.868444 0.419921 0.652332 0.330837 0.153925 0.409718 0.909574 0.774655 
0.430965 0.773854 0.296167 0.696901 0.651918 0.353437 0.803237 0.640017 0.940342 0.204159 0.632674 0.390489 0.694511 0.596014 0.166611 0.229824 0.015666 0.147053 0.665750 0.267308 0.366764 0.563853 0.238985 0.263531 0.154606 0.776861 0.577209 0.352145 0.070414 0.000490 0.395842 0.845368 
0.093994 0.494677 0.526897 0.865888 0.750043 0.245982 0.909323 0.309792 0.359507 0.562615 0.988860 0.111390 0.383521 0.154862 0.624402 0.319145 0.675322 0.939181 0.040406 0.563875 0.205162 0.423086 0.292910 0.905170 0.811872 0.823210 0.840040 0.954562 0.625597 0.904256 0.469862 0.431935 
0.647851 0.801275 0.467468 0.828915 0.131160 0.429043 0.593301 0.417193 0.158005 0.748272 0.612185 0.592255 0.878549 0.722934 0.096332 0.827705 0.691124 0.921059 0.561597 0.726682 0.352476 0.344997 0.007478 0.657984 0.989751 0.515142 0.328009 0.280334 0.258455 0.147450 0.455424 0.117977 
0.431456 0.071911 0.952141 0.251840 0.949194 0.351098 0.431999 0.321272 0.559987 0.695131 0.807585 0.909690 0.595065 0.615422 0.954347 0.915403 0.360821 0.707251 0.927571 0.986093 0.958441 0.760859 0.557802 0.142416 0.032931 0.514543 0.444361 0.323322 0.357840 0.890594 0.503432 0.763477 
0.668501 0.779081 0.833890 0.390681 0.573339 0.548914 0.165188 0.425943 0.610866 0.075216 0.635469 0.005238 0.296191 0.234929 0.697386 0.724777 0.002743 0.493944 0.714872 0.448980 0.886292 0.284171 0.174237 0.600580 0.086737 0.013738 0.535796 0.391380 0.673081 0.711851 0.926919 0.714354 
0.790013 0.015857 0.283312 0.039160 0.540592 0.888703 0.417681 0.026247 0.722487 0.642933 0.661858 0.580761 0.196600 0.908481 0.156746 0.091009 0.479600 0.357624 0.185828 0.818720 0.111727 0.660177 0.816367 0.372350 0.020091 0.618205 0.706172 0.367942 0.574005 0.400137 0.308905 0.358795 
0.096688 0.945472 0.970288 0.058977 0.705545 0.763892 0.360426 0.413503 0.163608 0.422669 0.563187 0.278618 0.412365 0.057778 0.403091 0.798618 0.476378 0.370702 0.343200 0.815879 0.046949 0.474501 0.673990 0.247351 0.841111 0.940871 0.148274 0.419263 0.710186 0.267334 0.205149 0.636001 
0.756875 0.976992 0.591149 0.065494 0.327789 0.695113 0.535079 0.144646 0.789571 0.207387 0.241769 0.293722 0.153924 0.146840 0.619640 0.829611 0.486957 0.295409 0.003851 0.292186 0.122457 0.508158 0.835668 0.322119 0.815543 0.513464 0.454114 0.061683 0.813168 0.536222 0.531870 0.148948 
0.960092 0.705511 0.283959 0.476392 0.297205 0.522843 0.818887 0.553400 0.276922 0.628965 0.439323 0.347352 0.644083 0.910680 0.719756 0.553664 0.873816 0.992929 0.439912 0.267552 0.026451 0.811575 0.309399 0.545315 0.008109 0.400656 0.546109 0.660225 0.690376 0.198696 0.799143 0.694927 
0.772163 0.421052 0.440967 0.481300 0.298949 0.001334 0.539977 0.117160 0.881759 0.317992 0.134233 0.527425 0.851183 0.858607 0.649505 0.557148 0.839371 0.473940 0.989685 0.955277 0.202723 0.015249 0.371914 0.957785 0.907308 0.182805 0.088637 0.220331 0.396914 0.589727 0.599706 0.345601 
0.315960 0.183543 0.757724 0.809830 0.558414 0.528391 0.841052 0.533453 0.036964 0.436655 0.538158 0.219061 0.589118 0.353437 0.828863 0.898221 0.173032 0.973770 0.950341 0.664795 0.367981 0.353966 0.978752 0.742038 0.629289 0.450760 0.322081 0.769728 0.194304 0.079001 0.908564 0.204185 
0.393463 0.503896 0.004899 0.486047 0.075083 0.725156 0.153932 0.748692 0.054869 0.191755 0.271294 0.114276 0.910780 0.911869 0.697459 0.956673 0.734469 0.152454 0.444783 0.249178 0.981543 0.225275 0.187080 0.591090 0.627005 0.780896 0.176304 0.571786 0.482036 0.253415 0.541482 0.509328 
0.728277 0.517360 0.979266 0.951001 0.970901 0.054357 0.430962 0.850584 0.876183 0.569909 0.900383 0.531594 0.112949 0.623038 0.965148 0.950714 0.466886 0.221081 0.942678 0.537948 0.119328 0.924092 0.049792 0.759158 0.707326 0.896447 0.362113 0.172850 0.423297 0.691039 0.991781 0.534451 
0.113393 0.972732 0.353333 0.981759 0.889290 0.176187 0.538610 0.263754 0.246493 0.900128 0.332514 0.089348 0.317511 0.519598 0.123280 0.610529 0.370984 0.242937 0.224885 0.133285 0.138118 0.626098 0.125512 0.514315 0.539707 0.944056 0.723081 0.742345 0.830674 0.288169 0.365458 0.461164 
0.937285 0.721732 0.960981 0.113056 0.119662 0.529856 0.436305 0.653701 0.768288 0.847397 0.647606 0.188119 0.323194 0.074704 0.804567 0.069709 0.842514 0.587641 0.307125 0.956783 0.895544 0.755585 0.005858 0.172942 0.220242 0.135915 0.279546 0.657531 0.953250 0.791834 0.003367 0.455588 
0.508782 0.721150 0.829638 0.764192 0.164426 0.456041 0.380761 0.511876 0.819120 0.539505 0.543900 0.735472 0.654787 0.826589 0.322621 0.727056 0.484773 0.395704 0.101075 0.334856 0.934673 0.393008 0.986195 0.207468 0.070194 0.770299 0.701263 0.605892 0.250673 0.839388 0.518368 0.910677 
0.065241 0.081589 0.811067 0.838167 0.629044 0.531616 0.353482 0.422735 0.015734 0.472935 0.279525 0.350161 0.652780 0.782159 0.120416 0.488094 0.813778 0.529737 0.401384 0.714539 0.067582 0.939997 0.373209 0.077337 0.038486 0.022142 0.609940 0.085061 0.098923 0.930249 0.297503 0.393615 
0.271467 0.193922 0.187390 0.562152 0.851084 0.553836 0.491753 0.406896 0.771237 0.154423 0.060639 0.630284 0.165714 0.209807 0.270933 0.619162 0.949016 0.114676 0.429656 0.270256 0.637924 0.345384 0.820201 0.211064 0.631946 0.334964 0.952225 0.668714 0.860090 0.658935 0.578361 0.989088 
0.175074 0.551603 0.602015 0.954935 0.931846 0.754239 0.076097 0.467838 0.662776 0.182296 0.170248 0.798491 0.119494 0.458847 0.522754 0.295259 0.981964 0.949327 0.387944 0.476731 0.144430 0.457548 0.345213 0.274160 0.671749 0.710251 0.569982 0.192237 0.045940 0.116765 0.766604 0.023711 
0.069897 0.138550 0.352692 0.330593 0.293903 0.841759 0.848044 0.434223 0.316693 0.235881 0.918739 0.976057 0.230312 0.461633 0.031009 0.495470 0.423418 0.638753 0.111127 0.415542 0.441160 0.611251 0.381361 0.934559 0.979645 0.930623 0.799003 0.976692 0.481117 0.177331 0.440390 0.987287 
0.481139 0.275206 0.538954 0.658310 0.205416 0.084708 0.461727 0.958309 0.682374 0.607611 0.527985 0.876543 0.562466 0.967586 0.330599 0.301516 0.250346 0.405711 0.470657 0.538462 0.549802 0.687860 0.175835 0.713675 0.064436 0.799906 0.440638 0.200553 0.507120 0.911118 0.340396 0.739814 
0.871439 0.355492 0.339830 0.386739 0.017888 0.734112 0.509256 0.829703 0.831532 0.933584 0.628651 0.275681 0.741417 0.304859 0.891436 0.180089 0.705637 0.730203 0.946915 0.457221 0.764886 0.022969 0.010335 0.871474 0.514443 0.774524 0.963306 0.665924 0.273421 0.531831 0.095100 0.672161 
0.789221 0.740127 0.705614 0.589142 0.118951 0.960520 0.878181 0.512561 0.826546 0.646610 0.059264 0.977662 0.531719 0.083585 0.494862 0.818423 0.489429 0.553468 0.461149 0.067340 0.506905 0.440040 0.252175 0.679745 0.734424 0.655704 0.942962 0.561165 0.105513 0.138914 0.523287 0.197026 
0.337540 0.713178 0.896094 0.879873 0.162195 0.490069 0.655983 0.373099 0.499539 0.996909 0.046321 0.824011 0.497427 0.333189 0.841581 0.134773 0.728439 0.587276 0.197798 0.715330 0.969637 0.369446 0.862357 0.779159 0.658346 0.684197 0.261615 0.075442 0.692092 0.317941 0.424564 0.670136 
0.794359 0.583868 0.690693 0.523191 0.739440 0.287035 0.457785 0.902075 0.458810 0.328248 0.247334 0.317464 0.566380 0.235431 0.495086 0.607174 0.498680 0.336784 0.675164 0.404088 0.923107 0.647668 0.654460 0.865651 0.339599 0.285889 0.882718 0.781002 0.915842 0.059456 0.128850 0.601439 
0.267471 0.621804 0.951124 0.007379 0.153559 0.183755 0.692419 0.965565 0.910704 0.030167 0.510700 0.705514 0.433447 0.551298 0.031301 0.147729 0.449286 0.181601 0.767211 0.899984 0.684498 0.279600 0.196030 0.442846 0.518653 0.179387 0.651363 0.527178 0.026712 0.241668 0.106571 0.988676 
0.426867 0.311596 0.626647 0.429284 0.850930 0.909936 0.260969 0.056199 0.490206 0.893317 0.264025 0.678506 0.186813 0.630217 0.157992 0.993300 0.275198 0.297780 0.859589 0.018350 0.242385 0.999518 0.100009 0.120542 0.055007 0.693169 0.552730 0.150563 0.270179 0.029833 0.186875 0.003708 
0.589220 0.564398 0.096640 0.903724 0.160965 0.049667 0.721654 0.012258 0.539546 0.311636 0.235083 0.081704 0.874073 0.662691 0.856941 0.565827 0.718012 0.152805 0.911549 0.326202 0.580243 0.333705 0.991334 0.510496 0.640907 0.667024 0.670910 0.477507 0.776445 0.352115 0.606628 0.428140 
0.896316 0.239118 0.426070 0.787773 0.567898 0.652468 0.006812 0.313841 0.344526 0.430663 0.442663 0.966056 0.337214 0.563207 0.205136 0.671509 0.122700 0.782001 0.961884 0.741683 0.538554 0.901900 0.216944 0.842875 0.059036 0.204256 0.682362 0.136315 0.106767 0.610108 0.809378 0.632631 
0.360619 0.198400 0.355320 0.784045 0.148445 0.838829 0.862050 0.210388 0.917851 0.284290 0.351909 0.748911 0.039487 0.390657 0.138543 0.634064 0.089959 0.097052 0.313235 0.027384 0.356739 0.136939 0.125415 0.683344 0.698032 0.497690 0.062365 0.403893 0.216707 0.269507 0.277087 0.820117 
0.973816 0.040744 0.493136 0.202782 0.805251 0.317201 0.677408 0.522748 0.341511 0.308018 0.244459 0.832314 0.836871 0.122148 0.930002 0.303565 0.075725 0.160243 0.335559 0.038272 0.463764 0.304761 0.123637 0.992723 0.612755 0.235665 0.544418 0.564019 0.508073 0.279717 0.319970 0.496326 
0.987385 0.500753 0.664584 0.098554 0.994547 0.017669 0.658854 0.546800 0.213747 0.313500 0.435712 0.103773 0.501947 0.583153 0.248798 0.607559 0.961648 0.469044 0.282732 0.812065 0.168243 0.538876 0.768243 0.837427 0.546843 0.684631 0.680492 0.416557 0.240157 0.169208 0.837450 0.992322 
0.650775 0.245894 0.500507 0.242586 0.188561 0.195122 0.002657 0.824422 0.013847 0.377661 0.138469 0.580486 0.841396 0.384538 0.328577 0.437037 0.850340 0.188223 0.819926 0.001920 0.798290 0.062425 0.059365 0.625248 0.563104 0.698834 0.551579 0.555985 0.938617 0.764293 0.460648 0.284644 
0.243059 0.691314 0.597516 0.497312 0.015692 0.119446 0.043890 0.411671 0.115337 0.673814 0.793799 0.968511 0.251702 0.134220 0.810660 0.883629 0.526870 0.374262 0.776202 0.273394 0.455285 0.938774 0.122272 0.188238 0.851487 0.314120 0.297875 0.796689 0.942740 0.044924 0.463026 0.521910 
0.750419 0.553876 0.812489 0.660868 0.097271 0.335411 0.927699 0.991569 0.390883 0.610349 0.600294 0.338658 0.553640 0.275640 0.894359 0.958593 0.219704 0.048656 0.705610 0.675774 0.518363 0.470004 0.778070 0.066976 0.359635 0.914018 0.084194 0.844364 0.100448 0.211374 0.065311 0.282666 
0.383550 0.293934 0.419493 0.543375 0.769610 0.848801 0.913517 0.913126 0.518480 0.804479 0.316992 0.623958 0.872226 0.522258 0.650868 0.804359 0.741986 0.746442 0.729474 0.743303 0.712924 0.172294 0.198622 0.141397 0.540489 0.397363 0.414814 0.800215 0.292840 0.365035 0.474826 0.035830 
0.938141 0.794313 0.094281 0.078586 0.127026 0.403008 0.865873 0.071300 0.304552 0.756394 0.753264 0.648183 0.680056 0.960948 0.017513 0.120810 0.875232 0.100999 0.144764 0.985968 0.329194 0.740994 0.391390 0.763995 0.864112 0.660350 0.179663 0.232366 0.759237 0.566751 0.531170 0.109987 
0.191438 0.918646 0.120530 0.281955 0.825469 0.361187 0.901959 0.405758 0.789028 0.206560 0.253822 0.920756 0.956841 0.323328 0.725719 0.416741 0.551692 0.147637 0.468854 0.218183 0.643267 0.535082 0.477357 0.774361 0.822251 0.662344 0.902627 0.712835 0.828518 0.117619 0.251686 0.003984 
0.825638 0.306346 0.920581 0.673548 0.739207 0.774972 0.259760 0.897800 0.034333 0.738982 0.590759 0.150419 0.783745 0.617483 0.484898 0.981025 0.910518 0.676201 0.048823 0.336577 0.967723 0.776748 0.042230 0.473643 0.004856 0.163285 0.790649 0.593571 0.319523 0.940470 0.205000 0.444751 
0.223206 0.874741 0.005487 0.833123 0.430255 0.159085 0.534231 0.133735 0.313025 0.478530 0.245837 0.075186 0.747632 0.159611 0.547208 0.890252 0.442964 0.835668 0.227243 0.607577 0.964039 0.880826 0.083514 0.973350 0.497828 0.687847 0.899501 0.636172 0.398718 0.161143 0.703179 0.772039 
0.957528 0.038724 0.476778 0.298448 0.852175 0.477946 0.168761 0.231769 0.555283 0.225745 0.850559 0.997693 0.284098 0.920455 0.762106 0.140494 0.772075 0.771112 0.474462 0.119367 0.003921 0.373530 0.363626 0.642086 0.469671 0.903946 0.377841 0.675073 0.035298 0.872082 0.127798 0.963567 
0.982829 0.225148 0.824949 0.586790 0.868293 0.127437 0.058960 0.996597 0.474252 0.928899 0.304004 0.850912 0.641205 0.145359 0.469003 0.156567 0.589203 0.606905 0.692077 0.521689 0.099115 0.476107 0.947597 0.621903 0.132135 0.911802 0.760036 0.888815 0.071613 0.174021 0.748512 0.869685 
0.870006 0.548919 0.918813 0.847868 0.375900 0.565209 0.949034 0.004912 0.833959 0.130338 0.087429 0.156356 0.996439 0.759137 0.516880 0.799576 0.967041 0.714242 0.198508 0.247619 0.950696 0.498662 0.701429 0.921367 0.646656 0.748204 0.681066 0.156490 0.369715 0.556042 0.865437 0.026900 
0.001806 0.176586 0.239646 0.794699 0.737544 0.388266 0.280418 0.600967 0.694703 0.838883 0.917205 0.890308 0.133789 0.864681 0.856641 0.178871 0.510154 0.844546 0.370765 0.837806 0.350572 0.266018 0.551317 0.960038 0.574431 0.601795 0.056787 0.191558 0.785136 0.040423 0.925161 0.063715 
0.052050 0.822694 0.446532 0.959882 0.813086 0.547714 0.811465 0.392282 0.890736 0.519774 0.753586 0.867647 0.699186 0.148006 0.795620 0.469389 0.487783 0.298973 0.005221 0.359436 0.825495 0.365346 0.965911 0.801516 0.468788 0.763440 0.470637 0.463786 0.910989 0.516360 0.963095 0.058600 
0.962615 0.375190 0.265613 0.509552 0.935731 0.593561 0.134929 0.161309 0.812197 0.765964 0.610129 0.617027 0.179032 0.749361 0.042638 0.275247 0.068819 0.233705 0.976394 0.283314 0.692395 0.908911 0.304899 0.355348 0.960363 0.416027 0.538338 0.671058 0.283580 0.576255 0.264008 0.269404 
0.208802 0.449782 0.806908 0.277847 0.230523 0.553377 0.659461 0.348253 0.397213 0.659188 0.144833 0.653036 0.112776 0.856775 0.659705 0.345203 0.535806 0.119333 0.055559 0.175536 0.837581 0.795513 0.828068 0.901694 0.581680 0.473934 0.867065 0.405328 0.961032 0.401266 0.415743 0.493778 
0.599185 0.693487 0.421193 0.422906 0.181287 0.010118 0.884512 0.328771 0.606350 0.421632 0.424807 0.510867 0.191450 0.504725 0.100502 0.073517 0.314033 0.400928 0.721940 0.125556 0.275439 0.619352 0.121976 0.832716 0.210426 0.665542 0.686365 0.980369 0.432196 0.965577 0.841441 0.331355 
0.534876 0.201379 0.998586 0.812381 0.620848 0.893253 0.377156 0.040431 0.797244 0.979151 0.589128 0.815716 0.024852 0.132857 0.649781 0.608105 0.987843 0.513135 0.262186 0.810478 0.618928 0.027965 0.422754 0.762769 0.459631 0.619858 0.633598 0.955741 0.011576 0.738531 0.441717 0.172631 
0.014580 0.690939 0.736993 0.537617 0.165879 0.948406 0.779030 0.974709 0.005732 0.664321 0.660120 0.101322 0.307185 0.727889 0.168637 0.157631 0.542007 0.245375 0.851357 0.075118 0.049005 0.843755 0.955294 0.212004 0.233463 0.424239 0.950168 0.230360 0.406331 0.982820 0.286888 0.556959 
0.062735 0.168940 0.148150 0.719942 0.908149 0.231508 0.803958 0.933597 0.054252 0.462440 0.799275 0.966944 0.149832 0.890712 0.301713 0.236487 0.122312 0.138134 0.810659 0.985057 0.938073 0.272952 0.521638 0.049500 0.538892 0.646614 0.894229 0.178496 0.139121 0.146639 0.319727 0.800950 
0.597069 0.136441 0.583932 0.815291 0.779318 0.359240 0.466284 0.816617 0.200496 0.630060 0.234231 0.681746 0.184470 0.047121 0.730385 0.944349 0.558043 0.827574 0.578201 0.367161 0.271332 0.668352 0.530675 0.569414 0.087661 0.093017 0.778264 0.451306 0.235453 0.603920 0.556916 0.700966 
0.872987 0.168011 0.860032 0.726088 0.613788 0.082321 0.258748 0.831053 0.445220 0.025028 0.603004 0.869876 0.918086 0.392708 0.184813 0.343536 0.882340 0.511351 0.332735 0.599430 0.272908 0.488468 0.359966 0.347455 0.256045 0.814268 0.462110 0.123742 0.837404 0.926778 0.089930 0.984166 
0.823427 0.124465 0.154323 0.640823 0.021099 0.355625 0.821762 0.630035 0.548620 0.606921 0.155272 0.714360 0.472952 0.219118 0.039723 0.096662 0.621634 0.810611 0.518783 0.316560 0.955238 0.093624 0.941499 0.287137 0.864466 0.267404 0.009186 0.778346 0.969605 0.206751 0.830280 0.964434 
0.472195 0.627324 0.195071 0.104533 0.494280 0.863136 0.990145 0.931436 0.672353 0.354515 0.225048 0.877850 0.592250 0.195630 0.049910 0.094320 0.753909 0.604313 0.006414 0.121157 0.632277 0.558005 0.905423 0.390008 0.154967 0.720929 0.139896 0.443069 0.356830 0.575617 0.678690 0.398572 
0.017894 0.233216 0.225071 0.355979 0.263072 0.588425 0.894993 0.527763 0.291016 0.769203 0.091046 0.649427 0.595303 0.783490 0.800404 0.522939 0.569195 0.918200 0.517539 0.332401 0.132469 0.993423 0.864737 0.769882 0.514774 0.522016 0.831916 0.305400 0.149676 0.541252 0.416980 0.448137 
0.659770 0.792131 0.145260 0.446320 0.468279 0.607876 0.907160 0.638435 0.166284 0.054697 0.766552 0.830736 0.580885 0.871818 0.855906 0.810646 0.349258 0.683569 0.644229 0.172925 0.082295 0.824444 0.695879 0.268126 0.809041 0.192998 0.697705 0.946575 0.198604 0.316406 0.919986 0.396363 
0.801159 0.120464 0.502304 0.648206 0.980298 0.554271 0.079577 0.607788 0.236814 0.739928 0.127131 0.133650 0.627751 0.201487 0.574497 0.329473 0.096748 0.392630 0.153554 0.310529 0.726526 0.432553 0.594355 0.849667 0.407801 0.480841 0.420584 0.934817 0.525606 0.523410 0.008738 0.255539 
0.884070 0.798536 0.876391 0.841448 0.668803 0.264443 0.795901 0.432951 0.388081 0.285900 0.437329 0.931436 0.206902 0.388071 0.377568 0.523559 0.884836 0.414141 0.122476 0.724274 0.625657 0.971405 0.037233 0.171899 0.672721 0.432001 0.804206 0.344678 0.030394 0.514449 0.055685 0.564799 
0.967313 0.266006 0.400476 0.594477 0.237150 0.110214 0.705896 0.743363 0.278455 0.997947 0.769438 0.841159 0.447497 0.732864 0.315083 0.778435 0.391512 0.883581 0.880787 0.034017 0.664709 0.844686 0.760092 0.276027 0.109472 0.764708 0.384311 0.534806 0.009231 0.727826 0.675727 0.951712 
0.517225 0.955008 0.874107 0.410180 0.337136 0.026851 0.377944 0.187003 0.787014 0.732693 0.980912 0.122632 0.940718 0.852021 0.355310 0.416495 0.155517 0.692123 0.528507 0.211169 0.133203 0.828502 0.454428 0.219299 0.880043 0.076509 0.719372 0.952511 0.536416 0.506380 0.712096 0.914412 
0.385122 0.965353 0.646197 0.599739 0.243603 0.186019 0.434155 0.333238 0.852514 0.923556 0.176989 0.641288 0.204468 0.680087 0.650249 0.267335 0.142413 0.758753 0.104966 0.699534 0.900001 0.701809 0.098845 0.698198 0.232871 0.583596 0.776046 0.715179 0.711738 0.070640 0.106776 0.785194 
0.743355 0.753900 0.341003 0.922122 0.317910 0.348973 0.269011 0.301939 0.586583 0.988867 0.030505 0.801704 0.492839 0.612271 0.413059 0.839158 0.655768 0.705151 0.473447 0.792533 0.972025 0.357980 0.561602 0.747894 0.599242 0.664970 0.372939 0.224169 0.683720 0.844772 0.502706 0.165691 
0.940696 0.563029 0.808334 0.587597 0.562906 0.208247 0.815026 0.286916 0.762571 0.047894 0.157353 0.279346 0.366895 0.795786 0.336951 0.069080 0.329498 0.734306 0.581328 0.567528 0.703161 0.803457 0.922402 0.455222 0.422375 0.250789 0.842223 0.973594 0.548063 0.860401 0.738852 0.931711 
0.198109 0.880327 0.931965 0.813817 0.414860 0.065426 0.232891 0.956432 0.780901 0.591145 0.297086 0.036960 0.521437 0.549478 0.104074 0.787386 0.956988 0.296058 0.771703 0.513012 0.217600 0.405049 0.004921 0.923234 0.207857 0.966992 0.091848 0.257853 0.678188 0.784826 0.103056 0.875954 
0.356944 0.127765 0.438551 0.440536 0.424357 0.170577 0.241596 0.351777 0.067324 0.034429 0.587234 0.986829 0.448460 0.895408 0.470683 0.446739 0.588619 0.822049 0.589477 0.971440 0.728075 0.256892 0.400722 0.947852 0.539082 0.178632 0.374056 0.130845 0.876029 0.739838 0.751781 0.067022 
0.043339 0.323613 0.389782 0.676513 0.858584 0.284816 0.830387 0.753898 0.197144 0.772087 0.304656 0.732781 0.361750 0.768958 0.140486 0.655402 0.558137 0.659289 0.356906 0.589662 0.342547 0.234587 0.341987 0.342483 0.368235 0.370195 0.220086 0.602506 0.115082 0.689574 0.297841 0.697331 
0.770831 0.822870 0.043955 0.453364 0.197357 0.987056 0.389960 0.247680 0.623217 0.350755 0.161003 0.738687 0.557790 0.215508 0.567986 0.051061 0.519944 0.710192 0.424856 0.710683 0.908230 0.052228 0.277969 0.051435 0.703299 0.620966 0.000649 0.892385 0.759968 0.987455 0.810734 0.888621 
0.420784 0.455120 0.165261 0.391090 0.753050 0.697093 0.167804 0.446557 0.247452 0.707868 0.473953 0.504501 0.593209 0.521001 0.514297 0.895415 0.852689 0.724646 0.128281 0.875950 0.111055 0.871751 0.048564 0.709582 0.949720 0.281168 0.970723 0.144158 0.111440 0.842090 0.067976 0.926993 
0.387368 0.203379 0.028668 0.885664 0.863448 0.967976 0.733099 0.805152 0.256543 0.194995 0.073091 0.530750 0.303124 0.735827 0.535189 0.209921 0.586461 0.892577 0.710561 0.115612 0.127256 0.468691 0.898316 0.358843 0.048270 0.157810 0.481368 0.745561 0.527408 0.561308 0.320129 0.305284 
0.194081 0.379997 0.102421 0.300987 0.252905 0.880984 0.447127 0.885330 0.843939 0.406232 0.679316 0.494529 0.406891 0.698713 0.665964 0.054804 0.237855 0.336551 0.394903 0.149827 0.250952 0.563082 0.697327 0.702048 0.197001 0.592882 0.403470 0.835479 0.122685 0.588292 0.176766 0.894315 
0.805897 0.194245 0.031031 0.062393 0.475816 0.010638 0.534058 0.864583 0.021311 0.121190 0.854843 0.384785 0.047649 0.129935 0.069074 0.575294 0.645490 0.431977 0.716015 0.909497 0.764060 0.542541 0.444100 0.078603 0.375749 0.207080 0.153808 0.262823 0.012324 0.010575 0.684416 0.458319 
0.610854 0.054397 0.321263 0.113905 0.771423 0.857570 0.854580 0.480522 0.693591 0.415500 0.435932 0.606280 0.634228 0.763808 0.482493 0.775196 0.198908 0.547271 0.773439 0.602375 0.676325 0.574301 0.874901 0.576743 0.044850 0.028650 0.177203 0.081491 0.231323 0.994572 0.006354 0.505580 
0.589810 0.323004 0.169252 0.710947 0.061036 0.511967 0.215996 0.951461 0.927528 0.937442 0.083564 0.205550 0.149266 0.227785 0.390898 0.347774 0.983958 0.321995 0.202566 0.687739 0.244155 0.719102 0.992270 0.050915 0.456439 0.536765 0.673753 0.273066 0.989759 0.359919 0.284712 0.175529 
0.619911 0.808626 0.429445 0.183401 0.444690 0.458193 0.403808 0.237572 0.858702 0.880324 0.794233 0.496685 0.621647 0.273458 0.702601 0.854980 0.156746 0.633244 0.729730 0.385101 0.913765 0.684734 0.029773 0.495960 0.042414 0.834533 0.085951 0.008827 0.091765 0.495872 0.113476 0.546095 
0.485481 0.676768 0.036733 0.421268 0.429934 0.034544 0.285444 0.813842 0.973929 0.443974 0.970272 0.193804 0.810186 0.722137 0.924043 0.000080 0.440619 0.422520 0.566778 0.593971 0.878742 0.643933 0.085060 0.060046 0.376957 0.844778 0.902102 0.968957 0.435763 0.240173 0.722740 0.557030 
0.403091 0.160122 0.251681 0.945191 0.739362 0.171839 0.638504 0.410301 0.446844 0.694655 0.962505 0.972895 0.094493 0.568134 0.002769 0.885116 0.987353 0.296844 0.885429 0.248307 0.946449 0.491088 0.449333 0.393306 0.940309 0.648496 0.982786 0.234048 0.530181 0.200543 0.651493 0.783411 
0.285999 0.593134 0.518890 0.644830 0.931799 0.325383 0.599354 0.032718 0.174018 0.146682 0.735793 0.629240 0.114071 0.826629 0.614257 0.119637 0.923622 0.683269 0.576655 0.264119 0.569548 0.772626 0.061507 0.439923 0.685029 0.952735 0.626624 0.605290 0.674256 0.961775 0.139328 0.958396 
0.578247 0.985028 0.944078 0.982515 0.074835 0.713603 0.525996 0.034447 0.062594 0.675851 0.447575 0.685087 0.244150 0.451051 0.617644 0.407696 0.755532 0.452211 0.777431 0.514102 0.815569 0.001879 0.249894 0.450186 0.777879 0.774775 0.916263 0.765944 0.288901 0.946081 0.397156 0.927028 
0.574176 0.125254 0.233979 0.412996 0.014600 0.877538 0.276160 0.496675 0.758349 0.189427 0.408042 0.426594 0.913233 0.492076 0.674471 0.383940 0.232476 0.443868 0.901592 0.484696 0.486048 0.349977 0.331374 0.196655 0.827797 0.437722 0.241903 0.602670 0.520478 0.799389 0.895634 0.528320 
0.077021 0.999015 0.468845 0.080529 0.449445 0.639570 0.674447 0.678391 0.455756 0.609304 0.323392 0.029086 0.124574 0.613653 0.671020 0.747327 0.073670 0.102488 0.719514 0.114935 0.194388 0.784677 0.533014 0.648239 0.994524 0.037789 0.405146 0.838126 0.844601 0.980195 0.092934 0.478685 
0.502768 0.382038 0.348549 0.226282 0.023115 0.223482 0.331653 0.433631 0.584574 0.279556 0.795657 0.820599 0.429934 0.574089 0.547420 0.787417 0.693357 0.391975 0.999258 0.766048 0.285983 0.983092 0.413206 0.068053 0.757310 0.883390 0.604272 0.375413 0.327342 0.893711 0.711718 0.179784 
0.049206 0.857303 0.826324 0.336849 0.313430 0.588720 0.737933 0.855227 0.380794 0.725551 0.844364 0.151446 0.490332 0.537237 0.090523 0.549677 0.050448 0.575165 0.361644 0.479143 0.374272 0.673463 0.562826 0.420437 0.580040 0.328887 0.856916 0.641732 0.849550 0.351363 0.270241 0.041549 
0.037850 0.842150 0.946112 0.065228 0.673524 0.278336 0.913728 0.002523 0.967160 0.746763 0.350829 0.847180 0.770341 0.394092 0.296515 0.632372 0.373930 0.858217 0.142647 0.086896 0.208935 0.782240 0.379649 0.381534 0.171974 0.202089 0.056007 0.102728 0.362841 0.293926 0.936286 0.422480 
0.977990 0.853030 0.339429 0.888129 0.908265 0.077595 0.996191 0.405239 0.395599 0.685597 0.296421 0.212506 0.147307 0.117478 0.056703 0.768648 0.776112 0.028631 0.966497 0.067015 0.033406 0.194500 0.501922 0.530119 0.265697 0.846299 0.904563 0.536562 0.701802 0.454809 0.347054 0.100259 
0.049033 0.992079 0.174388 0.098024 0.281815 0.630446 0.125751 0.138645 0.335632 0.646307 0.906296 0.647468 0.694401 0.972202 0.639207 0.670823 0.921562 0.872339 0.416843 0.877788 0.060969 0.756952 0.789522 0.965440 0.560664 0.798822 0.476778 0.267911 0.415259 0.204021 0.548155 0.898527 
0.634853 0.966471 0.632707 0.738058 0.316891 0.359845 0.752364 0.413976 0.713640 0.692420 0.331717 0.673905 0.398074 0.286020 0.669902 0.158505 0.497838 0.512002 0.710811 0.210237 0.546759 0.508676 0.781152 0.843403 0.023869 0.029297 0.605036 0.816493 0.086167 0.915875 0.115647 0.487878 
0.146975 0.286611 0.431565 0.031800 0.566245 0.521547 0.129847 0.846805 0.518773 0.113309 0.233519 0.923970 0.708357 0.660587 0.050163 0.960173 0.651742 0.583681 0.402255 0.025565 0.921646 0.384382 0.153538 0.316376 0.347508 0.468261 0.240149 0.106067 0.317642 0.382841 0.931700 0.260571 
0.703983 0.079637 0.609611 0.935475 0.712629 0.475519 0.309267 0.850348 0.535672 0.412324 0.992211 0.477899 0.467811 0.440667 0.009666 0.557723 0.069875 0.331577 0.135580 0.995048 0.255978 0.263451 0.721261 0.344719 0.098018 0.268361 0.524554 0.428523 0.041157 0.714999 0.231858 0.849582 
0.830349 0.034410 0.569806 0.768925 0.120460 0.870927 0.231458 0.157550 0.457036 0.396265 0.114995 0.018420 0.537530 0.948249 0.828618 0.882099 0.970704 0.976430 0.753866 0.802001 0.350850 0.997651 0.757293 0.762153 0.183190 0.057607 0.625373 0.101056 0.025698 0.006616 0.460406 0.314529 
0.443081 0.125126 0.644517 0.766558 0.780672 0.578532 0.964382 0.596678 0.826207 0.888140 0.309284 0.196749 0.620588 0.012589 0.757685 0.225431 0.712625 0.034224 0.849922 0.557086 0.975216 0.621636 0.842930 0.774786 0.741103 0.634957 0.154467 0.615076 0.698898 0.080303 0.690288 0.938353 
0.841470 0.891278 0.866651 0.340131 0.121069 0.124764 0.101665 0.654047 0.695844 0.023835 0.104842 0.339126 0.040832 0.935895 0.095518 0.932989 0.407355 0.532582 0.667319 0.556105 0.619772 0.242522 0.423424 0.940146 0.462270 0.918624 0.346066 0.324752 0.675278 0.545724 0.941093 0.463064 
0.285572 0.058251 0.778228 0.957798 0.496858 0.873111 0.294775 0.234559 0.794319 0.313974 0.901023 0.705831 0.491243 0.625997 0.177087 0.881948 0.512763 0.268421 0.669045 0.271452 0.966665 0.265563 0.121061 0.592498 0.188146 0.662641 0.398975 0.852849 0.331012 0.400319 0.096066 0.805816 
0.897951 0.760768 0.369477 0.101451 0.904269 0.796194 0.818457 0.161738 0.552960 0.221873 0.394739 0.209565 0.763297 0.662222 0.928594 0.949732 0.025351 0.065076 0.401638 0.892671 0.896171 0.571379 0.833704 0.418843 0.567689 0.291482 0.345271 0.705889 0.108479 0.492214 0.704392 0.524447 
0.090570 0.683658 0.092924 0.890297 0.194096 0.307203 0.492200 0.767514 0.668383 0.432090 0.349699 0.008657 0.343726 0.925204 0.745821 0.999866 0.467396 0.785603 0.273020 0.988435 0.844408 0.739645 0.328301 0.952436 0.278077 0.621304 0.195061 0.821063 0.347120 0.028240 0.985647 0.560014 
0.341811 0.472188 0.370933 0.233254 0.833321 0.390305 0.038761 0.495209 0.937176 0.702492 0.546603 0.067695 0.245644 0.801690 0.929318 0.924032 0.627871 0.952405 0.705071 0.642234 0.071712 0.485960 0.340295 0.046624 0.442909 0.883484 0.442636 0.500353 0.104512 0.348031 0.729731 0.686193 
0.084992 0.243182 0.375498 0.613347 0.844928 0.691696 0.482711 0.579245 0.231833 0.669356 0.411171 0.664701 0.666682 0.750231 0.683618 0.222493 0.276290 0.452661 0.811282 0.391825 0.115337 0.176814 0.151262 0.381691 0.599681 0.088556 0.046324 0.444863 0.227103 0.032637 0.264122 0.173187 
0.528419 0.722049 0.504745 0.575351 0.144457 0.142115 0.017841 0.726168 0.195487 0.613392 0.330788 0.768690 0.240591 0.027750 0.503047 0.037857 0.550326 0.230579 0.213689 0.844081 0.262938 0.646400 0.217029 0.726034 0.188759 0.003690 0.444574 0.966114 0.118311 0.102180 0.633607 0.230275 
0.283409 0.998404 0.572783 0.089992 0.431822 0.026161 0.114500 0.436886 0.241876 0.815493 0.428974 0.324608 0.496073 0.717423 0.495699 0.995103 0.404680 0.828938 0.177149 0.080987 0.062875 0.297213 0.333682 0.537125 0.763460 0.384353 0.390484 0.131146 0.661433 0.524728 0.996771 0.769357 
0.088450 0.348274 0.861059 0.090068 0.117816 0.418841 0.041794 0.819591 0.772527 0.524981 0.495932 0.852023 0.442745 0.594497 0.703132 0.436826 0.254841 0.084283 0.457490 0.495442 0.137044 0.730768 0.826760 0.354661 0.674978 0.461367 0.921663 0.461157 0.251668 0.225008 0.843652 0.491317 
0.131464 0.665499 0.726176 0.442637 0.947998 0.858099 0.346119 0.821667 0.381551 0.414190 0.848892 0.192409 0.819172 0.893916 0.094095 0.004266 0.906826 0.424313 0.780606 0.163904 0.374693 0.798253 0.310925 0.493973 0.908244 0.892495 0.878735 0.750492 0.006607 0.892536 0.296370 0.143650 
0.941533 0.580937 0.761141 0.479982 0.463284 0.763563 0.870831 0.455061 0.600365 0.576258 0.728623 0.145785 0.574721 0.752378 0.239638 0.131517 0.546964 0.653581 0.919542 0.498828 0.884954 0.831029 0.431478 0.354155 0.229852 0.263191 0.484215 0.344136 0.782840 0.330216 0.572720 0.481115 
0.173164 0.110379 0.259834 0.299374 0.949252 0.568864 0.282327 0.118815 0.142815 0.513142 0.461101 0.225804 0.056744 0.216721 0.608042 0.522501 0.130601 0.633625 0.910974 0.698486 0.270964 0.182796 0.678341 0.150264 0.200236 0.404975 0.002764 0.248074 0.725563 0.826882 0.470142 0.759909 
0.958353 0.705286 0.548508 0.600780 0.295954 0.244507 0.551552 0.715108 0.119343 0.525036 0.263748 0.929023 0.856426 0.302722 0.574081 0.614822 0.926228 0.561239 0.540755 0.336796 0.666016 0.998041 0.478975 0.100944 0.231772 0.311372 0.684295 0.911887 0.079211 0.256925 0.981230 0.718394 
0.571113 0.220620 0.873678 0.308937 0.460300 0.808771 0.516698 0.502255 0.872579 0.809255 0.398895 0.786073 0.014314 0.085313 0.911536 0.515538 0.933857 0.581359 0.456401 0.881628 0.025053 0.930230 0.269027 0.379111 0.210517 0.244080 0.128842 0.968887 0.268731 0.881163 0.123417 0.432152 
0.286042 0.229493 0.665154 0.560883 0.890311 0.689345 0.525505 0.651159 0.999887 0.190024 0.181592 0.459535 0.945658 0.713005 0.420248 0.017157 0.543568 0.945387 0.801452 0.244882 0.009704 0.900954 0.924792 0.312504 0.001560 0.649492 0.211769 0.501050 0.713332 0.606946 0.254996 0.290234 
0.105179 0.582549 0.056071 0.360049 0.148529 0.545890 0.415090 0.503789 0.947003 0.903989 0.934109 0.113191 0.883279 0.395030 0.506366 0.156816 0.584995 0.306771 0.751613 0.537703 0.771816 0.356870 0.362658 0.538186 0.499277 0.875105 0.586433 0.597637 0.928952 0.934526 0.588688 0.134415 
0.557381 0.005725 0.442497 0.545449 0.979918 0.543501 0.657324 0.762158 0.486169 0.877307 0.076084 0.536524 0.021366 0.265737 0.872839 0.941425 0.091697 0.176715 0.873556 0.438005 0.309740 0.485282 0.027500 0.468301 0.547249 0.520132 0.737402 0.727635 0.188785 0.774938 0.492212 0.969213 
0.851710 0.591381 0.020689 0.305194 0.217861 0.912570 0.102649 0.805638 0.886020 0.459531 0.160634 0.432604 0.979042 0.487043 0.549250 0.591722 0.298390 0.740283 0.464315 0.551328 0.956108 0.369273 0.358908 0.977152 0.689527 0.419250 0.932162 0.653695 0.839344 0.641702 0.711314 0.869303 
0.681291 0.528267 0.547395 0.385011 0.459659 0.680153 0.095046 0.114759 0.334812 0.308364 0.080600 0.520215 0.952209 0.275314 0.496637 0.760793 0.447214 0.582604 0.470185 0.063112 0.546685 0.109348 0.922512 0.378727 0.875145 0.659127 0.048207 0.644001 0.479088 0.623761 0.784537 0.160322 
0.064547 0.699052 0.680994 0.248219 0.255545 0.780420 0.211765 0.390455 0.638769 0.026983 0.892801 0.780551 0.200981 0.970471 0.314623 0.975280 0.553961 0.067812 0.601796 0.737042 0.469165 0.770452 0.902691 0.122659 0.317739 0.853068 0.704098 0.688011 0.260659 0.790445 0.311491 0.936368 
0.388699 0.634283 0.335476 0.995428 0.791155 0.292736 0.863901 0.993007 0.459849 0.317417 0.180638 0.292150 0.107231 0.471945 0.587714 0.649835 0.848538 0.455517 0.507081 0.582541 0.024116 0.294786 0.227395 0.446829 0.993817 0.047920 0.572790 0.872300 0.175733 0.929288 0.450266 0.964777 
0.688430 0.055347 0.289036 0.000439 0.743874 0.976218 0.798057 0.574481 0.122078 0.327744 0.768447 0.792512 0.398412 0.597969 0.413756 0.370228 0.465445 0.461294 0.017137 0.326529 0.646047 0.889688 0.874682 0.784530 0.550986 0.504386 0.758519 0.522930 0.321826 0.618185 0.486565 0.552263 
0.904570 0.901707 0.217073 0.318392 0.002375 0.017062 0.582577 0.863617 0.031881 0.128005 0.629488 0.514780 0.524482 0.927717 0.430461 0.078468 0.199138 0.735629 0.467831 0.218704 0.038823 0.222166 0.346831 0.248566 0.575847 0.043687 0.016225 0.802823 0.966680 0.753684 0.805802 0.897973 
0.962731 0.336347 0.249798 0.105334 0.549002 0.570390 0.669154 0.305770 0.696218 0.252785 0.849077 0.699283 0.517189 0.924403 0.497231 0.763419 0.055917 0.015360 0.728496 0.579898 0.544297 0.775986 0.293732 0.169396 0.253384 0.339582 0.402262 0.199101 0.817867 0.165493 0.673532 0.646621 
0.766640 0.414920 0.405354 0.772874 0.048702 0.805971 0.563087 0.029407 0.917543 0.793275 0.701012 0.790268 0.385489 0.193704 0.953760 0.287230 0.418296 0.869898 0.988738 0.817774 0.848166 0.465339 0.709251 0.947604 0.942546 0.660130 0.094420 0.675120 0.727178 0.966419 0.596466 0.711802 
0.785148 0.892082 0.292660 0.854293 0.859211 0.255934 0.191571 0.679168 0.556332 0.795250 0.813877 0.897241 0.957019 0.808250 0.329203 0.876752 0.080692 0.265892 0.411021 0.231773 0.984816 0.751192 0.822649 0.552625 0.344254 0.277276 0.543774 0.097970 0.992892 0.633275 0.685492 0.619045 
0.735072 0.484924 0.173309 0.065778 0.866617 0.169423 0.434433 0.518786 0.753103 0.850052 0.482956 0.507607 0.415186 0.932918 0.320883 0.367010 0.465739 0.498808 0.412989 0.090919 0.336657 0.193530 0.322445 0.808955 0.997053 0.030058 0.494610 0.590407 0.401409 0.784196 0.910184 0.820849 
0.190755 0.295723 0.933688 0.405725 0.839907 0.755596 0.255440 0.493782 0.067284 0.640360 0.258804 0.215636 0.252823 0.590359 0.296669 0.695307 0.881932 0.524261 0.330729 0.125859 0.899174 0.795687 0.559091 0.989367 0.247040 0.513561 0.478331 0.135965 0.942044 0.063295 0.234402 0.988295 
0.531283 0.278487 0.385860 0.903137 0.398306 0.595159 0.344467 0.296559 0.128613 0.333020 0.348069 0.253007 0.904682 0.948381 0.255437 0.855365 0.378204 0.156561 0.255563 0.836256 0.866503 0.272838 0.878233 0.808699 0.142934 0.535465 0.579802 0.734161 0.230901 0.370370 0.963923 0.663799 
0.488716 0.489271 0.126467 0.622691 0.938822 0.655708 0.735333 0.476970 0.452855 0.073098 0.576016 0.913166 0.127991 0.350814 0.935610 0.422134 0.284213 0.316951 0.600877 0.105138 0.999993 0.505171 0.261996 0.995201 0.986305 0.400881 0.432300 0.120676 0.682007 0.930835 0.318151 0.401939 
0.060034 0.729683 0.267233 0.847994 0.706030 0.981074 0.517139 0.354947 0.165749 0.483919 0.933544 0.930152 0.078234 0.524437 0.378739 0.044057 0.688252 0.055414 0.373202 0.456094 0.823167 0.440387 0.884920 0.953994 0.102335 0.291162 0.497113 0.520863 0.502398 0.831228 0.293235 0.806316 
0.458944 0.803679 0.312988 0.840373 0.966503 0.635248 0.571182 0.530367 0.944767 0.541007 0.393450 0.823820 0.858246 0.299013 0.772431 0.858020 0.067222 0.221727 0.789950 0.716450 0.850584 0.676283 0.501845 0.804854 0.624140 0.772025 0.867612 0.635468 0.522906 0.358933 0.366921 0.967655 
0.138054 0.451474 0.757869 0.720101 0.191272 0.800337 0.027374 0.537140 0.873446 0.771076 0.644290 0.247279 0.238069 0.795490 0.460946 0.923367 0.191620 0.595407 0.289394 0.587114 0.715639 0.891359 0.816210 0.469136 0.039709 0.329003 0.477752 0.408920 0.027746 0.429531 0.045359 0.481469 
0.328454 0.520999 0.918716 0.061354 0.633774 0.271802 0.161485 0.948200 0.555492 0.210657 0.837319 0.043528 0.872358 0.703184 0.544461 0.684767 0.369869 0.029659 0.254843 0.508353 0.820676 0.019437 0.903911 0.078944 0.203865 0.259857 0.302900 0.165215 0.597793 0.448093 0.811568 0.244606 
0.824036 0.179648 0.172303 0.569964 0.677531 0.693485 0.263209 0.858047 0.121284 0.921527 0.452907 0.958781 0.376899 0.801889 0.647152 0.085311 0.943724 0.474164 0.371980 0.961963 0.304460 0.824836 0.001213 0.070209 0.534226 0.629158 0.088426 0.433236 0.721613 0.410810 0.183163 0.705870 
0.451474 0.658495 0.987789 0.227205 0.352698 0.204367 0.247960 0.148828 0.811103 0.850605 0.466505 0.760729 0.180546 0.963210 0.765518 0.945309 0.134306 0.283177 0.331423 0.952386 0.141709 0.216169 0.281892 0.372084 0.547346 0.444002 0.623408 0.932817 0.217844 0.200422 0.502676 0.002819 
0.084852 0.676924 0.250553 0.543739 0.081198 0.928973 0.645215 0.427796 0.861734 0.393190 0.647138 0.919169 0.162408 0.860492 0.889934 0.081833 0.731374 0.491356 0.462631 0.307363 0.725298 0.491185 0.432311 0.080165 0.863348 0.498355 0.347625 0.156365 0.867534 0.574294 0.356125 0.366326 
0.277188 0.268782 0.435228 0.433578 0.453596 0.081824 0.439805 0.195884 0.514574 0.611843 0.286352 0.947240 0.545207 0.332708 0.865990 0.578152 0.938922 0.763285 0.854563 0.275563 0.494000 0.829160 0.179058 0.472060 0.228895 0.295224 0.344640 0.729892 0.405574 0.116561 0.949264 0.797479 
0.109045 0.471569 0.243720 0.813567 0.547251 0.255831 0.081455 0.043774 0.946250 0.599791 0.003560 0.857811 0.383152 0.187597 0.790374 0.483503 0.450818 0.820881 0.824334 0.626184 0.835458 0.573248 0.470337 0.245586 0.199883 0.840534 0.224529 0.379198 0.384581 0.048613 0.621404 0.331772 
0.233510 0.539746 0.232981 0.754305 0.884708 0.299135 0.835982 0.170440 0.989130 0.370126 0.995004 0.618866 0.597302 0.052257 0.776331 0.239690 0.578383 0.251626 0.385767 0.677191 0.514141 0.681541 0.808318 0.398455 0.088608 0.014465 0.036126 0.626388 0.335714 0.150872 0.654590 0.858029 
0.448409 0.783103 0.523418 0.512205 0.289512 0.031746 0.687395 0.771545 0.133895 0.741532 0.003847 0.069561 0.128169 0.544489 0.439520 0.364662 0.984034 0.460872 0.148736 0.582255 0.496073 0.909137 0.634198 0.823682 0.565844 0.110430 0.069600 0.489819 0.471278 0.135931 0.675340 0.705400 
0.108951 0.875146 0.704607 0.638892 0.759404 0.444158 0.988348 0.193305 0.646863 0.478116 0.555177 0.357630 0.128668 0.701935 0.733659 0.520266 0.548936 0.793637 0.381960 0.660205 0.876748 0.982093 0.617123 0.728655 0.866887 0.751609 0.932658 0.158137 0.496326 0.254916 0.132831 0.838133 
0.223802 0.181291 0.483938 0.440092 0.512378 0.161559 0.457512 0.377028 0.522644 0.976331 0.777098 0.651253 0.506600 0.330266 0.342360 0.493013 0.201317 0.203826 0.242158 0.005735 0.550396 0.134352 0.879766 0.636270 0.396395 0.713009 0.279962 0.751133 0.667290 0.382525 0.835667 0.878904 
0.199355 0.447650 0.458118 0.722251 0.405052 0.793185 0.483066 0.651094 0.013373 0.196766 0.504930 0.561313 0.098288 0.779485 0.904531 0.530691 0.786110 0.531662 0.000164 0.963186 0.154702 0.319918 0.340819 0.741731 0.934625 0.235807 0.420416 0.131914 0.810398 0.590538 0.180736 0.615570 
0.299024 0.024172 0.477125 0.713670 0.531640 0.286626 0.829598 0.445871 0.790180 0.095159 0.818866 0.637953 0.660740 0.335015 0.694423 0.837496 0.810657 0.516850 0.362918 0.672786 0.432941 0.724696 0.990057 0.407445 0.097886 0.539187 0.705248 0.104766 0.145039 0.396979 0.128969 0.151159 
0.404262 0.652951 0.510139 0.462186 0.895606 0.058161 0.653805 0.942470 0.971569 0.662536 0.025322 0.107069 0.287894 0.629228 0.032054 0.648489 0.451553 0.307740 0.737992 0.736762 0.947576 0.384670 0.721920 0.237719 0.511204 0.803901 0.972108 0.581443 0.582371 0.870459 0.268133 0.687814 
0.956871 0.779224 0.032415 0.827360 0.409156 0.517681 0.765279 0.613160 0.725783 0.286549 0.935319 0.466864 0.774059 0.597386 0.529533 0.801907 0.199587 0.735892 0.096142 0.073193 0.405121 0.659735 0.135317 0.662418 0.249411 0.644828 0.305372 0.704667 0.723773 0.892150 0.958480 0.373050 
0.754125 0.829987 0.711774 0.909557 0.286932 0.565865 0.388282 0.544972 0.174817 0.102318 0.945577 0.714980 0.679525 0.289729 0.017378 0.312994 0.089674 0.108155 0.034034 0.660545 0.171673 0.383942 0.509096 0.172250 0.775930 0.563996 0.164666 0.637950 0.575801 0.968266 0.698209 0.191170 
0.579380 0.202016 0.985762 0.081302 0.123336 0.764873 0.037863 0.651552 0.780015 0.378698 0.520141 0.271023 0.440375 0.116744 0.193174 0.952201 0.301265 0.729030 0.425716 0.225228 0.137659 0.920626 0.163176 0.189701 0.637363 0.740380 0.857061 0.651498 0.896109 0.028490 0.144067 0.560632 
0.457070 0.430565 0.061877 0.619231 0.655209 0.428139 0.552561 0.101283 0.576810 0.916891 0.364093 0.649947 0.210895 0.155295 0.916308 0.732557 0.380208 0.251453 0.136377 0.281198 0.018128 0.511027 0.226827 0.067342 0.918175 0.711903 0.089315 0.398312 0.653718 0.953164 0.814787 0.832658 
0.260312 0.649344 0.539507 0.993301 0.546589 0.186797 0.327150 0.782385 0.457290 0.663276 0.921635 0.025345 0.438500 0.390386 0.725217 0.245935 0.103258 0.562690 0.301185 0.093944 0.488198 0.013593 0.645449 0.053113 0.172711 0.865082 0.679759 0.453594 0.058191 0.956046 0.127870 0.463729 
0.996005 0.602105 0.781180 0.662573 0.288026 0.568389 0.649702 0.459490 0.497268 0.802801 0.044010 0.201542 0.701340 0.027038 0.626546 0.668031 0.514987 0.704906 0.990078 0.041124 0.875574 0.374828 0.594480 0.387461 0.357954 0.171565 0.280371 0.218300 0.302800 0.512244 0.237013 0.517104 
0.609044 0.456343 0.152667 0.202169 0.898335 0.488555 0.145533 0.199540 0.532427 0.463221 0.421685 0.384002 0.512971 0.647910 0.384565 0.803417 0.577559 0.317212 0.476280 0.361674 0.481379 0.721224 0.777763 0.399520 0.202037 0.579085 0.374233 0.982212 0.986183 0.428355 0.117415 0.695736 
0.691791 0.091474 0.674064 0.882439 0.489055 0.874305 0.420307 0.983282 0.172242 0.848265 0.818181 0.044839 0.928631 0.075455 0.566202 0.153966 0.382234 0.343930 0.346110 0.272784 0.053556 0.685700 0.938220 0.460635 0.161530 0.294013 0.876637 0.070214 0.494529 0.061575 0.855537 0.868555 
0.147084 0.380792 0.589146 0.498550 0.820175 0.155614 0.253684 0.623840 0.705824 0.278555 0.131402 0.361351 0.096033 0.938347 0.655959 0.977755 0.429307 0.082478 0.991154 0.908257 0.186408 0.726500 0.262569 0.694928 0.781471 0.576756 0.864467 0.643136 0.471575 0.752562 0.128018 0.862993 
0.584921 0.155165 0.998218 0.911525 0.999515 0.044713 0.412997 0.396924 0.370990 0.295055 0.457576 0.960446 0.697446 0.377354 0.056140 0.849763 0.653870 0.915129 0.125090 0.103817 0.867886 0.516472 0.859550 0.544473 0.679434 0.226265 0.422014 0.369890 0.281921 0.489314 0.204188 0.935700 
0.034242 0.807650 0.184197 0.976036 0.654294 0.824957 0.907386 0.667907 0.111760 0.266296 0.324249 0.375931 0.150712 0.981386 0.628990 0.940455 0.893592 0.748240 0.770268 0.094528 0.669027 0.134063 0.217411 0.644011 0.604610 0.336971 0.378143 0.521307 0.007274 0.034176 0.810649 0.557595 
0.710918 0.288758 0.068885 0.360784 0.717492 0.645559 0.998541 0.568674 0.059769 0.626596 0.429257 0.231753 0.327326 0.466884 0.335583 0.845732 0.795984 0.472503 0.411375 0.084203 0.576892 0.725312 0.137549 0.065386 0.157696 0.779752 0.369169 0.865974 0.497265 0.796397 0.180650 0.769619 
0.934437 0.753724 0.092593 0.651365 0.717170 0.359107 0.141777 0.390096 0.419482 0.818573 0.139001 0.532155 0.543035 0.387269 0.839921 0.958265 0.724433 0.192623 0.943436 0.751007 0.604563 0.839989 0.670035 0.754696 0.402205 0.085214 0.923154 0.625432 0.740663 0.425660 0.532072 0.263702 
0.697124 0.750571 0.311707 0.282779 0.355660 0.684230 0.103203 0.951576 0.411826 0.478017 0.571645 0.663913 0.740390 0.614791 0.957513 0.143766 0.425748 0.741952 0.369212 0.769701 0.535936 0.752678 0.047330 0.560824 0.290308 0.145599 0.781384 0.958970 0.165020 0.868303 0.617565 0.708678 
0.341177 0.392646 0.168390 0.348209 0.462863 0.364844 0.818615 0.133037 0.494189 0.870128 0.576203 0.750995 0.799665 0.629767 0.984891 0.729519 0.003369 0.982989 0.677768 0.948258 0.081442 0.358628 0.838182 0.520865 0.229195 0.076721 0.189385 0.798908 0.205345 0.238955 0.503569 0.273454 
0.929108 0.165314 0.112138 0.727899 0.151626 0.482129 0.542451 0.983042 0.342200 0.151094 0.424464 0.587628 0.603305 0.314568 0.555409 0.784677 0.281354 0.886014 0.279466 0.989119 0.967695 0.744419 0.069046 0.533431 0.955062 0.574739 0.111230 0.946311 0.289541 0.540860 0.886834 0.733506 
0.508856 0.415889 0.514368 0.761108 0.999155 0.454279 0.386713 0.554917 0.321438 0.007083 0.964732 0.792986 0.031487 0.175723 0.840445 0.751712 0.460735 0.735244 0.036254 0.958584 0.193770 0.808550 0.677373 0.321762 0.521368 0.051223 0.913638 0.261584 0.616526 0.542835 0.064375 0.954340 
0.908471 0.476953 0.214028 0.737392 0.780457 0.911484 0.917926 0.580865 0.827543 0.313694 0.455906 0.677692 0.096864 0.307935 0.198919 0.568508 0.172634 0.055176 0.283518 0.320359 0.398242 0.774570 0.039785 0.783863 0.045347 0.526580 0.117628 0.465925 0.690472 0.187443 0.210510 0.878147 
0.736076 0.314484 0.876192 0.117684 0.531206 0.992678 0.329502 0.446175 0.287520 0.913041 0.393394 0.943790 0.016207 0.773437 0.962239 0.246508 0.655467 0.064929 0.426225 0.600407 0.444775 0.213864 0.472127 0.743191 0.880512 0.119168 0.817298 0.936223 0.820380 0.150773 0.616192 0.139722 
0.749050 0.785136 0.704587 0.482505 0.059545 0.448077 0.922188 0.982487 0.583754 0.127338 0.693814 0.268038 0.744424 0.919737 0.432692 0.482572 0.573402 0.479754 0.508636 0.136139 0.839982 0.736673 0.790254 0.346665 0.759077 0.565674 0.124663 0.442923 0.696372 0.133627 0.097444 0.288332 
0.741139 0.478303 0.620610 0.474383 0.447635 0.111232 0.611456 0.977335 0.801484 0.224299 0.873589 0.097102 0.198533 0.975066 0.952370 0.144040 0.521977 0.287982 0.673189 0.460543 0.758403 0.645704 0.586672 0.622752 0.355001 0.460341 0.118447 0.661083 0.280386 0.888462 0.289546 0.932440 
0.849522 0.684976 0.805592 0.861346 0.073143 0.972673 0.830684 0.832940 0.506026 0.225266 0.829711 0.364615 0.299923 0.328938 0.889706 0.710311 0.442268 0.013903 0.543384 0.046893 0.981720 0.682078 0.730167 0.313989 0.607386 0.352726 0.006768 0.599795 0.226634 0.078713 0.404140 0.749163 
0.780886 0.582468 0.346468 0.179555 0.159578 0.334704 0.374767 0.283404 0.251755 0.005368 0.235349 0.423076 0.156352 0.332254 0.751892 0.498353 0.232955 0.250865 0.128727 0.531707 0.540548 0.740521 0.305128 0.951021 0.970987 0.423712 0.280745 0.729784 0.498432 0.713331 0.328331 0.218870 
0.251722 0.436580 0.462594 0.999265 0.636535 0.529079 0.711566 0.126695 0.231959 0.139928 0.396202 0.313612 0.463159 0.797122 0.144652 0.432454 0.723343 0.486304 0.137709 0.775555 0.196758 0.278197 0.138212 0.942117 0.573900 0.883931 0.301757 0.402928 0.926335 0.075467 0.147408 0.294343 
0.512885 0.789759 0.639260 0.517814 0.952731 0.246606 0.347056 0.488641 0.915543 0.320294 0.170599 0.911811 0.324380 0.184197 0.160432 0.811824 0.942873 0.912033 0.020905 0.420392 0.927398 0.985415 0.199323 0.875665 0.836294 0.955111 0.047219 0.370275 0.188657 0.502159 0.780281 0.155750 
0.802390 0.034909 0.226656 0.248066 0.988144 0.676775 0.010430 0.264280 0.646925 0.737798 0.677257 0.367945 0.470682 0.232397 0.079175 0.856167 0.935475 0.785337 0.835053 0.373672 0.060769 0.510606 0.071895 0.701325 0.599535 0.563500 0.226875 0.362057 0.650842 0.897373 0.464548 0.321768 
0.856813 0.196166 0.576747 0.791788 0.473742 0.447246 0.371918 0.602137 0.532634 0.455213 0.543780 0.150536 0.847369 0.285971 0.892511 0.738971 0.720144 0.350794 0.957957 0.752125 0.394628 0.103644 0.120048 0.153022 0.562852 0.953091 0.903103 0.566256 0.697521 0.235408 0.529380 0.685124 
0.317653 0.930299 0.527232 0.438711 0.001238 0.114938 0.514488 0.735984 0.403464 0.157748 0.793481 0.840961 0.449731 0.767750 0.278442 0.093457 0.476934 0.875241 0.149513 0.096624 0.743383 0.333208 0.792805 0.319641 0.438128 0.557491 0.689981 0.991855 0.854475 0.873388 0.656675 0.948655 
0.320513 0.391966 0.964562 0.441412 0.636016 0.407193 0.253867 0.080245 0.637262 0.340289 0.599332 0.400201 0.396801 0.839979 0.568347 0.637037 0.715445 0.652089 0.104657 0.107514 0.550080 0.040015 0.925630 0.930087 0.436528 0.085802 0.086297 0.153925 0.507840 0.279034 0.343956 0.900514 
0.489599 0.021300 0.966838 0.423684 0.178337 0.104260 0.437087 0.988995 0.953640 0.751546 0.058617 0.665349 0.349262 0.961026 0.788035 0.043226 0.880098 0.079059 0.230153 0.616653 0.032933 0.571633 0.279214 0.792643 0.731614 0.377949 0.607694 0.547108 0.051320 0.535741 0.323104 0.317842 
0.552460 0.444494 0.364926 0.305008 0.795967 0.872272 0.720902 0.108397 0.721248 0.220224 0.718514 0.755028 0.930811 0.536787 0.521266 0.348574 0.935354 0.185538 0.886866 0.831537 0.441259 0.615393 0.745242 0.507760 0.390927 0.759264 0.308395 0.255783 0.166125 0.193350 0.518258 0.455654 
0.469333 0.522391 0.140446 0.869136 0.256278 0.368796 0.080689 0.560802 0.155408 0.523691 0.168505 0.827081 0.080116 0.910866 0.377684 0.766202 0.826831 0.268962 0.858034 0.985231 0.444462 0.214107 0.676346 0.747202 0.510787 0.168544 0.215665 0.181795 0.713235 0.898482 0.594829 0.518744 
0.020359 0.390627 0.042121 0.402583 0.814572 0.342581 0.060377 0.589444 0.744945 0.065659 0.679722 0.671897 0.843272 0.972145 0.232891 0.438514 0.560309 0.505527 0.887656 0.057254 0.538832 0.653846 0.133082 0.510611 0.116636 0.216409 0.640903 0.511246 0.115710 0.026268 0.381981 0.288621 
0.936518 0.980582 0.872175 0.765771 0.695070 0.265694 0.757064 0.034819 0.795948 0.616258 0.651006 0.813396 0.205123 0.903618 0.431526 0.740251 0.705811 0.904325 0.763500 0.282161 0.521235 0.905598 0.429715 0.493835 0.427264 0.781876 0.075262 0.604899 0.771893 0.914217 0.879546 0.198804 
0.030260 0.523966 0.610551 0.993851 0.256997 0.244751 0.156624 0.024156 0.094739 0.092662 0.540895 0.133840 0.927664 0.019846 0.476208 0.761701 0.257549 0.040100 0.270840 0.772382 0.429075 0.437200 0.710101 0.335422 0.991862 0.176852 0.043966 0.503969 0.370248 0.438095 0.461643 0.093711 
0.915977 0.973049 0.637918 0.411782 0.821333 0.184049 0.490384 0.303298 0.166587 0.037582 0.014933 0.463070 0.120499 0.697748 0.786169 0.934945 0.091155 0.497371 0.875805 0.424741 0.606027 0.169297 0.385974 0.270550 0.694756 0.817527 0.757020 0.371102 0.613635 0.774715 0.212997 0.005595 
0.690921 0.863290 0.606697 0.014135 0.951405 0.194504 0.194359 0.349294 0.174527 0.932109 0.024466 0.854613 0.213762 0.278506 0.105546 0.074649 0.205016 0.736553 0.728064 0.598069 0.367362 0.712432 0.036248 0.999056 0.903457 0.734486 0.453427 0.314233 0.274216 0.538477 0.274965 0.015284 
0.156000 0.191629 0.138956 0.644758 0.270590 0.296772 0.987451 0.514409 0.084491 0.244705 0.758670 0.371526 0.810602 0.439826 0.588836 0.319470 0.971014 0.834782 0.136749 0.055287 0.842175 0.617918 0.958699 0.927967 0.929319 0.857799 0.313835 0.207145 0.862736 0.432501 0.716696 0.903890 
0.613507 0.617678 0.266724 0.872848 0.791319 0.586455 0.291364 0.682269 0.043340 0.784805 0.545748 0.490256 0.842707 0.621897 0.345440 0.252818 0.175606 0.659118 0.984612 0.789469 0.148139 0.057646 0.580295 0.324430 0.672427 0.682820 0.933925 0.083648 0.578034 0.374398 0.621129 0.469767 
0.765195 0.301594 0.730221 0.798726 0.411341 0.661535 0.791502 0.512422 0.109499 0.444557 0.500259 0.825214 0.948157 0.950232 0.088880 0.931721 0.142104 0.684937 0.878222 0.417541 0.711231 0.526937 0.879296 0.796014 0.676522 0.610213 0.533622 0.870089 0.194688 0.132709 0.140205 0.572460 
0.104978 0.629836 0.573862 0.775116 0.709892 0.529414 0.397289 0.852506 0.078576 0.351240 0.008557 0.391524 0.029064 0.114296 0.315874 0.450876 0.361258 0.142851 0.443402 0.029685 0.232629 0.186113 0.793152 0.510304 0.425332 0.855102 0.390013 0.705222 0.513806 0.410905 0.487598 0.128740 
0.682174 0.113047 0.832151 0.472795 0.819567 0.011259 0.924847 0.494035 0.730332 0.402639 0.572435 0.442438 0.012220 0.272921 0.683137 0.651498 0.206250 0.926056 0.258337 0.974655 0.216759 0.749986 0.719769 0.505515 0.811788 0.017186 0.948349 0.913483 0.308854 0.773774 0.212074 0.273280 
0.319110 0.065227 0.571520 0.190729 0.857014 0.549232 0.110344 0.163508 0.736353 0.458231 0.453039 0.870318 0.319193 0.907542 0.719807 0.400048 0.253288 0.334722 0.218734 0.615575 0.715746 0.406899 0.253549 0.649442 0.214243 0.152217 0.443724 0.886627 0.200778 0.787268 0.924478 0.541679 
0.581226 0.906308 0.974435 0.048977 0.411638 0.915091 0.537770 0.181933 0.576514 0.083683 0.455230 0.354721 0.527618 0.140362 0.006446 0.687999 0.403585 0.219845 0.728648 0.355332 0.096034 0.215931 0.250689 0.749662 0.005600 0.702682 0.229396 0.370398 0.048193 0.668344 0.431631 0.961732 
0.096010 0.470408 0.994852 0.377274 0.872266 0.491855 0.079797 0.412445 0.242098 0.760244 0.003039 0.273367 0.597521 0.490760 0.091939 0.974141 0.990396 0.815573 0.113179 0.765411 0.906729 0.636698 0.297343 0.836877 0.573613 0.017355 0.238256 0.252098 0.479229 0.988457 0.600258 0.906671 
0.535052 0.941635 0.866128 0.660657 0.265347 0.201635 0.335091 0.526650 0.769928 0.054176 0.085357 0.235848 0.136416 0.079112 0.712174 0.683870 0.746097 0.730386 0.138375 0.353485 0.298549 0.755662 0.618028 0.517272 0.212758 0.763292 0.826342 0.027191 0.551251 0.673739 0.029245 0.069241 
0.195751 0.863389 0.837148 0.351746 0.739028 0.981411 0.521368 0.077841 0.487452 0.506226 0.861342 0.124285 0.961567 0.541219 0.344723 0.894069 0.978816 0.908778 0.709716 0.296631 0.182266 0.458831 0.273595 0.689804 0.776719 0.401121 0.487498 0.152353 0.957945 0.760460 0.042980 0.039634 
0.137106 0.035243 0.100954 0.793153 0.736788 0.998865 0.346521 0.290606 0.330550 0.085719 0.968250 0.903558 0.466327 0.440340 0.172138 0.338024 0.393566 0.759152 0.575025 0.605633 0.951541 0.526643 0.756431 0.653151 0.100219 0.450681 0.539177 0.922205 0.225005 0.016313 0.774761 0.809339 
0.096545 0.419785 0.774179 0.301708 0.007321 0.975209 0.400522 0.777290 0.482422 0.002723 0.753840 0.232920 0.369865 0.527191 0.280910 0.655735 0.721404 0.988398 0.201846 0.760440 0.612194 0.926737 0.792047 0.719343 0.649124 0.831217 0.594402 0.991987 0.511204 0.085410 0.053962 0.970214 
0.050479 0.805450 0.996990 0.757427 0.955056 0.048178 0.534158 0.611991 0.064532 0.368624 0.797846 0.999897 0.353096 0.350479 0.303645 0.328146 0.259260 0.026132 0.496870 0.979338 0.678634 0.853859 0.475178 0.143251 0.152844 0.854623 0.828949 0.931178 0.261847 0.497267 0.510196 0.339492 
0.109835 0.692557 0.680407 0.465337 0.751560 0.654427 0.060132 0.853020 0.352558 0.376173 0.719545 0.913252 0.817679 0.461047 0.762288 0.617880 0.662823 0.326110 0.575738 0.880916 0.748899 0.785991 0.348786 0.334935 0.949034 0.975158 0.459891 0.076351 0.187644 0.231709 0.644941 0.627009 
0.943520 0.228151 0.398473 0.737093 0.557314 0.144764 0.313123 0.931262 0.157683 0.880818 0.409663 0.055797 0.233726 0.027391 0.251966 0.977106 0.328367 0.986263 0.172458 0.444973 0.851498 0.686264 0.888531 0.016065 0.265716 0.560194 0.116702 0.343089 0.092676 0.073494 0.232421 0.547343 
0.464720 0.198669 0.360820 0.435780 0.428996 0.693557 0.092176 0.770017 0.178184 0.298850 0.626253 0.903471 0.312881 0.252742 0.122314 0.113278 0.291579 0.561497 0.190763 0.118859 0.202695 0.138652 0.382574 0.377585 0.447627 0.060082 0.003547 0.409043 0.383160 0.847833 0.794016 0.681498 
0.937835 0.450001 0.207751 0.386065 0.131607 0.505543 0.517659 0.914777 0.562558 0.738607 0.049768 0.990701 0.264351 0.866876 0.768940 0.835516 0.391102 0.362681 0.680064 0.284761 0.234080 0.982898 0.618902 0.347986 0.487449 0.723211 0.991657 0.298302 0.386500 0.259453 0.765759 0.897817 
0.885269 0.858627 0.606846 0.343828 0.729593 0.286348 0.266307 0.394432 0.166927 0.455557 0.783350 0.775058 0.371160 0.832738 0.102436 0.997554 0.620229 0.353465 0.126023 0.365237 0.726648 0.755270 0.201920 0.477775 0.858462 0.236524 0.400404 0.533755 0.015834 0.734203 0.528831 0.306219 
0.352162 0.215794 0.212547 0.963126 0.600273 0.903400 0.791866 0.556928 0.285342 0.008674 0.017170 0.995897 0.757061 0.629670 0.336662 0.786280 0.633521 0.121168 0.734465 0.012592 0.752082 0.896999 0.761125 0.463035 0.286973 0.193855 0.766947 0.622542 0.719360 0.595085 0.560457 0.001845 
0.267536 0.362533 0.746565 0.462787 0.397368 0.346399 0.450237 0.370322 0.042294 0.676190 0.262956 0.158257 0.945896 0.554780 0.270090 0.375629 0.480560 0.924804 0.164118 0.174315 0.067384 0.121814 0.602712 0.323115 0.931573 0.177020 0.326014 0.788183 0.897596 0.624276 0.649654 0.493888 
0.397554 0.336937 0.952308 0.227390 0.720626 0.656623 0.522640 0.139000 0.615871 0.827719 0.683036 0.886181 0.360169 0.843202 0.244523 0.628779 0.270957 0.903880 0.233396 0.772734 0.123057 0.705157 0.942223 0.624419 0.993400 0.027719 0.669267 0.910856 0.068177 0.797961 0.435744 0.676467 
0.145152 0.070419 0.715647 0.846037 0.183995 0.380431 0.921685 0.245588 0.848832 0.707365 0.368969 0.025293 0.792565 0.358610 0.954456 0.702908 0.359044 0.150091 0.350739 0.867829 0.225888 0.438461 0.773733 0.426596 0.064640 0.332472 0.396167 0.407358 0.696843 0.736364 0.963879 0.079586 
0.037944 0.272648 0.009335 0.412206 0.878917 0.523754 0.703205 0.823776 0.347158 0.739736 0.970986 0.561670 0.642831 0.057845 0.639809 0.597638 0.873749 0.458476 0.277389 0.733877 0.123836 0.731181 0.416041 0.654154 0.879201 0.732209 0.016325 0.496166 0.718345 0.711984 0.596190 0.586421 
0.538658 0.319407 0.253290 0.578426 0.905530 0.086489 0.211673 0.035902 0.268106 0.520807 0.119375 0.731900 0.916761 0.312257 0.952815 0.315797 0.921134 0.177547 0.885361 0.961253 0.147522 0.225546 0.701546 0.424259 0.528471 0.449773 0.565570 0.364380 0.903573 0.641040 0.127588 0.208567 
0.815980 0.947260 0.410784 0.861172 0.137754 0.335695 0.672994 0.905237 0.913355 0.452548 0.866837 0.770739 0.794226 0.421614 0.388375 0.980954 0.911488 0.967627 0.715852 0.603841 0.025875 0.292224 0.616720 0.489540 0.919945 0.535861 0.617988 0.647329 0.443276 0.822071 0.606181 0.077958 
0.718943 0.506310 0.534753 0.503136 0.788520 0.211474 0.884207 0.375306 0.431289 0.682859 0.071041 0.135678 0.060487 0.068145 0.162267 0.881321 0.884253 0.959641 0.646843 0.011467 0.543376 0.019766 0.750837 0.899897 0.619321 0.126424 0.198583 0.827226 0.965031 0.702126 0.756862 0.096008 
0.368812 0.280755 0.254991 0.842027 0.490109 0.795567 0.450387 0.059585 0.680090 0.590137 0.262402 0.700778 0.894783 0.619223 0.867143 0.546698 0.453421 0.637406 0.369435 0.094039 0.554003 0.275369 0.143866 0.234941 0.356801 0.600069 0.815127 0.425673 0.715048 0.327102 0.848116 0.686695 
0.855947 0.570323 0.773105 0.732648 0.399532 0.831955 0.985096 0.010839 0.017186 0.802032 0.302096 0.094987 0.287331 0.009151 0.366640 0.317120 0.927832 0.147562 0.560844 0.360909 0.694856 0.245777 0.760271 0.964691 0.012643 0.162607 0.313938 0.655750 0.911295 0.699862 0.648538 0.955600 
0.754978 0.453567 0.239919 0.920619 0.767034 0.679527 0.487907 0.121996 0.649544 0.577935 0.455162 0.579525 0.957444 0.036112 0.097461 0.371739 0.190367 0.660668 0.126760 0.455033 0.492626 0.272208 0.102061 0.915389 0.825437 0.506311 0.600083 0.639736 0.957324 0.248949 0.450397 0.015698 
0.036513 0.345283 0.638313 0.638614 0.252292 0.011380 0.947686 0.896349 0.739036 0.116409 0.163489 0.393324 0.503550 0.488292 0.450976 0.181000 0.173556 0.963183 0.552528 0.659976 0.423054 0.698277 0.159021 0.578826 0.044407 0.531572 0.039811 0.022185 0.203330 0.296981 0.196174 0.295102 
0.847049 0.138147 0.680077 0.395540 0.397677 0.269094 0.597814 0.083571 0.164274 0.974951 0.174571 0.197773 0.365888 0.608146 0.751315 0.468179 0.832902 0.283669 0.888966 0.636309 0.693562 0.924861 0.303292 0.194319 0.833999 0.550062 0.699378 0.338547 0.832948 0.220020 0.884394 0.353471 
0.118549 0.816931 0.743564 0.430528 0.784866 0.514536 0.103740 0.716183 0.060336 0.997600 0.460459 0.768555 0.739588 0.183314 0.530931 0.618927 0.768285 0.040312 0.558557 0.631382 0.333968 0.935399 0.404132 0.801181 0.057892 0.844215 0.914791 0.929234 0.841773 0.311323 0.116846 0.458718 
0.043639 0.988898 0.909231 0.897020 0.936759 0.000078 0.282401 0.350966 0.042128 0.860309 0.758803 0.445534 0.193682 0.400430 0.338651 0.854011 0.010482 0.564611 0.268833 0.078719 0.635507 0.269407 0.806209 0.017890 0.788567 0.346160 0.820781 0.020188 0.678639 0.516953 0.895837 0.335251 
0.664809 0.786973 0.559460 0.822823 0.440433 0.700595 0.598206 0.099852 0.692139 0.168600 0.084461 0.300870 0.025923 0.262512 0.587372 0.167884 0.292079 0.036076 0.893561 0.489853 0.885679 0.095929 0.597166 0.092197 0.925308 0.137320 0.375890 0.074249 0.788995 0.824762 0.426864 0.708504 
0.033782 0.798921 0.106331 0.879313 0.108502 0.444279 0.275961 0.032932 0.392263 0.866903 0.249839 0.450835 0.135529 0.994196 0.126913 0.869293 0.742478 0.836579 0.996044 0.027775 0.450570 0.293327 0.340097 0.329896 0.350425 0.554121 0.148596 0.413011 0.579281 0.495334 0.729276 0.637774 
0.625058 0.343504 0.466428 0.114169 0.464136 0.252509 0.714748 0.375813 0.786703 0.385322 0.553647 0.183134 0.417093 0.575269 0.918059 0.612332 0.511238 0.305382 0.118024 0.092213 0.877455 0.642811 0.168745 0.853414 0.532241 0.384750 0.506784 0.749274 0.376898 0.451308 0.006237 0.559869 
0.431885 0.875863 0.897074 0.573180 0.316650 0.301965 0.147942 0.911497 0.179362 0.786655 0.459253 0.940137 0.759317 0.207757 0.554505 0.799482 0.692883 0.770697 0.886485 0.844206 0.555842 0.829622 0.768752 0.697101 0.147322 0.131992 0.873030 0.798776 0.916544 0.810294 0.976566 0.234817 
0.597873 0.042219 0.802354 0.077754 0.375346 0.784651 0.611784 0.092537 0.955807 0.510481 0.845782 0.865570 0.127048 0.342771 0.122123 0.885333 0.624694 0.324063 0.519733 0.729847 0.824582 0.008637 0.400882 0.115536 0.814166 0.927309 0.905487 0.553133 0.143025 0.203093 0.945301 0.427422 
0.258509 0.622862 0.901919 0.347713 0.543499 0.613863 0.962138 0.504752 0.755369 0.706197 0.261369 0.502131 0.010194 0.452684 0.634526 0.384984 0.736120 0.431456 0.892573 0.095971 0.343749 0.571123 0.576766 0.037973 0.075620 0.103041 0.721247 0.433786 0.230777 0.792431 0.542299 0.656066 
0.519163 0.323441 0.698266 0.151619 0.542163 0.784530 0.497906 0.269158 0.365876 0.157036 0.231654 0.418123 0.892433 0.268788 0.829339 0.007961 0.153700 0.916217 0.432028 0.634058 0.622004 0.705883 0.485690 0.112089 0.888782 0.847313 0.015228 0.339165 0.319864 0.619108 0.242031 0.348529 
0.177855 0.097040 0.919514 0.721247 0.602058 0.072954 0.043142 0.623138 0.465640 0.433011 0.552158 0.148239 0.106140 0.368817 0.453262 0.367878 0.958561 0.402528 0.899671 0.203936 0.314882 0.922056 0.437445 0.029910 0.317113 0.588306 0.569636 0.488607 0.297260 0.112756 0.328411 0.899639 
0.199586 0.438061 0.388519 0.726656 0.859875 0.788388 0.702781 0.879103 0.397529 0.800078 0.150110 0.660672 0.748303 0.910119 0.530725 0.235866 0.805459 0.852587 0.052587 0.615963 0.808911 0.299317 0.176259 0.262439 0.081735 0.725813 0.922468 0.925067 0.584165 0.303002 0.954258 0.543726 
0.779927 0.089049 0.752742 0.690670 0.622358 0.949608 0.738226 0.622782 0.197613 0.018029 0.668853 0.229526 0.667109 0.612023 0.860755 0.872499 0.247166 0.642022 0.277087 0.210710 0.629752 0.048324 0.408635 0.108053 0.737618 0.661193 0.889664 0.829282 0.718766 0.166482 0.581144 0.338698 
0.559386 0.484145 0.703299 0.024865 0.796622 0.213854 0.307892 0.341335 0.354241 0.801297 0.566257 0.310171 0.564083 0.176415 0.154388 0.380126 0.416366 0.311015 0.790906 0.080371 0.705036 0.768217 0.982692 0.106061 0.432473 0.181364 0.944725 0.714719 0.037685 0.266378 0.925424 0.871552 
0.924479 0.120758 0.431102 0.007007 0.260835 0.757901 0.748207 0.517080 0.258680 0.496771 0.184450 0.053268 0.228329 0.961561 0.474149 0.496502 0.440242 0.275231 0.111424 0.260000 0.361345 0.938881 0.136189 0.176511 0.545507 0.763607 0.890518 0.289322 0.672303 0.906270 0.510463 0.992808 
0.043267 0.293403 0.385678 0.551253 0.503151 0.486537 0.067672 0.483205 0.579711 0.126194 0.797103 0.138438 0.640521 0.636120 0.382577 0.707276 0.835564 0.685063 0.141160 0.730341 0.309866 0.376614 0.495516 0.626851 0.835612 0.585543 0.086999 0.096301 0.886909 0.097824 0.449241 0.139807 
0.578303 0.742550 0.923152 0.232351 0.026243 0.477092 0.737157 0.060484 0.770583 0.340895 0.130452 0.006766 0.156093 0.576873 0.121209 0.697880 0.883862 0.069580 0.876777 0.529659 0.848359 0.859726 0.279443 0.980871 0.842056 0.201934 0.478187 0.160068 0.438422 0.906078 0.522358 0.232581 
0.701314 0.182103 0.206348 0.983204 0.384356 0.836703 0.221586 0.044862 0.695955 0.863478 0.976159 0.293614 0.689225 0.231260 0.179182 0.847602 0.228852 0.148913 0.159409 0.494658 0.124540 0.449891 0.542920 0.427968 0.101310 0.717641 0.827601 0.632715 0.615524 0.288360 0.698855 0.825717 
0.351156 0.041484 0.450034 0.180254 0.768115 0.614882 0.289286 0.068465 0.250529 0.905967 0.766145 0.756188 0.448098 0.905027 0.561669 0.550681 0.447045 0.751290 0.312236 0.017396 0.055284 0.348521 0.446099 0.321691 0.685770 0.520873 0.676007 0.577455 0.309495 0.335399 0.768456 0.814177 
0.666774 0.678608 0.706674 0.039927 0.577479 0.250484 0.043490 0.060599 0.095241 0.049054 0.468491 0.094822 0.180402 0.169893 0.404420 0.116747 0.909364 0.076379 0.251057 0.773439 0.956394 0.105511 0.926643 0.095410 0.466289 0.159620 0.427174 0.216509 0.337255 0.291933 0.707800 0.056051 
0.034393 0.752186 0.614603 0.101725 0.554272 0.983933 0.880507 0.221592 0.379202 0.807825 0.689148 0.878683 0.177189 0.119745 0.592893 0.991852 0.689012 0.189251 0.794656 0.999577 0.763895 0.297599 0.131577 0.603326 0.459396 0.553731 0.810263 0.935594 0.812915 0.223405 0.800825 0.030298 
0.875130 0.680950 0.647921 0.047779 0.008657 0.182764 0.492420 0.302269 0.994779 0.332587 0.721125 0.938654 0.671175 0.636216 0.021032 0.905156 0.143374 0.256183 0.574736 0.692182 0.325326 0.632841 0.232671 0.880950 0.409806 0.215528 0.095712 0.396292 0.411520 0.015154 0.067214 0.048950 
0.323780 0.949762 0.449158 0.639599 0.987549 0.699145 0.698915 0.223663 0.518834 0.159661 0.800656 0.148044 0.409766 0.531333 0.898905 0.835394 0.845137 0.151368 0.976519 0.043734 0.710383 0.095481 0.330386 0.143769 0.594934 0.177854 0.906123 0.260399 0.117558 0.278253 0.404388 0.892909 
0.007648 0.479217 0.027969 0.782034 0.724996 0.074013 0.764680 0.374410 0.194132 0.662173 0.652841 0.999662 0.782294 0.283562 0.794398 0.860130 0.406969 0.961113 0.741182 0.427398 0.201273 0.873918 0.268304 0.209678 0.619433 0.173242 0.786982 0.849289 0.035459 0.959640 0.779235 0.467797 
0.611064 0.166701 0.949782 0.824546 0.815499 0.796855 0.937173 0.496235 0.155671 0.529134 0.946970 0.284926 0.863488 0.996093 0.384727 0.009098 0.762548 0.247231 0.790481 0.850698 0.841804 0.937116 0.530859 0.276714 0.562925 0.520202 0.416260 0.090685 0.430604 0.991115 0.412029 0.060939 
0.071834 0.336130 0.103248 0.742941 0.936278 0.140237 0.922318 0.115776 0.529042 0.115534 0.896729 0.646614 0.394324 0.168053 0.871308 0.911370 0.263614 0.735542 0.738270 0.249541 0.019836 0.991184 0.272353 0.712948 0.628012 0.651743 0.723797 0.383376 0.580787 0.758650 0.782291 0.004923 
0.056104 0.419435 0.343934 0.998628 0.240692 0.699869 0.886245 0.168756 0.977692 0.550369 0.460061 0.360297 0.485165 0.851124 0.149018 0.811478 0.001698 0.358330 0.195987 0.043888 0.522899 0.221007 0.534014 0.720012 0.302840 0.708628 0.367792 0.382000 0.040787 0.223355 0.086199 0.248916 
0.178802 0.142321 0.346673 0.250208 0.127746 0.227752 0.884948 0.443550 0.701132 0.325713 0.130377 0.324536 0.628743 0.011637 0.421049 0.286882 0.253028 0.477437 0.096878 0.257924 0.568591 0.119466 0.871667 0.991750 0.275008 0.864131 0.257719 0.427775 0.055020 0.702567 0.934177 0.915084 
0.835465 0.101160 0.505897 0.181225 0.923946 0.097680 0.984020 0.740901 0.697402 0.277995 0.798020 0.551282 0.265647 0.018397 0.829022 0.524047 0.038893 0.372860 0.591611 0.939713 0.020391 0.144989 0.288607 0.961940 0.576920 0.781467 0.456487 0.741086 0.980058 0.440373 0.170783 0.863675 
0.325072 0.376481 0.427576 0.976879 0.402446 0.933946 0.635476 0.931883 0.791026 0.702856 0.832610 0.314805 0.652502 0.640702 0.204888 0.371452 0.632162 0.461685 0.977886 0.719369 0.680364 0.651950 0.796681 0.996602 0.118123 0.402942 0.127426 0.623044 0.194023 0.972923 0.289041 0.257905 
0.409090 0.325157 0.770451 0.914948 0.090017 0.148891 0.064214 0.451713 0.077299 0.386428 0.267079 0.320472 0.604781 0.105764 0.145298 0.088599 0.076241 0.276050 0.354620 0.460309 0.946764 0.888486 0.314701 0.614319 0.925140 0.779640 0.043245 0.920782 0.866764 0.742511 0.614111 0.312109 
0.515754 0.723920 0.973887 0.984205 0.677384 0.572279 0.476892 0.714023 0.495934 0.987741 0.699529 0.361922 0.461203 0.222319 0.377059 0.771996 0.382065 0.984925 0.043054 0.973250 0.362714 0.663390 0.177663 0.404482 0.635291 0.486414 0.214712 0.077635 0.545084 0.326971 0.195965 0.264965 
0.278937 0.351672 0.348093 0.688566 0.434588 0.123799 0.386184 0.196932 0.850288 0.267322 0.243474 0.334490 0.025121 0.386876 0.984448 0.812133 0.945390 0.783850 0.704200 0.320849 0.486687 0.530621 0.777042 0.724335 0.097356 0.955399 0.773209 0.529582 0.217614 0.510388 0.130606 0.539872 
0.128433 0.046415 0.831895 0.684993 0.351390 0.247334 0.084928 0.477689 0.477755 0.096125 0.578069 0.267493 0.698411 0.364054 0.658425 0.968766 0.017875 0.529045 0.774159 0.135865 0.803941 0.517196 0.188568 0.886612 0.627261 0.162711 0.341907 0.201471 0.850556 0.815779 0.143289 0.816778 
0.383911 0.390202 0.525586 0.407396 0.347270 0.943506 0.532011 0.126912 0.724101 0.974723 0.200652 0.057553 0.578701 0.878372 0.806251 0.529717 0.266589 0.302851 0.427731 0.251834 0.392469 0.546674 0.942580 0.534995 0.161319 0.748195 0.618269 0.905142 0.976598 0.140298 0.984524 0.670830 
0.573364 0.970148 0.864543 0.709296 0.805688 0.526477 0.547195 0.784544 0.146392 0.773311 0.264365 0.688118 0.552387 0.333063 0.484699 0.669525 0.285921 0.456590 0.907834 0.612514 0.120513 0.246716 0.518309 0.914063 0.730032 0.928213 0.340079 0.777230 0.476123 0.143595 0.695364 0.726593 
0.722806 0.854710 0.428624 0.747553 0.983868 0.108115 0.774657 0.534466 0.005196 0.665992 0.196477 0.457676 0.619965 0.599673 0.490531 0.404733 0.519759 0.083707 0.217654 0.632406 0.276573 0.962176 0.697563 0.159847 0.970031 0.891939 0.705455 0.674091 0.956912 0.323633 0.635671 0.305693 
0.589748 0.520446 0.299165 0.676215 0.532105 0.536494 0.109677 0.859772 0.210095 0.980241 0.645248 0.263897 0.378007 0.017326 0.961671 0.532460 0.503046 0.627387 0.687366 0.784951 0.784203 0.184428 0.090349 0.820229 0.129559 0.224849 0.212612 0.613147 0.500803 0.976291 0.379279 0.441182 
0.324149 0.483083 0.417939 0.684560 0.442272 0.147936 0.644306 0.199103 0.758976 0.258101 0.983165 0.475161 0.902939 0.664111 0.667875 0.450185 0.382424 0.042620 0.514066 0.490941 0.265390 0.515185 0.656126 0.875188 0.405032 0.715848 0.898065 0.510732 0.157003 0.746318 0.279294 0.052446 
0.786123 0.413495 0.152419 0.987653 0.903151 0.619835 0.399985 0.741153 0.687417 0.930993 0.143133 0.023548 0.349834 0.354756 0.639431 0.536798 0.997789 0.679438 0.663540 0.653339 0.570560 0.760195 0.265187 0.996123 0.790978 0.816407 0.112609 0.655908 0.491449 0.886659 0.682191 0.840210 
0.977852 0.287626 0.968990 0.883118 0.340350 0.967215 0.432906 0.359562 0.712743 0.252313 0.443307 0.528678 0.689024 0.705657 0.763172 0.021950 0.837126 0.316810 0.289229 0.526205 0.234897 0.195548 0.567343 0.121033 0.426758 0.046157 0.863634 0.797095 0.405810 0.159846 0.333031 0.703286 
0.391197 0.639773 0.309759 0.102028 0.752923 0.552222 0.324266 0.580925 0.571477 0.645709 0.086636 0.226744 0.489430 0.193967 0.669258 0.840000 0.291040 0.334209 0.781770 0.013311 0.232160 0.198342 0.627123 0.704611 0.479450 0.688934 0.973964 0.261714 0.382036 0.799621 0.674109 0.738562 
0.856096 0.064572 0.762459 0.644013 0.987140 0.798295 0.849132 0.156653 0.463143 0.429151 0.517082 0.116073 0.423365 0.773967 0.229868 0.945414 0.275261 0.406276 0.689145 0.438691 0.015234 0.522315 0.330157 0.448684 0.658649 0.819485 0.734006 0.719634 0.154890 0.669934 0.827334 0.577801 
0.614573 0.916100 0.960847 0.414089 0.728888 0.418032 0.121156 0.220395 0.524987 0.268202 0.252641 0.498641 0.030998 0.758348 0.060308 0.669097 0.952832 0.337448 0.853502 0.815072 0.451985 0.392385 0.889617 0.104523 0.477574 0.471017 0.664405 0.776453 0.578117 0.453622 0.370428 0.214137 
0.779577 0.428239 0.780847 0.037059 0.158528 0.572445 0.879220 0.723633 0.675644 0.120311 0.560560 0.278829 0.751138 0.271641 0.442430 0.676754 0.332316 0.275515 0.924303 0.281643 0.671522 0.208067 0.800944 0.155161 0.235487 0.275178 0.128213 0.283269 0.349736 0.814512 0.345193 0.728276 
0.417457 0.129138 0.122434 0.630835 0.203027 0.476994 0.436295 0.779112 0.029379 0.699779 0.949271 0.175025 0.651126 0.083426 0.986980 0.332393 0.686487 0.517679 0.445137 0.798877 0.853884 0.390091 0.645277 0.366252 0.976765 0.189858 0.860718 0.848731 0.340393 0.338211 0.314488 0.865656 
0.382490 0.977701 0.747572 0.240344 0.101612 0.719899 0.093384 0.500830 0.419343 0.254992 0.586880 0.788654 0.919557 0.060323 0.140198 0.368722 0.260649 0.695308 0.902534 0.907440 0.152733 0.373381 0.289961 0.064875 0.341494 0.714908 0.225007 0.587512 0.448426 0.948905 0.642534 0.195452 
0.340603 0.481684 0.290065 0.541741 0.935141 0.301260 0.739475 0.540456 0.730746 0.939200 0.656148 0.956393 0.892988 0.889364 0.869190 0.079817 0.261329 0.998174 0.013914 0.580602 0.461365 0.242776 0.148207 0.541721 0.063308 0.503705 0.625634 0.932770 0.925158 0.202208 0.743252 0.807069 
0.849430 0.113767 0.423096 0.560951 0.996461 0.212241 0.878238 0.796248 0.200010 0.135311 0.752424 0.794058 0.066999 0.346334 0.798618 0.178716 0.816040 0.575277 0.012500 0.856407 0.586249 0.610977 0.543723 0.386101 0.850527 0.409797 0.096138 0.998695 0.458379 0.856147 0.640565 0.558496 
0.780512 0.161010 0.124455 0.630665 0.035014 0.384979 0.309980 0.159990 0.718322 0.104352 0.250575 0.881927 0.900968 0.520562 0.980131 0.193524 0.508187 0.293011 0.081357 0.542203 0.385639 0.025373 0.021006 0.453349 0.525054 0.048422 0.129481 0.454489 0.751067 0.898957 0.570863 0.149981 
0.582376 0.606116 0.549636 0.979113 0.953442 0.728095 0.260849 0.690425 0.323755 0.207743 0.586034 0.289320 0.425618 0.815973 0.271009 0.022822 0.268389 0.095226 0.292185 0.813306 0.537879 0.502751 0.838725 0.821345 0.107963 0.000669 0.560090 0.071430 0.497734 0.989254 0.208108 0.476497 
0.370340 0.416935 0.074113 0.181903 0.106815 0.522298 0.728988 0.223897 0.691703 0.992520 0.579267 0.398536 0.833773 0.768206 0.778508 0.432644 0.223494 0.170241 0.369107 0.981918 0.085730 0.819600 0.736639 0.504350 0.404828 0.676930 0.006108 0.300682 0.579816 0.586923 0.286652 0.474400 
0.612694 0.166178 0.894286 0.238220 0.927692 0.733317 0.103472 0.559058 0.488019 0.740775 0.058081 0.894793 0.969097 0.161571 0.024952 0.871812 0.086179 0.384877 0.779550 0.818273 0.585910 0.155438 0.065969 0.369696 0.438622 0.932034 0.191487 0.127229 0.405382 0.321074 0.277203 0.340323 
0.852418 0.463330 0.175800 0.289580 0.515044 0.838371 0.879469 0.763102 0.114870 0.584738 0.544998 0.320138 0.573118 0.696958 0.193857 0.404695 0.261825 0.601682 0.440627 0.482167 0.417194 0.025750 0.472239 0.621782 0.680398 0.087379 0.832306 0.086883 0.145431 0.113270 0.652811 0.805122 
0.027679 0.886101 0.264062 0.484973 0.907074 0.586071 0.383423 0.465078 0.913545 0.182702 0.338503 0.053932 0.952704 0.554302 0.036648 0.163137 0.035780 0.071147 0.990888 0.178738 0.208680 0.937474 0.971729 0.290930 0.715532 0.021395 0.778590 0.407173 0.886517 0.468509 0.358009 0.489407 
0.592509 0.445654 0.604929 0.636971 0.661481 0.173983 0.630371 0.168957 0.618042 0.117123 0.889544 0.077518 0.111894 0.679688 0.320449 0.432042 0.725467 0.338639 0.762109 0.723276 0.716430 0.183919 0.417629 0.839331 0.277065 0.892533 0.898468 0.582012 0.357188 0.212883 0.267709 0.602551 
0.015288 0.365863 0.446925 0.220117 0.256022 0.286754 0.903477 0.377691 0.127013 0.921723 0.131768 0.999953 0.265286 0.393516 0.206262 0.928031 0.059349 0.943821 0.292548 0.940940 0.530967 0.572281 0.067388 0.465342 0.446143 0.116676 0.452205 0.537799 0.497504 0.781603 0.325368 0.257309 
0.357724 0.414292 0.810981 0.286844 0.782191 0.849774 0.350647 0.167644 0.807724 0.722339 0.530376 0.991363 0.076766 0.013039 0.574386 0.915106 0.943808 0.116044 0.266138 0.438388 0.760603 0.705453 0.583864 0.200468 0.076217 0.175476 0.794416 0.097033 0.214620 0.422601 0.898663 0.013659 
0.842136 0.863919 0.782497 0.337820 0.469147 0.727805 0.421121 0.579997 0.884588 0.983287 0.251482 0.171667 0.676027 0.210482 0.474030 0.517715 0.768601 0.131198 0.801384 0.346721 0.874487 0.354575 0.712329 0.217964 0.806568 0.453438 0.778334 0.588066 0.407276 0.985370 0.464169 0.302270 
0.123887 0.321201 0.151995 0.255471 0.851602 0.512021 0.012576 0.023242 0.873863 0.854180 0.231867 0.591345 0.046621 0.875338 0.718214 0.177086 0.336898 0.108396 0.211550 0.155490 0.591384 0.116482 0.930303 0.226093 0.036602 0.867291 0.163157 0.789769 0.923589 0.025718 0.297247 0.807441 
0.274662 0.947304 0.899133 0.139942 0.492976 0.039264 0.668315 0.130606 0.002860 0.899294 0.443645 0.303418 0.600776 0.661397 0.813935 0.275016 0.184164 0.391194 0.792862 0.374791 0.500056 0.105692 0.850540 0.801318 0.060568 0.417968 0.341700 0.764957 0.605404 0.664385 0.003063 0.527158 
0.173847 0.492979 0.191847 0.503997 0.403848 0.119294 0.530155 0.510439 0.416587 0.000895 0.238757 0.506924 0.585211 0.617174 0.330044 0.815074 0.435497 0.206553 0.666280 0.969058 0.211589 0.776115 0.807926 0.697081 0.205944 0.226640 0.096442 0.562508 0.166257 0.429115 0.272063 0.702987 
0.598780 0.234405 0.559586 0.945367 0.743664 0.014887 0.101977 0.188547 0.756092 0.954230 0.692763 0.579403 0.777971 0.042929 0.322820 0.036914 0.290747 0.204307 0.898169 0.737922 0.189472 0.049871 0.168402 0.405271 0.355229 0.819749 0.934984 0.990893 0.607231 0.125539 0.801191 0.533216 
0.284504 0.766904 0.947721 0.144617 0.625269 0.588647 0.629419 0.680734 0.456151 0.786053 0.783742 0.643381 0.496768 0.563384 0.588401 0.166080 0.371995 0.279265 0.563082 0.100538 0.571818 0.069625 0.314686 0.885483 0.704283 0.034217 0.956176 0.374694 0.533462 0.819952 0.597913 0.183124 
0.669343 0.107883 0.790583 0.339437 0.686608 0.521313 0.834055 0.199940 0.075234 0.204585 0.113220 0.500053 0.071757 0.580321 0.852122 0.404575 0.174478 0.530012 0.654305 0.797516 0.983069 0.977400 0.257822 0.691433 0.091868 0.415689 0.680242 0.471692 0.660079 0.855102 0.651778 0.521588 
0.379051 0.167545 0.277242 0.019409 0.498365 0.917897 0.604730 0.802291 0.441380 0.752807 0.993567 0.042196 0.740136 0.466916 0.812385 0.489363 0.183092 0.907096 0.956965 0.257089 0.229045 0.113960 0.043854 0.322286 0.775066 0.366920 0.911864 0.222060 0.647011 0.312212 0.309192 0.571081 
0.327844 0.204811 0.867111 0.649869 0.709736 0.876739 0.075537 0.421818 0.611027 0.601151 0.248934 0.578096 0.782578 0.858965 0.550191 0.659123 0.315580 0.184049 0.742998 0.469151 0.089834 0.970114 0.310836 0.358724 0.524762 0.959232 0.734900 0.978126 0.927641 0.959432 0.547942 0.695657 
0.766779 0.541130 0.615939 0.000749 0.556922 0.404627 0.742245 0.218157 0.788526 0.274401 0.150049 0.761947 0.126422 0.439978 0.218105 0.446217 0.391910 0.105733 0.994329 0.100374 0.949392 0.907746 0.966174 0.825050 0.197998 0.259031 0.789369 0.139488 0.817174 0.495430 0.435008 0.876128 
0.700016 0.755553 0.855272 0.577790 0.416507 0.456221 0.639422 0.849169 0.531593 0.180907 0.903369 0.184638 0.753413 0.448362 0.525068 0.150798 0.025711 0.632699 0.150236 0.298583 0.204362 0.928693 0.732259 0.980343 0.504842 0.608642 0.636550 0.982111 0.311949 0.344918 0.820828 0.192101 
0.014752 0.155206 0.772141 0.329307 0.856563 0.402688 0.918738 0.974226 0.198406 0.944783 0.725369 0.999051 0.386723 0.022267 0.584339 0.652725 0.147789 0.924219 0.234268 0.958060 0.072334 0.582289 0.852203 0.076410 0.789858 0.822148 0.192233 0.089835 0.106266 0.610063 0.685068 0.753074 
0.294873 0.571893 0.841594 0.344320 0.715642 0.029974 0.140264 0.691642 0.346886 0.223320 0.422169 0.089855 0.302410 0.300645 0.794957 0.767982 0.576111 0.655628 0.147415 0.420987 0.236132 0.511836 0.976573 0.951711 0.247111 0.335085 0.117550 0.510378 0.254128 0.437761 0.621668 0.995375 
0.498687 0.125401 0.484408 0.010403 0.789783 0.386095 0.859733 0.219016 0.724393 0.902766 0.536713 0.865181 0.325151 0.900228 0.038542 0.737570 0.354904 0.840590 0.474142 0.975400 0.659693 0.443356 0.095862 0.055463 0.810736 0.942617 0.403817 0.369398 0.012783 0.536903 0.429560 0.642457 
0.766008 0.406799 0.707282 0.064103 0.841244 0.685787 0.745307 0.207837 0.299940 0.337446 0.519405 0.808919 0.416079 0.515773 0.774139 0.839890 0.567631 0.534770 0.282391 0.708071 0.635838 0.534998 0.519682 0.445518 0.942117 0.365600 0.208028 0.039187 0.981435 0.187623 0.062425 0.434582 
0.088565 0.322356 0.980580 0.700634 0.544406 0.609831 0.367093 0.478776 0.297238 0.838491 0.315843 0.804147 0.147897 0.397382 0.404703 0.797524 0.036139 0.926223 0.162398 0.611065 0.185395 0.300560 0.348156 0.492012 0.403868 0.639815 0.759224 0.268789 0.474009 0.498532 0.627233 0.540087 
0.865239 0.926334 0.700720 0.428824 0.769739 0.385557 0.010360 0.422492 0.836625 0.725255 0.538047 0.612070 0.248668 0.672416 0.677693 0.963755 0.886732 0.214492 0.869488 0.444779 0.932942 0.280681 0.591458 0.141830 0.724630 0.567866 0.934221 0.818353 0.400225 0.340692 0.853083 0.203809 
0.893381 0.083006 0.769630 0.465077 0.280297 0.045642 0.160218 0.891175 0.938160 0.978388 0.370023 0.498875 0.206705 0.986881 0.286574 0.365969 0.668522 0.431579 0.372484 0.461152 0.003251 0.262576 0.544231 0.688253 0.826261 0.458166 0.874294 0.058301 0.817406 0.388686 0.789193 0.178734 
0.843498 0.282151 0.847566 0.716009 0.828259 0.974170 0.202575 0.828058 0.998183 0.942902 0.906937 0.508042 0.360397 0.974676 0.069716 0.030661 0.890078 0.687884 0.790342 0.565749 0.852400 0.617696 0.407524 0.289414 0.331361 0.506714 0.768475 0.276323 0.129126 0.522304 0.610767 0.542689 
0.595850 0.735752 0.889365 0.370623 0.385540 0.673954 0.835790 0.169399 0.997265 0.799363 0.056766 0.598408 0.440404 0.077276 0.087251 0.361342 0.556019 0.396526 0.145380 0.463224 0.873486 0.445756 0.797195 0.311684 0.514508 0.186520 0.263199 0.552307 0.119054 0.082065 0.680851 0.723679 
0.875397 0.787106 0.044593 0.225241 0.020674 0.568406 0.084738 0.475268 0.144024 0.766784 0.843732 0.271592 0.722254 0.204017 0.177815 0.294944 0.747748 0.421496 0.764299 0.215427 0.361418 0.792056 0.923245 0.466342 0.694929 0.351071 0.837288 0.660382 0.621347 0.913920 0.223102 0.406423 
0.485215 0.786279 0.884649 0.859573 0.453225 0.352260 0.094030 0.287256 0.823257 0.545736 0.149583 0.858742 0.372013 0.081133 0.592003 0.362048 0.574978 0.134541 0.903084 0.648137 0.447926 0.184755 0.531758 0.565002 0.222383 0.912072 0.393218 0.526078 0.743957 0.092045 0.531355 0.924858 
0.246778 0.726629 0.609519 0.808465 0.114077 0.944321 0.010678 0.768506 0.067002 0.736907 0.275102 0.443154 0.000954 0.578872 0.398082 0.921167 0.049305 0.750367 0.848206 0.349763 0.672824 0.013103 0.147305 0.463624 0.421631 0.875856 0.424084 0.479489 0.839199 0.449577 0.317618 0.626029 
0.924791 0.616512 0.659665 0.877244 0.364441 0.961974 0.341748 0.266301 0.992498 0.458047 0.424755 0.224542 0.986321 0.985537 0.232405 0.383121 0.091557 0.200771 0.959381 0.752466 0.420264 0.391941 0.658392 0.004721 0.329218 0.648321 0.229930 0.743102 0.818642 0.956756 0.451923 0.025059 
0.240690 0.835288 0.985042 0.929027 0.681533 0.146269 0.874519 0.152399 0.687774 0.193080 0.244366 0.702441 0.302125 0.809178 0.239011 0.854635 0.015321 0.964328 0.071716 0.485919 0.327249 0.550080 0.896208 0.419373 0.332056 0.372269 0.902872 0.198434 0.125012 0.144653 0.477997 0.707948 
0.985990 0.761479 0.475531 0.261116 0.454526 0.802363 0.631564 0.898406 0.631608 0.302999 0.343813 0.158572 0.553476 0.565211 0.148219 0.660172 0.569827 0.003761 0.571732 0.623848 0.349992 0.710163 0.848157 0.817682 0.791994 0.366000 0.357322 0.686655 0.032983 0.760108 0.577217 0.103897 
0.445818 0.433162 0.096491 0.962834 0.657187 0.646833 0.827770 0.224440 0.796903 0.466840 0.168914 0.966861 0.723985 0.034539 0.458305 0.891452 0.170093 0.833531 0.841065 0.138028 0.224286 0.429200 0.832415 0.312276 0.859481 0.773943 0.881004 0.289200 0.746965 0.916779 0.803319 0.102694 
0.443699 0.931747 0.628395 0.325622 0.611388 0.162826 0.312643 0.214822 0.985083 0.866414 0.506703 0.816643 0.892618 0.384220 0.711015 0.278418 0.661065 0.162556 0.855949 0.784307 0.301290 0.731854 0.766216 0.268255 0.759633 0.420470 0.048075 0.132289 0.300223 0.676792 0.758789 0.597959 
0.836644 0.614338 0.884453 0.809019 0.547900 0.208123 0.689480 0.929042 0.375092 0.403619 0.330455 0.111614 0.962523 0.611110 0.834237 0.209193 0.251546 0.030755 0.238843 0.529813 0.359971 0.135507 0.679955 0.926735 0.316818 0.340564 0.390984 0.713144 0.090796 0.744758 0.002320 0.297569 
0.458219 0.522292 0.652556 0.406542 0.684308 0.888831 0.837778 0.863017 0.852861 0.744762 0.975592 0.924694 0.136376 0.623917 0.087768 0.231346 0.657032 0.165034 0.693221 0.742470 0.191908 0.670313 0.239396 0.425809 0.167554 0.168271 0.748379 0.585899 0.952659 0.576565 0.112210 0.614239 
0.533777 0.285763 0.495959 0.723427 0.908093 0.016971 0.712551 0.376546 0.496949 0.032849 0.845532 0.985750 0.814752 0.457320 0.943759 0.953651 0.919257 0.436785 0.353943 0.029976 0.444528 0.025482 0.121441 0.268742 0.351110 0.191485 0.229577 0.868833 0.175214 0.863889 0.910716 0.613599 
0.120582 0.082362 0.818240 0.609231 0.370847 0.955536 0.926256 0.635162 0.675483 0.355262 0.779553 0.318515 0.826855 0.086796 0.399984 0.926390 0.846482 0.302050 0.940602 0.538580 0.286378 0.112350 0.634540 0.484944 0.730853 0.541970 0.062659 0.267412 0.802147 0.876856 0.534311 0.758603 
0.875281 0.726979 0.643410 0.243660 0.669378 0.645611 0.483829 0.412876 0.847411 0.358158 0.430311 0.968446 0.297246 0.871091 0.926547 0.345968 0.300260 0.062026 0.321598 0.620784 0.518180 0.109524 0.944859 0.918785 0.509133 0.163337 0.185232 0.150325 0.251817 0.361031 0.344094 0.015722 
0.192731 0.065054 0.543241 0.908245 0.390062 0.620711 0.852312 0.135219 0.066429 0.249405 0.016563 0.981407 0.197085 0.951566 0.211554 0.627038 0.598569 0.271825 0.733187 0.434712 0.064387 0.085788 0.678244 0.425152 0.113544 0.882527 0.524779 0.818811 0.160010 0.866707 0.143872 0.817712 
0.640974 0.499911 0.806290 0.898634 0.199865 0.595366 0.744757 0.670552 0.589393 0.224663 0.004740 0.616920 0.847442 0.590732 0.387533 0.666535 0.517980 0.411813 0.389238 0.473421 0.504051 0.476520 0.961278 0.279098 0.600336 0.506178 0.826444 0.768427 0.238806 0.834493 0.241745 0.555364 
0.998161 0.645754 0.958475 0.524769 0.475357 0.169202 0.142844 0.578544 0.909372 0.067051 0.187303 0.343656 0.643516 0.041380 0.390510 0.576809 0.380191 0.905816 0.633534 0.203243 0.575737 0.323536 0.363954 0.374308 0.543873 0.694282 0.129739 0.836929 0.544130 0.103386 0.253165 0.954909 
0.480604 0.471998 0.086483 0.880936 0.752006 0.135388 0.918878 0.110702 0.986048 0.065307 0.910750 0.580104 0.913939 0.392678 0.936732 0.749709 0.334168 0.694390 0.803705 0.953596 0.319993 0.919357 0.675488 0.403018 0.414894 0.349436 0.587107 0.825441 0.511608 0.960588 0.553769 0.929891 
0.097177 0.250862 0.044901 0.209135 0.162846 0.178429 0.410543 0.861815 0.648172 0.636827 0.927652 0.204609 0.261116 0.154654 0.425244 0.803910 0.456417 0.454970 0.422241 0.390823 0.003482 0.829205 0.290286 0.284923 0.215486 0.864279 0.005421 0.430883 0.817398 0.363555 0.130206 0.158114 
0.873452 0.959094 0.111061 0.240959 0.795892 0.802243 0.700621 0.530057 0.414171 0.975591 0.851711 0.089591 0.120112 0.159940 0.361946 0.912590 0.289660 0.375393 0.744072 0.902886 0.080894 0.262207 0.571552 0.243908 0.317610 0.138588 0.775834 0.444085 0.642069 0.081142 0.507736 0.491802 
0.152977 0.775185 0.174518 0.799170 0.362114 0.243813 0.242993 0.306074 0.380613 0.034347 0.981679 0.344362 0.922765 0.604257 0.775494 0.927371 0.019422 0.515567 0.430973 0.853658 0.247163 0.446930 0.234324 0.030421 0.338770 0.321767 0.801642 0.577060 0.123437 0.176970 0.037455 0.172895 
0.738181 0.003332 0.678933 0.287591 0.785815 0.932430 0.472977 0.969778 0.589043 0.850451 0.410132 0.475211 0.481715 0.670167 0.489783 0.000531 0.411004 0.884920 0.968671 0.112534 0.448971 0.000068 0.593729 0.231413 0.938772 0.808277 0.974549 0.259886 0.538031 0.752481 0.759611 0.629719 
0.914243 0.009542 0.962682 0.997566 0.739812 0.420065 0.717181 0.870080 0.679594 0.641943 0.612608 0.431065 0.708691 0.269897 0.204364 0.901747 0.352707 0.419041 0.030961 0.597827 0.347828 0.539249 0.402983 0.883018 0.181356 0.676080 0.965405 0.461300 0.618453 0.047363 0.949143 0.078608 
0.366815 0.383955 0.527813 0.066023 0.024843 0.782140 0.800747 0.613855 0.833030 0.269848 0.292900 0.483925 0.101218 0.137947 0.821271 0.490740 0.224074 0.361652 0.014222 0.464820 0.682062 0.077277 0.772375 0.688050 0.977361 0.629809 0.138115 0.393788 0.259575 0.799103 0.525581 0.740293 
0.203681 0.082506 0.367394 0.051745 0.880824 0.358807 0.001142 0.472345 0.534708 0.448749 0.116460 0.309978 0.933914 0.688183 0.022412 0.758740 0.752349 0.477751 0.209387 0.702695 0.101062 0.131940 0.173786 0.458577 0.337295 0.301082 0.256968 0.180819 0.154348 0.316030 0.707586 0.990730 
0.647498 0.125337 0.180068 0.196900 0.369097 0.604948 0.296431 0.356369 0.701322 0.756884 0.904322 0.519867 0.449112 0.461921 0.932551 0.625112 0.730692 0.324761 0.226517 0.139433 0.962260 0.048031 0.330774 0.977787 0.228170 0.856351 0.303629 0.571143 0.999261 0.455303 0.866498 0.163905 
0.501315 0.122170 0.716384 0.898964 0.693032 0.869773 0.531042 0.799652 0.027203 0.659047 0.817267 0.994225 0.883831 0.467335 0.750334 0.251524 0.237351 0.445237 0.324667 0.543153 0.660234 0.759542 0.632918 0.266149 0.160971 0.213437 0.308994 0.090756 0.135630 0.308849 0.777134 0.198967 
0.424573 0.100649 0.839138 0.989445 0.956207 0.078821 0.588093 0.212909 0.912011 0.063731 0.605909 0.221705 0.688469 0.046374 0.451250 0.770455 0.136557 0.447276 0.232988 0.643397 0.694672 0.405320 0.417823 0.631538 0.108299 0.573121 0.210153 0.894385 0.059462 0.829464 0.476167 0.837791 
0.934858 0.388457 0.843342 0.657649 0.839081 0.444740 0.237080 0.119965 0.942354 0.805390 0.695118 0.403599 0.295775 0.127826 0.522089 0.827261 0.110127 0.822259 0.845014 0.598915 0.172552 0.719078 0.141125 0.329246 0.445027 0.762033 0.284714 0.971140 0.784838 0.404508 0.279606 0.163730 
0.903730 0.193162 0.404435 0.172813 0.791699 0.913906 0.362102 0.324183 0.651614 0.767495 0.763241 0.712865 0.080883 0.819043 0.050821 0.834126 0.796432 0.676057 0.613269 0.519827 0.888779 0.232301 0.047962 0.822580 0.553439 0.708294 0.985028 0.305707 0.422535 0.250467 0.371124 0.107013 
0.903029 0.476878 0.833244 0.274611 0.221714 0.894817 0.641881 0.867122 0.592738 0.098346 0.772984 0.113068 0.809893 0.589449 0.135666 0.324074 0.573505 0.655443 0.389442 0.856642 0.730838 0.980518 0.178518 0.602961 0.459997 0.155741 0.330199 0.480689 0.871882 0.662132 0.955296 0.289680 
0.254060 0.591011 0.931271 0.436152 0.717673 0.825986 0.725136 0.301039 0.435362 0.643931 0.375615 0.105126 0.528737 0.056895 0.550019 0.213120 0.793767 0.410879 0.232086 0.213965 0.338241 0.464419 0.518162 0.977252 0.570910 0.340361 0.927210 0.207013 0.204946 0.289376 0.190366 0.301534 
0.117886 0.155053 0.472498 0.699365 0.712863 0.211192 0.996771 0.660143 0.590223 0.347668 0.554211 0.239047 0.542370 0.890520 0.348009 0.677318 0.758724 0.966870 0.335663 0.380213 0.687691 0.835422 0.632591 0.521453 0.254611 0.092822 0.028421 0.173532 0.310948 0.157691 0.994045 0.789053 
0.919646 0.273502 0.342827 0.472263 0.527345 0.691484 0.587111 0.783587 0.508579 0.527545 0.720892 0.853181 0.225441 0.551019 0.859542 0.759390 0.498943 0.351133 0.220023 0.348011 0.966213 0.333991 0.544756 0.058314 0.423920 0.858258 0.422841 0.358554 0.882726 0.738796 0.917879 0.190551 
0.304169 0.413167 0.780433 0.925626 0.454340 0.781554 0.331823 0.349084 0.308678 0.533992 0.235923 0.220500 0.153601 0.290186 0.455887 0.275345 0.551598 0.528508 0.950787 0.209098 0.088274 0.652049 0.191027 0.900470 0.874725 0.397160 0.543881 0.789439 0.521280 0.549867 0.310749 0.139003 
0.406728 0.727760 0.463737 0.962932 0.785305 0.164992 0.077713 0.488140 0.812000 0.581756 0.488541 0.764349 0.818257 0.481483 0.265420 0.605101 0.213707 0.910148 0.736534 0.826676 0.474214 0.046092 0.817360 0.058889 0.899519 0.204968 0.479108 0.335779 0.727339 0.134928 0.821086 0.473806 
0.390028 0.958980 0.743335 0.780845 0.450000 0.046825 0.161357 0.295013 0.197369 0.660608 0.425504 0.568203 0.540935 0.931467 0.045331 0.725144 0.544748 0.194834 0.515930 0.185046 0.479816 0.928522 0.162291 0.835712 0.877319 0.129336 0.409041 0.820306 0.153390 0.205727 0.759524 0.085766 
0.609823 0.326702 0.495609 0.490077 0.127532 0.172789 0.838003 0.125336 0.504402 0.053016 0.230492 0.335554 0.731687 0.038939 0.543550 0.936298 0.193208 0.030415 0.779078 0.097774 0.392693 0.972352 0.015255 0.224058 0.727156 0.051701 0.891433 0.377368 0.559445 0.485847 0.992849 0.483663 
0.536057 0.337037 0.897909 0.008068 0.111009 0.245590 0.763377 0.051544 0.920588 0.186754 0.818701 0.984976 0.277371 0.894291 0.066238 0.432112 0.993331 0.961286 0.920886 0.655333 0.209236 0.872371 0.372620 0.759086 0.393241 0.035883 0.081243 0.108334 0.562418 0.550367 0.432991 0.607339 
0.726258 0.473419 0.979888 0.567408 0.994757 0.911377 0.109723 0.616156 0.335987 0.604330 0.877172 0.708072 0.935939 0.472973 0.344993 0.534315 0.266319 0.690239 0.708770 0.340564 0.002987 0.577934 0.404389 0.513182 0.020515 0.609916 0.211354 0.173617 0.287350 0.583238 0.842200 0.753128 
0.963239 0.296077 0.822026 0.390360 0.117497 0.418510 0.780004 0.772312 0.387366 0.760300 0.359889 0.857369 0.505027 0.055825 0.562087 0.305578 0.547641 0.124325 0.711345 0.629261 0.393534 0.331142 0.200426 0.410768 0.287137 0.718923 0.502522 0.827416 0.646061 0.286391 0.304941 0.438120 
0.961838 0.304739 0.959064 0.765832 0.934786 0.424342 0.637746 0.500194 0.083570 0.374480 0.017329 0.979503 0.967303 0.986060 0.902730 0.531247 0.389587 0.329242 0.515236 0.080775 0.444807 0.254800 0.794037 0.579595 0.784677 0.943926 0.860130 0.980965 0.224924 0.730545 0.511519 0.979096 
0.287902 0.663804 0.777828 0.590922 0.465233 0.371141 0.852617 0.087439 0.771909 0.575635 0.617418 0.306449 0.919883 0.676419 0.798137 0.929863 0.994295 0.581967 0.447797 0.862984 0.941930 0.190630 0.754114 0.560795 0.728846 0.385546 0.759127 0.321140 0.686762 0.005004 0.374354 0.305109 
0.141063 0.942266 0.039781 0.075695 0.807830 0.706127 0.984629 0.888464 0.820939 0.661076 0.978996 0.689655 0.684960 0.761144 0.253490 0.214034 0.574427 0.490756 0.154908 0.011651 0.357800 0.051328 0.085780 0.163386 0.439335 0.044064 0.003619 0.852798 0.618062 0.745399 0.622597 0.762940 
0.323574 0.682453 0.725318 0.198074 0.118484 0.256344 0.281113 0.612264 0.930853 0.141674 0.754809 0.498297 0.935650 0.242660 0.947067 0.658385 0.145447 0.882818 0.284853 0.215849 0.774565 0.240759 0.056653 0.584157 0.902590 0.261993 0.541222 0.526631 0.694138 0.488215 0.455059 0.472262 
0.521735 0.390180 0.263266 0.415691 0.464678 0.919515 0.639583 0.178584 0.967809 0.599997 0.419577 0.797684 0.523303 0.342248 0.706616 0.545575 0.573733 0.673000 0.040099 0.235205 0.544323 0.745930 0.362469 0.222261 0.582613 0.560553 0.833461 0.376005 0.827478 0.251929 0.916650 0.167762 
0.776628 0.787922 0.374714 0.526595 0.135205 0.395107 0.804402 0.635717 0.006626 0.055580 0.312487 0.503786 0.236983 0.579674 0.905264 0.264981 0.391040 0.286029 0.081277 0.889019 0.078766 0.850653 0.451294 0.812323 0.206739 0.240353 0.425567 0.694830 0.249564 0.860102 0.061469 0.678548 
0.147559 0.244929 0.165149 0.447212 0.231162 0.794389 0.328268 0.205231 0.343691 0.145296 0.918399 0.401389 0.444652 0.127243 0.001568 0.727286 0.724398 0.664995 0.274761 0.089423 0.822563 0.682248 0.447403 0.732094 0.699315 0.238128 0.589015 0.787821 0.811354 0.909584 0.484947 0.258126 
0.908226 0.828247 0.149747 0.900979 0.593169 0.204948 0.777124 0.726976 0.898576 0.177473 0.824849 0.370454 0.650321 0.402488 0.537003 0.128341 0.231186 0.797367 0.386503 0.071659 0.049689 0.130990 0.273480 0.299114 0.483664 0.727160 0.385677 0.782413 0.206676 0.855309 0.428915 0.290618 
0.572460 0.074436 0.081243 0.615841 0.148160 0.292674 0.950083 0.807074 0.014118 0.424265 0.476069 0.219814 0.916566 0.607323 0.430336 0.164758 0.435784 0.031882 0.545420 0.150918 0.829613 0.112837 0.299005 0.355463 0.715986 0.014593 0.687050 0.092302 0.805164 0.429825 0.897685 0.175697 
0.871920 0.710398 0.823364 0.970986 0.922185 0.212064 0.308844 0.371133 0.238235 0.500558 0.276828 0.522901 0.558369 0.564608 0.163410 0.140742 0.292900 0.811794 0.038513 0.881537 0.037044 0.852386 0.197601 0.084602 0.476942 0.996475 0.534280 0.788262 0.137201 0.911597 0.423344 0.533906 
0.983051 0.588412 0.579811 0.210669 0.549455 0.732800 0.860151 0.688062 0.391004 0.719414 0.184188 0.154697 0.400169 0.831341 0.430082 0.844759 0.053972 0.507054 0.407899 0.324376 0.726277 0.967118 0.800754 0.894229 0.475828 0.700061 0.695539 0.894101 0.054750 0.268667 0.860087 0.185751 
0.639550 0.851497 0.836037 0.972176 0.496504 0.911064 0.497181 0.638310 0.679218 0.565355 0.958706 0.269599 0.658266 0.509297 0.008637 0.571261 0.435277 0.581509 0.343157 0.271662 0.520903 0.827295 0.813016 0.364905 0.624208 0.672011 0.487784 0.813515 0.458893 0.925093 0.920381 0.655690 
0.759371 0.755995 0.729346 0.340802 0.404891 0.274199 0.509314 0.449285 0.863475 0.181385 0.794083 0.958445 0.921946 0.627060 0.374547 0.214193 0.986923 0.683971 0.565687 0.448856 0.191169 0.102232 0.109861 0.910471 0.334098 0.591787 0.651636 0.409759 0.847068 0.186817 0.793753 0.267496 
0.549132 0.890550 0.680665 0.152195 0.940476 0.278463 0.316468 0.998729 0.855572 0.185238 0.376759 0.918396 0.518755 0.682212 0.588514 0.330425 0.907843 0.282441 0.501234 0.832774 0.871768 0.125618 0.939154 0.527107 0.046034 0.646407 0.310146 0.523780 0.821710 0.688666 0.454471 0.095810 
0.328396 0.571246 0.394640 0.686381 0.386525 0.364953 0.846540 0.464480 0.889006 0.108878 0.609716 0.024102 0.144095 0.107377 0.178916 0.396075 0.171961 0.610662 0.278573 0.825803 0.265044 0.789931 0.240283 0.197783 0.416112 0.153964 0.467749 0.301406 0.840694 0.104735 0.188012 0.762567 
0.506069 0.425999 0.779907 0.404325 0.685314 0.147089 0.118214 0.917796 0.020939 0.081188 0.497698 0.533261 0.793994 0.726060 0.218885 0.890136 0.071529 0.548667 0.327705 0.984557 0.777681 0.024418 0.852067 0.082329 0.581820 0.281804 0.827123 0.949934 0.741320 0.796437 0.313322 0.183911 
0.860611 0.063395 0.627985 0.976597 0.139501 0.451341 0.352242 0.243799 0.930555 0.497342 0.331360 0.087593 0.058841 0.267559 0.782711 0.583185 0.693625 0.731741 0.229219 0.435643 0.364617 0.959344 0.758146 0.920332 0.632077 0.814196 0.671733 0.355564 0.083690 0.188993 0.964200 0.228145 
0.469837 0.477360 0.495758 0.656007 0.124131 0.591294 0.681648 0.730759 0.629177 0.348022 0.024966 0.755255 0.170393 0.287934 0.652147 0.509966 0.957090 0.143765 0.734599 0.764961 0.891925 0.669180 0.397768 0.312711 0.643331 0.878697 0.572694 0.511851 0.663371 0.242972 0.953948 0.565907 
0.905517 0.868984 0.951942 0.738692 0.186268 0.237858 0.788427 0.102524 0.214707 0.949710 0.268804 0.616517 0.923658 0.665161 0.259521 0.263726 0.618691 0.198364 0.172041 0.432799 0.710703 0.178843 0.017735 0.024580 0.060857 0.415154 0.247808 0.656744 0.142592 0.039691 0.327109 0.894799 
0.978983 0.681201 0.601107 0.044528 0.249799 0.268164 0.297010 0.171209 0.188828 0.962446 0.158668 0.101458 0.825744 0.943095 0.643353 0.148343 0.590440 0.799302 0.564497 0.373725 0.403050 0.719706 0.669360 0.375724 0.801582 0.930286 0.624555 0.351815 0.025586 0.848936 0.758958 0.523265 
0.108658 0.890017 0.926700 0.575655 0.572845 0.391352 0.418914 0.293343 0.023430 0.548933 0.486076 0.511397 0.899217 0.217596 0.648231 0.143865 0.832750 0.907397 0.092691 0.164109 0.026306 0.846459 0.244859 0.643231 0.767152 0.461273 0.211603 0.810011 0.800052 0.333813 0.111797 0.829896 
0.535711 0.378651 0.149871 0.604491 0.551190 0.813146 0.679862 0.521419 0.651263 0.759912 0.851413 0.065942 0.840367 0.074529 0.108597 0.382034 0.378879 0.667016 0.487187 0.000480 0.657030 0.791656 0.606769 0.125139 0.823174 0.418836 0.782487 0.820777 0.315226 0.218240 0.339004 0.845911 
0.463442 0.294541 0.371657 0.200147 0.646618 0.085363 0.207002 0.356800 0.030508 0.362331 0.778182 0.035266 0.009841 0.589957 0.615062 0.868262 0.931603 0.610439 0.645303 0.624408 0.655471 0.640429 0.535882 0.947431 0.490871 0.878212 0.111050 0.303543 0.428332 0.256306 0.864127 0.874796 
0.526982 0.296482 0.402144 0.372909 0.602907 0.500627 0.948885 0.636822 0.001725 0.054779 0.442062 0.707819 0.516883 0.182029 0.528106 0.198130 0.829206 0.670868 0.807711 0.010020 0.885471 0.455551 0.960231 0.439502 0.874556 0.055736 0.702379 0.870277 0.300818 0.089921 0.325798 0.007942 
0.714389 0.487158 0.278509 0.504066 0.213517 0.273267 0.877487 0.451609 0.936596 0.300536 0.015197 0.499158 0.787894 0.060776 0.300280 0.539032 0.537811 0.691023 0.591986 0.715565 0.745094 0.468987 0.816068 0.415953 0.856244 0.857617 0.077470 0.029394 0.619882 0.263830 0.648118 0.923574 
0.541516 0.042656 0.874669 0.778309 0.012456 0.618039 0.222604 0.002803 0.447351 0.343915 0.900880 0.296017 0.831152 0.094581 0.618475 0.580797 0.358821 0.129359 0.509356 0.865827 0.238402 0.087651 0.836256 0.805280 0.852639 0.969073 0.338358 0.544921 0.666652 0.356597 0.152086 0.578097 
0.313045 0.026150 0.570666 0.093472 0.998728 0.621760 0.184773 0.360116 0.443119 0.634208 0.115012 0.733560 0.234882 0.568652 0.332735 0.958409 0.245412 0.982284 0.500467 0.938109 0.277027 0.065167 0.714777 0.368629 0.369940 0.371292 0.774280 0.063417 0.552377 0.391506 0.100491 0.274068 
0.607549 0.949130 0.983173 0.871568 0.089462 0.503956 0.138241 0.207000 0.445606 0.652686 0.659624 0.842989 0.714090 0.258962 0.512485 0.982742 0.403354 0.128322 0.452543 0.835096 0.174620 0.721552 0.807516 0.432345 0.180450 0.735529 0.190124 0.655282 0.266818 0.794801 0.939443 0.634229 
0.442722 0.773310 0.484232 0.599800 0.021208 0.970397 0.993389 0.841806 0.639766 0.215672 0.362509 0.073252 0.792251 0.009304 0.839001 0.333768 0.378530 0.731641 0.252532 0.249033 0.770371 0.572064 0.924133 0.946218 0.277136 0.539909 0.019101 0.453915 0.709946 0.484313 0.401279 0.556684 
0.925681 0.133167 0.776859 0.109677 0.270626 0.554696 0.868843 0.288197 0.433984 0.660537 0.216082 0.239688 0.202915 0.176279 0.066896 0.392845 0.216545 0.722487 0.290059 0.566522 0.652622 0.884190 0.426690 0.042237 0.581743 0.099300 0.234991 0.485444 0.448296 0.381450 0.749353 0.091188 
0.467485 0.512088 0.651730 0.358084 0.048453 0.774244 0.128965 0.617360 0.257208 0.169937 0.248861 0.122099 0.413285 0.576691 0.802677 0.219515 0.121704 0.562144 0.865090 0.706297 0.564342 0.985615 0.465649 0.508720 0.598051 0.924851 0.830964 0.668311 0.101681 0.193523 0.036778 0.867502 
0.860812 0.149647 0.958625 0.664205 0.526395 0.913382 0.225991 0.392590 0.220803 0.628363 0.043011 0.234229 0.177801 0.574280 0.963111 0.552758 0.070517 0.864206 0.412339 0.929497 0.946246 0.431875 0.300026 0.347771 0.115662 0.423248 0.169867 0.127043 0.539257 0.312839 0.638045 0.135983 
0.652367 0.009695 0.827353 0.279604 0.682905 0.851564 0.187636 0.099944 0.839931 0.690029 0.847945 0.428132 0.178370 0.942773 0.969971 0.978549 0.900214 0.659858 0.836028 0.015561 0.741088 0.671147 0.750486 0.615966 0.061244 0.881531 0.126295 0.757870 0.510347 0.145555 0.306698 0.580478 
0.803178 0.418606 0.039411 0.514244 0.323105 0.135167 0.278994 0.153350 0.892534 0.959157 0.298635 0.369746 0.110560 0.922827 0.231498 0.594981 0.748531 0.037959 0.352961 0.874680 0.111974 0.391015 0.670687 0.065421 0.924750 0.442854 0.436988 0.750956 0.943137 0.843097 0.456564 0.667190 
0.535617 0.945890 0.004414 0.334881 0.580411 0.491352 0.486549 0.731037 0.333506 0.342568 0.043159 0.595183 0.452966 0.693397 0.000322 0.006192 0.113334 0.853724 0.262006 0.460756 0.641407 0.177109 0.799472 0.194774 0.617294 0.530188 0.177504 0.909165 0.326820 0.859343 0.937947 0.330625 
0.085571 0.625532 0.941595 0.208019 0.459477 0.887606 0.831449 0.857676 0.450648 0.050976 0.843590 0.059581 0.943815 0.828442 0.596618 0.895806 0.861909 0.675744 0.190099 0.222142 0.506490 0.508989 0.282828 0.241145 0.919233 0.133165 0.580460 0.258334 0.621703 0.988823 0.404046 0.715008 
0.375872 0.098947 0.225351 0.153936 0.741332 0.869255 0.794506 0.831326 0.569404 0.936687 0.908350 0.019607 0.569953 0.890956 0.566777 0.469054 0.874494 0.858752 0.660008 0.586810 0.967848 0.117404 0.609005 0.252797 0.053329 0.962484 0.901364 0.023245 0.652041 0.158341 0.679809 0.080529 
0.895641 0.192323 0.452565 0.109585 0.258357 0.650608 0.770464 0.752039 0.679662 0.395159 0.192545 0.944521 0.101874 0.762334 0.902148 0.428231 0.523908 0.709725 0.944189 0.413878 0.125765 0.495415 0.744026 0.461239 0.870581 0.784823 0.593032 0.412855 0.356018 0.656216 0.914675 0.625417 
0.507467 0.910596 0.255720 0.630059 0.930938 0.433150 0.896287 0.933901 0.999390 0.699157 0.966351 0.180683 0.284283 0.404690 0.725166 0.752928 0.953331 0.824461 0.864848 0.904466 0.222486 0.584311 0.417535 0.600373 0.814545 0.825647 0.463545 0.906067 0.523379 0.674681 0.004051 0.572542 
0.347135 0.832866 0.582702 0.967004 0.259635 0.717090 0.357065 0.637656 0.841192 0.536469 0.045199 0.563791 0.450932 0.500817 0.204936 0.884889 0.611878 0.357497 0.711100 0.609133 0.701808 0.242234 0.077951 0.038446 0.900730 0.300797 0.074100 0.830807 0.317044 0.764739 0.597551 0.109490 
0.205745 0.707229 0.920688 0.369600 0.786206 0.931093 0.573490 0.413621 0.319970 0.493423 0.037432 0.422611 0.315156 0.138667 0.033961 0.887342 0.981750 0.181340 0.119431 0.714877 0.577625 0.292966 0.658458 0.760892 0.785823 0.831362 0.332500 0.839475 0.631359 0.665130 0.134924 0.210684 
0.006190 0.298046 0.799899 0.628736 0.204828 0.950228 0.886460 0.277315 0.136906 0.179827 0.838296 0.301537 0.494027 0.640526 0.544896 0.386838 0.721392 0.027412 0.872095 0.631649 0.953031 0.910945 0.468797 0.320015 0.153837 0.562454 0.361594 0.497900 0.065949 0.086256 0.465960 0.983204 
0.998867 0.663610 0.930316 0.235300 0.105575 0.022828 0.595576 0.831168 0.687545 0.843305 0.031812 0.969336 0.032174 0.496264 0.903757 0.841033 0.373737 0.299182 0.604713 0.842470 0.427138 0.986318 0.941360 0.532340 0.205346 0.877008 0.723567 0.573887 0.346294 0.093341 0.973552 0.750433 
0.068724 0.320116 0.279308 0.882333 0.004779 0.485875 0.885358 0.013786 0.040036 0.340476 0.614880 0.212426 0.758888 0.002578 0.602002 0.346063 0.825701 0.257630 0.980613 0.844348 0.590475 0.218958 0.242144 0.216584 0.968628 0.296974 0.124793 0.630371 0.396146 0.220912 0.018578 0.387465 
0.478243 0.521232 0.937771 0.559639 0.909673 0.499009 0.364024 0.693812 0.115806 0.701078 0.638025 0.651161 0.036653 0.166717 0.439057 0.427410 0.930181 0.089732 0.151190 0.796184 0.120181 0.746625 0.615545 0.924244 0.381443 0.144541 0.618053 0.426361 0.192572 0.450296 0.521615 0.202432 
0.959248 0.658592 0.788310 0.428762 0.155677 0.204894 0.700804 0.369757 0.066124 0.324987 0.563887 0.407448 0.407244 0.846802 0.184055 0.379873 0.438818 0.738483 0.267329 0.851048 0.059094 0.878786 0.836758 0.827261 0.053423 0.470880 0.681259 0.013206 0.416085 0.469800 0.366855 0.529677 
0.461452 0.284397 0.257424 0.869025 0.740134 0.487100 0.698708 0.767370 0.095483 0.848609 0.735484 0.537306 0.211314 0.514850 0.243434 0.566187 0.216153 0.209300 0.238263 0.035985 0.051292 0.037770 0.458420 0.807450 0.644106 0.101144 0.514271 0.269337 0.514696 0.562451 0.587684 0.628571 
0.265036 0.572733 0.862975 0.641725 0.601545 0.367897 0.854181 0.325931 0.657102 0.189676 0.191334 0.413549 0.328756 0.438465 0.154190 0.899366 0.298524 0.633807 0.143543 0.699060 0.780832 0.542791 0.379929 0.093921 0.174192 0.280498 0.781800 0.066997 0.767815 0.718070 0.266676 0.919590 
0.346225 0.141150 0.767980 0.296406 0.003487 0.396728 0.945621 0.165047 0.665463 0.238739 0.027467 0.736387 0.445327 0.132058 0.557335 0.197080 0.956395 0.825036 0.479918 0.129822 0.642007 0.515901 0.106841 0.662389 0.309615 0.043458 0.868830 0.661998 0.560445 0.237392 0.413108 0.914056 
0.938081 0.255724 0.783227 0.055371 0.212822 0.716270 0.286769 0.145414 0.008440 0.611635 0.326635 0.997823 0.693295 0.233393 0.171106 0.317903 0.653778 0.401455 0.034815 0.250208 0.930446 0.519599 0.075171 0.325501 0.237844 0.852258 0.470590 0.974295 0.248206 0.625109 0.411861 0.440471 
0.330031 0.271548 0.183665 0.818423 0.220668 0.686461 0.898366 0.851151 0.352490 0.592064 0.727034 0.270873 0.074799 0.307170 0.422042 0.873933 0.088044 0.978006 0.827792 0.653868 0.919756 0.713129 0.873856 0.178676 0.584946 0.871713 0.109390 0.940408 0.384334 0.620530 0.653133 0.381148 
0.415858 0.153533 0.399707 0.567213 0.610904 0.129438 0.744850 0.358332 0.942193 0.321898 0.359005 0.651831 0.276350 0.648362 0.121478 0.677816 0.856824 0.970092 0.285875 0.247429 0.397078 0.741908 0.707030 0.863669 0.839793 0.546632 0.913285 0.909473 0.573489 0.088396 0.608691 0.416602 
0.179781 0.699433 0.524211 0.544739 0.303629 0.787211 0.089437 0.373647 0.892904 0.477972 0.575733 0.660415 0.343695 0.364846 0.473181 0.694095 0.302535 0.925769 0.229367 0.660059 0.496635 0.066205 0.142487 0.904012 0.523324 0.228103 0.232212 0.738075 0.740927 0.729507 0.332559 0.346452 
0.140554 0.305670 0.071840 0.440975 0.255414 0.845206 0.089104 0.713164 0.003807 0.740066 0.280409 0.224125 0.960393 0.050673 0.143304 0.381749 0.905489 0.647355 0.408250 0.874967 0.960119 0.760490 0.821844 0.195117 0.580472 0.037381 0.363233 0.933235 0.883350 0.092551 0.982252 0.940301 
0.918673 0.572489 0.067125 0.824644 0.574926 0.530096 0.187492 0.239175 0.099427 0.524598 0.861611 0.928793 0.579919 0.483598 0.561019 0.412963 0.163942 0.273777 0.060601 0.902191 0.258626 0.553321 0.205952 0.255738 0.526104 0.616885 0.038766 0.854225 0.869827 0.709066 0.788555 0.223536 
0.637231 0.979707 0.647573 0.036882 0.205735 0.960403 0.357653 0.156883 0.710110 0.490392 0.769697 0.702532 0.039592 0.279645 0.155017 0.615469 0.652998 0.150660 0.991806 0.947921 0.414374 0.673026 0.600894 0.843948 0.208145 0.234796 0.079390 0.220957 0.359484 0.869855 0.833298 0.934292 
0.497562 0.585989 0.698864 0.933859 0.649159 0.212597 0.036818 0.274539 0.941395 0.927553 0.695096 0.923466 0.394771 0.363071 0.536445 0.082537 0.880340 0.555083 0.367024 0.883281 0.064716 0.070159 0.144779 0.091843 0.942440 0.633257 0.758432 0.906790 0.047357 0.310052 0.656454 0.410936 
0.916012 0.102741 0.486648 0.030537 0.975126 0.339019 0.423473 0.316504 0.211274 0.443726 0.623535 0.995308 0.684884 0.959202 0.564031 0.094943 0.969204 0.921712 0.034629 0.320199 0.910806 0.419515 0.159284 0.150351 0.238987 0.924255 0.635040 0.693989 0.870136 0.641344 0.431935 0.016165 
0.822380 0.126314 0.616495 0.818993 0.725520 0.079458 0.388859 0.113433 0.973831 0.183828 0.146079 0.264180 0.945005 0.993777 0.117547 0.504622 0.987200 0.939563 0.819108 0.976126 0.535596 0.649313 0.007186 0.701692 0.083639 0.949009 0.161953 0.348755 0.185462 0.953548 0.256412 0.344185 
0.299318 0.237758 0.269417 0.571541 0.900594 0.596125 0.080251 0.766369 0.464620 0.316979 0.257604 0.524029 0.416274 0.506495 0.399068 0.091702 0.875748 0.489319 0.091043 0.889653 0.468046 0.379294 0.429272 0.975709 0.380991 0.515632 0.793246 0.501497 0.767314 0.999340 0.764978 0.359899 
0.515695 0.164660 0.978904 0.951398 0.068510 0.012010 0.454760 0.537582 0.305497 0.101526 0.641264 0.906203 0.312741 0.599124 0.964750 0.042084 0.717987 0.228543 0.204379 0.124512 0.992791 0.951970 0.015032 0.094632 0.581124 0.889190 0.654602 0.221850 0.264197 0.940267 0.903772 0.596971 
0.761043 0.545743 0.881963 0.913852 0.786408 0.391297 0.972797 0.629876 0.888270 0.898410 0.740646 0.513336 0.881794 0.231961 0.580503 0.800528 0.971209 0.791040 0.730036 0.358842 0.451080 0.210773 0.852602 0.410519 0.386485 0.427657 0.579736 0.275917 0.301202 0.796873 0.836506 0.372684 
0.252747 0.884213 0.673039 0.974313 0.501007 0.313814 0.412077 0.007454 0.208241 0.403932 0.586466 0.014062 0.560854 0.780901 0.074751 0.221845 0.700118 0.191487 0.894671 0.019561 0.029882 0.218750 0.708810 0.771534 0.474627 0.046871 0.598884 0.277177 0.224698 0.856691 0.395496 0.153468 
0.346409 0.722656 0.204217 0.577385 0.793525 0.879216 0.190962 0.985060 0.338065 0.217032 0.688551 0.911013 0.866659 0.797950 0.907099 0.733110 0.603433 0.373686 0.783977 0.482469 0.873054 0.138762 0.366076 0.067981 0.577967 0.592173 0.694112 0.684278 0.000299 0.279460 0.185461 0.651047 
0.475112 0.507230 0.477078 0.637402 0.586780 0.370602 0.890143 0.439993 0.615218 0.575709 0.070075 0.780191 0.581571 0.057593 0.423550 0.341938 0.285522 0.702989 0.200131 0.457870 0.064691 0.003309 0.138900 0.822167 0.257335 0.755014 0.798300 0.196068 0.964197 0.158063 0.410466 0.547528 
0.253942 0.994928 0.384882 0.568357 0.087991 0.913281 0.107892 0.454142 0.512712 0.739184 0.902186 0.424744 0.345003 0.860551 0.715364 0.806472 0.660503 0.537606 0.716602 0.066217 0.168046 0.773794 0.189057 0.712841 0.865093 0.150291 0.878357 0.104617 0.928591 0.056436 0.806993 0.350092 
0.426146 0.272154 0.903159 0.425547 0.530657 0.532668 0.907829 0.728155 0.407647 0.999794 0.697467 0.928892 0.576717 0.628282 0.752682 0.553758 0.458253 0.205778 0.191490 0.694730 0.585149 0.734966 0.762530 0.306818 0.000956 0.474223 0.800666 0.110683 0.303340 0.568605 0.154222 0.613159 
0.038585 0.627869 0.271635 0.526019 0.685471 0.471785 0.186111 0.429230 0.301167 0.878593 0.228614 0.306185 0.627592 0.335245 0.022185 0.278291 0.192691 0.278685 0.317758 0.740641 0.443981 0.434551 0.280663 0.155849 0.223078 0.333920 0.669537 0.757306 0.961929 0.259253 0.274127 0.097523 
0.833902 0.632050 0.321617 0.075452 0.649677 0.600033 0.993980 0.870432 0.819664 0.757141 0.434819 0.249063 0.138905 0.029694 0.978738 0.020839 0.610513 0.113008 0.269685 0.642733 0.126118 0.396807 0.180822 0.331426 0.096849 0.308231 0.986936 0.921200 0.805357 0.508237 0.694482 0.438860 
0.255436 0.345200 0.085996 0.871958 0.110314 0.242572 0.098055 0.710622 0.109665 0.736705 0.933830 0.409502 0.199741 0.855176 0.562431 0.826012 0.094657 0.054937 0.038359 0.280218 0.204750 0.693023 0.088290 0.583555 0.028575 0.228647 0.090031 0.979961 0.288875 0.720763 0.699590 0.503789 
0.138663 0.326693 0.468610 0.760542 0.941743 0.372734 0.198182 0.859687 0.068847 0.554175 0.099991 0.762310 0.046724 0.376137 0.027484 0.023479 0.309259 0.924096 0.584832 0.172126 0.407617 0.753725 0.052687 0.664118 0.117895 0.489464 0.711498 0.597184 0.029387 0.869125 0.276435 0.592082 
0.281056 0.456959 0.735132 0.736858 0.521260 0.246542 0.459220 0.113918 0.865766 0.928011 0.289227 0.697834 0.525742 0.818417 0.250467 0.534510 0.797624 0.748638 0.411878 0.499534 0.446693 0.479929 0.105379 0.794588 0.270164 0.407268 0.948483 0.966362 0.874245 0.871363 0.202969 0.297439 
0.307586 0.941405 0.954811 0.727962 0.910333 0.602296 0.815903 0.540967 0.369592 0.792618 0.449798 0.941415 0.259590 0.719768 0.433386 0.879297 0.047228 0.932466 0.870306 0.845570 0.547936 0.203064 0.199242 0.382697 0.551457 0.561159 0.653365 0.390382 0.642258 0.140777 0.921545 0.713792 
0.170179 0.067778 0.288805 0.406638 0.743935 0.061631 0.031521 0.080666 0.945364 0.730985 0.012336 0.329188 0.137798 0.177382 0.952757 0.471476 0.473721 0.651292 0.386993 0.271938 0.263690 0.616067 0.303565 0.408098 0.876905 0.166479 0.077955 0.119763 0.673527 0.687370 0.848249 0.176238 
0.471055 0.869661 0.202488 0.210027 0.125305 0.799749 0.125924 0.488480 0.843400 0.555824 0.491915 0.492363 0.276845 0.967257 0.579992 0.288035 0.087245 0.278754 0.482878 0.752320 0.685444 0.507095 0.166551 0.494504 0.291746 0.453841 0.567934 0.116767 0.776847 0.929556 0.911208 0.304062 
0.016900 0.512342 0.027358 0.655228 0.374427 0.304472 0.370971 0.569242 0.021253 0.485499 0.818222 0.584693 0.790083 0.655558 0.454426 0.586431 0.850583 0.917686 0.849182 0.107383 0.476763 0.312748 0.902299 0.635420 0.538523 0.080997 0.086806 0.173360 0.077931 0.792539 0.119956 0.857375 
0.696782 0.427941 0.002316 0.661772 0.980928 0.171114 0.305149 0.704494 0.318781 0.381245 0.634249 0.304776 0.348880 0.330177 0.584539 0.669713 0.694109 0.022446 0.241995 0.153755 0.396692 0.477095 0.359482 0.847506 0.452497 0.166141 0.020688 0.829934 0.474509 0.096773 0.146576 0.453773 
0.655960 0.976701 0.963583 0.076604 0.125627 0.009689 0.529576 0.140117 0.653741 0.576407 0.179620 0.170123 0.015448 0.321122 0.053141 0.909188 0.555985 0.910532 0.959677 0.996397 0.767348 0.277302 0.787875 0.119685 0.926875 0.497128 0.420225 0.957015 0.975344 0.436320 0.891948 0.481227 
0.097045 0.853675 0.485783 0.147602 0.362589 0.723612 0.408477 0.030266 0.746391 0.832210 0.518485 0.256212 0.130861 0.165696 0.207877 0.332204 0.441437 0.202650 0.872523 0.468954 0.111875 0.496429 0.136712 0.452915 0.878104 0.426834 0.598623 0.949788 0.438825 0.666368 0.552570 0.816327 
0.428930 0.799973 0.586856 0.879278 0.549229 0.372801 0.133011 0.774955 0.949550 0.309479 0.423375 0.821271 0.312459 0.405802 0.750979 0.134800 0.265375 0.527608 0.752654 0.441781 0.219509 0.675991 0.065842 0.429395 0.555686 0.450904 0.657576 0.277728 0.207323 0.542504 0.247411 0.571247 
0.317055 0.928288 0.637582 0.705213 0.692805 0.556470 0.689332 0.427951 0.993091 0.347836 0.709990 0.627488 0.556700 0.889859 0.565384 0.445640 0.427863 0.850352 0.134982 0.327984 0.684302 0.397025 0.714970 0.769019 0.001699 0.386572 0.641090 0.796436 0.130751 0.169053 0.675940 0.333604 
0.407537 0.796488 0.758708 0.139160 0.622625 0.746366 0.557560 0.033680 0.760755 0.006101 0.294538 0.219638 0.811593 0.158266 0.427485 0.363057 0.853850 0.596681 0.074056 0.673837 0.511146 0.352760 0.357649 0.692308 0.766410 0.603584 0.778961 0.385013 0.354923 0.055992 0.349774 0.070335 
0.983319 0.027405 0.735666 0.622766 0.338964 0.246148 0.402724 0.577486 0.852921 0.715943 0.222016 0.477198 0.816680 0.141565 0.207143 0.080293 0.941157 0.007957 0.921793 0.901822 0.968189 0.536830 0.993468 0.769295 0.536955 0.312994 0.741612 0.692823 0.247935 0.255360 0.494160 0.339585 
0.559180 0.852920 0.658685 0.206684 0.130852 0.507543 0.343010 0.535072 0.207660 0.002349 0.945936 0.374957 0.938519 0.522516 0.157837 0.726308 0.222644 0.895143 0.328291 0.352318 0.689154 0.617049 0.752360 0.005431 0.209561 0.990777 0.550788 0.566502 0.029446 0.627697 0.716173 0.518599 
0.160999 0.450511 0.289589 0.599187 0.155419 0.373623 0.507137 0.081004 0.320692 0.889600 0.084150 0.923137 0.101405 0.632450 0.857185 0.647371 0.808092 0.940281 0.991364 0.439615 0.321772 0.018983 0.732647 0.193584 0.320903 0.825017 0.439249 0.055747 0.735195 0.172961 0.707350 0.961418 
0.522843 0.507599 0.058761 0.566154 0.873699 0.889363 0.414418 0.372677 0.909734 0.943028 0.554365 0.655253 0.822248 0.441171 0.874158 0.866190 0.953845 0.564190 0.664922 0.866125 0.903926 0.516885 0.124772 0.922336 0.347104 0.903037 0.961471 0.222808 0.732926 0.277509 0.505195 0.536081 
0.678180 0.025469 0.526991 0.291888 0.376485 0.324600 0.490810 0.196894 0.795895 0.409809 0.647507 0.237204 0.928714 0.563745 0.766834 0.730624 0.302331 0.144950 0.100167 0.999151 0.854471 0.074616 0.873543 0.107993 0.155327 0.265487 0.605883 0.856737 0.308426 0.511960 0.106496 0.305855 
0.881652 0.381928 0.374984 0.517653 0.996131 0.005823 0.283833 0.226890 0.203370 0.282958 0.761119 0.470916 0.626725 0.563993 0.721912 0.860907 0.153512 0.977479 0.917385 0.696815 0.905718 0.659428 0.469564 0.527704 0.416943 0.474407 0.384746 0.247547 0.115134 0.484030 0.097804 0.784811 
0.917676 0.621449 0.180954 0.208268 0.270948 0.281359 0.668032 0.796452 0.944635 0.464527 0.845438 0.861098 0.303336 0.960199 0.153053 0.944681 0.389837 0.179709 0.299421 0.213082 0.441019 0.368163 0.856856 0.395470 0.227846 0.666460 0.020971 0.367899 0.890993 0.992529 0.989177 0.340703 
0.336654 0.511345 0.360494 0.174463 0.342636 0.848924 0.514811 0.691781 0.451402 0.939945 0.771893 0.713408 0.570568 0.131647 0.708781 0.760827 0.155669 0.704793 0.169194 0.570601 0.071976 0.879377 0.600738 0.376468 0.531488 0.819082 0.213814 0.139165 0.402710 0.024607 0.728577 0.723826 
0.685667 0.558743 0.146622 0.518756 0.863190 0.987612 0.941459 0.551418 0.285168 0.135268 0.566118 0.377448 0.592773 0.175471 0.337675 0.261156 0.585275 0.266423 0.787336 0.822856 0.211046 0.695388 0.620661 0.860020 0.922480 0.384050 0.615659 0.041151 0.409901 0.381098 0.562288 0.189052 
0.635405 0.727517 0.478545 0.255682 0.215379 0.025733 0.693527 0.824594 0.072090 0.507260 0.369368 0.546906 0.180903 0.539051 0.985314 0.679188 0.123645 0.063186 0.091482 0.672454 0.097323 0.925416 0.736103 0.485395 0.776603 0.546097 0.409188 0.045430 0.319797 0.889205 0.133160 0.113736 
0.774838 0.411575 0.859353 0.862850 0.647731 0.215365 0.924900 0.568508 0.016579 0.133750 0.376274 0.049727 0.826279 0.499307 0.203847 0.792457 0.337904 0.780149 0.731442 0.019741 0.166358 0.688221 0.607142 0.826398 0.948631 0.435256 0.382448 0.148639 0.150811 0.102445 0.246067 0.997732 
0.416168 0.080752 0.194287 0.653823 0.877510 0.956954 0.451187 0.836238 0.192702 0.170400 0.974435 0.505046 0.852832 0.603302 0.368408 0.109134 0.059918 0.833418 0.472558 0.901701 0.641099 0.664010 0.322272 0.879406 0.273984 0.349216 0.931295 0.326839 0.857350 0.215071 0.975269 0.658291 
0.396208 0.552048 0.586716 0.476272 0.530898 0.925992 0.385210 0.356587 0.527079 0.831419 0.734953 0.984626 0.720290 0.207418 0.216609 0.356878 0.601732 0.444651 0.839787 0.550651 0.558682 0.129009 0.907168 0.184822 0.301136 0.233629 0.553086 0.292367 0.714447 0.422299 0.750646 0.873883 
0.033411 0.878215 0.352989 0.821868 0.784740 0.973646 0.612699 0.231498 0.411320 0.481012 0.468290 0.235996 0.236480 0.656843 0.099923 0.536621 0.496368 0.174496 0.003639 0.371397 0.422069 0.421893 0.560023 0.938117 0.864072 0.346734 0.547537 0.686175 0.237793 0.649714 0.741277 0.922677 
0.873121 0.095266 0.207948 0.668877 0.651408 0.906631 0.501875 0.507398 0.217059 0.796181 0.697356 0.978498 0.494206 0.793849 0.498928 0.361589 0.183647 0.122855 0.853843 0.704530 0.574816 0.762755 0.644928 0.861259 0.257757 0.630527 0.648480 0.984116 0.290423 0.982968 0.170569 0.718603 
0.673582 0.194155 0.506983 0.854653 0.166588 0.730622 0.074544 0.158694 0.488181 0.919284 0.985624 0.670004 0.919923 0.964605 0.381038 0.899141 0.968626 0.571828 0.686942 0.523449 0.812541 0.809524 0.568043 0.330233 0.328803 0.158370 0.409351 0.693540 0.618584 0.281684 0.441592 0.166149 
0.787724 0.078351 0.206495 0.525998 0.213889 0.242435 0.787400 0.523978 0.941854 0.310257 0.743676 0.119211 0.587175 0.428727 0.096727 0.208192 0.407934 0.442882 0.274908 0.668286 0.134399 0.778607 0.167097 0.588687 0.203580 0.220539 0.474547 0.665599 0.926686 0.081987 0.175884 0.984035 
0.013303 0.287062 0.907346 0.795078 0.891120 0.378557 0.775677 0.230488 0.806489 0.417077 0.252074 0.948509 0.693476 0.624543 0.392357 0.631993 0.091915 0.409738 0.639243 0.433860 0.164945 0.693260 0.297156 0.913501 0.026857 0.650305 0.726891 0.577626 0.840013 0.431839 0.703041 0.850223 
0.778669 0.810711 0.886255 0.242209 0.693495 0.058657 0.382369 0.309566 0.773221 0.956202 0.465061 0.453666 0.598614 0.867626 0.067219 0.952503 0.707272 0.992167 0.664517 0.385380 0.380224 0.234712 0.812775 0.749965 0.736265 0.112650 0.647591 0.914892 0.113758 0.386346 0.368063 0.767074 
0.625316 0.360112 0.452341 0.760107 0.408938 0.648593 0.394954 0.723393 0.495255 0.292310 0.436530 0.421674 0.681524 0.690931 0.713890 0.362370 0.387623 0.695145 0.693859 0.430686 0.490327 0.287140 0.220997 0.487937 0.691746 0.243315 0.344778 0.975523 0.342119 0.384862 0.304397 0.944113 
0.962838 0.360489 0.955772 0.952966 0.218330 0.956239 0.992936 0.706847 0.188765 0.542752 0.378605 0.209170 0.975383 0.259584 0.408531 0.085289 0.251652 0.466834 0.481278 0.017773 0.167554 0.586052 0.932921 0.418938 0.386717 0.714028 0.510204 0.057390 0.800835 0.932838 0.211471 0.854341 
0.173511 0.169048 0.809843 0.267023 0.727325 0.273642 0.887532 0.934139 0.842755 0.944009 0.661961 0.823452 0.663279 0.997227 0.242013 0.040579 0.696753 0.837316 0.769934 0.627817 0.280821 0.310690 0.396143 0.152392 0.055404 0.957976 0.037321 0.616969 0.108239 0.191955 0.227874 0.138692 
0.992759 0.100072 0.270119 0.167366 0.424900 0.056082 0.972421 0.276859 0.372576 0.362492 0.555543 0.845130 0.860054 0.016515 0.217845 0.567022 0.836789 0.656225 0.240185 0.288857 0.583124 0.660731 0.127733 0.331148 0.306861 0.996579 0.938337 0.472695 0.131543 0.515093 0.650325 0.794312 
0.278060 0.670586 0.484311 0.591244 0.783390 0.058753 0.675522 0.097260 0.430568 0.382155 0.029682 0.037389 0.998994 0.082173 0.601858 0.408638 0.762859 0.379956 0.544439 0.040464 0.572046 0.861767 0.937856 0.329449 0.189913 0.689265 0.386027 0.396812 0.394833 0.429709 0.563476 0.364522 
0.419549 0.664158 0.307001 0.170638 0.657457 0.446593 0.469673 0.447431 0.950926 0.106988 0.391956 0.003365 0.873655 0.420738 0.243508 0.167785 0.919082 0.586596 0.331962 0.203551 0.416037 0.541723 0.524078 0.127975 0.234173 0.262265 0.499965 0.644988 0.051044 0.313216 0.664528 0.301473 
0.995488 0.964328 0.896288 0.556720 0.826905 0.144849 0.016225 0.105201 0.099367 0.986674 0.963109 0.182338 0.332290 0.379471 0.618992 0.609910 0.507030 0.841314 0.511262 0.445123 0.276251 0.354217 0.575781 0.536337 0.704703 0.567902 0.372372 0.393021 0.235729 0.462334 0.526075 0.611742 
0.537963 0.128750 0.967635 0.839972 0.876522 0.467620 0.480451 0.204359 0.497113 0.610247 0.761599 0.988634 0.646955 0.863898 0.394529 0.438783 0.683719 0.576835 0.809945 0.900982 0.834112 0.331289 0.710603 0.900386 0.353391 0.716519 0.601493 0.012822 0.613319 0.753421 0.710340 0.535918 
0.338244 0.476318 0.426653 0.254582 0.446373 0.368091 0.188372 0.733762 0.419584 0.566685 0.925186 0.455304 0.799804 0.565708 0.136753 0.590344 0.740488 0.836202 0.723767 0.092455 0.712423 0.442977 0.602896 0.846401 0.199131 0.095136 0.144898 0.287780 0.563725 0.760786 0.505310 0.072521 
0.597314 0.878102 0.900021 0.629593 0.765211 0.515996 0.870626 0.136629 0.171742 0.865732 0.299588 0.302456 0.207632 0.136634 0.629193 0.015295 0.200033 0.342364 0.197831 0.031198 0.751500 0.878209 0.776684 0.747022 0.657519 0.198258 0.144398 0.325185 0.426482 0.636994 0.206170 0.550157 
0.626291 0.446274 0.363805 0.397031 0.277449 0.744143 0.184671 0.760959 0.757677 0.810490 0.699124 0.879932 0.709438 0.433910 0.709189 0.960235 0.686177 0.649284 0.791966 0.437772 0.176108 0.237857 0.444500 0.263850 0.731214 0.339911 0.119816 0.490104 0.165832 0.464595 0.757119 0.817273 
0.918048 0.249468 0.707097 0.351471 0.694870 0.196269 0.579605 0.976103 0.538411 0.374151 0.028816 0.836986 0.746595 0.299772 0.663122 0.393702 0.222128 0.929636 0.118858 0.413779 0.679270 0.305038 0.336750 0.417005 0.660984 0.933711 0.285238 0.323427 0.940113 0.319771 0.802435 0.948179 
0.167701 0.305309 0.401894 0.736760 0.283842 0.429628 0.839899 0.980291 0.859305 0.033119 0.319721 0.152844 0.935807 0.202273 0.504566 0.145450 0.133739 0.880283 0.321067 0.522748 0.470316 0.579693 0.258576 0.488042 0.193735 0.461176 0.615058 0.129303 0.273068 0.905773 0.150480 0.986229 
0.720922 0.276037 0.180473 0.476461 0.411013 0.333260 0.759954 0.715636 0.527347 0.604102 0.777295 0.430215 0.748146 0.899479 0.867522 0.910116 0.711892 0.604435 0.761099 0.331471 0.612725 0.676189 0.511343 0.636807 0.148675 0.337884 0.654779 0.985254 0.111542 0.386276 0.958166 0.096567 
0.111795 0.748899 0.284398 0.719054 0.495202 0.248676 0.530339 0.398718 0.984073 0.243311 0.954567 0.774098 0.535166 0.906213 0.508231 0.618268 0.660327 0.407509 0.073308 0.650853 0.817525 0.167922 0.186256 0.079091 0.486770 0.347347 0.303471 0.107719 0.605369 0.284455 0.177190 0.056407 
0.940325 0.219682 0.084860 0.645661 0.407282 0.672777 0.976427 0.893458 0.969976 0.923087 0.585119 0.528252 0.734131 0.042356 0.233545 0.606832 0.592974 0.307392 0.351996 0.379693 0.572684 0.858342 0.718760 0.638171 0.035179 0.486215 0.918179 0.152601 0.597610 0.000233 0.687940 0.629855 
0.644157 0.347703 0.799421 0.679960 0.331377 0.965815 0.886678 0.205000 0.593739 0.139571 0.615102 0.288111 0.647175 0.284902 0.899461 0.719044 0.328091 0.586070 0.036556 0.854620 0.939978 0.328502 0.228110 0.732534 0.720332 0.876348 0.792175 0.665767 0.066430 0.348368 0.527051 0.218629 
0.970771 0.908993 0.824358 0.932427 0.033823 0.673281 0.332734 0.421309 0.563263 0.037886 0.160252 0.013573 0.696428 0.329892 0.680973 0.476627 0.333835 0.674403 0.622013 0.516559 0.032506 0.800955 0.068462 0.786667 0.780110 0.081294 0.439634 0.199535 0.077743 0.871714 0.878849 0.237069 
0.349143 0.443857 0.523978 0.676186 0.949667 0.352324 0.855989 0.812030 0.842512 0.882413 0.885031 0.645162 0.822952 0.399454 0.741515 0.684365 0.944142 0.419937 0.674376 0.159505 0.970341 0.437884 0.012521 0.680942 0.826513 0.248992 0.517726 0.509295 0.223607 0.421385 0.625388 0.839704 
0.033923 0.040814 0.986321 0.956745 0.729923 0.256855 0.569475 0.805795 0.552745 0.704457 0.660002 0.973030 0.388575 0.232135 0.271655 0.058638 0.689436 0.402895 0.485385 0.936807 0.116815 0.977955 0.210546 0.102131 0.383427 0.895613 0.140034 0.289580 0.694326 0.081742 0.064530 0.850174 
0.882937 0.697685 0.119977 0.207496 0.240708 0.518245 0.620553 0.324250 0.195348 0.460971 0.774134 0.129951 0.756985 0.163097 0.710521 0.534429 0.636706 0.463165 0.048093 0.968624 0.304970 0.056454 0.060880 0.182819 0.187559 0.332527 0.377952 0.341599 0.220962 0.952434 0.382532 0.045201 
0.290021 0.203683 0.636434 0.633337 0.887798 0.538726 0.281933 0.243128 0.357491 0.745910 0.334377 0.512216 0.443450 0.090498 0.035536 0.741700 0.692928 0.124453 0.945649 0.492028 0.074359 0.014156 0.895434 0.512334 0.922065 0.437868 0.602341 0.248779 0.583743 0.972835 0.744051 0.163268 
0.267771 0.523586 0.069198 0.912541 0.066756 0.369105 0.259821 0.050358 0.494452 0.327451 0.732794 0.810364 0.100245 0.419829 0.745232 0.507919 0.676483 0.726856 0.771598 0.519451 0.767422 0.095559 0.256065 0.103138 0.715679 0.320081 0.164469 0.908881 0.029907 0.629162 0.161356 0.009343 
0.770759 0.841397 0.097925 0.130235 0.537371 0.061537 0.097697 0.765845 0.849648 0.753970 0.393959 0.241620 0.440705 0.495260 0.263963 0.325632 0.028580 0.479036 0.897606 0.716607 0.633967 0.658510 0.210496 0.093775 0.325240 0.762273 0.947318 0.452606 0.161168 0.916356 0.010853 0.327282 
0.883536 0.396700 0.371717 0.438022 0.447853 0.185278 0.065269 0.075282 0.259955 0.934237 0.305306 0.469581 0.289480 0.455068 0.311000 0.231547 0.754371 0.659722 0.305114 0.486647 0.473532 0.359710 0.486325 0.947724 0.958281 0.800728 0.167870 0.291599 0.952155 0.561539 0.050912 0.222309 
0.997821 0.227020 0.731513 0.811589 0.481808 0.055215 0.124075 0.575471 0.309861 0.910703 0.651402 0.457102 0.379213 0.947281 0.960624 0.629726 0.201035 0.543392 0.987663 0.923457 0.502029 0.127619 0.700516 0.386455 0.608467 0.445179 0.775268 0.979294 0.813440 0.713457 0.158510 0.170330 
0.582455 0.105043 0.669689 0.345089 0.154519 0.314207 0.807883 0.562352 0.196400 0.745253 0.634885 0.900061 0.318487 0.557713 0.276367 0.528306 0.771650 0.023008 0.733658 0.313544 0.631929 0.818910 0.479388 0.344382 0.645645 0.893966 0.315399 0.436585 0.531894 0.295201 0.298478 0.916540 
0.565852 0.786545 0.389076 0.070444 0.537776 0.489954 0.253440 0.262029 0.575898 0.806971 0.301651 0.954424 0.512884 0.188760 0.793547 0.470366 0.600245 0.697515 0.900595 0.550753 0.817359 0.294293 0.563203 0.473281 0.123710 0.149428 0.109959 0.388914 0.319119 0.457899 0.776774 0.852733 
0.092155 0.739495 0.661219 0.272298 0.926910 0.213483 0.622426 0.359910 0.645187 0.388204 0.068657 0.825838 0.711194 0.210608 0.583768 0.275818 0.165591 0.972133 0.246449 0.874467 0.990281 0.899123 0.368815 0.813119 0.862873 0.173751 0.315043 0.565927 0.809918 0.514365 0.746134 0.815871 
0.311399 0.652682 0.786857 0.835610 0.043846 0.636916 0.691455 0.617574 0.970931 0.912073 0.974893 0.209368 0.207756 0.100829 0.357754 0.237786 0.960498 0.628589 0.099258 0.350761 0.325279 0.980610 0.848707 0.591321 0.315846 0.609133 0.212942 0.014648 0.185756 0.843742 0.679687 0.033069 
0.368751 0.407801 0.291951 0.755916 0.698314 0.607399 0.550766 0.776730 0.379930 0.843060 0.214967 0.621174 0.831345 0.575465 0.516000 0.661451 0.843870 0.852225 0.313050 0.794393 0.633013 0.294099 0.586445 0.905720 0.196880 0.693676 0.573388 0.330566 0.442531 0.670450 0.236103 0.253191 
0.098160 0.839294 0.835728 0.121575 0.042283 0.830688 0.162516 0.517364 0.744621 0.372704 0.931135 0.954349 0.319229 0.859961 0.519616 0.848888 0.445368 0.871530 0.876664 0.222220 0.291118 0.592775 0.726173 0.421015 0.528711 0.914122 0.375582 0.178180 0.662774 0.012577 0.989727 0.045948 
0.090749 0.570076 0.189612 0.785340 0.431247 0.939225 0.670011 0.731653 0.181109 0.444424 0.254680 0.447120 0.862928 0.741934 0.346742 0.385854 0.022320 0.878665 0.715368 0.642620 0.895653 0.957210 0.361845 0.685095 0.638090 0.066708 0.415397 0.126765 0.333380 0.396196 0.149790 0.030660 
0.323852 0.474932 0.547246 0.029791 0.927341 0.110491 0.392234 0.282124 0.475611 0.878975 0.274689 0.978951 0.330895 0.596784 0.368560 0.289346 0.997068 0.629360 0.779978 0.784192 0.792372 0.671726 0.551553 0.936381 0.959462 0.746590 0.946192 0.225640 0.550823 0.287725 0.572989 0.657122 
0.094571 0.828883 0.463217 0.806223 0.291944 0.854288 0.556027 0.225413 0.617422 0.815503 0.260202 0.965891 0.208718 0.565484 0.266584 0.559584 0.598386 0.342410 0.073460 0.500078 0.940185 0.847705 0.012052 0.886159 0.226168 0.194447 0.485564 0.035899 0.628144 0.159048 0.303955 0.236086 
0.752042 0.129217 0.228871 0.528438 0.675574 0.056610 0.156535 0.427345 0.009153 0.961252 0.560260 0.552810 0.100357 0.124566 0.996788 0.153475 0.064295 0.298539 0.792114 0.213509 0.083284 0.858162 0.838856 0.003893 0.613833 0.463409 0.504925 0.597762 0.481544 0.218364 0.972778 0.382255 
0.853392 0.860408 0.593717 0.275919 0.224209 0.238387 0.754259 0.624414 0.025845 0.942767 0.989765 0.772484 0.944414 0.789471 0.752941 0.394385 0.032841 0.116100 0.094657 0.627595 0.152567 0.399837 0.026386 0.428477 0.343252 0.080844 0.506018 0.684790 0.420914 0.580077 0.806118 0.883796 
0.346536 0.408057 0.222252 0.085281 0.167955 0.846606 0.779427 0.033245 0.299112 0.747286 0.076424 0.024091 0.927414 0.592907 0.522980 0.474472 0.555447 0.651448 0.783380 0.959685 0.976466 0.774367 0.686062 0.145797 0.538795 0.411710 0.313035 0.788030 0.959005 0.915374 0.981647 0.251617 
0.727860 0.569343 0.384163 0.805936 0.076121 0.311741 0.595991 0.518106 0.918634 0.110505 0.761266 0.687691 0.433033 0.249054 0.707346 0.117389 0.337181 0.617999 0.747698 0.289748 0.591159 0.084886 0.366238 0.974150 0.036321 0.576976 0.015568 0.078951 0.344912 0.287079 0.726805 0.745928 
0.713796 0.081254 0.807145 0.471045 0.120249 0.770972 0.157742 0.845972 0.493328 0.567588 0.911836 0.921288 0.824223 0.497201 0.364107 0.295169 0.789285 0.492953 0.288375 0.424451 0.746576 0.452397 0.592135 0.460828 0.295693 0.997045 0.405513 0.869732 0.820755 0.569430 0.282698 0.002261 
0.152681 0.674234 0.838317 0.706105 0.456735 0.610132 0.065887 0.960476 0.837583 0.569390 0.367705 0.399224 0.719490 0.266467 0.540264 0.292307 0.681006 0.161607 0.531501 0.293950 0.756177 0.397951 0.441892 0.140202 0.732630 0.091059 0.684562 0.171948 0.237425 0.850506 0.182543 0.430344 
0.692430 0.431561 0.354872 0.871137 0.974954 0.409900 0.271870 0.050085 0.387932 0.400366 0.224058 0.696141 0.958192 0.047387 0.333102 0.261089 0.840772 0.243819 0.946325 0.103035 0.604344 0.807229 0.359878 0.822861 0.570088 0.211416 0.777417 0.232826 0.806460 0.395811 0.008392 0.898217 
0.610555 0.728486 0.901340 0.289705 0.987481 0.409120 0.697216 0.297924 0.908525 0.660824 0.806058 0.155074 0.964426 0.007656 0.033621 0.492778 0.988712 0.287471 0.381711 0.012446 0.054298 0.975039 0.124910 0.687395 0.617056 0.189520 0.607747 0.088583 0.590193 0.844482 0.879277 0.565241 
0.495077 0.441876 0.844735 0.106186 0.205538 0.695599 0.086332 0.587064 0.064158 0.223068 0.041456 0.743584 0.791233 0.407187 0.042799 0.461521 0.144767 0.272659 0.005189 0.328249 0.538111 0.911723 0.396738 0.718536 0.584282 0.465853 0.565746 0.410608 0.969343 0.500314 0.731663 0.043190 
0.437614 0.659789 0.118628 0.788827 0.594689 0.207843 0.655019 0.841452 0.998542 0.811092 0.746220 0.248346 0.232543 0.000906 0.462338 0.595642 0.227188 0.338585 0.278785 0.469847 0.930972 0.251745 0.966462 0.260890 0.744973 0.023426 0.461824 0.158099 0.620574 0.981197 0.401425 0.528075 
0.374172 0.486812 0.215107 0.068615 0.468483 0.720954 0.694669 0.584984 0.499615 0.370294 0.254740 0.299518 0.378844 0.309437 0.683793 0.114515 0.018229 0.991524 0.104456 0.129326 0.515575 0.896750 0.813810 0.948151 0.609197 0.070241 0.950454 0.294548 0.476964 0.438945 0.936575 0.405774 
0.751367 0.980733 0.037773 0.144214 0.425519 0.106620 0.629929 0.838083 0.968358 0.508310 0.046686 0.613792 0.330953 0.493205 0.616465 0.112522 0.180661 0.042129 0.578426 0.501218 0.798400 0.795499 0.185366 0.411554 0.269146 0.618506 0.105241 0.619214 0.089635 0.858739 0.858155 0.060665 
0.723561 0.839947 0.040555 0.711941 0.212905 0.566246 0.724886 0.733848 0.856691 0.885044 0.519731 0.218296 0.482421 0.710429 0.914070 0.190330 0.409081 0.694552 0.518464 0.286153 0.368941 0.468225 0.985466 0.176978 0.487236 0.940974 0.655028 0.253875 0.712737 0.270629 0.183021 0.299242 
0.259171 0.807257 0.015664 0.657287 0.002265 0.733779 0.851171 0.473069 0.130605 0.092872 0.579058 0.699790 0.551705 0.831635 0.711762 0.944836 0.767205 0.877105 0.433580 0.363350 0.468533 0.656296 0.497479 0.557798 0.309058 0.908347 0.080075 0.847479 0.036391 0.296319 0.696776 0.661174 
0.154836 0.431094 0.263778 0.743475 0.362228 0.385955 0.508760 0.654451 0.834088 0.425260 0.493366 0.885393 0.090382 0.730018 0.986361 0.052417 0.866986 0.709052 0.108487 0.117442 0.786828 0.454388 0.109213 0.154352 0.603688 0.367157 0.122423 0.216064 0.178711 0.779920 0.916711 0.368731 
0.242587 0.661750 0.090604 0.660205 0.178678 0.107198 0.982663 0.105580 0.502831 0.768976 0.646002 0.442790 0.821672 0.428623 0.268440 0.114703 0.053174 0.095372 0.818351 0.789998 0.506033 0.817270 0.377677 0.847884 0.331792 0.059826 0.387132 0.587827 0.067326 0.709421 0.419374 0.056912 
0.895127 0.004746 0.230750 0.683924 0.267054 0.966064 0.204579 0.659499 0.050056 0.204993 0.608464 0.534378 0.911860 0.825580 0.993158 0.691298 0.354702 0.335782 0.925567 0.450664 0.462045 0.999463 0.853829 0.523932 0.835188 0.967439 0.774570 0.863980 0.460256 0.167764 0.438569 0.842704 
0.935682 0.594640 0.112617 0.348942 0.449819 0.162460 0.231302 0.315901 0.216768 0.439521 0.744415 0.172056 0.686984 0.432497 0.304392 0.707159 0.194879 0.004450 0.501040 0.707723 0.974957 0.406916 0.977062 0.096926 0.670386 0.319892 0.237310 0.164467 0.358999 0.075124 0.519445 0.736204 
0.478807 0.266745 0.661486 0.389316 0.510197 0.626724 0.857861 0.259705 0.734150 0.491034 0.095185 0.636681 0.090008 0.583421 0.371081 0.192150 0.929390 0.658391 0.929083 0.245367 0.110301 0.852144 0.247281 0.701889 0.517507 0.673654 0.463628 0.656564 0.801168 0.640981 0.679256 0.614300 
0.883480 0.022886 0.382471 0.902935 0.675944 0.242855 0.911328 0.926656 0.827894 0.441037 0.278816 0.708174 0.853296 0.870557 0.368174 0.917324 0.677798 0.723509 0.111860 0.925463 0.165502 0.372575 0.897364 0.845773 0.095486 0.264987 0.688666 0.784205 0.341341 0.160556 0.388191 0.835134 
0.997462 0.093389 0.145465 0.040903 0.323791 0.322588 0.288370 0.698827 0.475450 0.831185 0.730357 0.925035 0.838205 0.643556 0.125523 0.081685 0.987984 0.801540 0.057655 0.990350 0.855331 0.218323 0.466593 0.945065 0.138920 0.875090 0.288454 0.082398 0.731892 0.022737 0.017948 0.443145 
0.589363 0.784952 0.526582 0.511328 0.035570 0.190547 0.260331 0.401869 0.875256 0.827866 0.955331 0.005888 0.788992 0.795277 0.390352 0.822508 0.442834 0.282692 0.884176 0.719684 0.780941 0.050408 0.196274 0.089648 0.851085 0.326634 0.102441 0.795899 0.029585 0.423611 0.609123 0.551584 
0.926159 0.443424 0.413051 0.050404 0.000073 0.105276 0.826239 0.807639 0.336199 0.056779 0.376550 0.428612 0.721255 0.803477 0.160703 0.207956 0.090377 0.404434 0.831342 0.525143 0.380415 0.412309 0.408475 0.204269 0.531360 0.419555 0.251870 0.655544 0.722753 0.741575 0.175059 0.392359 
0.343008 0.555330 0.274588 0.495732 0.728414 0.747405 0.208530 0.285192 0.682738 0.301019 0.684879 0.420717 0.007530 0.548987 0.086588 0.532991 0.100182 0.663692 0.334085 0.220430 0.994610 0.056128 0.006684 0.967047 0.596513 0.822896 0.125082 0.450315 0.812244 0.698759 0.178047 0.012413 
0.142609 0.212030 0.146106 0.127078 0.636982 0.746533 0.415544 0.710021 0.785701 0.129013 0.782357 0.628009 0.615226 0.226112 0.498557 0.867934 0.245681 0.670448 0.826420 0.296973 0.262502 0.647904 0.478520 0.028570 0.250713 0.661067 0.512449 0.374341 0.292350 0.140997 0.735927 0.798954 
0.711530 0.753257 0.190784 0.332376 0.603329 0.917133 0.536394 0.013948 0.698602 0.665765 0.178453 0.186969 0.187164 0.218997 0.269657 0.865549 0.942486 0.365614 0.564122 0.019906 0.862546 0.074859 0.199821 0.461497 0.205617 0.348493 0.864548 0.207657 0.038472 0.406342 0.977996 0.526281 
0.040986 0.878336 0.283080 0.069037 0.422915 0.102379 0.292686 0.570150 0.823455 0.962664 0.485988 0.464034 0.150683 0.407264 0.736495 0.825362 0.487442 0.127533 0.837436 0.938641 0.451152 0.126566 0.548789 0.090269 0.434816 0.601033 0.925373 0.192090 0.020318 0.668445 0.506733 0.926207 
0.886859 0.351384 0.337024 0.912812 0.379656 0.418924 0.030107 0.654263 0.138320 0.637798 0.842939 0.174744 0.492388 0.832471 0.784907 0.493621 0.067003 0.503065 0.685105 0.528456 0.763020 0.925584 0.318489 0.524858 0.219142 0.330903 0.197368 0.006173 0.899805 0.168456 0.451598 0.963150 
0.786806 0.941398 0.749912 0.333477 0.936193 0.225090 0.728493 0.497345 0.082979 0.908681 0.269338 0.069113 0.745847 0.553028 0.503427 0.682960 0.981556 0.089082 0.751962 0.387928 0.270832 0.323324 0.891663 0.414016 0.468839 0.276378 0.001828 0.350336 0.137486 0.253310 0.643362 0.954471 
0.984141 0.879572 0.648794 0.638514 0.589312 0.553213 0.479969 0.022589 0.126005 0.078265 0.467576 0.682578 0.527822 0.989249 0.426588 0.492576 0.718470 0.739080 0.748906 0.795249 0.226540 0.557578 0.100832 0.408789 0.669636 0.234144 0.959142 0.790559 0.489148 0.346263 0.437078 0.674753 
0.148598 0.390936 0.770783 0.693104 0.341966 0.381776 0.338215 0.162688 0.584738 0.815953 0.591327 0.055834 0.273085 0.719830 0.171220 0.263667 0.922442 0.330522 0.592979 0.357706 0.261839 0.614658 0.639924 0.946370 0.877639 0.482736 0.832935 0.390152 0.512012 0.428666 0.262619 0.807988 
0.831089 0.664713 0.530855 0.212441 0.855063 0.364723 0.488929 0.253854 0.218776 0.103180 0.863172 0.636330 0.559124 0.326561 0.926636 0.601057 0.277077 0.191917 0.005775 0.912370 0.507683 0.494585 0.460750 0.146842 0.485365 0.233472 0.908863 0.676079 0.645966 0.436146 0.684070 0.298587 
0.742623 0.741638 0.751436 0.294576 0.815007 0.853770 0.050669 0.675405 0.630342 0.926505 0.355123 0.854575 0.160786 0.552247 0.568606 0.964778 0.316191 0.480756 0.609605 0.498572 0.991702 0.205927 0.334428 0.158580 0.532497 0.791347 0.004206 0.726775 0.891419 0.235517 0.965232 0.554716 
0.473343 0.180056 0.953642 0.298336 0.747400 0.825553 0.729923 0.947818 0.713459 0.428615 0.774659 0.675816 0.943004 0.693817 0.793739 0.886403 0.047334 0.365954 0.787216 0.894685 0.777384 0.779227 0.487504 0.251620 0.103385 0.425956 0.312765 0.787518 0.415877 0.915143 0.438987 0.652584 
0.066080 0.336675 0.707106 0.412729 0.206492 0.299827 0.399365 0.026064 0.267132 0.535848 0.840276 0.500958 0.493899 0.731869 0.381674 0.080652 0.063152 0.362882 0.148427 0.028087 0.449374 0.453192 0.896028 0.325347 0.456280 0.432310 0.456760 0.204005 0.766491 0.731597 0.833882 0.111301 
0.722683 0.529229 0.992672 0.933421 0.085380 0.319123 0.528868 0.467726 0.674164 0.490533 0.926631 0.716847 0.702046 0.007011 0.987148 0.847022 0.743271 0.570893 0.498106 0.078314 0.054561 0.020476 0.644364 0.934000 0.085678 0.740770 0.425238 0.674546 0.648719 0.365886 0.935192 0.671866 
0.653657 0.212284 0.844372 0.165747 0.850859 0.003533 0.381498 0.409373 0.965819 0.635496 0.136329 0.288226 0.036471 0.460011 0.873909 0.272396 0.780078 0.761460 0.266700 0.557922 0.783069 0.079346 0.931788 0.263144 0.353004 0.742577 0.165531 0.877349 0.794209 0.173817 0.815145 0.000785 
0.139969 0.881779 0.899689 0.504400 0.187241 0.669825 0.527511 0.606539 0.720809 0.189070 0.836017 0.186190 0.558210 0.203526 0.968114 0.413501 0.245090 0.190492 0.918348 0.968422 0.902089 0.711759 0.485155 0.079128 0.274397 0.308443 0.484921 0.985107 0.442264 0.535639 0.143425 0.325802 
0.156979 0.120519 0.516972 0.888514 0.254029 0.039315 0.674380 0.506247 0.333901 0.840694 0.643726 0.186066 0.741349 0.556586 0.318058 0.498486 0.455915 0.474848 0.258136 0.115388 0.787802 0.289513 0.931075 0.983458 0.364729 0.150541 0.060240 0.496501 0.229859 0.808679 0.299290 0.277174 
0.401567 0.531330 0.399811 0.762361 0.159410 0.454640 0.866697 0.381992 0.988236 0.510050 0.937745 0.407357 0.008598 0.463506 0.901107 0.950324 0.979382 0.791796 0.127508 0.069183 0.566050 0.294525 0.270738 0.332455 0.187006 0.360742 0.683062 0.540824 0.129618 0.594393 0.070466 0.121090 
0.592615 0.229950 0.111794 0.886219 0.593923 0.693842 0.534863 0.017820 0.758109 0.164893 0.736277 0.684273 0.045872 0.922058 0.827671 0.220774 0.811884 0.527260 0.097910 0.587897 0.560836 0.128834 0.650564 0.066807 0.797398 0.497492 0.970877 0.312618 0.410558 0.928659 0.825821 0.508979 
0.263749 0.270187 0.720050 0.628000 0.693789 0.642793 0.331354 0.085108 0.330706 0.697685 0.066501 0.108471 0.715349 0.529599 0.867627 0.138292 0.617345 0.571269 0.953542 0.740713 0.698785 0.919955 0.285051 0.269536 0.692581 0.049703 0.333015 0.199871 0.961886 0.202510 0.812876 0.558362 
0.262740 0.236709 0.334466 0.370070 0.390635 0.357868 0.374229 0.253682 0.955516 0.455494 0.037747 0.492299 0.738721 0.823835 0.558801 0.382196 0.489871 0.116475 0.958710 0.614131 0.742295 0.237919 0.454999 0.924940 0.420836 0.447535 0.861979 0.845979 0.962081 0.123394 0.516804 0.182324 
0.279042 0.372374 0.538655 0.778979 0.843180 0.535334 0.190817 0.137220 0.434268 0.716201 0.389655 0.099741 0.058068 0.928921 0.782968 0.959026 0.400707 0.471736 0.214543 0.264099 0.340356 0.798166 0.082880 0.288036 0.125577 0.835323 0.650979 0.146729 0.820838 0.149572 0.771659 0.755890 
0.208583 0.690819 0.730928 0.850839 0.011622 0.780049 0.644827 0.862407 0.255152 0.103646 0.206393 0.097570 0.994464 0.374136 0.407936 0.942121 0.613286 0.729334 0.536362 0.683866 0.923626 0.480214 0.476917 0.190291 0.738500 0.950043 0.597689 0.034004 0.043193 0.923590 0.229186 0.589681 
0.630707 0.845547 0.684202 0.195130 0.164284 0.393721 0.437875 0.886291 0.216639 0.814055 0.304448 0.486975 0.616496 0.141983 0.024705 0.328890 0.133535 0.343770 0.588825 0.942761 0.763597 0.243648 0.286820 0.343098 0.279554 0.593389 0.925493 0.544832 0.831755 0.343366 0.905334 0.343840 
0.680929 0.583939 0.034888 0.935940 0.510638 0.768115 0.094716 0.832021 0.463374 0.333113 0.512668 0.711987 0.901906 0.768595 0.699108 0.407567 0.367972 0.137561 0.383083 0.387713 0.638505 0.685792 0.796997 0.291674 0.782816 0.660455 0.461157 0.316663 0.462172 0.447332 0.832827 0.344279 
0.283259 0.613263 0.751369 0.193844 0.929168 0.619744 0.692640 0.703903 0.337353 0.385020 0.904675 0.588343 0.487429 0.888284 0.911916 0.255167 0.365053 0.328284 0.461225 0.776219 0.251259 0.992098 0.303081 0.208647 0.833421 0.685991 0.813149 0.579149 0.424997 0.082753 0.344299 0.188424 
0.844602 0.731620 0.823519 0.240870 0.501996 0.660394 0.786851 0.596896 0.506218 0.458905 0.825309 0.519343 0.820368 0.166908 0.416382 0.446200 0.574124 0.021314 0.187563 0.055499 0.517321 0.164978 0.946279 0.075877 0.480569 0.769861 0.006825 0.804185 0.818300 0.569827 0.168815 0.373299 
0.958974 0.926810 0.631550 0.765982 0.052828 0.002619 0.453047 0.739237 0.536544 0.412513 0.387804 0.833312 0.949835 0.628108 0.744015 0.844870 0.701552 0.233625 0.006731 0.558501 0.286111 0.404592 0.849996 0.000851 0.668552 0.301888 0.143633 0.386026 0.044575 0.758414 0.499998 0.058815 
0.751546 0.945036 0.449097 0.015944 0.752535 0.735370 0.917715 0.300829 0.792636 0.660445 0.868864 0.259006 0.984295 0.726308 0.854624 0.949424 0.745951 0.375919 0.403542 0.384989 0.556354 0.103905 0.148825 0.560585 0.906770 0.725629 0.480860 0.761656 0.105706 0.221914 0.480447 0.329617 
0.562012 0.910954 0.741573 0.755129 0.853771 0.459435 0.131956 0.794112 0.644928 0.252041 0.822327 0.395553 0.432827 0.506579 0.304270 0.907393 0.235721 0.847398 0.620583 0.866604 0.208816 0.095384 0.164831 0.505931 0.641353 0.118004 0.984511 0.495473 0.502279 0.804770 0.913349 0.148188 
0.156221 0.160361 0.657323 0.335488 0.212075 0.347139 0.131036 0.572759 0.543212 0.660351 0.482838 0.576519 0.667697 0.091111 0.650103 0.110651 0.693786 0.294757 0.999681 0.995997 0.884318 0.087864 0.839617 0.904431 0.104978 0.458911 0.014043 0.341187 0.241273 0.438640 0.673321 0.608269 
0.076841 0.628574 0.915979 0.535550 0.751627 0.831653 0.573880 0.930018 0.758447 0.585254 0.283998 0.694028 0.534747 0.534190 0.573040 0.455773 0.413098 0.413595 0.115099 0.311829 0.711807 0.742398 0.738280 0.534584 0.847641 0.604897 0.334997 0.002005 0.820161 0.650717 0.346110 0.767425 
0.235967 0.379531 0.580797 0.466366 0.928022 0.202128 0.779112 0.077396 0.424938 0.034747 0.906162 0.873921 0.102632 0.036429 0.593082 0.676325 0.721894 0.351800 0.155642 0.769042 0.718055 0.504305 0.336543 0.316598 0.314371 0.523574 0.339777 0.171800 0.712987 0.080525 0.255472 0.270976 
0.830516 0.712464 0.206615 0.906571 0.407074 0.558894 0.741732 0.575881 0.069506 0.489740 0.704755 0.373026 0.102423 0.994719 0.909924 0.227088 0.075164 0.645871 0.249833 0.270082 0.815305 0.554144 0.475320 0.852045 0.141172 0.604562 0.537349 0.288096 0.380387 0.109154 0.007804 0.325168 
0.341415 0.893336 0.150522 0.263875 0.770104 0.704051 0.930203 0.740290 0.182054 0.374827 0.140864 0.709217 0.530970 0.145418 0.061846 0.460904 0.994728 0.563767 0.526569 0.197008 0.619048 0.359697 0.505817 0.165376 0.737405 0.517486 0.036867 0.233060 0.083041 0.675845 0.605622 0.175384 
0.650902 0.539329 0.349435 0.815962 0.972670 0.504755 0.916521 0.886801 0.733757 0.671305 0.231586 0.796809 0.560440 0.813678 0.592462 0.519897 0.318162 0.661097 0.001226 0.527102 0.286841 0.785221 0.636769 0.185983 0.473878 0.760137 0.873158 0.169661 0.741637 0.360458 0.721139 0.776422 
0.676212 0.856658 0.220251 0.819214 0.240253 0.650746 0.062781 0.725754 0.305191 0.816809 0.192101 0.836576 0.410634 0.845189 0.024108 0.645764 0.904475 0.558709 0.089519 0.647920 0.254790 0.464951 0.076892 0.176213 0.206449 0.000718 0.407642 0.873602 0.953035 0.723062 0.184779 0.054412 
0.341572 0.200432 0.112342 0.383953 0.822319 0.421114 0.314712 0.125030 0.230643 0.467971 0.342391 0.527991 0.256131 0.954738 0.995682 0.555566 0.921205 0.651628 0.635141 0.437858 0.045717 0.052454 0.694425 0.603705 0.931266 0.978527 0.333386 0.762261 0.026422 0.496066 0.653014 0.220052 
0.244778 0.813575 0.388940 0.457088 0.420179 0.163532 0.382124 0.920745 0.862886 0.129401 0.451659 0.047953 0.624759 0.556240 0.569332 0.930797 0.372305 0.908504 0.878364 0.666672 0.850399 0.872588 0.434971 0.516672 0.923668 0.858403 0.682780 0.841457 0.428975 0.035807 0.403726 0.924109 
0.047193 0.555084 0.786336 0.261540 0.584838 0.462917 0.406022 0.744152 0.671809 0.988728 0.717210 0.650304 0.445111 0.934288 0.388186 0.249175 0.413822 0.243679 0.874947 0.916720 0.708737 0.073518 0.504054 0.422428 0.834391 0.297530 0.363880 0.580474 0.869911 0.393685 0.092477 0.996494 
0.057830 0.613695 0.489966 0.223584 0.038632 0.195211 0.747451 0.605967 0.833616 0.120550 0.462672 0.703646 0.510640 0.577978 0.169080 0.969253 0.114850 0.006252 0.217110 0.626810 0.373608 0.931238 0.181276 0.619848 0.145766 0.841554 0.525454 0.848230 0.202696 0.105085 0.545287 0.366580 
0.919307 0.007201 0.083783 0.171223 0.407358 0.493052 0.081626 0.980747 0.534843 0.495552 0.877879 0.672044 0.911213 0.367348 0.165325 0.676220 0.760164 0.018700 0.731762 0.912750 0.952589 0.728247 0.689823 0.285623 0.606473 0.670729 0.822912 0.783451 0.639756 0.465016 0.684931 0.153351 
0.111895 0.277708 0.625333 0.458829 0.992184 0.292846 0.904446 0.271845 0.759672 0.199208 0.731157 0.390015 0.996773 0.032393 0.247822 0.311191 0.222305 0.417350 0.834414 0.261526 0.610838 0.145663 0.240038 0.566970 0.493037 0.273469 0.157302 0.444604 0.896638 0.131598 0.233487 0.751822 
0.338111 0.987933 0.266359 0.148362 0.105931 0.847692 0.311894 0.815603 0.681121 0.281652 0.823124 0.330612 0.569800 0.796902 0.429078 0.700022 0.046574 0.350431 0.346647 0.082606 0.227148 0.301021 0.834363 0.433736 0.864273 0.741773 0.835788 0.961651 0.450253 0.983529 0.402522 0.558093 
0.631516 0.246057 0.317377 0.932579 0.913096 0.948037 0.843419 0.961777 0.439099 0.784789 0.277628 0.216326 0.522250 0.245679 0.464464 0.484140 0.830816 0.943252 0.419948 0.556710 0.753616 0.660242 0.941558 0.984594 0.655979 0.019756 0.253335 0.901264 0.279162 0.535128 0.180829 0.534822 
0.920562 0.350712 0.709931 0.276319 0.262677 0.252627 0.911686 0.836827 0.607133 0.337371 0.890031 0.961211 0.912682 0.746547 0.201320 0.886322 0.709615 0.371063 0.971554 0.986287 0.735675 0.988934 0.356620 0.481136 0.600027 0.635214 0.084994 0.294422 0.353940 0.574068 0.542398 0.453327 
0.873996 0.868146 0.767366 0.918713 0.810279 0.207496 0.119104 0.447797 0.433554 0.242315 0.523436 0.675615 0.864333 0.296897 0.095824 0.766392 0.346993 0.813768 0.647827 0.460276 0.052637 0.709185 0.379436 0.164118 0.807206 0.103918 0.797218 0.629599 0.520309 0.876050 0.796383 0.540484 
0.458378 0.035568 0.171470 0.390500 0.653953 0.249064 0.549470 0.358134 0.052668 0.238557 0.829647 0.027996 0.963577 0.812374 0.965730 0.891101 0.490072 0.933338 0.890923 0.050224 0.449959 0.198944 0.152772 0.518958 0.022698 0.693921 0.093433 0.831573 0.488202 0.588932 0.680528 0.555137 
0.837778 0.601341 0.133393 0.405934 0.892909 0.958804 0.455641 0.969298 0.893881 0.504552 0.265906 0.719601 0.427869 0.686894 0.805880 0.884584 0.516212 0.398133 0.407219 0.773214 0.557342 0.338971 0.704181 0.250069 0.207623 0.649079 0.397400 0.794128 0.752543 0.658318 0.216091 0.159330 
0.894550 0.298106 0.320565 0.639943 0.184871 0.008541 0.107689 0.825170 0.554485 0.396404 0.217134 0.367091 0.392092 0.649328 0.734125 0.533667 0.257247 0.717875 0.249009 0.169600 0.070272 0.538746 0.434814 0.044703 0.507314 0.279384 0.662800 0.822734 0.951797 0.140485 0.193784 0.073664 
0.771081 0.462602 0.584354 0.983920 0.452702 0.656863 0.869604 0.032589 0.000122 0.297977 0.703970 0.612613 0.437754 0.633414 0.434598 0.792716 0.889604 0.084591 0.763546 0.381842 0.594049 0.792867 0.190121 0.695632 0.109802 0.885623 0.115269 0.052334 0.325939 0.416368 0.309342 0.102814 
0.284996 0.522803 0.246318 0.214006 0.048912 0.222186 0.683331 0.292809 0.170627 0.283275 0.350164 0.337910 0.413861 0.163172 0.115817 0.146784 0.728234 0.766740 0.429350 0.512508 0.560795 0.308259 0.802584 0.941532 0.044936 0.083536 0.600404 0.352733 0.602902 0.318105 0.805177 0.033435 
0.248525 0.911607 0.002915 0.150653 0.009805 0.688319 0.605649 0.612484 0.488757 0.836299 0.774535 0.840777 0.463981 0.713849 0.077890 0.976116 0.174833 0.067796 0.288585 0.183379 0.018855 0.598147 0.072971 0.706940 0.589516 0.530707 0.359060 0.899147 0.741591 0.824286 0.275110 0.394261 
0.235310 0.920838 0.332038 0.488591 0.779143 0.614508 0.110019 0.815577 0.653694 0.849855 0.523251 0.653701 0.040457 0.569680 0.305544 0.564580 0.990148 0.125081 0.693115 0.352530 0.231219 0.571579 0.101429 0.584366 0.470664 0.909451 0.036222 0.345019 0.310395 0.786867 0.172206 0.842164 
0.906791 0.318075 0.935286 0.821795 0.147224 0.060112 0.106577 0.300725 0.693279 0.378361 0.528720 0.955869 0.337555 0.812152 0.034814 0.154115 0.756469 0.728754 0.105625 0.002892 0.082373 0.341031 0.433778 0.002799 0.365027 0.394966 0.317844 0.471003 0.575473 0.162452 0.525306 0.951263 
0.596952 0.115710 0.416437 0.845597 0.399138 0.679854 0.043374 0.407899 0.874446 0.340685 0.550538 0.942222 0.173552 0.194230 0.491165 0.396723 0.682889 0.591165 0.401080 0.057577 0.597595 0.220755 0.353675 0.286517 0.164738 0.940576 0.161256 0.586463 0.250528 0.447026 0.317397 0.675153 
0.748143 0.204144 0.103593 0.743742 0.973689 0.702520 0.346065 0.895215 0.408408 0.763224 0.002942 0.236675 0.919445 0.702314 0.842095 0.666452 0.641478 0.814260 0.970525 0.887497 0.995882 0.624451 0.713459 0.588709 0.157053 0.893157 0.696712 0.134537 0.983598 0.045925 0.719861 0.925372 
0.113870 0.820834 0.265345 0.578790 0.494495 0.677901 0.384020 0.218971 0.926094 0.994746 0.970072 0.042985 0.967401 0.934721 0.032126 0.186807 0.563734 0.867154 0.829618 0.494333 0.581375 0.255473 0.460427 0.019718 0.114763 0.552122 0.181015 0.668047 0.018819 0.415356 0.194753 0.688782 
0.232258 0.366503 0.951224 0.069126 0.435249 0.786912 0.255954 0.497601 0.714652 0.583246 0.064197 0.472811 0.339115 0.748913 0.524883 0.354380 0.954971 0.673856 0.895853 0.261149 0.689640 0.367545 0.296011 0.639277 0.897804 0.769706 0.189635 0.214540 0.891395 0.770160 0.141750 0.151875 
0.744362 0.136624 0.824470 0.711767 0.204003 0.541160 0.493851 0.182427 0.760889 0.891149 0.995625 0.965561 0.253588 0.165902 0.508409 0.960502 0.999483 0.724133 0.249559 0.801007 0.401797 0.876458 0.132317 0.518345 0.793552 0.981345 0.678559 0.658259 0.800713 0.847118 0.291145 0.361004 
0.600465 0.168709 0.956907 0.720471 0.850403 0.797089 0.015810 0.577204 0.004807 0.467604 0.480708 0.533069 0.807512 0.012330 0.509207 0.099526 0.930502 0.167287 0.358140 0.032219 0.155768 0.321401 0.279185 0.127145 0.419847 0.073663 0.258970 0.743032 0.771609 0.350193 0.271786 0.060067 
0.126268 0.949261 0.267043 0.568108 0.022145 0.173222 0.177239 0.728455 0.221326 0.364141 0.932751 0.895574 0.403808 0.900581 0.148151 0.476041 0.690220 0.875492 0.292407 0.600181 0.611121 0.052042 0.995759 0.409380 0.510000 0.878412 0.806278 0.089402 0.894045 0.279363 0.911146 0.058074 
0.733316 0.885198 0.318332 0.651223 0.803545 0.351739 0.624168 0.497297 0.891927 0.227004 0.806546 0.567564 0.950748 0.371285 0.998846 0.979568 0.056669 0.500708 0.996522 0.375372 0.803656 0.728481 0.654199 0.492474 0.260488 0.046247 0.446150 0.949127 0.013131 0.607036 0.935429 0.962249 
0.350143 0.835183 0.119440 0.475868 0.877242 0.842622 0.086097 0.490102 0.908020 0.339768 0.966612 0.387195 0.531249 0.103474 0.283327 0.289599 0.217767 0.020810 0.533983 0.191248 0.319050 0.142255 0.214969 0.246477 0.417227 0.082602 0.206252 0.867774 0.121072 0.125201 0.584037 0.326574 
0.463881 0.330825 0.950212 0.530989 0.938134 0.616846 0.193567 0.080117 0.295350 0.612724 0.900993 0.109277 0.049426 0.316577 0.783050 0.845995 0.682615 0.294441 0.416739 0.423719 0.341440 0.425388 0.025558 0.502776 0.106692 0.989389 0.635291 0.699504 0.027355 0.062182 0.223278 0.572621 
0.501859 0.264793 0.725016 0.939838 0.873549 0.175084 0.222852 0.668108 0.159274 0.737657 0.125232 0.678009 0.640375 0.931832 0.610945 0.832219 0.106632 0.495875 0.937776 0.750615 0.093288 0.231747 0.016470 0.628392 0.289386 0.262902 0.070913 0.360769 0.050927 0.046670 0.641400 0.779907 
0.622358 0.415981 0.570856 0.495098 0.533568 0.058841 0.199742 0.785257 0.022181 0.067333 0.173944 0.982570 0.335176 0.520938 0.672855 0.347691 0.760356 0.064094 0.456178 0.745016 0.505832 0.720317 0.508348 0.006453 0.560194 0.853169 0.700159 0.896013 0.093716 0.771710 0.970320 0.903101 
0.525518 0.204532 0.831740 0.570240 0.244799 0.009538 0.670283 0.983645 0.471867 0.257068 0.466989 0.781804 0.298073 0.083298 0.675911 0.668899 0.480274 0.190990 0.533510 0.834241 0.722850 0.665653 0.960680 0.324861 0.598776 0.536148 0.480560 0.789697 0.480739 0.201895 0.588233 0.930588 
0.229840 0.352602 0.909977 0.870923 0.298745 0.943942 0.400365 0.355253 0.340027 0.705203 0.443041 0.587750 0.573007 0.327720 0.525167 0.249876 0.273706 0.302230 0.240066 0.869330 0.158698 0.045504 0.514244 0.937734 0.087362 0.020533 0.117976 0.560661 0.525727 0.553481 0.779924 0.323700 
0.947880 0.172435 0.383955 0.114254 0.233401 0.357163 0.819292 0.248266 0.770642 0.989724 0.997638 0.366701 0.594164 0.879718 0.266147 0.018175 0.407158 0.400354 0.388864 0.482375 0.416925 0.721492 0.418415 0.609746 0.655593 0.284787 0.041838 0.958059 0.008430 0.743611 0.972170 0.576472 
0.273096 0.695703 0.248947 0.442020 0.143696 0.602447 0.701523 0.321439 0.383511 0.375201 0.682348 0.466715 0.378574 0.422692 0.810283 0.110895 0.850061 0.359514 0.114521 0.891137 0.488826 0.555709 0.120934 0.102234 0.250664 0.861960 0.948198 0.338281 0.299530 0.091686 0.424605 0.957231 
0.550748 0.157485 0.880346 0.051186 0.355939 0.004811 0.571926 0.847616 0.278815 0.626730 0.441884 0.726238 0.108653 0.573844 0.508972 0.269547 0.684345 0.790189 0.255384 0.192161 0.707244 0.348241 0.551858 0.528081 0.451891 0.377392 0.602080 0.516153 0.263381 0.232862 0.948471 0.806873 
0.707114 0.333233 0.136781 0.664528 0.170733 0.080841 0.405100 0.395155 0.805151 0.634198 0.488886 0.202111 0.415617 0.339827 0.746346 0.500101 0.833202 0.439010 0.180402 0.540477 0.894719 0.449706 0.581675 0.306653 0.967492 0.251884 0.700489 0.246972 0.541071 0.478719 0.029084 0.317948 
0.737455 0.383819 0.796554 0.904080 0.180623 0.621150 0.436467 0.346187 0.558701 0.691805 0.666102 0.374290 0.382034 0.368995 0.665809 0.894210 0.313131 0.629512 0.095226 0.454873 0.056589 0.525234 0.336496 0.637602 0.649589 0.527367 0.256584 0.771929 0.148380 0.271577 0.894985 0.600656 
0.063049 0.136909 0.127999 0.445558 0.848656 0.284923 0.720278 0.849010 0.588985 0.921995 0.499976 0.193629 0.974195 0.381291 0.126378 0.390405 0.595264 0.858582 0.880916 0.275851 0.541411 0.010346 0.854720 0.939958 0.803699 0.330871 0.385847 0.547804 0.530490 0.852607 0.875893 0.216500 
0.755515 0.798415 0.536153 0.322630 0.219380 0.152957 0.008545 0.982644 0.740067 0.668445 0.795939 0.201773 0.720932 0.976050 0.227361 0.575640 0.288190 0.971524 0.594969 0.926121 0.936418 0.632272 0.685036 0.823444 0.707963 0.900374 0.858698 0.505870 0.858050 0.463478 0.545723 0.675942 
0.724546 0.578230 0.712669 0.946332 0.800358 0.714213 0.201139 0.868171 0.835207 0.399468 0.324337 0.650275 0.485037 0.503840 0.167558 0.802409 0.081550 0.925412 0.662391 0.313031 0.960633 0.231277 0.559711 0.837007 0.972559 0.608554 0.643901 0.542099 0.689733 0.246391 0.236357 0.600590 
0.696409 0.993055 0.993151 0.447892 0.444216 0.628733 0.456592 0.937657 0.636245 0.478974 0.173379 0.910245 0.468714 0.769573 0.981811 0.802709 0.564929 0.396453 0.400670 0.908033 0.119098 0.429583 0.932314 0.290171 0.806114 0.604267 0.652723 0.902513 0.368324 0.165644 0.574734 0.898786 
0.992121 0.861652 0.114993 0.713220 0.863297 0.388790 0.071037 0.522411 0.700739 0.155255 0.677084 0.759600 0.926986 0.778260 0.469149 0.434961 0.918291 0.219932 0.771938 0.107972 0.389500 0.075296 0.559135 0.720926 0.684309 0.876281 0.630220 0.712089 0.504322 0.786652 0.880854 0.215807 
0.352961 0.041518 0.239774 0.939459 0.828140 0.252701 0.974403 0.439559 0.205170 0.779602 0.498009 0.725600 0.423067 0.756502 0.193261 0.239865 0.967894 0.432895 0.730375 0.443891 0.523360 0.292622 0.607700 0.320103 0.204900 0.509490 0.847706 0.527302 0.838195 0.060415 0.026967 0.000026 
0.171310 0.187864 0.904289 0.175961 0.389469 0.879965 0.576327 0.156293 0.058069 0.557177 0.428758 0.411494 0.351986 0.386097 0.936056 0.834737 0.450027 0.987892 0.415747 0.689976 0.254517 0.820225 0.076466 0.120759 0.975815 0.633555 0.884761 0.033135 0.312350 0.816012 0.434383 0.131177 
0.129791 0.444175 0.226100 0.804479 0.453684 0.176438 0.370049 0.003691 0.426143 0.090707 0.177192 0.796983 0.855372 0.064827 0.920789 0.153116 0.470006 0.289295 0.929758 0.301061 0.622119 0.409800 0.004169 0.034392 0.896649 0.503248 0.662589 0.161089 0.366765 0.736128 0.776659 0.117666 
0.271388 0.587890 0.102352 0.666603 0.815273 0.566499 0.604487 0.754450 0.362549 0.151495 0.813178 0.747073 0.560120 0.096173 0.298992 0.857227 0.571940 0.944534 0.097627 0.621917 0.657901 0.220899 0.739520 0.079841 0.051236 0.647033 0.185305 0.669027 0.946421 0.768318 0.580896 0.705162 
0.236821 0.464683 0.596266 0.647459 0.292716 0.594396 0.649658 0.733359 0.844115 0.012938 0.198022 0.264995 0.546742 0.048808 0.156585 0.886068 0.978905 0.125642 0.983897 0.012995 0.673823 0.796148 0.257096 0.976808 0.543135 0.695948 0.170129 0.904154 0.339913 0.968195 0.412211 0.579724 
0.595049 0.606350 0.650243 0.581644 0.986942 0.849980 0.407288 0.838760 0.375213 0.112356 0.123059 0.083307 0.141261 0.564920 0.307020 0.187944 0.562758 0.415055 0.834515 0.032594 0.799528 0.325856 0.880979 0.182653 0.922335 0.221915 0.581434 0.926383 0.644310 0.157387 0.508115 0.359912 
0.413113 0.059936 0.376964 0.643877 0.620243 0.099440 0.507737 0.832508 0.038905 0.420843 0.534864 0.936876 0.439876 0.763672 0.431823 0.025893 0.268430 0.614163 0.525824 0.004616 0.436072 0.377205 0.628540 0.000359 0.525586 0.584724 0.119782 0.707468 0.312004 0.951503 0.328547 0.459765 
0.279503 0.948609 0.838864 0.158461 0.945892 0.426522 0.332375 0.091036 0.502015 0.075337 0.675505 0.680156 0.542045 0.547610 0.740686 0.345885 0.567753 0.672157 0.472977 0.764581 0.097292 0.346146 0.230672 0.184757 0.377631 0.143486 0.846797 0.889809 0.619158 0.233346 0.708526 0.163415 
0.889776 0.206806 0.222535 0.682325 0.385187 0.672851 0.265325 0.454757 0.479461 0.347758 0.382068 0.977316 0.043447 0.691991 0.524268 0.347956 0.770446 0.585695 0.789107 0.484571 0.667920 0.138181 0.222267 0.324546 0.509095 0.178407 0.010349 0.552010 0.013249 0.386113 0.130411 0.250675 
0.496808 0.886256 0.515021 0.625892 0.069188 0.966659 0.051147 0.409558 0.904969 0.021202 0.182214 0.271299 0.527970 0.064230 0.541638 0.853739 0.614938 0.258515 0.911482 0.086395 0.643927 0.857028 0.703451 0.295923 0.861848 0.813958 0.939484 0.583635 0.184109 0.127671 0.693469 0.730069 
0.976872 0.084658 0.938440 0.345550 0.565439 0.671584 0.833936 0.738186 0.032949 0.471839 0.881705 0.019874 0.099045 0.449461 0.081747 0.347353 0.735122 0.686591 0.494246 0.336384 0.357433 0.123705 0.490872 0.705540 0.600668 0.120754 0.006953 0.819892 0.111385 0.721233 0.366532 0.742193 
0.679320 0.908574 0.592614 0.827587 0.284160 0.147801 0.871954 0.834917 0.361382 0.694786 0.885559 0.720018 0.429598 0.047660 0.722658 0.529586 0.478642 0.534521 0.645089 0.917905 0.905589 0.537444 0.466011 0.960989 0.863416 0.493065 0.208831 0.041032 0.770555 0.370280 0.867858 0.494590 
0.441798 0.276116 0.539059 0.074702 0.597593 0.213512 0.314853 0.655898 0.507693 0.010367 0.797641 0.123692 0.151106 0.146595 0.160274 0.769710 0.024235 0.443665 0.539763 0.265251 0.214434 0.171650 0.988847 0.148977 0.377565 0.952684 0.998517 0.479104 0.493250 0.494395 0.169563 0.875729 
0.876075 0.143494 0.035493 0.794558 0.337707 0.768307 0.702087 0.555541 0.976719 0.518813 0.544542 0.573355 0.260678 0.579346 0.976663 0.538928 0.277815 0.550138 0.905096 0.691823 0.214287 0.629555 0.824256 0.935888 0.890584 0.838904 0.027282 0.640471 0.404987 0.662604 0.494513 0.355146 
0.818798 0.173334 0.272556 0.129074 0.961280 0.870802 0.919476 0.646169 0.317954 0.195937 0.109155 0.337215 0.123215 0.626623 0.022057 0.265255 0.423152 0.962824 0.382216 0.475904 0.881275 0.857671 0.427261 0.427848 0.946482 0.288967 0.139090 0.113126 0.284256 0.605115 0.780505 0.942308 
0.823113 0.072725 0.070628 0.677167 0.486561 0.644314 0.882481 0.111399 0.689763 0.151882 0.693475 0.145341 0.107180 0.568830 0.354043 0.204958 0.770581 0.941772 0.321717 0.759487 0.294539 0.225099 0.399261 0.757704 0.102798 0.221637 0.333491 0.631000 0.616971 0.407255 0.272254 0.765209 
0.516976 0.818052 0.811291 0.709381 0.158052 0.815398 0.697415 0.732087 0.523634 0.595288 0.972183 0.327314 0.020327 0.128077 0.886162 0.585536 0.547295 0.516904 0.221494 0.415166 0.952034 0.771640 0.624909 0.749016 0.995554 0.624460 0.279782 0.635797 0.733250 0.126809 0.750540 0.523127 
0.098765 0.133609 0.847815 0.500053 0.502693 0.133822 0.142745 0.994462 0.641935 0.246039 0.142778 0.279079 0.643844 0.432193 0.141264 0.165578 0.801744 0.508373 0.344120 0.547002 0.662861 0.738143 0.247894 0.933798 0.587293 0.343483 0.059187 0.011886 0.285973 0.347309 0.193070 0.377380 
0.174728 0.949462 0.745631 0.747359 0.370406 0.069687 0.505121 0.635808 0.357700 0.053882 0.895285 0.875175 0.637128 0.040515 0.270634 0.330723 0.682758 0.235958 0.962353 0.689026 0.115767 0.233216 0.550797 0.418262 0.427805 0.364940 0.605485 0.258803 0.230317 0.297178 0.846674 0.379040 
0.915074 0.198992 0.433941 0.865503 0.175873 0.969741 0.442512 0.913337 0.451039 0.820236 0.005663 0.635885 0.378212 0.031873 0.817625 0.188810 0.639107 0.048172 0.410576 0.865924 0.613207 0.236725 0.615323 0.533911 0.794612 0.173115 0.586663 0.962187 0.950381 0.945104 0.875596 0.500135 
0.560069 0.139381 0.285203 0.650976 0.503085 0.690868 0.536253 0.403599 0.750964 0.519646 0.629570 0.306092 0.032652 0.528244 0.096551 0.573245 0.656044 0.196606 0.362283 0.936719 0.299711 0.944364 0.155736 0.362988 0.207396 0.029310 0.204700 0.234791 0.593188 0.332160 0.048006 0.318597 
0.950005 0.544719 0.494830 0.618331 0.109807 0.314991 0.060424 0.508320 0.242792 0.965410 0.138289 0.312593 0.773474 0.617255 0.905397 0.777515 0.661614 0.880096 0.085832 0.068434 0.665513 0.017134 0.815885 0.518581 0.730327 0.770331 0.022459 0.227776 0.124298 0.117281 0.635351 0.369136 
0.336795 0.978028 0.512614 0.227157 0.958300 0.113036 0.220470 0.865997 0.574492 0.034533 0.449098 0.223985 0.248500 0.937926 0.269530 0.729860 0.860730 0.157150 0.850028 0.661717 0.717009 0.880790 0.622509 0.010106 0.946578 0.016628 0.830736 0.911093 0.532064 0.363673 0.263186 0.491636 
0.552545 0.387315 0.315392 0.816483 0.061331 0.798424 0.359870 0.452491 0.097759 0.630900 0.421103 0.656352 0.818120 0.576564 0.641462 0.800742 0.367652 0.489673 0.099148 0.749026 0.505051 0.732787 0.932653 0.032425 0.591140 0.780405 0.828341 0.680492 0.890080 0.804875 0.660306 0.716782 
0.514708 0.462587 0.127551 0.978951 0.720185 0.078483 0.959449 0.554175 0.827219 0.247993 0.384553 0.633002 0.056525 0.215876 0.456790 0.426216 0.765433 0.495459 0.608191 0.521030 0.252049 0.667649 0.754085 0.823163 0.835054 0.235252 0.987612 0.123638 0.175331 0.683592 0.918618 0.035790 
0.250970 0.664420 0.125690 0.235057 0.802281 0.225226 0.583903 0.984427 0.028034 0.845876 0.875232 0.959643 0.862442 0.684484 0.353801 0.338677 0.078927 0.947799 0.124584 0.300764 0.838713 0.017491 0.686309 0.506635 0.277220 0.453261 0.397983 0.652213 0.000003 0.016420 0.966416 0.660278 
0.677669 0.623684 0.628495 0.179256 0.262403 0.727453 0.087047 0.755330 0.629225 0.005656 0.051493 0.243223 0.115341 0.945962 0.517290 0.013673 0.171835 0.062364 0.452492 0.526305 0.172400 0.714740 0.096410 0.409120 0.406147 0.988022 0.675204 0.860782 0.194109 0.924128 0.135383 0.985337 
0.741970 0.666633 0.203487 0.876050 0.497939 0.846774 0.393909 0.990647 0.142277 0.356029 0.805180 0.901145 0.231469 0.822390 0.259008 0.998007 0.381317 0.497987 0.291547 0.019637 0.913997 0.633632 0.011651 0.962358 0.295831 0.734285 0.797600 0.374508 0.741880 0.418484 0.536990 0.460683 
0.340288 0.962690 0.739651 0.885282 0.699891 0.216680 0.347121 0.711972 0.231459 0.868794 0.669835 0.261111 0.923356 0.560358 0.972690 0.667538 0.484496 0.706505 0.307341 0.594830 0.829821 0.080391 0.859280 0.653262 0.040178 0.669403 0.205750 0.180457 0.241672 0.568445 0.655194 0.200728 
0.726781 0.427349 0.113619 0.877144 0.725983 0.023858 0.332984 0.765227 0.830360 0.681450 0.996292 0.673020 0.812239 0.414909 0.190298 0.254375 0.528863 0.925888 0.537399 0.883686 0.262647 0.491442 0.936900 0.264596 0.100144 0.849314 0.680344 0.766335 0.656149 0.178467 0.172336 0.793408 
0.568252 0.821454 0.735085 0.606573 0.166733 0.930830 0.769306 0.737912 0.728785 0.368274 0.826291 0.849993 0.973898 0.948969 0.183788 0.685250 0.217183 0.185267 0.110186 0.056011 0.254499 0.684192 0.490352 0.700375 0.945584 0.040939 0.108761 0.954641 0.108573 0.348602 0.989269 0.722835 
0.733081 0.867263 0.360528 0.628470 0.002514 0.795466 0.117179 0.645182 0.084938 0.392542 0.549168 0.727414 0.377630 0.254703 0.415378 0.436158 0.012703 0.239350 0.078896 0.403976 0.569881 0.806906 0.925392 0.660022 0.523626 0.385006 0.971335 0.664134 0.676930 0.341707 0.727241 0.511371 
0.268156 0.548625 0.891340 0.287160 0.251829 0.040826 0.806883 0.500989 0.130878 0.492048 0.662578 0.486880 0.193847 0.317159 0.489850 0.156039 0.031738 0.903547 0.263879 0.488430 0.501979 0.121010 0.156998 0.766687 0.471064 0.433827 0.207662 0.220105 0.360203 0.792083 0.880301 0.026999 
0.228056 0.020904 0.330721 0.080396 0.919443 0.280165 0.736482 0.760366 0.787257 0.965095 0.645443 0.702029 0.971839 0.288878 0.690418 0.567647 0.292652 0.336037 0.688757 0.314791 0.090578 0.831323 0.470705 0.677911 0.068834 0.209024 0.164287 0.109975 0.752648 0.878675 0.541264 0.678061 
0.075612 0.726585 0.103966 0.347872 0.808280 0.432408 0.819980 0.694426 0.388553 0.945812 0.025998 0.457884 0.333956 0.517467 0.721815 0.534046 0.248247 0.263431 0.985043 0.147825 0.651865 0.800200 0.360226 0.720719 0.625308 0.001595 0.707505 0.884742 0.613034 0.777463 0.814062 0.966037 
0.423520 0.590436 0.244065 0.607462 0.946149 0.708536 0.423624 0.155165 0.282788 0.740177 0.648926 0.090700 0.275402 0.348811 0.481113 0.507808 0.114796 0.702122 0.147986 0.035374 0.309264 0.324635 0.653923 0.446618 0.444925 0.027474 0.828423 0.882340 0.029602 0.188663 0.826955 0.226988 
0.665046 0.936315 0.185238 0.254672 0.953046 0.180341 0.356327 0.320600 0.755901 0.623851 0.825056 0.650148 0.925697 0.443115 0.706400 0.168252 0.373041 0.859805 0.993291 0.633655 0.206037 0.075779 0.495192 0.286850 0.777954 0.449046 0.970235 0.183049 0.035811 0.622761 0.847797 0.294626 
0.557446 0.701787 0.730525 0.815690 0.315821 0.661755 0.737598 0.730325 0.237655 0.397233 0.625053 0.698149 0.825490 0.584734 0.121364 0.842966 0.358073 0.050319 0.473800 0.366177 0.358542 0.740037 0.856059 0.918987 0.816882 0.766242 0.577168 0.381324 0.708819 0.480363 0.702820 0.879989 
0.958474 0.791211 0.279415 0.773537 0.356644 0.866859 0.995991 0.781126 0.491281 0.288445 0.208303 0.075908 0.556439 0.526849 0.778917 0.499818 0.846130 0.039239 0.010506 0.839265 0.574413 0.755080 0.113264 0.396786 0.890108 0.256809 0.783095 0.918409 0.506042 0.111375 0.701889 0.095998 
0.659051 0.376233 0.495213 0.114673 0.295385 0.291077 0.459967 0.697358 0.318278 0.469669 0.265000 0.421834 0.031832 0.513871 0.367111 0.819332 0.275925 0.654607 0.616507 0.493548 0.451214 0.563426 0.543399 0.779786 0.981208 0.485149 0.402634 0.261374 0.982421 0.494419 0.134783 0.429873 
0.715375 0.703517 0.509442 0.704903 0.941428 0.087624 0.798883 0.065467 0.106634 0.733921 0.417337 0.411375 0.353363 0.782344 0.368321 0.379342 0.611430 0.408172 0.896368 0.400753 0.147420 0.669566 0.538018 0.079617 0.549017 0.249938 0.419910 0.586224 0.522740 0.094453 0.479750 0.536113 
0.553826 0.643301 0.131170 0.280034 0.474386 0.747015 0.361586 0.735445 0.989331 0.457553 0.177358 0.781172 0.092119 0.065240 0.592947 0.809361 0.027487 0.536384 0.798262 0.754584 0.140767 0.950671 0.373744 0.302456 0.709332 0.802613 0.724419 0.923756 0.136445 0.923805 0.575432 0.637492 
0.433887 0.025346 0.138860 0.606722 0.552564 0.129934 0.850366 0.923559 0.691119 0.422278 0.857098 0.953663 0.845268 0.715470 0.019435 0.419587 0.364264 0.827908 0.516714 0.738528 0.725924 0.772168 0.938520 0.062940 0.339319 0.534324 0.106694 0.237470 0.429515 0.757411 0.703397 0.429316 
0.396312 0.114055 0.337422 0.994809 0.519104 0.431508 0.368314 0.811682 0.400226 0.774002 0.397308 0.474073 0.593882 0.671217 0.064150 0.014299 0.070637 0.806634 0.379662 0.156002 0.231645 0.653708 0.422106 0.528367 0.570643 0.486140 0.486228 0.688349 0.456358 0.753361 0.711660 0.427343 
0.166637 0.725190 0.693472 0.523790 0.363668 0.605289 0.224391 0.971383 0.645017 0.734413 0.316154 0.582632 0.006611 0.293160 0.284621 0.507259 0.839956 0.522949 0.294443 0.582666 0.031076 0.575813 0.453875 0.604945 0.829003 0.278145 0.175124 0.638119 0.776016 0.937566 0.911088 0.382427 
0.080215 0.538518 0.188592 0.932759 0.523603 0.702697 0.437556 0.002493 0.226278 0.592532 0.536692 0.115478 0.785578 0.478799 0.863702 0.662738 0.846525 0.379802 0.557215 0.343471 0.655746 0.920829 0.221775 0.945431 0.048141 0.818785 0.907482 0.965070 0.738959 0.317542 0.582387 0.171030 
0.546172 0.207414 0.362444 0.025682 0.807934 0.565671 0.324623 0.088173 0.224135 0.098457 0.792395 0.188283 0.528912 0.075626 0.153500 0.401042 0.218240 0.478540 0.317819 0.282663 0.060538 0.420507 0.634023 0.955636 0.530824 0.173978 0.385781 0.345547 0.705920 0.596046 0.232593 0.536991 
0.628876 0.881973 0.692402 0.853691 0.569892 0.911604 0.029440 0.787642 0.949363 0.474707 0.782019 0.831787 0.283882 0.144296 0.007216 0.367479 0.338333 0.996082 0.239483 0.811191 0.378377 0.203664 0.840285 0.264926 0.592613 0.854956 0.799344 0.652701 0.079726 0.293611 0.325176 0.091839 
0.537477 0.983933 0.573724 0.286664 0.322567 0.548583 0.630639 0.387839 0.136862 0.552428 0.490472 0.507896 0.039130 0.663889 0.063788 0.450768 0.483456 0.354747 0.273561 0.381595 0.412366 0.430448 0.953323 0.626555 0.897947 0.259754 0.731569 0.793134 0.263262 0.288218 0.920547 0.006589 
0.916215 0.776130 0.889481 0.143842 0.758941 0.910917 0.611696 0.216526 0.801344 0.780940 0.228399 0.012622 0.385332 0.935018 0.013090 0.903346 0.213967 0.399474 0.119297 0.174238 0.310163 0.296479 0.601448 0.771880 0.384548 0.967968 0.934482 0.374769 0.061624 0.065070 0.185054 0.446235 
0.586544 0.883837 0.254211 0.158305 0.975599 0.611718 0.600150 0.811732 0.108834 0.191427 0.253136 0.671547 0.486646 0.828973 0.061510 0.568091 0.090858 0.657106 0.941699 0.448220 0.791710 0.540120 0.433408 0.824952 0.015799 0.997332 0.425842 0.078445 0.194502 0.954582 0.246464 0.041667 
0.708426 0.648871 0.295537 0.844802 0.261280 0.245682 0.071378 0.879534 0.180781 0.753589 0.553346 0.775730 0.218331 0.980325 0.092803 0.342253 0.571138 0.955693 0.746507 0.787254 0.976286 0.244333 0.666586 0.790631 0.231690 0.980754 0.157597 0.705138 0.116935 0.823763 0.658026 0.098188 
0.862823 0.412977 0.751647 0.668207 0.449273 0.144383 0.868703 0.483558 0.848712 0.281731 0.820895 0.883854 0.042230 0.365559 0.817899 0.653335 0.150473 0.502057 0.143102 0.329109 0.364416 0.128023 0.421900 0.790903 0.621039 0.012369 0.989707 0.127944 0.161521 0.920241 0.823643 0.281459 
0.578058 0.738920 0.497470 0.938292 0.509638 0.455825 0.455091 0.636373 0.108261 0.835803 0.787360 0.294152 0.013296 0.763361 0.223654 0.001240 0.799413 0.496844 0.365677 0.403015 0.956434 0.725564 0.209260 0.884438 0.217883 0.687227 0.115955 0.924014 0.634627 0.521953 0.258270 0.158809 
0.223046 0.582873 0.664027 0.236336 0.475415 0.392644 0.975067 0.154601 0.903448 0.726204 0.195712 0.143940 0.675232 0.453530 0.967471 0.456766 0.925247 0.239116 0.376656 0.175127 0.920159 0.035960 0.309759 0.498860 0.176857 0.494547 0.532150 0.491178 0.280960 0.732751 0.933866 0.009022 
0.717143 0.693666 0.503682 0.158806 0.556708 0.267702 0.101213 0.848514 0.244966 0.763741 0.171910 0.375689 0.632272 0.740140 0.033200 0.240141 0.726021 0.765275 0.968011 0.730823 0.847928 0.250913 0.671888 0.371470 0.346128 0.129221 0.175992 0.217020 0.073246 0.069282 0.889970 0.275219 
0.213249 0.788095 0.427120 0.454695 0.279028 0.800069 0.844825 0.520213 0.228535 0.987353 0.104748 0.775478 0.102365 0.762491 0.855827 0.859463 0.000823 0.528617 0.174820 0.793392 0.884444 0.702975 0.182351 0.272016 0.731075 0.899344 0.757840 0.042484 0.795669 0.968788 0.103139 0.505963 
0.990792 0.068644 0.760594 0.364727 0.325752 0.984462 0.599292 0.463596 0.102684 0.766341 0.245423 0.508761 0.240622 0.598651 0.224446 0.943512 0.558723 0.998797 0.259974 0.050556 0.580063 0.313799 0.866995 0.490375 0.517743 0.808009 0.465976 0.717682 0.249449 0.083879 0.570729 0.943510 
0.869086 0.360330 0.869461 0.850595 0.483527 0.461884 0.137720 0.012846 0.857846 0.260004 0.862882 0.555924 0.874589 0.121250 0.794678 0.146290 0.936895 0.362923 0.450636 0.525835 0.265142 0.552549 0.986648 0.683939 0.068125 0.920118 0.110974 0.699385 0.220692 0.809469 0.901726 0.448852 
0.579870 0.948136 0.386477 0.755002 0.015437 0.239007 0.822999 0.416217 0.693864 0.095964 0.022477 0.008351 0.891257 0.877463 0.112357 0.600765 0.118633 0.125481 0.068647 0.147097 0.456871 0.766420 0.132690 0.048301 0.587460 0.173812 0.084629 0.476363 0.780789 0.194394 0.100124 0.987418 
0.680719 0.379338 0.666427 0.891552 0.047628 0.921998 0.987800 0.908129 0.857437 0.385949 0.623126 0.112660 0.686094 0.220185 0.715548 0.422227 0.528353 0.224333 0.067626 0.333017 0.578510 0.667024 0.961644 0.956615 0.564180 0.648628 0.004189 0.108443 0.731483 0.966606 0.584589 0.053864 
0.563213 0.840348 0.277781 0.140695 0.460616 0.436709 0.937404 0.260841 0.957869 0.695419 0.207145 0.937836 0.662658 0.337564 0.275159 0.382284 0.300187 0.879286 0.276709 0.198136 0.510743 0.319254 0.782831 0.156174 0.998558 0.542291 0.114083 0.218793 0.801385 0.079883 0.721613 0.381604 
0.668736 0.966380 0.586256 0.519613 0.600908 0.345350 0.690103 0.944927 0.324354 0.688957 0.666330 0.312395 0.658156 0.747206 0.360557 0.669214 0.450109 0.257565 0.185141 0.195440 0.673457 0.892814 0.627511 0.672022 0.646225 0.307208 0.026452 0.724740 0.233377 0.828974 0.125863 0.427293 
0.719991 0.515412 0.061926 0.539312 0.003762 0.445194 0.967141 0.347230 0.649645 0.815369 0.781295 0.253300 0.755673 0.548372 0.518935 0.183403 0.876944 0.485974 0.098387 0.538100 0.923319 0.131853 0.069125 0.793081 0.384907 0.738207 0.515174 0.293249 0.620152 0.995243 0.119140 0.450603 
0.746328 0.694394 0.339250 0.706335 0.469004 0.799511 0.628277 0.758863 0.895141 0.842885 0.480025 0.527539 0.061297 0.829805 0.568038 0.266867 0.050211 0.030117 0.964381 0.440450 0.890779 0.970533 0.556461 0.482756 0.941768 0.571945 0.342709 0.167274 0.168084 0.523790 0.081927 0.574215 
0.268397 0.259393 0.279798 0.646611 0.467096 0.736032 0.687935 0.487373 0.662856 0.730181 0.840554 0.031320 0.706504 0.477361 0.854274 0.344867 0.454228 0.819427 0.732405 0.569988 0.309045 0.154721 0.753954 0.961351 0.585484 0.292956 0.564029 0.740640 0.172109 0.596530 0.395356 0.072679 
0.330190 0.439069 0.893054 0.674462 0.023679 0.390794 0.710561 0.594868 0.012336 0.882889 0.532861 0.130937 0.582960 0.940670 0.177116 0.776576 0.784321 0.119961 0.496225 0.309401 0.107131 0.450119 0.519143 0.219315 0.296079 0.093466 0.865995 0.840317 0.980221 0.102030 0.933658 0.424555 
0.337145 0.749405 0.518116 0.456857 0.170538 0.524709 0.926814 0.864767 0.531021 0.861187 0.533006 0.547186 0.978857 0.917738 0.960756 0.780866 0.301551 0.905975 0.922959 0.518035 0.982613 0.064179 0.462256 0.843297 0.188410 0.894986 0.606013 0.824878 0.840389 0.209854 0.384597 0.964113 
0.389030 0.626495 0.898909 0.671976 0.545750 0.852921 0.492525 0.009808 0.652055 0.167590 0.092358 0.856993 0.428733 0.657091 0.316650 0.971590 0.646789 0.156281 0.597714 0.095235 0.061111 0.135972 0.359603 0.908818 0.526939 0.229754 0.265103 0.730762 0.141609 0.687874 0.576990 0.893249 
0.438717 0.002847 0.281988 0.675896 0.490087 0.489661 0.423908 0.636597 0.045283 0.437588 0.436821 0.529420 0.035751 0.082597 0.993738 0.737703 0.760009 0.796059 0.442244 0.160551 0.315618 0.013071 0.378151 0.991167 0.282082 0.046716 0.657879 0.767766 0.742147 0.455801 0.655728 0.169483 
0.480117 0.587266 0.645715 0.886793 0.863766 0.992805 0.696888 0.921359 0.274683 0.382342 0.801777 0.007281 0.157931 0.819672 0.092637 0.229395 0.387972 0.248150 0.233657 0.024660 0.071687 0.573767 0.673443 0.858702 0.736085 0.099461 0.445220 0.832042 0.564061 0.162917 0.196806 0.437415 
0.627822 0.027193 0.075639 0.414209 0.221577 0.312309 0.464352 0.807295 0.749736 0.688599 0.938619 0.711315 0.326665 0.255499 0.631163 0.987203 0.686051 0.841555 0.505773 0.148132 0.895038 0.698032 0.286274 0.318855 0.413762 0.717841 0.400178 0.189055 0.469070 0.363320 0.894470 0.805641 
0.870708 0.694261 0.605826 0.515467 0.284372 0.181782 0.689693 0.709732 0.241462 0.809141 0.588427 0.492817 0.896568 0.105055 0.308490 0.362402 0.681230 0.295553 0.477605 0.980361 0.294933 0.270952 0.886776 0.963633 0.135248 0.030475 0.839555 0.652156 0.049397 0.545237 0.490107 0.671289 
0.132671 0.028240 0.229287 0.365858 0.670618 0.599106 0.503654 0.930216 0.899718 0.528341 0.369665 0.889318 0.790732 0.461832 0.244223 0.154209 0.205448 0.441478 0.275884 0.108586 0.008988 0.751513 0.948867 0.961180 0.800741 0.245212 0.844262 0.044853 0.235619 0.782499 0.201300 0.120675 
0.281665 0.934369 0.796083 0.235825 0.511214 0.466140 0.652360 0.063554 0.195163 0.456331 0.501801 0.807616 0.070219 0.714044 0.197783 0.459649 0.051485 0.711914 0.073867 0.947446 0.750488 0.742666 0.899024 0.160516 0.240480 0.725372 0.697343 0.487876 0.836844 0.414149 0.552665 0.231481 
0.370847 0.716287 0.452932 0.835971 0.934845 0.202423 0.553717 0.862649 0.286341 0.632701 0.120168 0.582782 0.558626 0.693063 0.842933 0.195452 0.234705 0.220718 0.985647 0.042731 0.647144 0.170873 0.168528 0.123594 0.247384 0.176175 0.616786 0.914975 0.441893 0.757221 0.063657 0.414505 
0.429027 0.004920 0.725942 0.842232 0.281954 0.543690 0.187578 0.757998 0.778908 0.357179 0.983375 0.611120 0.691252 0.588071 0.445602 0.326892 0.426151 0.283787 0.624438 0.583489 0.257910 0.472052 0.872135 0.216212 0.245441 0.294927 0.671634 0.825790 0.068510 0.669622 0.908740 0.786841 
0.398480 0.312927 0.807311 0.369603 0.938971 0.041560 0.277802 0.521555 0.993121 0.445063 0.741885 0.159324 0.379005 0.993223 0.547336 0.104050 0.097646 0.753605 0.373308 0.856246 0.534313 0.617889 0.518791 0.377825 0.240266 0.958260 0.627978 0.130104 0.757063 0.639848 0.369897 0.661625 
0.588928 0.299242 0.169062 0.718225 0.961700 0.464952 0.007034 0.904398 0.755158 0.061120 0.922017 0.871089 0.643755 0.135555 0.471368 0.732004 0.676604 0.214006 0.027660 0.078253 0.494286 0.041562 0.254488 0.384015 0.839380 0.900669 0.875749 0.216838 0.965557 0.445569 0.990109 0.143083 
0.170828 0.450859 0.724362 0.371344 0.756151 0.330702 0.049413 0.889364 0.498638 0.238371 0.301237 0.335804 0.683255 0.098432 0.756666 0.013982 0.796166 0.358273 0.988344 0.508273 0.451860 0.501653 0.896980 0.896061 0.275435 0.684941 0.137975 0.112408 0.867718 0.280521 0.737628 0.174367 
0.491680 0.473911 0.921406 0.434975 0.647934 0.338251 0.937998 0.335916 0.682105 0.998506 0.823094 0.721708 0.543412 0.558095 0.768259 0.901186 0.972785 0.164430 0.566897 0.635754 0.505165 0.588247 0.475813 0.451258 0.414178 0.433125 0.476412 0.426860 0.788637 0.643822 0.466754 0.158966 
0.134863 0.448776 0.955499 0.205024 0.647572 0.238244 0.500353 0.203758 0.658708 0.396644 0.654064 0.925916 0.228453 0.739245 0.901346 0.359085 0.414402 0.037269 0.832405 0.065940 0.625769 0.722588 0.872272 0.034617 0.223366 0.578123 0.369337 0.881218 0.592060 0.048053 0.837800 0.760139 
0.321849 0.624451 0.542319 0.132545 0.810653 0.609787 0.347383 0.890762 0.996775 0.888573 0.527205 0.905386 0.899023 0.923606 0.772931 0.402040 0.241402 0.977001 0.330056 0.249743 0.209722 0.317124 0.276087 0.696107 0.370520 0.315601 0.057527 0.446486 0.614707 0.247083 0.745213 0.778928 
0.717570 0.351038 0.537281 0.914767 0.737018 0.839416 0.506640 0.066144 0.146595 0.174489 0.269812 0.596322 0.250995 0.052027 0.952052 0.030406 0.453838 0.517910 0.430105 0.797000 0.010609 0.813226 0.775197 0.832329 0.844602 0.591867 0.048897 0.646614 0.047735 0.932363 0.015230 0.723712 
0.889691 0.472550 0.871923 0.330767 0.250702 0.412689 0.373500 0.223250 0.031137 0.477515 0.084508 0.634950 0.106460 0.538261 0.617564 0.401626 0.325931 0.861913 0.733569 0.934134 0.426087 0.708783 0.022846 0.342593 0.510809 0.246686 0.282810 0.990582 0.948597 0.461716 0.573052 0.403701 
0.701562 0.592506 0.975571 0.219517 0.166901 0.990064 0.653037 0.229822 0.478209 0.871568 0.875347 0.461939 0.605611 0.761854 0.972290 0.628880 0.024106 0.962712 0.541199 0.963979 0.639380 0.826433 0.109075 0.123131 0.493995 0.054240 0.935251 0.762028 0.788572 0.494231 0.452462 0.971375 
0.142813 0.371990 0.486528 0.923781 0.722226 0.357356 0.922401 0.920622 0.080779 0.219455 0.794604 0.627594 0.855111 0.320067 0.018067 0.135377 0.708182 0.193326 0.450719 0.589722 0.004251 0.476787 0.477174 0.941977 0.522305 0.690983 0.435520 0.797492 0.109827 0.740054 0.778843 0.224267 
0.850799 0.207148 0.027780 0.092749 0.060060 0.417166 0.791999 0.677959 0.699794 0.761046 0.187739 0.204987 0.529294 0.370048 0.255060 0.584978 0.083810 0.051656 0.491027 0.555985 0.607800 0.296541 0.116390 0.744202 0.108920 0.147635 0.842020 0.043145 0.539127 0.976161 0.623286 0.510617 
0.908798 0.129423 0.733117 0.419539 0.951600 0.300290 0.377814 0.748484 0.650779 0.553916 0.419345 0.435728 0.404920 0.254033 0.610165 0.724148 0.833857 0.194795 0.458387 0.474155 0.880889 0.086243 0.672621 0.965008 0.527727 0.190459 0.018335 0.649855 0.726139 0.522510 0.053454 0.673432 
0.506131 0.894417 0.861798 0.720581 0.547377 0.551145 0.435825 0.442383 0.421240 0.088345 0.115671 0.412633 0.747087 0.306209 0.758430 0.029983 0.571503 0.081198 0.766854 0.252711 0.066642 0.924421 0.155030 0.320615 0.452050 0.726164 0.790413 0.323978 0.950713 0.044827 0.725865 0.951907 
0.993016 0.946914 0.844688 0.105223 0.180541 0.567694 0.688421 0.105832 0.642134 0.995882 0.398946 0.058325 0.638012 0.024148 0.400844 0.705714 0.014710 0.562554 0.253169 0.131979 0.118321 0.280859 0.451638 0.608659 0.006493 0.312084 0.896851 0.772632 0.434077 0.881244 0.838171 0.731535 
0.152563 0.660759 0.252165 0.403490 0.606291 0.283545 0.919057 0.973724 0.197779 0.204697 0.930891 0.107847 0.288174 0.498543 0.733076 0.792543 0.675441 0.467108 0.798178 0.953880 0.091073 0.007993 0.819186 0.795499 0.517128 0.070626 0.240070 0.995623 0.257264 0.467156 0.579034 0.808886 
0.541246 0.028169 0.082694 0.088476 0.727875 0.859579 0.379740 0.579339 0.297611 0.062526 0.230104 0.706477 0.613591 0.252848 0.006994 0.653568 0.260548 0.988811 0.594550 0.747502 0.630705 0.552727 0.536191 0.787460 0.938429 0.776423 0.247938 0.763477 0.219573 0.950186 0.901142 0.200634 
0.259504 0.222729 0.220361 0.952573 0.195801 0.472598 0.798112 0.877194 0.118656 0.325036 0.038435 0.082379 0.291826 0.916648 0.292612 0.979946 0.703106 0.115868 0.751275 0.428536 0.300036 0.595142 0.202537 0.183419 0.269696 0.220807 0.387209 0.486221 0.426658 0.937898 0.341989 0.237498 
0.376046 0.477709 0.949313 0.527327 0.029274 0.127378 0.222983 0.952405 0.317747 0.140550 0.019909 0.686527 0.466989 0.619039 0.908796 0.924703 0.470675 0.097551 0.953003 0.892109 0.246311 0.412559 0.210605 0.030330 0.130572 0.268966 0.213149 0.879359 0.809542 0.569605 0.692070 0.214926 
0.932295 0.381149 0.965280 0.701350 0.938471 0.940390 0.283730 0.523866 0.247161 0.405002 0.381606 0.422035 0.515796 0.040403 0.106599 0.912617 0.760759 0.311163 0.768512 0.191828 0.726305 0.773437 0.819312 0.534354 0.625882 0.397476 0.135741 0.951629 0.555368 0.964378 0.829230 0.803748 
0.529625 0.671876 0.766607 0.354298 0.543101 0.116309 0.470304 0.016329 0.549167 0.914311 0.240263 0.164675 0.884191 0.188043 0.965677 0.876864 0.716277 0.024589 0.107832 0.758837 0.354615 0.131337 0.224535 0.687210 0.080277 0.215402 0.322364 0.992863 0.687145 0.637292 0.671096 0.086380 
0.405499 0.008681 0.931827 0.176991 0.312048 0.122564 0.453287 0.728857 0.732634 0.096702 0.806171 0.575457 0.888531 0.526273 0.507116 0.385226 0.575834 0.251585 0.160624 0.625689 0.846073 0.164287 0.345132 0.532789 0.462752 0.399681 0.590110 0.638803 0.825614 0.513779 0.873918 0.630507 
0.575505 0.663755 0.521856 0.781526 0.304082 0.568240 0.026224 0.677813 0.534687 0.367721 0.932930 0.222408 0.517825 0.408555 0.634975 0.929437 0.310644 0.160919 0.494963 0.932029 0.820840 0.255354 0.564604 0.167693 0.664200 0.838759 0.253522 0.019387 0.710620 0.223271 0.579211 0.782323 
0.732724 0.936571 0.474614 0.335507 0.093199 0.003879 0.094912 0.543169 0.638195 0.875483 0.225911 0.227742 0.872439 0.802377 0.115648 0.754498 0.657100 0.718412 0.555839 0.112716 0.410569 0.148153 0.226351 0.562945 0.267297 0.689569 0.041761 0.872128 0.108997 0.846255 0.161699 0.986097 
0.941703 0.446970 0.718673 0.439156 0.533911 0.252253 0.421522 0.969004 0.680476 0.944983 0.830878 0.786304 0.787986 0.904722 0.841303 0.816226 0.614799 0.455654 0.862863 0.330637 0.285077 0.165272 0.073951 0.524675 0.069147 0.307654 0.447938 0.475537 0.468862 0.995067 0.607489 0.860201 
0.355296 0.345072 0.712192 0.343410 0.966211 0.192891 0.418102 0.083130 0.248086 0.649928 0.022019 0.242388 0.094013 0.969552 0.967361 0.903958 0.871912 0.182285 0.369019 0.621326 0.506709 0.838671 0.602500 0.579105 0.396019 0.580692 0.117156 0.734037 0.959798 0.637132 0.568007 0.590014 
0.284018 0.313840 0.882516 0.347118 0.256490 0.901300 0.522482 0.331250 0.722358 0.513357 0.775079 0.374855 0.425075 0.045536 0.501799 0.904822 0.809203 0.540308 0.928196 0.208721 0.072774 0.558523 0.319793 0.048844 0.075085 0.050630 0.499106 0.886249 0.493606 0.409999 0.736009 0.755519 
0.099118 0.952470 0.241422 0.103711 0.248688 0.335861 0.575250 0.135428 0.295902 0.720652 0.693229 0.300020 0.516339 0.815222 0.783338 0.101800 0.361938 0.167170 0.150901 0.562558 0.688301 0.473268 0.801826 0.821080 0.701945 0.443601 0.273347 0.853961 0.128895 0.679757 0.912601 0.149015 
0.195288 0.215407 0.965827 0.130806 0.351175 0.850882 0.323016 0.410202 0.160170 0.543585 0.612404 0.217882 0.213926 0.171969 0.029511 0.657726 0.461141 0.494146 0.044539 0.075709 0.042535 0.640684 0.025765 0.537041 0.437416 0.624657 0.903668 0.715662 0.925914 0.679340 0.608385 0.297082 
0.063823 0.217421 0.305551 0.686996 0.834587 0.867055 0.568102 0.579159 0.580773 0.670654 0.182970 0.372936 0.075041 0.285597 0.068825 0.490071 0.448662 0.569939 0.174729 0.994480 0.961677 0.163238 0.443572 0.108929 0.889218 0.387886 0.356092 0.202926 0.746034 0.746247 0.941561 0.155513 
0.735943 0.818163 0.278386 0.877027 0.134225 0.112837 0.787502 0.275008 0.577061 0.814474 0.769535 0.062807 0.355941 0.996426 0.753347 0.441817 0.910445 0.839930 0.980028 0.327044 0.171207 0.310823 0.683041 0.679571 0.638676 0.034443 0.515272 0.704163 0.092576 0.671425 0.610892 0.142127 
0.632933 0.864835 0.945868 0.683182 0.741448 0.206459 0.889392 0.912344 0.696343 0.676206 0.777141 0.882104 0.814000 0.008867 0.572397 0.167614 0.416586 0.767992 0.799164 0.708947 0.925872 0.272494 0.191849 0.424937 0.670830 0.629076 0.165704 0.780654 0.812124 0.323952 0.095836 0.910585 
0.777611 0.545650 0.589736 0.570490 0.810934 0.727688 0.676204 0.080942 0.700501 0.004344 0.242888 0.211157 0.585538 0.621172 0.526008 0.137223 0.541566 0.845394 0.180889 0.151984 0.398012 0.957154 0.860576 0.298855 0.569270 0.523949 0.598416 0.805967 0.310296 0.939913 0.602267 0.586829 
0.711389 0.265882 0.141445 0.280685 0.251622 0.302342 0.562915 0.753237 0.485416 0.354429 0.804339 0.155292 0.049889 0.096783 0.541214 0.260368 0.828977 0.525163 0.010337 0.468798 0.391487 0.494757 0.451707 0.399031 0.049375 0.901825 0.479592 0.504163 0.705203 0.269939 0.919564 0.048177 
0.558205 0.827533 0.460458 0.008433 0.507247 0.471670 0.057519 0.447673 0.242630 0.426593 0.196119 0.777839 0.220153 0.417349 0.063653 0.659808 0.362481 0.322844 0.453737 0.959296 0.687763 0.769729 0.970828 0.581825 0.480392 0.251751 0.720307 0.316790 0.928158 0.735765 0.866396 0.964097 
0.868564 0.164350 0.549125 0.013056 0.052393 0.304700 0.142342 0.606667 0.330879 0.370395 0.574682 0.928289 0.919325 0.452477 0.301574 0.896557 0.233523 0.011543 0.517172 0.441207 0.202366 0.339085 0.992568 0.927674 0.408305 0.012630 0.183901 0.316892 0.476476 0.595167 0.252691 0.064776 
0.242090 0.971946 0.406317 0.483180 0.517434 0.099661 0.953519 0.607560 0.656156 0.456827 0.577163 0.798934 0.592036 0.210333 0.320156 0.931303 0.755781 0.406914 0.479211 0.974196 0.628969 0.706299 0.913423 0.765837 0.263064 0.543658 0.290533 0.151375 0.993068 0.538097 0.714578 0.527542 
0.164735 0.264383 0.519767 0.454733 0.895444 0.531943 0.753772 0.229992 0.665092 0.268150 0.112544 0.749425 0.239419 0.387328 0.084007 0.328462 0.964542 0.484149 0.412119 0.271795 0.367804 0.193446 0.473785 0.711079 0.603364 0.775523 0.191701 0.781421 0.771467 0.730892 0.140331 0.283249 
0.842852 0.155762 0.423642 0.102459 0.185063 0.593700 0.497078 0.295350 0.872703 0.101322 0.613927 0.713967 0.124275 0.579910 0.843590 0.574803 0.301824 0.356231 0.282813 0.756710 0.690368 0.506995 0.954478 0.151394 0.171217 0.465778 0.071550 0.806804 0.941591 0.059642 0.002716 0.843704 
0.833367 0.105192 0.559909 0.181724 0.958189 0.696872 0.139827 0.921158 0.115169 0.600432 0.496194 0.190785 0.596370 0.734771 0.926414 0.637319 0.176496 0.797785 0.725379 0.142096 0.295858 0.809826 0.645338 0.548627 0.727064 0.475702 0.102203 0.449427 0.694457 0.889917 0.589707 0.429152 
0.985880 0.170353 0.946956 0.526193 0.809868 0.377952 0.483109 0.871935 0.450919 0.537339 0.638311 0.217422 0.570858 0.318730 0.217953 0.021019 0.826067 0.359989 0.748063 0.054289 0.884870 0.840050 0.666048 0.266643 0.287052 0.579476 0.380008 0.625076 0.389795 0.115568 0.261508 0.033976 
0.390967 0.871297 0.658519 0.653066 0.165724 0.803783 0.425150 0.345944 0.321804 0.024269 0.350783 0.120049 0.734269 0.480356 0.664385 0.892591 0.344622 0.622893 0.431834 0.992280 0.751788 0.887281 0.982474 0.752485 0.698609 0.716779 0.631631 0.321756 0.457769 0.122394 0.700661 0.094600 
0.779350 0.978587 0.171590 0.190609 0.580690 0.147108 0.909683 0.404372 0.085924 0.476604 0.479548 0.988249 0.431591 0.482959 0.936963 0.551268 0.866666 0.267784 0.571565 0.319659 0.743833 0.572360 0.410977 0.887861 0.669717 0.976194 0.830893 0.719988 0.270011 0.268108 0.903238 0.535875 
0.264822 0.493826 0.763521 0.785099 0.264440 0.155357 0.464091 0.303461 0.977282 0.540486 0.420142 0.809863 0.945748 0.475700 0.953922 0.074924 0.705353 0.041781 0.746910 0.375156 0.773996 0.415071 0.378781 0.231589 0.227118 0.076026 0.248315 0.212507 0.908748 0.789890 0.262785 0.506357 
0.814353 0.947640 0.929412 0.900748 0.663687 0.143217 0.995074 0.780629 0.738840 0.058867 0.219279 0.313010 0.860639 0.902162 0.183547 0.279971 0.401068 0.697658 0.107933 0.986565 0.014054 0.824670 0.513126 0.149645 0.468379 0.263644 0.509030 0.584330 0.828399 0.214445 0.598279 0.686452 
0.331633 0.172348 0.401930 0.253908 0.003963 0.645255 0.535520 0.621019 0.946084 0.567128 0.117523 0.754706 0.909634 0.457824 0.115905 0.733820 0.797955 0.684421 0.511626 0.130327 0.838280 0.531505 0.783862 0.729118 0.665480 0.384161 0.004588 0.715841 0.599361 0.560707 0.600877 0.257507 
0.490469 0.966812 0.618442 0.605575 0.259490 0.385304 0.729064 0.213639 0.713364 0.389005 0.581547 0.724280 0.807740 0.357319 0.725695 0.141227 0.999137 0.244765 0.702127 0.989932 0.509887 0.042910 0.481462 0.996341 0.325038 0.066560 0.540846 0.695284 0.449766 0.001571 0.813537 0.065124 
0.468795 0.484259 0.613704 0.430228 0.837420 0.964316 0.582225 0.927820 0.239290 0.896711 0.287897 0.659331 0.566204 0.152619 0.841069 0.095612 0.762613 0.400221 0.212563 0.426798 0.561645 0.778380 0.590243 0.307364 0.605094 0.095428 0.255163 0.004613 0.032592 0.474687 0.245558 0.117162 
0.359326 0.258293 0.276800 0.910132 0.082148 0.853164 0.541378 0.181426 0.656943 0.986912 0.912471 0.708991 0.346980 0.717187 0.504269 0.423914 0.857935 0.876281 0.813916 0.733094 0.983700 0.628985 0.844187 0.192639 0.316195 0.848162 0.353884 0.551174 0.358077 0.512449 0.541185 0.660181 
0.702061 0.129752 0.359686 0.483981 0.077264 0.214250 0.420246 0.106569 0.176197 0.720908 0.497017 0.841804 0.906049 0.864993 0.660295 0.992305 0.809013 0.683089 0.946554 0.631860 0.525672 0.924653 0.239543 0.013201 0.234787 0.730413 0.376666 0.228688 0.404421 0.543081 0.492039 0.618949 
0.309499 0.881230 0.585085 0.504284 0.889335 0.721591 0.116085 0.303380 0.057912 0.241020 0.864523 0.305985 0.467141 0.181797 0.096849 0.955870 0.568184 0.611180 0.292380 0.617800 0.455709 0.620804 0.651376 0.737664 0.637225 0.723930 0.133748 0.869188 0.484812 0.819326 0.407755 0.980662 
0.945074 0.862855 0.799662 0.277544 0.832003 0.930942 0.784055 0.042304 0.651960 0.218357 0.608246 0.715647 0.245046 0.691588 0.424764 0.394180 0.745493 0.617223 0.678444 0.073884 0.554625 0.977341 0.587258 0.348756 0.348308 0.934718 0.114289 0.931039 0.679156 0.462500 0.632583 0.802333 
0.408660 0.562177 0.014844 0.397967 0.897540 0.367143 0.003103 0.540895 0.482341 0.811681 0.132445 0.374796 0.994688 0.889410 0.381286 0.268164 0.138604 0.640554 0.141637 0.960544 0.445801 0.963129 0.540017 0.931111 0.975227 0.866413 0.219076 0.742425 0.107128 0.429395 0.956934 0.532883 
0.046970 0.432014 0.051650 0.810677 0.996980 0.595986 0.833374 0.563319 0.022901 0.840495 0.191244 0.286003 0.405285 0.075715 0.140969 0.281682 0.173848 0.710260 0.629793 0.768186 0.055983 0.539732 0.539626 0.546235 0.129104 0.914470 0.324979 0.398025 0.499418 0.774226 0.591104 0.144783 
0.444530 0.973583 0.258375 0.163415 0.784582 0.329854 0.743439 0.616541 0.116827 0.556473 0.699250 0.153928 0.313458 0.881584 0.720290 0.972518 0.061008 0.719239 0.047603 0.411963 0.767699 0.225777 0.293371 0.721999 0.274545 0.696780 0.730927 0.538843 0.693920 0.954850 0.712840 0.383655 
0.505603 0.321927 0.391456 0.814332 0.177429 0.258909 0.123928 0.022637 0.637533 0.918842 0.238573 0.592142 0.449962 0.896689 0.754288 0.210996 0.741240 0.056178 0.174642 0.264917 0.190258 0.490518 0.474044 0.432922 0.338123 0.405004 0.712917 0.508177 0.480012 0.706592 0.854492 0.632765 
0.769343 0.540352 0.697768 0.246433 0.059911 0.792316 0.053586 0.966243 0.956929 0.852487 0.433894 0.612391 0.090467 0.879831 0.791784 0.122041 0.887050 0.906035 0.320916 0.989515 0.660083 0.975172 0.206201 0.741111 0.181851 0.711387 0.141258 0.981790 0.786114 0.406240 0.996225 0.068242 
0.624676 0.740258 0.863505 0.729341 0.728754 0.702904 0.489415 0.602089 0.204218 0.818105 0.087064 0.724459 0.680837 0.241428 0.581503 0.358225 0.681954 0.720117 0.336716 0.904896 0.200179 0.161463 0.392956 0.076073 0.395115 0.993059 0.924382 0.372639 0.897087 0.345849 0.777669 0.988591 
0.731343 0.539534 0.818199 0.207174 0.936653 0.760559 0.075035 0.332658 0.766829 0.719012 0.475448 0.638804 0.729310 0.074341 0.978880 0.306342 0.613130 0.777427 0.271557 0.861936 0.512459 0.692597 0.063849 0.825878 0.143365 0.154901 0.969925 0.512733 0.322662 0.609174 0.139052 0.915934 
0.221553 0.433383 0.186580 0.451554 0.970056 0.410096 0.529740 0.325890 0.172486 0.105626 0.992079 0.264379 0.651949 0.708288 0.844314 0.693054 0.778357 0.630202 0.344372 0.204402 0.062033 0.567663 0.674769 0.507954 0.706705 0.771069 0.541814 0.416810 0.859215 0.465268 0.090503 0.979908 
0.411078 0.829211 0.954375 0.774716 0.121692 0.805493 0.739230 0.020038 0.424387 0.297561 0.927154 0.604117 0.893444 0.635038 0.844512 0.746932 0.944902 0.079235 0.518655 0.625203 0.353306 0.761475 0.366551 0.508834 0.970525 0.167053 0.943873 0.838662 0.492099 0.351883 0.451341 0.444314 
0.495204 0.915941 0.428797 0.086703 0.431922 0.413949 0.518735 0.418003 0.675317 0.219183 0.788963 0.692628 0.732892 0.431157 0.630838 0.066272 0.051839 0.470377 0.081984 0.823839 0.163504 0.429098 0.824618 0.501210 0.802862 0.366835 0.976456 0.046718 0.877645 0.129272 0.836150 0.775641 
0.291519 0.470533 0.261976 0.733182 0.472646 0.796378 0.015101 0.007378 0.630678 0.712512 0.869058 0.751816 0.051271 0.987119 0.336532 0.929203 0.860535 0.185388 0.055034 0.398933 0.086665 0.869259 0.017031 0.833175 0.726745 0.562293 0.992302 0.392870 0.070966 0.300922 0.608820 0.205508 
0.569442 0.526966 0.829798 0.244415 0.986691 0.703656 0.674240 0.937430 0.202948 0.915055 0.596630 0.707487 0.864900 0.886725 0.086193 0.866626 0.490786 0.453438 0.685468 0.511300 0.553043 0.773289 0.308711 0.126762 0.335404 0.497981 0.687120 0.225756 0.280693 0.652465 0.883036 0.694442 
0.265315 0.161634 0.871305 0.649984 0.433309 0.973341 0.610328 0.808425 0.428659 0.968164 0.826103 0.350393 0.942144 0.782901 0.537233 0.210209 0.118790 0.802273 0.633450 0.346076 0.773849 0.702225 0.771440 0.351316 0.005149 0.373792 0.744770 0.136098 0.670954 0.265382 0.660581 0.997461 
0.990019 0.485076 0.140930 0.481692 0.319495 0.947722 0.604993 0.326492 0.754344 0.388577 0.499044 0.673807 0.206191 0.823993 0.280432 0.077052 0.307761 0.860168 0.722789 0.948004 0.745948 0.230104 0.996095 0.044680 0.704363 0.962750 0.584759 0.421264 0.548503 0.513268 0.249544 0.157890 
0.689198 0.512686 0.126781 0.304437 0.952953 0.588810 0.556920 0.803933 0.248871 0.791397 0.509919 0.490712 0.413522 0.424057 0.524938 0.979704 0.337311 0.112586 0.367904 0.679458 0.277907 0.788698 0.361441 0.003742 0.397084 0.685405 0.712655 0.588630 0.687442 0.531698 0.165675 0.515484 
0.476346 0.944668 0.605003 0.631310 0.023545 0.492909 0.132623 0.496404 0.222258 0.702186 0.232670 0.805289 0.798950 0.739303 0.941880 0.006509 0.712993 0.999370 0.894820 0.588780 0.678003 0.623951 0.623337 0.343793 0.958712 0.226542 0.185613 0.541850 0.425740 0.891245 0.117342 0.923024 
0.129329 0.945906 0.637484 0.244029 0.433154 0.836501 0.650465 0.436226 0.011914 0.002931 0.760730 0.428930 0.463799 0.403996 0.007927 0.701113 0.661303 0.577077 0.339103 0.204795 0.392022 0.964825 0.554782 0.625672 0.192916 0.467941 0.709149 0.523828 0.208559 0.772752 0.786133 0.781375 
0.174008 0.349342 0.133784 0.090743 0.966085 0.588062 0.847361 0.562910 0.459461 0.435430 0.188009 0.792748 0.678199 0.157104 0.173569 0.609458 0.967998 0.934506 0.948952 0.333549 0.372196 0.234816 0.645773 0.794063 0.130376 0.471881 0.280503 0.960927 0.879335 0.578255 0.715936 0.639365 
0.104218 0.701697 0.181558 0.263342 0.711056 0.542138 0.321855 0.430659 0.232495 0.998924 0.521813 0.506863 0.336871 0.473612 0.579251 0.788956 0.031538 0.625269 0.431552 0.670489 0.418085 0.536611 0.806829 0.817535 0.427599 0.632857 0.971764 0.043845 0.206131 0.567014 0.980137 0.334035 
0.087755 0.474817 0.947429 0.441996 0.166297 0.410416 0.184813 0.523094 0.824259 0.140339 0.876268 0.347146 0.839380 0.636648 0.011360 0.560446 0.581682 0.827208 0.608725 0.853597 0.615116 0.935730 0.459793 0.202424 0.084162 0.173629 0.755967 0.496244 0.227501 0.894023 0.270885 0.026117 
0.764810 0.250911 0.364819 0.947537 0.797046 0.395972 0.757771 0.321178 0.240367 0.207925 0.457203 0.305010 0.762445 0.504950 0.941485 0.526937 0.656431 0.788352 0.744105 0.532667 0.009199 0.459735 0.968204 0.717977 0.758865 0.649667 0.408330 0.366425 0.539365 0.307979 0.479557 0.056777 
0.195491 0.570738 0.533673 0.985386 0.001135 0.249994 0.829057 0.453134 0.822712 0.387575 0.935413 0.884064 0.233563 0.223998 0.358245 0.344756 0.586890 0.241165 0.366654 0.229311 0.359071 0.368093 0.360018 0.638344 0.189523 0.603771 0.399511 0.554120 0.038794 0.875818 0.996640 0.332543 
0.115786 0.397889 0.954430 0.273948 0.709969 0.555072 0.817711 0.231910 0.452013 0.250741 0.502023 0.988784 0.408844 0.921532 0.968203 0.830668 0.303573 0.563016 0.014894 0.311006 0.307997 0.024983 0.293696 0.858298 0.883331 0.965800 0.865621 0.934126 0.220725 0.694462 0.067076 0.139237 
0.809922 0.991313 0.051106 0.516254 0.045234 0.942667 0.411572 0.959440 0.033624 0.964315 0.696581 0.434957 0.390854 0.434247 0.691182 0.077232 0.813408 0.074457 0.766982 0.290116 0.161124 0.653980 0.095491 0.543748 0.387539 0.218602 0.406704 0.861700 0.159968 0.286011 0.598464 0.184825 
0.426982 0.395510 0.069299 0.379203 0.475653 0.985030 0.971714 0.377139 0.695614 0.264801 0.923966 0.622956 0.670145 0.549109 0.255217 0.821820 0.636938 0.596929 0.955928 0.433171 0.408414 0.183400 0.332653 0.331279 0.371945 0.440315 0.402477 0.356996 0.561105 0.029761 0.206499 0.691255 
0.385771 0.972875 0.942880 0.738161 0.107582 0.130813 0.733286 0.787792 0.138151 0.188601 0.572809 0.066376 0.036523 0.686784 0.926150 0.896185 0.358734 0.403515 0.486030 0.221912 0.288974 0.014960 0.166028 0.000449 0.959385 0.722817 0.474955 0.384529 0.582843 0.153928 0.090264 0.773723 
0.828228 0.828462 0.244162 0.464801 0.253791 0.078670 0.949570 0.418914 0.975587 0.546565 0.476911 0.849289 0.927109 0.238863 0.145015 0.596048 0.731290 0.096103 0.520969 0.118654 0.866024 0.961018 0.774640 0.514475 0.907040 0.179865 0.397722 0.229132 0.500458 0.002245 0.898465 0.445740 
0.146335 0.486141 0.022804 0.561884 0.562854 0.808340 0.999166 0.712819 0.572247 0.923777 0.063966 0.892539 0.029417 0.033361 0.295245 0.734837 0.928995 0.806901 0.896401 0.538320 0.770566 0.804433 0.018066 0.736025 0.508215 0.193232 0.637290 0.865866 0.863424 0.218806 0.898009 0.359444 
0.343503 0.608263 0.009816 0.053225 0.481051 0.161277 0.581329 0.074046 0.797575 0.306040 0.085944 0.253909 0.145847 0.869565 0.692499 0.482463 0.726352 0.589724 0.888655 0.121350 0.766674 0.072927 0.245523 0.153931 0.664235 0.062110 0.077579 0.594899 0.998038 0.415463 0.981302 0.335791 
0.457664 0.090244 0.574156 0.071007 0.621803 0.435515 0.889901 0.634425 0.295594 0.365703 0.418164 0.724100 0.813564 0.577425 0.319093 0.215489 0.695867 0.192070 0.889161 0.722332 0.828046 0.257531 0.602457 0.146248 0.031109 0.724939 0.727543 0.286912 0.113912 0.565603 0.248645 0.137599 
0.925890 0.797201 0.516263 0.658775 0.795333 0.337447 0.696001 0.860765 0.928876 0.609639 0.134037 0.463518 0.554882 0.955233 0.863803 0.643727 0.031145 0.869227 0.787625 0.959180 0.225554 0.086418 0.063590 0.610654 0.868318 0.553689 0.850713 0.096788 0.454710 0.532681 0.459479 0.518031 
0.923975 0.804709 0.482619 0.990361 0.190996 0.702748 0.358168 0.401727 0.082140 0.055286 0.087648 0.874281 0.219202 0.259063 0.332423 0.264580 0.943642 0.434619 0.098710 0.482261 0.640114 0.294477 0.585140 0.580291 0.726523 0.903874 0.943297 0.611773 0.646611 0.308795 0.455999 0.744634 
0.796456 0.320753 0.303529 0.121887 0.508307 0.558160 0.441227 0.089131 0.086408 0.969267 0.636276 0.388844 0.018248 0.552555 0.263329 0.002919 0.508829 0.206785 0.629676 0.442977 0.611742 0.526393 0.128819 0.904116 0.249660 0.967606 0.509888 0.457185 0.959417 0.656429 0.859606 0.508520 
0.360291 0.709144 0.236541 0.162756 0.893805 0.218328 0.520958 0.371291 0.174365 0.865931 0.786078 0.689591 0.539247 0.511789 0.104963 0.296059 0.235276 0.978957 0.393948 0.427109 0.374405 0.967783 0.465730 0.264734 0.903958 0.879988 0.016735 0.755092 0.167364 0.024373 0.205851 0.883940 
0.057011 0.077765 0.177038 0.323160 0.108867 0.250282 0.580461 0.499404 0.968805 0.460683 0.396730 0.911990 0.106723 0.102544 0.339721 0.063763 0.161415 0.632350 0.551343 0.702232 0.992618 0.874773 0.540766 0.207126 0.736878 0.086828 0.458346 0.838934 0.899310 0.383362 0.365584 0.752972 
0.433954 0.353700 0.391073 0.033478 0.061438 0.561766 0.687885 0.389331 0.398168 0.905683 0.952657 0.914465 0.444933 0.828569 0.730938 0.602185 0.313795 0.366377 0.834739 0.194061 0.647873 0.676695 0.653859 0.009455 0.029907 0.758251 0.894984 0.551563 0.160311 0.352718 0.564067 0.049667 
0.368406 0.476218 0.555729 0.375734 0.745397 0.404299 0.375614 0.390698 0.685524 0.166883 0.283422 0.628878 0.250403 0.106644 0.798796 0.965884 0.614509 0.369338 0.754540 0.768667 0.530814 0.825305 0.067196 0.111817 0.765950 0.666691 0.225264 0.654339 0.213216 0.176731 0.734915 0.003188 
0.619582 0.094744 0.361481 0.914200 0.875906 0.189392 0.870223 0.355766 0.410274 0.632451 0.937990 0.917417 0.678787 0.065780 0.927113 0.714858 0.973045 0.469676 0.876011 0.365326 0.247618 0.749578 0.212570 0.645256 0.294368 0.426489 0.431717 0.937411 0.414543 0.905686 0.850101 0.750834 
0.290694 0.549815 0.837949 0.193920 0.861812 0.541698 0.876069 0.598865 0.435171 0.186064 0.641058 0.485314 0.564719 0.878619 0.719467 0.474264 0.878614 0.602004 0.415590 0.919118 0.518512 0.029018 0.847290 0.204889 0.292976 0.499468 0.806331 0.893011 0.282548 0.097553 0.505700 0.030497 
0.933469 0.315644 0.743996 0.969452 0.079038 0.992326 0.494849 0.464899 0.978022 0.116726 0.706654 0.898516 0.847568 0.870098 0.558511 0.982444 0.317543 0.860058 0.735933 0.976978 0.883128 0.894440 0.613548 0.931957 0.064020 0.341119 0.783749 0.627792 0.691271 0.478805 0.364443 0.753782 
0.517719 0.442395 0.760612 0.109020 0.753531 0.483581 0.838249 0.004533 0.210475 0.725808 0.340857 0.476894 0.852035 0.171062 0.566623 0.799168 0.609010 0.662612 0.291268 0.060927 0.324295 0.813777 0.203153 0.343495 0.703950 0.244324 0.738396 0.852234 0.061427 0.169546 0.399522 0.475401 
0.077129 0.834924 0.437364 0.949604 0.406946 0.870241 0.770998 0.566856 0.006953 0.420645 0.950573 0.666743 0.883199 0.813760 0.023059 0.164869 0.538475 0.538122 0.163983 0.484735 0.999639 0.132900 0.603529 0.425774 0.907504 0.837451 0.085306 0.779594 0.969401 0.819260 0.222144 0.407519 
0.816649 0.643255 0.777224 0.747136 0.118303 0.669158 0.954821 0.129345 0.653887 0.362071 0.535610 0.540645 0.714838 0.040302 0.812838 0.600286 0.793292 0.396108 0.606236 0.958937 0.312791 0.786678 0.220483 0.598922 0.407117 0.989121 0.748562 0.448343 0.383785 0.027141 0.493725 0.554834 
0.910042 0.671396 0.929851 0.988640 0.273163 0.030852 0.102107 0.149917 0.539161 0.529688 0.702478 0.928069 0.826494 0.195402 0.312090 0.650288 0.046995 0.094105 0.038407 0.399003 0.111645 0.248765 0.003198 0.859021 0.258188 0.360269 0.325324 0.761413 0.592997 0.583756 0.440234 0.370728 
0.936471 0.869203 0.195197 0.869269 0.067628 0.970790 0.028743 0.110602 0.651097 0.424494 0.454038 0.243126 0.793831 0.546913 0.275738 0.332557 0.252722 0.909695 0.301801 0.389298 0.613951 0.724154 0.415230 0.689265 0.532842 0.217700 0.848537 0.717405 0.438508 0.435674 0.844129 0.114342 
0.514622 0.181120 0.227238 0.527862 0.398539 0.866017 0.108585 0.944241 0.343125 0.795840 0.954128 0.945577 0.325358 0.976416 0.361374 0.842601 0.821142 0.507200 0.253565 0.915792 0.211968 0.794221 0.741797 0.532412 0.085947 0.792654 0.190003 0.976722 0.830380 0.491299 0.329180 0.459083 
0.326524 0.765057 0.479803 0.532012 0.683941 0.079899 0.793193 0.123612 0.293039 0.418061 0.147691 0.809066 0.153438 0.354239 0.990819 0.642743 0.168364 0.012854 0.979605 0.406266 0.257459 0.289855 0.824744 0.055943 0.496778 0.225524 0.355449 0.944838 0.766740 0.177212 0.938235 0.873747 
0.081458 0.076027 0.415573 0.711006 0.703145 0.827822 0.230138 0.339910 0.489335 0.407304 0.540422 0.177195 0.385025 0.827406 0.092764 0.692531 0.344318 0.088045 0.187227 0.655439 0.574368 0.483208 0.996271 0.034288 0.344178 0.824294 0.740468 0.785681 0.506238 0.189212 0.066434 0.300535 
0.098505 0.982537 0.033393 0.137100 0.091950 0.623720 0.234909 0.682121 0.287163 0.288666 0.339724 0.508345 0.703718 0.123193 0.014248 0.475187 0.665658 0.512542 0.308729 0.021279 0.778340 0.107570 0.899870 0.032143 0.864697 0.770090 0.745197 0.877196 0.315372 0.719175 0.044824 0.235291 
0.565747 0.005895 0.094900 0.372551 0.905916 0.938360 0.098585 0.671160 0.407053 0.264234 0.502696 0.982407 0.218940 0.721140 0.470337 0.940700 0.927550 0.793163 0.391050 0.994964 0.973186 0.082169 0.791305 0.650279 0.745215 0.291790 0.260193 0.957557 0.249713 0.254868 0.584762 0.220957 
0.010713 0.276716 0.252000 0.993110 0.206854 0.610671 0.872223 0.956844 0.364334 0.110484 0.432880 0.813433 0.621223 0.485098 0.703708 0.247185 0.594010 0.035604 0.705747 0.564090 0.848562 0.252331 0.981511 0.869281 0.814269 0.984367 0.645327 0.963432 0.905213 0.395441 0.506440 0.591604 
0.111642 0.585272 0.135717 0.140306 0.419981 0.236452 0.047109 0.914128 0.060122 0.884370 0.580822 0.934032 0.129510 0.969293 0.123595 0.990233 0.523330 0.503320 0.492358 0.802805 0.275614 0.711516 0.092204 0.810984 0.745798 0.190246 0.291835 0.299144 0.014994 0.296758 0.325817 0.700792 
0.658638 0.774963 0.280772 0.006315 0.771060 0.269334 0.328708 0.981062 0.880891 0.946356 0.752363 0.845658 0.515536 0.496388 0.959893 0.512065 0.599586 0.555461 0.511750 0.740448 0.142858 0.262715 0.645975 0.470190 0.628347 0.589379 0.989101 0.395435 0.797800 0.520743 0.442768 0.013504 
0.345051 0.561314 0.120311 0.932319 0.631994 0.151459 0.230417 0.656462 0.539332 0.035313 0.755782 0.102102 0.929683 0.114677 0.016157 0.244926 0.073077 0.963588 0.780599 0.061623 0.487911 0.223757 0.278622 0.807893 0.497340 0.127289 0.396465 0.229338 0.601273 0.905348 0.159911 0.853042 
0.264785 0.026421 0.701264 0.085938 0.742485 0.682599 0.106632 0.995591 0.075498 0.856733 0.442198 0.884776 0.929573 0.978497 0.377762 0.644085 0.545539 0.486256 0.177974 0.807203 0.578939 0.484369 0.534124 0.876954 0.245646 0.192782 0.285311 0.252926 0.519602 0.447904 0.981830 0.927203 
0.622535 0.758773 0.511514 0.357488 0.755339 0.412901 0.375292 0.585072 0.676026 0.264953 0.536298 0.387317 0.669071 0.038112 0.063978 0.815949 0.122572 0.123567 0.641732 0.418552 0.017658 0.935863 0.434781 0.351026 0.266876 0.563805 0.648101 0.493218 0.518104 0.434989 0.706200 0.168634 
0.644089 0.238038 0.389126 0.451772 0.033051 0.133124 0.294094 0.810748 0.249773 0.823360 0.612504 0.584960 0.050579 0.222086 0.441873 0.521202 0.784090 0.904807 0.727362 0.378473 0.879314 0.978662 0.670403 0.977427 0.482764 0.146217 0.178665 0.051966 0.226083 0.578192 0.257981 0.928282 
0.690294 0.762424 0.984665 0.857092 0.535519 0.612073 0.701807 0.235053 0.062299 0.466743 0.129683 0.097615 0.829988 0.557313 0.410130 0.243263 0.379816 0.328676 0.650742 0.893887 0.793169 0.330399 0.525370 0.499481 0.136153 0.150017 0.447153 0.812685 0.806511 0.216900 0.268344 0.940947 
0.472552 0.359474 0.920398 0.095084 0.031820 0.191012 0.694929 0.780043 0.426586 0.690493 0.207858 0.287560 0.407493 0.504188 0.213232 0.778566 0.308779 0.249095 0.448705 0.421202 0.810259 0.530958 0.617551 0.524266 0.078446 0.178512 0.436418 0.266544 0.584650 0.043700 0.832205 0.765195 
0.755810 0.242985 0.086567 0.572019 0.211087 0.159581 0.828145 0.158362 0.135420 0.805264 0.473591 0.328357 0.038238 0.056992 0.540943 0.709096 0.190298 0.923345 0.567624 0.419660 0.147070 0.730957 0.108324 0.194530 0.025442 0.791228 0.781124 0.811309 0.701044 0.727906 0.449359 0.718298 
0.032912 0.664823 0.269818 0.989892 0.224956 0.111609 0.626080 0.191224 0.906615 0.051823 0.448689 0.256027 0.358059 0.834139 0.941147 0.801523 0.894940 0.023906 0.189771 0.771245 0.053056 0.929799 0.088845 0.159176 0.535743 0.520776 0.679809 0.086921 0.697171 0.993260 0.313816 0.308309 
0.298794 0.508224 0.014994 0.066362 0.096926 0.849596 0.544261 0.836016 0.622714 0.122701 0.202512 0.784285 0.000398 0.591790 0.136618 0.209765 0.560534 0.264922 0.237094 0.586517 0.594371 0.946487 0.723043 0.986091 0.481396 0.375424 0.187407 0.046139 0.750009 0.718983 0.241427 0.354456 
0.826516 0.075748 0.908256 0.760273 0.192445 0.811652 0.615354 0.253081 0.657085 0.342689 0.632335 0.958531 0.293950 0.196916 0.919825 0.219850 0.523297 0.090634 0.522738 0.165677 0.460081 0.690807 0.243376 0.348805 0.987064 0.258992 0.752616 0.372209 0.885772 0.718106 0.359423 0.765948 
0.600809 0.600011 0.341392 0.513432 0.935972 0.772532 0.785394 0.046004 0.316175 0.312216 0.481923 0.753039 0.767740 0.700225 0.432330 0.601795 0.411327 0.718789 0.963107 0.471911 0.427454 0.323948 0.696957 0.698394 0.280996 0.180923 0.634276 0.761382 0.642394 0.082840 0.414640 0.050995 
0.816050 0.542935 0.428953 0.720321 0.570895 0.098690 0.344568 0.824662 0.404948 0.669973 0.856102 0.861307 0.133932 0.654569 0.734511 0.504994 0.368165 0.349096 0.972638 0.417439 0.621322 0.958320 0.682571 0.109835 0.030652 0.205146 0.484370 0.745771 0.671486 0.404836 0.601393 0.784521 
0.470834 0.929462 0.625088 0.534081 0.711399 0.264138 0.944387 0.069604 0.325299 0.260104 0.744039 0.372338 0.144421 0.057001 0.822837 0.408285 0.610358 0.816012 0.351603 0.499975 0.130269 0.625321 0.509636 0.494433 0.881263 0.582619 0.768832 0.995400 0.663631 0.345902 0.231151 0.081055 
0.343309 0.371734 0.683350 0.598274 0.534429 0.530516 0.818287 0.373552 0.268636 0.338993 0.716491 0.133118 0.958998 0.037757 0.434174 0.700848 0.407232 0.478874 0.607654 0.284200 0.524863 0.787897 0.657280 0.395562 0.031699 0.081367 0.495198 0.918639 0.853386 0.186198 0.035765 0.101222 
0.355853 0.311870 0.132108 0.969249 0.183190 0.566062 0.401723 0.579001 0.498829 0.411092 0.918263 0.086563 0.610223 0.655167 0.788649 0.747252 0.156556 0.680284 0.061527 0.995728 0.992976 0.042311 0.790013 0.639948 0.732177 0.868070 0.563951 0.920909 0.203733 0.355850 0.854879 0.693217 
0.600556 0.218366 0.047197 0.862797 0.027579 0.325265 0.382660 0.561132 0.420652 0.263278 0.639454 0.099868 0.088713 0.451748 0.117458 0.472054 0.036896 0.456981 0.317923 0.675278 0.103308 0.408461 0.203245 0.787009 0.124005 0.223453 0.282461 0.341446 0.685620 0.084668 0.186640 0.439464 
0.136909 0.125564 0.362021 0.721136 0.577913 0.102907 0.853226 0.727351 0.475902 0.496465 0.526831 0.475643 0.806302 0.295828 0.479708 0.316083 0.426237 0.011195 0.006148 0.524879 0.292146 0.371031 0.674183 0.091780 0.242329 0.718347 0.140677 0.519934 0.387979 0.770015 0.841042 0.248559 
0.396141 0.413799 0.457731 0.773465 0.587896 0.612957 0.754135 0.452144 0.034895 0.360125 0.570395 0.799473 0.560368 0.424804 0.201289 0.654281 0.633939 0.803461 0.315157 0.125354 0.925714 0.545723 0.587979 0.901297 0.423294 0.811991 0.400317 0.777665 0.112655 0.461560 0.098470 0.305439 
0.455015 0.720393 0.177176 0.832670 0.864895 0.663824 0.053473 0.393729 0.423195 0.824091 0.916438 0.684344 0.981914 0.602819 0.969391 0.258191 0.564049 0.525886 0.163762 0.577335 0.743665 0.927203 0.565467 0.777159 0.062834 0.444720 0.531084 0.847840 0.395514 0.977394 0.943203 0.075630 
0.354152 0.277138 0.852446 0.169859 0.587500 0.613998 0.949418 0.950954 0.259467 0.179304 0.475028 0.043307 0.379394 0.335736 0.770963 0.449035 0.783724 0.429653 0.102052 0.901495 0.541818 0.336507 0.026045 0.319870 0.262621 0.077326 0.575818 0.832337 0.580599 0.237148 0.367994 0.858469 
0.866945 0.260091 0.008691 0.410726 0.359451 0.821409 0.126759 0.286348 0.522391 0.312036 0.707071 0.176798 0.915786 0.192655 0.619872 0.780968 0.744702 0.584932 0.447249 0.929538 0.192196 0.018339 0.603159 0.981021 0.034128 0.199752 0.749978 0.615972 0.749990 0.064587 0.462559 0.897014 
0.184767 0.562595 0.049484 0.408723 0.921894 0.882474 0.371780 0.626555 0.594418 0.922487 0.002447 0.588871 0.474930 0.558939 0.811686 0.335031 0.779338 0.062761 0.105550 0.638043 0.666158 0.829926 0.948471 0.400781 0.778126 0.911958 0.666119 0.479907 0.607953 0.132297 0.416125 0.435935 
0.115355 0.790366 0.138545 0.719610 0.853931 0.820904 0.572007 0.063362 0.112995 0.884567 0.941829 0.903901 0.271229 0.122066 0.649278 0.912998 0.304672 0.247593 0.961203 0.191572 0.510684 0.339562 0.003086 0.992525 0.318413 0.105012 0.120735 0.055670 0.823878 0.996230 0.047915 0.497100 
0.260033 0.371344 0.521020 0.191572 0.962438 0.445735 0.602216 0.237963 0.381184 0.032555 0.634594 0.820370 0.363103 0.319739 0.733245 0.378934 0.664687 0.988632 0.641011 0.840615 0.044506 0.020964 0.325450 0.864442 0.015889 0.297440 0.784981 0.113444 0.709115 0.864453 0.252146 0.355050 
0.987127 0.335903 0.346874 0.588308 0.458046 0.291345 0.369389 0.200287 0.057374 0.921293 0.996079 0.531394 0.406014 0.371643 0.888930 0.715255 0.085201 0.325970 0.676487 0.530613 0.502333 0.239403 0.312381 0.889669 0.925591 0.163080 0.644473 0.271937 0.574547 0.356719 0.631030 0.739539 
0.400217 0.561775 0.461981 0.432285 0.231857 0.820443 0.351492 0.282827 0.073924 0.580178 0.129372 0.514584 0.384922 0.582616 0.312812 0.639864 0.361355 0.281769 0.652732 0.897881 0.721451 0.855316 0.771031 0.183669 0.340538 0.517651 0.862906 0.380784 0.227669 0.060385 0.811940 0.976378 
0.494074 0.388842 0.433370 0.920140 0.702733 0.713129 0.565889 0.007104 0.073260 0.473758 0.672979 0.054562 0.925734 0.649553 0.212144 0.621795 0.035233 0.508766 0.077825 0.739759 0.242709 0.673629 0.191533 0.888549 0.104595 0.975307 0.656282 0.003803 0.772116 0.401026 0.992912 0.138971 
0.314129 0.486204 0.072169 0.588279 0.630723 0.793047 0.920685 0.605064 0.520628 0.911926 0.745949 0.444149 0.177712 0.700414 0.896343 0.099167 0.874338 0.601349 0.879459 0.589494 0.265620 0.368628 0.841442 0.999585 0.877422 0.128415 0.659629 0.651634 0.714692 0.945470 0.007194 0.264060 
0.886934 0.142768 0.980768 0.913358 0.810137 0.743978 0.459354 0.894224 0.708772 0.275249 0.256440 0.643968 0.948700 0.428400 0.727311 0.764981 0.343639 0.037798 0.010293 0.650771 0.282149 0.005033 0.595400 0.913281 0.389110 0.324539 0.301655 0.795402 0.454197 0.929803 0.181571 0.818122 
0.167910 0.232737 0.454242 0.653405 0.385497 0.057369 0.046666 0.041255 0.991938 0.871909 0.806614 0.970146 0.760887 0.710719 0.797406 0.661659 0.372785 0.724081 0.127766 0.292710 0.985880 0.026320 0.561123 0.228418 0.483247 0.306458 0.321626 0.477148 0.543367 0.462848 0.980867 0.861320 
0.135614 0.821047 0.108351 0.436282 0.150754 0.983854 0.093519 0.347594 0.286459 0.300680 0.653018 0.572781 0.690320 0.862516 0.409485 0.887100 0.219445 0.933987 0.699221 0.153848 0.370569 0.222994 0.331641 0.687138 0.410913 0.574103 0.738675 0.474668 0.640961 0.477111 0.204269 0.249586 
0.793899 0.358603 0.144036 0.814230 0.830791 0.241054 0.913909 0.900459 0.763860 0.563180 0.633816 0.431977 0.472007 0.650685 0.280085 0.793647 0.966315 0.641894 0.935867 0.950339 0.485472 0.593621 0.838446 0.716292 0.292747 0.089707 0.588480 0.887203 0.273220 0.935644 0.168372 0.885152 
0.493053 0.452218 0.365602 0.981527 0.309813 0.105640 0.198553 0.070473 0.749996 0.831328 0.754742 0.206639 0.953046 0.419742 0.832057 0.443851 0.822106 0.379371 0.004234 0.481038 0.047837 0.006046 0.158848 0.140835 0.827637 0.630885 0.774082 0.027945 0.500625 0.289181 0.005600 0.657294 
0.167816 0.453180 0.826054 0.488327 0.415484 0.800422 0.057217 0.966332 0.366687 0.217455 0.030340 0.850024 0.932498 0.461151 0.226372 0.638079 0.941709 0.047033 0.178170 0.036007 0.419020 0.266142 0.144656 0.016108 0.061719 0.250376 0.809759 0.608926 0.209476 0.238625 0.538818 0.141650 
0.186598 0.284252 0.004740 0.119836 0.275129 0.656980 0.780599 0.762932 0.474812 0.951650 0.650565 0.489188 0.739691 0.095857 0.508855 0.077523 0.173669 0.398812 0.092435 0.100616 0.909555 0.333386 0.254744 0.764539 0.271949 0.931343 0.364547 0.217718 0.816605 0.818210 0.073680 0.391617 
0.685152 0.272587 0.993835 0.584087 0.512071 0.994077 0.052329 0.965915 0.874883 0.582665 0.764613 0.392129 0.853714 0.322825 0.817589 0.263013 0.404403 0.394389 0.930965 0.909011 0.714971 0.409195 0.835900 0.327965 0.081828 0.464576 0.461417 0.878309 0.517938 0.885542 0.606891 0.790692 
0.950351 0.923530 0.964282 0.762973 0.985077 0.737062 0.534942 0.018687 0.722137 0.170619 0.437537 0.779959 0.904130 0.653526 0.262883 0.156782 0.185879 0.806419 0.441857 0.653932 0.025249 0.815031 0.798821 0.523214 0.030780 0.801330 0.722889 0.463977 0.049418 0.502906 0.125632 0.053332 
0.186627 0.411138 0.249180 0.147000 0.050329 0.011895 0.307772 0.355847 0.668210 0.830728 0.268324 0.308173 0.596806 0.753918 0.062183 0.937719 0.797181 0.552351 0.051975 0.643658 0.987581 0.864008 0.996170 0.352511 0.151989 0.164410 0.495863 0.838438 0.987142 0.989818 0.402064 0.380185 
0.767452 0.793039 0.274467 0.722368 0.959234 0.287676 0.573353 0.617713 0.365416 0.858024 0.375768 0.926052 0.272182 0.841645 0.577097 0.784146 0.099969 0.229618 0.901019 0.573397 0.698490 0.974602 0.420550 0.457456 0.004739 0.743473 0.677046 0.534612 0.680085 0.664435 0.128537 0.142370 
0.531812 0.118059 0.374126 0.280309 0.336159 0.486398 0.380118 0.862246 0.054375 0.907724 0.066181 0.863581 0.093630 0.447136 0.865631 0.886241 0.057098 0.321357 0.515387 0.583677 0.188512 0.838740 0.093995 0.166625 0.457301 0.842830 0.012159 0.196361 0.106020 0.900489 0.849921 0.014251 
0.021700 0.807436 0.054175 0.072145 0.108927 0.867807 0.741141 0.538344 0.389969 0.484033 0.880037 0.878526 0.306819 0.822196 0.994265 0.094482 0.963715 0.363772 0.516237 0.545794 0.245907 0.748040 0.623489 0.885218 0.149494 0.644007 0.091663 0.934251 0.214871 0.583118 0.326522 0.859600 
0.798806 0.885700 0.273973 0.710424 0.101979 0.057473 0.431336 0.556644 0.013522 0.321295 0.890566 0.746876 0.875929 0.235878 0.590378 0.698474 0.501821 0.366864 0.958069 0.437057 0.361524 0.392675 0.900389 0.367684 0.683992 0.640901 0.778427 0.299387 0.177478 0.659486 0.465141 0.301887 
0.832786 0.096091 0.316670 0.869417 0.225239 0.786876 0.714480 0.340425 0.183368 0.153091 0.808075 0.549495 0.424548 0.952459 0.622685 0.873820 0.109680 0.038510 0.135319 0.690656 0.119806 0.236007 0.995652 0.687024 0.850127 0.248009 0.221368 0.179225 0.335481 0.213483 0.885062 0.410242 
0.734503 0.971441 0.220868 0.127961 0.741978 0.254316 0.019327 0.057234 0.161990 0.789254 0.605876 0.575662 0.232349 0.289554 0.002594 0.592491 0.637547 0.303595 0.162448 0.433656 0.352198 0.581636 0.659697 0.511341 0.671976 0.506695 0.255918 0.347321 0.482854 0.579888 0.956137 0.197610 
0.948160 0.556199 0.692312 0.462221 0.929005 0.389553 0.645664 0.385587 0.258446 0.862716 0.463235 0.581464 0.756348 0.571077 0.737102 0.250632 0.874912 0.058895 0.181810 0.101491 0.916059 0.338175 0.995293 0.263498 0.446342 0.091127 0.307391 0.445346 0.888631 0.668976 0.652033 0.643712 
0.652676 0.519166 0.986577 0.127398 0.960985 0.935701 0.162078 0.525171 0.730437 0.462124 0.044514 0.634503 0.369065 0.744651 0.679220 0.526229 0.295905 0.444176 0.577351 0.862271 0.726043 0.541555 0.751035 0.597587 0.963725 0.077404 0.901051 0.240314 0.636154 0.333479 0.584156 0.333929 
0.154246 0.851351 0.520893 0.394841 0.510986 0.738683 0.210772 0.481135 0.112707 0.166217 0.075013 0.206075 0.463223 0.665276 0.182244 0.066925 0.086692 0.406667 0.449167 0.194886 0.800964 0.543369 0.185287 0.012188 0.130241 0.125271 0.278830 0.400324 0.020953 0.890905 0.531228 0.496141 
0.501470 0.753302 0.576416 0.854895 0.064755 0.497357 0.947465 0.560125 0.324510 0.500162 0.672218 0.197686 0.143735 0.147414 0.307998 0.041585 0.084927 0.690161 0.564240 0.394987 0.711311 0.410439 0.928890 0.053351 0.135801 0.343790 0.357109 0.491290 0.733310 0.977807 0.747852 0.468990 
0.220570 0.720112 0.345498 0.563452 0.102211 0.443687 0.369961 0.287186 0.240681 0.992176 0.523070 0.368386 0.431617 0.298168 0.991455 0.781558 0.986818 0.648698 0.826765 0.127197 0.993501 0.105113 0.827011 0.670092 0.854088 0.499661 0.382913 0.223379 0.917277 0.206125 0.351276 0.201206 
0.473464 0.435921 0.601775 0.584966 0.913563 0.391810 0.880128 0.363711 0.869734 0.711434 0.314105 0.729559 0.891017 0.461484 0.143859 0.900271 0.349563 0.878281 0.706214 0.222676 0.905439 0.839397 0.082778 0.071619 0.842246 0.853625 0.872127 0.513796 0.991811 0.301391 0.864828 0.599806 
0.789189 0.872203 0.603785 0.520147 0.761231 0.929913 0.850113 0.402374 0.143927 0.033269 0.888934 0.624776 0.911143 0.701688 0.997058 0.742386 0.926631 0.429129 0.720316 0.655806 0.993447 0.896813 0.852726 0.677687 0.641976 0.246317 0.513163 0.031599 0.546649 0.728040 0.530298 0.916013 
0.176796 0.001486 0.157144 0.232420 0.111755 0.274379 0.762195 0.620823 0.797410 0.456453 0.799825 0.517327 0.508562 0.970873 0.797800 0.240678 0.526394 0.738220 0.724574 0.886691 0.685346 0.462757 0.814967 0.945381 0.104244 0.424837 0.921750 0.121350 0.236525 0.872772 0.006625 0.310485 
0.802127 0.231630 0.737593 0.132285 0.392217 0.741283 0.218538 0.032412 0.083917 0.423337 0.370122 0.767849 0.523224 0.220231 0.729229 0.833845 0.826631 0.576490 0.393284 0.230959 0.272071 0.147200 0.443703 0.087236 0.449325 0.208016 0.974349 0.371387 0.062158 0.511413 0.092748 0.673845 
0.667141 0.816148 0.682842 0.239822 0.018616 0.772257 0.982569 0.123217 0.257853 0.945236 0.178698 0.502670 0.275947 0.723138 0.009766 0.856492 0.534560 0.909930 0.563230 0.889860 0.263221 0.220417 0.858954 0.307830 0.611174 0.672971 0.844155 0.301799 0.470309 0.008097 0.192235 0.434991 
0.739616 0.689034 0.268676 0.427152 0.129617 0.871448 0.449419 0.896475 0.432661 0.828969 0.799104 0.220981 0.435874 0.289093 0.544974 0.095500 0.754140 0.939073 0.939731 0.317260 0.910743 0.360302 0.019967 0.606918 0.307867 0.234690 0.536234 0.212455 0.206370 0.459997 0.471426 0.082153 
0.943937 0.958308 0.125060 0.191866 0.175715 0.840895 0.007955 0.374920 0.597146 0.018426 0.720950 0.517607 0.333609 0.738526 0.025771 0.018502 0.201847 0.274568 0.080741 0.661018 0.076737 0.423246 0.927847 0.795373 0.847880 0.606756 0.028271 0.004579 0.455478 0.047048 0.899494 0.950483 
0.595380 0.487364 0.838296 0.448989 0.750317 0.546634 0.277951 0.738778 0.991051 0.093287 0.299363 0.597200 0.439124 0.932335 0.366210 0.688421 0.636476 0.107365 0.091143 0.938235 0.697489 0.094249 0.492087 0.989078 0.056383 0.091855 0.861788 0.890519 0.379052 0.128890 0.857022 0.610718 
0.077759 0.309560 0.995746 0.688800 0.972508 0.180056 0.678258 0.721761 0.653108 0.598148 0.627120 0.181086 0.559055 0.174463 0.122890 0.677944 0.953278 0.628667 0.458764 0.669713 0.772556 0.882445 0.989319 0.151241 0.006392 0.984179 0.312971 0.949249 0.679512 0.431714 0.107069 0.432531 
0.144005 0.688647 0.660315 0.970584 0.993250 0.471271 0.886887 0.539667 0.830888 0.334463 0.094740 0.150307 0.429618 0.984889 0.862593 0.121342 0.861606 0.865190 0.449441 0.371658 0.424387 0.287331 0.784511 0.046383 0.477259 0.040790 0.458950 0.617829 0.618763 0.250985 0.002839 0.648039 
0.795730 0.695212 0.724194 0.086170 0.739922 0.395436 0.765047 0.663814 0.029298 0.866045 0.587064 0.742491 0.759266 0.994244 0.318380 0.279893 0.389624 0.009459 0.528031 0.617086 0.696050 0.603367 0.671909 0.891799 0.210313 0.417286 0.804493 0.224370 0.192882 0.122486 0.249382 0.445679 
0.056880 0.098785 0.516366 0.307433 0.777881 0.046260 0.952750 0.570684 0.441054 0.330974 0.814384 0.614714 0.591158 0.775471 0.977351 0.340858 0.629066 0.666291 0.803960 0.520555 0.682955 0.088835 0.180440 0.459667 0.652292 0.466031 0.151778 0.853896 0.290963 0.793835 0.447863 0.460036 
0.238997 0.392523 0.221676 0.281078 0.719039 0.521459 0.319093 0.620730 0.983972 0.425956 0.620548 0.977718 0.761156 0.273875 0.606075 0.390934 0.170137 0.811930 0.992160 0.168815 0.038697 0.691008 0.547667 0.194402 0.126589 0.851891 0.905231 0.454886 0.031563 0.090417 0.717702 0.983184 
0.133579 0.368245 0.157584 0.004581 0.973864 0.031955 0.656161 0.498472 0.033445 0.360459 0.492934 0.640579 0.063995 0.290798 0.701244 0.774877 0.371635 0.243221 0.982343 0.670124 0.635256 0.156080 0.012384 0.292948 0.001072 0.151963 0.024325 0.123873 0.757692 0.236019 0.209296 0.243898 
0.593185 0.058091 0.340232 0.501971 0.242753 0.302766 0.018677 0.865080 0.974390 0.659549 0.600323 0.388911 0.709198 0.087564 0.112445 0.139351 0.463379 0.213407 0.265878 0.144995 0.304882 0.153089 0.043979 0.794666 0.053154 0.472268 0.501345 0.013836 0.173610 0.465677 0.381473 0.367009 
0.882042 0.444578 0.021107 0.093161 0.144650 0.711754 0.428069 0.434047 0.347609 0.910950 0.117843 0.285289 0.723119 0.005069 0.155879 0.786084 0.748140 0.455172 0.863940 0.818849 0.826277 0.109870 0.738431 0.064099 0.332568 0.024563 0.926198 0.808072 0.703232 0.477839 0.333995 0.058731 
0.706293 0.353953 0.174850 0.679736 0.119228 0.813988 0.874339 0.658614 0.529752 0.840918 0.448106 0.974640 0.113498 0.779627 0.875965 0.846491 0.051512 0.761180 0.710709 0.023678 0.400789 0.095074 0.484404 0.945731 0.838658 0.203754 0.792846 0.117880 0.945965 0.436576 0.173099 0.469037 
0.601775 0.043064 0.504180 0.944066 0.628605 0.253987 0.478928 0.803559 0.924735 0.312638 0.385999 0.166223 0.133564 0.615013 0.518589 0.491499 0.273529 0.510804 0.226329 0.352489 0.643519 0.221671 0.110364 0.942353 0.754816 0.409267 0.073143 0.785272 0.867104 0.845872 0.910603 0.669951 
0.502847 0.156412 0.043550 0.558277 0.194552 0.226380 0.033872 0.542163 0.328873 0.271107 0.144663 0.428804 0.865421 0.561312 0.526478 0.987793 0.847817 0.346545 0.462344 0.637154 0.315932 0.466859 0.719563 0.331764 0.843366 0.421021 0.534196 0.638791 0.207819 0.546230 0.402493 0.629343 
0.843731 0.358558 0.682925 0.305580 0.516463 0.196183 0.098815 0.514857 0.319136 0.235518 0.796317 0.418524 0.486117 0.777433 0.290782 0.275117 0.160113 0.064840 0.807221 0.335853 0.994215 0.553417 0.178860 0.173374 0.529027 0.779552 0.119299 0.897937 0.773713 0.397368 0.005674 0.209476 
0.548386 0.119916 0.972303 0.401365 0.406820 0.737122 0.149951 0.147595 0.994615 0.986828 0.303965 0.590884 0.261534 0.567460 0.603129 0.908831 0.294317 0.516436 0.363324 0.630018 0.625193 0.798886 0.029016 0.346483 0.286665 0.866055 0.456191 0.737889 0.313201 0.429938 0.032370 0.849015 
0.841339 0.556099 0.679795 0.755853 0.609883 0.025532 0.921170 0.845117 0.325544 0.381314 0.056327 0.448320 0.158438 0.728514 0.381836 0.376282 0.009213 0.457017 0.828371 0.083050 0.198458 0.331999 0.144027 0.670909 0.655101 0.021569 0.777121 0.292767 0.518748 0.367619 0.123257 0.113682 
0.576836 0.295988 0.327633 0.980786 0.056860 0.273718 0.554557 0.145536 0.922769 0.069945 0.201833 0.344889 0.608986 0.632153 0.119212 0.501441 0.029251 0.390913 0.486726 0.270748 0.405826 0.808872 0.018923 0.316647 0.151850 0.771819 0.764637 0.014153 0.863165 0.298984 0.116260 0.781186 
0.365107 0.200037 0.584466 0.779391 0.476789 0.680400 0.794050 0.544264 0.128314 0.347185 0.764534 0.019293 0.834634 0.655430 0.129693 0.797365 0.001467 0.959239 0.218445 0.266466 0.987712 0.513831 0.626226 0.065144 0.368495 0.888678 0.695654 0.386550 0.241852 0.122270 0.108232 0.366769 
0.449899 0.352439 0.140586 0.236537 0.649780 0.547208 0.637617 0.621774 0.994034 0.141377 0.220817 0.691789 0.925244 0.416592 0.600601 0.269004 0.602381 0.433303 0.580758 0.676934 0.235877 0.042223 0.034274 0.464160 0.056710 0.469709 0.641612 0.046660 0.125298 0.614249 0.972891 0.504526 
0.540690 0.519864 0.062021 0.091789 0.642583 0.572624 0.348110 0.372450 0.840323 0.543316 0.076632 0.687596 0.901303 0.839131 0.029253 0.188071 0.395327 0.328543 0.372650 0.701535 0.325942 0.403658 0.457549 0.058684 0.103412 0.730635 0.202411 0.720341 0.855686 0.025116 0.260605 0.778887 
0.751813 0.194833 0.644104 0.622336 0.587621 0.254651 0.843268 0.397501 0.990256 0.098830 0.639002 0.435114 0.905426 0.432277 0.020334 0.765583 0.554350 0.936349 0.814507 0.407813 0.158404 0.241932 0.376465 0.865209 0.318175 0.688491 0.470196 0.207876 0.661114 0.733512 0.392149 0.108409 
0.036241 0.658003 0.193797 0.285168 0.707553 0.374951 0.785015 0.756503 0.641893 0.077497 0.262675 0.740766 0.657281 0.936193 0.044658 0.045043 0.960796 0.236848 0.713041 0.544235 0.045370 0.480347 0.804616 0.180140 0.446866 0.593269 0.149403 0.669798 0.316351 0.645780 0.647784 0.654753 
0.650254 0.143400 0.552635 0.781614 0.797129 0.698997 0.162776 0.801781 0.805047 0.234233 0.852384 0.548613 0.475890 0.865150 0.747899 0.425565 0.294861 0.972918 0.905419 0.645254 0.320034 0.363506 0.384111 0.833957 0.882702 0.350729 0.756071 0.999696 0.689374 0.969384 0.090878 0.105722 
0.617086 0.288113 0.699455 0.826272 0.847775 0.712453 0.446254 0.266663 0.905504 0.104532 0.351749 0.165029 0.775134 0.077114 0.264164 0.932272 0.633416 0.241679 0.121874 0.237895 0.688606 0.219865 0.604599 0.596304 0.149732 0.005836 0.021066 0.304944 0.931312 0.722567 0.917635 0.559235 
0.394665 0.943927 0.983583 0.333324 0.709041 0.689404 0.319865 0.947636 0.459289 0.497169 0.349894 0.012155 0.692879 0.534008 0.814151 0.697314 0.471753 0.901970 0.219987 0.952513 0.192725 0.466994 0.676597 0.325482 0.497063 0.703339 0.022798 0.984033 0.113503 0.537183 0.480261 0.118733 
0.060546 0.079448 0.033289 0.524902 0.069351 0.144185 0.498274 0.419386 0.461135 0.632247 0.822150 0.331222 0.626553 0.479224 0.264672 0.593779 0.407500 0.410079 0.934339 0.349144 0.738194 0.605365 0.427806 0.599114 0.177607 0.265690 0.781559 0.545906 0.154233 0.136358 0.814616 0.792347 
0.305502 0.434648 0.789356 0.239295 0.624680 0.756574 0.448252 0.475400 0.226966 0.419486 0.299482 0.544936 0.735172 0.858159 0.354310 0.601898 0.135695 0.381638 0.672197 0.036849 0.427654 0.665136 0.486404 0.035642 0.697530 0.802100 0.306115 0.482111 0.223385 0.108447 0.743829 0.651788 
0.705253 0.218613 0.313407 0.782767 0.236441 0.076988 0.671915 0.063741 0.017002 0.522834 0.284454 0.469459 0.276192 0.532423 0.838630 0.259534 0.273670 0.352230 0.067850 0.307989 0.389564 0.938661 0.772978 0.673844 0.706917 0.398733 0.075825 0.259276 0.422328 0.223666 0.622235 0.179580 
0.221625 0.745938 0.142173 0.493449 0.917430 0.290994 0.122912 0.532087 0.199754 0.139331 0.785171 0.932687 0.346763 0.352734 0.493398 0.103920 0.996393 0.846834 0.717761 0.274016 0.982535 0.690103 0.764466 0.803796 0.946243 0.063122 0.220582 0.209759 0.878333 0.681546 0.888414 0.361532 
0.898049 0.159843 0.386341 0.012519 0.592495 0.335197 0.503869 0.207908 0.732974 0.070844 0.450761 0.273400 0.118947 0.427521 0.796956 0.867340 0.583324 0.223666 0.037219 0.831353 0.989245 0.690450 0.676800 0.958249 0.699670 0.923061 0.394139 0.437352 0.294441 0.013572 0.842011 0.137230 
0.659144 0.303079 0.247714 0.920358 0.260028 0.739698 0.426520 0.676371 0.195578 0.861605 0.853537 0.960066 0.053171 0.831075 0.618282 0.235713 0.666397 0.601093 0.785013 0.387578 0.767162 0.546592 0.285558 0.962128 0.164680 0.465258 0.992944 0.335652 0.725341 0.745565 0.676499 0.777102 
0.494286 0.289830 0.755346 0.215338 0.478767 0.709448 0.074683 0.394048 0.077863 0.383353 0.202698 0.876285 0.849994 0.849062 0.335974 0.482293 0.888836 0.360756 0.321655 0.811914 0.383082 0.232290 0.902483 0.580756 0.736724 0.009179 0.044712 0.981197 0.401890 0.021253 0.403674 0.684506 
0.429604 0.655589 0.108192 0.322717 0.490851 0.113542 0.969628 0.426066 0.439676 0.859982 0.762638 0.881638 0.159455 0.686004 0.170027 0.346928 0.894006 0.514680 0.097543 0.388346 0.507560 0.848898 0.188450 0.549460 0.475036 0.769197 0.073222 0.679228 0.624613 0.670836 0.687061 0.531848 
0.386762 0.682367 0.875315 0.058695 0.617185 0.722822 0.943674 0.867024 0.737047 0.011385 0.079585 0.470453 0.055554 0.987053 0.279646 0.874558 0.405628 0.462626 0.469225 0.219771 0.155521 0.738970 0.485523 0.512111 0.432086 0.526377 0.249246 0.780357 0.909163 0.617983 0.529747 0.091348 
0.322730 0.490357 0.872032 0.143547 0.290765 0.005322 0.309129 0.624564 0.298393 0.214340 0.034360 0.554737 0.928537 0.859426 0.800243 0.253452 0.045794 0.075298 0.305816 0.008285 0.805356 0.597368 0.231025 0.598119 0.564332 0.660755 0.604664 0.081194 0.389361 0.979525 0.761249 0.304649 
0.228701 0.147503 0.060573 0.765233 0.716566 0.558668 0.302617 0.180120 0.392817 0.849513 0.432419 0.919022 0.677478 0.220551 0.250891 0.205996 0.390582 0.210560 0.590303 0.780501 0.804446 0.386094 0.660371 0.604375 0.584654 0.431186 0.182984 0.492484 0.895273 0.080922 0.167381 0.620166 
0.679252 0.433928 0.983997 0.233072 0.707171 0.714194 0.317470 0.186982 0.285058 0.351446 0.461664 0.555859 0.920417 0.372002 0.465986 0.035515 0.242788 0.442309 0.270222 0.753093 0.727950 0.749076 0.672938 0.763322 0.397993 0.358767 0.903485 0.766200 0.196576 0.819651 0.458692 0.322758 
0.086660 0.935156 0.890547 0.187557 0.586019 0.467182 0.926610 0.088271 0.025569 0.322615 0.388647 0.313294 0.281698 0.530079 0.391304 0.579214 0.074135 0.404346 0.544056 0.131136 0.627006 0.608473 0.973304 0.823566 0.492326 0.859348 0.289350 0.656893 0.309219 0.473314 0.636473 0.679328 
0.243129 0.405959 0.580831 0.585854 0.211158 0.155191 0.628450 0.211158 0.221584 0.783900 0.359933 0.155859 0.068324 0.691140 0.010896 0.902277 0.674215 0.745899 0.938253 0.652763 0.048064 0.016200 0.261032 0.463703 0.371600 0.991782 0.826547 0.999720 0.808163 0.168663 0.886687 0.996130 
0.114516 0.143881 0.619141 0.214440 0.255983 0.516867 0.030990 0.975641 0.306417 0.999455 0.266996 0.288063 0.194371 0.783251 0.433958 0.661324 0.423294 0.530185 0.474621 0.987500 0.498571 0.018485 0.522915 0.912525 0.442019 0.386199 0.085892 0.177045 0.498533 0.407129 0.784152 0.751578 
0.200402 0.019196 0.095172 0.992609 0.979362 0.812745 0.896417 0.000891 0.531785 0.695978 0.395651 0.802834 0.438167 0.433075 0.889593 0.307571 0.105684 0.554951 0.707972 0.426032 0.959320 0.276116 0.078356 0.561926 0.826315 0.790980 0.031749 0.907680 0.441431 0.402801 0.305349 0.095239 
0.891000 0.829015 0.055122 0.340508 0.036523 0.780963 0.891344 0.309646 0.536239 0.928234 0.865344 0.364014 0.843911 0.446587 0.486089 0.576930 0.117514 0.447929 0.750085 0.968564 0.534566 0.313183 0.734144 0.892748 0.102035 0.233586 0.843375 0.776383 0.867337 0.130864 0.121759 0.821988 
0.207815 0.415509 0.330018 0.264438 0.492023 0.257474 0.320953 0.599885 0.911354 0.143936 0.380446 0.857151 0.703017 0.704624 0.129540 0.175623 0.106389 0.114197 0.591083 0.663598 0.154624 0.448317 0.784663 0.061419 0.583174 0.396520 0.188248 0.359699 0.190651 0.549430 0.957792 0.543200 
0.949353 0.857495 0.968794 0.813698 0.125987 0.779128 0.082658 0.310647 0.616332 0.458690 0.678959 0.898833 0.710092 0.097872 0.546430 0.201575 0.134160 0.615745 0.547775 0.424592 0.177433 0.669350 0.913827 0.686613 0.541026 0.176375 0.746286 0.791015 0.205408 0.677329 0.326646 0.971245 
0.833829 0.225249 0.693311 0.403002 0.123587 0.479600 0.459444 0.758598 0.931505 0.827911 0.640216 0.611242 0.792366 0.716931 0.815432 0.489564 0.929286 0.752144 0.978756 0.633770 0.598648 0.651313 0.726079 0.681667 0.020413 0.451130 0.744563 0.109332 0.774942 0.233737 0.690470 0.070105 
0.811188 0.438104 0.021573 0.895346 0.812233 0.102665 0.898945 0.279240 0.754594 0.066632 0.114574 0.983370 0.180754 0.091571 0.621130 0.040288 0.711562 0.853920 0.310316 0.243642 0.865324 0.969588 0.403710 0.599925 0.774670 0.802453 0.469344 0.180162 0.551721 0.017380 0.906319 0.074173 
0.041106 0.184901 0.992954 0.280479 0.527183 0.038357 0.900328 0.842409 0.550602 0.995370 0.886513 0.147194 0.914580 0.457937 0.765405 0.531884 0.456918 0.031154 0.026553 0.898230 0.275060 0.011468 0.458692 0.823964 0.747719 0.764499 0.027965 0.385383 0.548965 0.337445 0.752628 0.013340 
0.751972 0.805833 0.794237 0.543239 0.340833 0.158404 0.151137 0.618583 0.044419 0.381193 0.708297 0.247883 0.888752 0.934394 0.941707 0.479585 0.720899 0.466550 0.707364 0.593388 0.668274 0.680824 0.813371 0.740863 0.339905 0.338275 0.610285 0.931550 0.570906 0.135213 0.994465 0.737629 
0.715841 0.905198 0.201628 0.457729 0.948033 0.490219 0.037931 0.231381 0.308268 0.998639 0.345203 0.463726 0.601212 0.270357 0.726171 0.644527 0.292482 0.962598 0.405812 0.734170 0.707612 0.674052 0.660598 0.383704 0.481118 0.169113 0.844426 0.164386 0.650458 0.831504 0.071752 0.539199 
0.889534 0.056096 0.691325 0.206507 0.930288 0.621518 0.481781 0.677664 0.156434 0.887412 0.305456 0.417439 0.567166 0.867222 0.441266 0.727642 0.499653 0.263739 0.252893 0.511898 0.841771 0.335301 0.674212 0.084911 0.650402 0.502509 0.363043 0.950188 0.767942 0.341390 0.019406 0.272145 
0.542884 0.092825 0.241500 0.850484 0.437334 0.834762 0.275816 0.151206 0.535071 0.179066 0.649908 0.750509 0.581004 0.021319 0.293423 0.919874 0.785711 0.921969 0.635661 0.532127 0.076804 0.335556 0.003228 0.612620 0.527524 0.707742 0.161079 0.079692 0.797045 0.611700 0.623829 0.031358 
0.286429 0.506411 0.925605 0.520246 0.680263 0.547970 0.575854 0.383364 0.860491 0.315983 0.198580 0.756554 0.408642 0.548266 0.357816 0.912764 0.645629 0.278027 0.599337 0.756174 0.755332 0.486770 0.076737 0.178247 0.044091 0.465097 0.603760 0.751919 0.676775 0.713521 0.432467 0.709000 
0.280599 0.980275 0.473434 0.807188 0.517730 0.403575 0.359583 0.005099 0.621790 0.136134 0.121858 0.892982 0.565199 0.004353 0.046365 0.038896 0.412309 0.528737 0.973330 0.712559 0.916965 0.246607 0.394112 0.537471 0.676057 0.373891 0.370134 0.918728 0.994101 0.744606 0.771725 0.420770 
0.674603 0.268561 0.357921 0.892065 0.111850 0.284019 0.603477 0.205979 0.746814 0.092984 0.025198 0.730718 0.469506 0.716021 0.438554 0.610905 0.402600 0.798286 0.364270 0.595948 0.179834 0.288102 0.397450 0.141432 0.568604 0.702966 0.237905 0.756282 0.776907 0.915521 0.463111 0.403546 
0.597469 0.048847 0.911470 0.303696 0.398000 0.773870 0.229742 0.459870 0.201190 0.338716 0.845378 0.968191 0.520284 0.605441 0.942601 0.407001 0.081901 0.436981 0.204077 0.789266 0.267226 0.607715 0.660005 0.777502 0.067757 0.986437 0.648974 0.899318 0.186156 0.941304 0.112996 0.678244 
0.222322 0.884332 0.434208 0.767232 0.997027 0.907721 0.763805 0.168315 0.905801 0.431815 0.022583 0.151987 0.455000 0.343901 0.931851 0.981691 0.439297 0.939269 0.379399 0.968024 0.615034 0.236576 0.757406 0.247967 0.592503 0.723086 0.175757 0.224983 0.917049 0.452111 0.898162 0.124904 
0.360932 0.047519 0.792151 0.763764 0.545423 0.402541 0.482655 0.820505 0.849754 0.747605 0.674723 0.715152 0.805104 0.696361 0.692735 0.851046 0.638224 0.126690 0.337466 0.120909 0.879815 0.596670 0.818921 0.059337 0.871182 0.007831 0.108290 0.726144 0.396364 0.733195 0.981729 0.562611 
0.700172 0.776662 0.995357 0.306119 0.419117 0.091134 0.360825 0.634120 0.421621 0.715839 0.312931 0.776779 0.634339 0.871579 0.967533 0.552036 0.327774 0.854796 0.743572 0.509259 0.480480 0.840731 0.669830 0.422735 0.281822 0.276684 0.958263 0.121782 0.308950 0.900902 0.699110 0.856593 
0.542925 0.661910 0.369395 0.911496 0.792710 0.278220 0.445814 0.567127 0.143546 0.597112 0.705980 0.634869 0.871327 0.418187 0.940736 0.919602 0.606364 0.227392 0.112627 0.323991 0.810063 0.733953 0.911979 0.962218 0.326041 0.667501 0.812168 0.075200 0.718971 0.657272 0.492301 0.027273 
0.122183 0.737673 0.581052 0.970412 0.064368 0.019830 0.913884 0.019648 0.926962 0.308000 0.895185 0.758595 0.237869 0.356329 0.402908 0.113058 0.631776 0.282517 0.210054 0.239010 0.760439 0.968761 0.083731 0.652281 0.057566 0.390416 0.581798 0.064669 0.200644 0.125495 0.027452 0.800175 
0.049355 0.724601 0.000334 0.332158 0.766298 0.996901 0.856634 0.397658 0.741341 0.415117 0.828754 0.688888 0.491792 0.566171 0.572092 0.790909 0.671839 0.994781 0.421484 0.174547 0.882600 0.775337 0.400126 0.253318 0.093626 0.123618 0.216778 0.016498 0.907636 0.272282 0.159197 0.566060 
0.143752 0.412181 0.133968 0.310144 0.012938 0.068101 0.621579 0.441339 0.157345 0.269429 0.513803 0.990413 0.178273 0.962611 0.490410 0.557960 0.475178 0.627522 0.384119 0.686588 0.337050 0.882833 0.339832 0.428948 0.579197 0.349132 0.879984 0.264780 0.986671 0.474529 0.706681 0.410153 
0.826082 0.814936 0.172162 0.563069 0.949555 0.196578 0.648786 0.983182 0.595730 0.896162 0.816823 0.316524 0.058374 0.473316 0.541506 0.559450 0.431384 0.719463 0.317404 0.638669 0.508541 0.255084 0.003635 0.636082 0.418663 0.399097 0.978903 0.042185 0.856290 0.362239 0.471013 0.147182 
0.723977 0.288288 0.559218 0.721098 0.021427 0.370535 0.299416 0.500668 0.605229 0.570518 0.891033 0.672456 0.575352 0.029355 0.808828 0.195145 0.472400 0.192957 0.953685 0.598340 0.564552 0.794117 0.424977 0.701263 0.479364 0.634458 0.644626 0.220530 0.101983 0.049687 0.622777 0.468889 
0.431151 0.016873 0.603226 0.635784 0.931067 0.746445 0.700914 0.426496 0.250157 0.896010 0.965108 0.576059 0.556595 0.931782 0.897051 0.216389 0.102038 0.847264 0.076161 0.133676 0.411059 0.451109 0.922970 0.734933 0.712927 0.139186 0.155344 0.043574 0.365066 0.062502 0.876075 0.242554 
0.302205 0.222861 0.658158 0.376196 0.302448 0.578642 0.236750 0.115065 0.066735 0.838127 0.653432 0.101113 0.029281 0.816021 0.766137 0.748529 0.102734 0.294510 0.924468 0.862407 0.754307 0.812129 0.039926 0.686068 0.172512 0.338428 0.722606 0.452210 0.583053 0.570406 0.857733 0.523618 
0.937086 0.334176 0.121811 0.273898 0.296142 0.249855 0.451286 0.042609 0.532389 0.796497 0.554137 0.575045 0.328354 0.385711 0.017686 0.402946 0.437631 0.959422 0.370255 0.830184 0.005289 0.762214 0.140093 0.177997 0.688818 0.429656 0.893450 0.638088 0.092254 0.288015 0.601904 0.954651 
0.724410 0.882530 0.296383 0.131848 0.608969 0.789533 0.370417 0.395614 0.931108 0.515467 0.619538 0.754066 0.029373 0.894361 0.261803 0.005245 0.546813 0.827631 0.432848 0.217641 0.417317 0.727389 0.463300 0.982627 0.911588 0.385714 0.906875 0.860242 0.033220 0.018610 0.706201 0.722995 
0.549607 0.580245 0.265840 0.346227 0.957710 0.767791 0.959826 0.487676 0.716570 0.740504 0.846566 0.525770 0.071649 0.831170 0.946020 0.375595 0.658374 0.198666 0.476820 0.275680 0.399086 0.664346 0.263841 0.687599 0.550058 0.113072 0.529188 0.397219 0.818545 0.441540 0.755351 0.550060 
0.587810 0.013118 0.686607 0.430145 0.029106 0.592749 0.897093 0.784008 0.613452 0.168587 0.770028 0.713036 0.007421 0.360338 0.659275 0.922621 0.561528 0.459496 0.143772 0.947849 0.477300 0.106272 0.422979 0.568982 0.862358 0.511259 0.727818 0.143588 0.874028 0.766208 0.896895 0.036672 
0.128944 0.996587 0.567337 0.933999 0.309344 0.631959 0.858349 0.672152 0.425746 0.351650 0.183755 0.544114 0.869784 0.815878 0.577213 0.125215 0.330887 0.753899 0.188746 0.668168 0.514790 0.713725 0.556909 0.534706 0.227289 0.179109 0.409771 0.422823 0.075856 0.975727 0.472476 0.618653 
0.376128 0.099677 0.078571 0.475573 0.065039 0.990439 0.184962 0.878805 0.996317 0.569498 0.052603 0.322350 0.583195 0.090378 0.835386 0.291792 0.596284 0.793260 0.263427 0.243580 0.810119 0.369795 0.116479 0.442495 0.726835 0.043751 0.110273 0.737614 0.187369 0.532865 0.594444 0.389737 
0.190131 0.639667 0.845036 0.950485 0.629732 0.865341 0.699720 0.109241 0.061562 0.680346 0.460529 0.510967 0.395550 0.566914 0.812741 0.562721 0.895789 0.774386 0.440784 0.902253 0.875079 0.561300 0.176172 0.509345 0.276092 0.982718 0.988750 0.605520 0.480381 0.057731 0.511651 0.088877 
0.535519 0.021598 0.648404 0.260466 0.517091 0.871807 0.238989 0.983809 0.571308 0.173165 0.134787 0.601921 0.939966 0.414475 0.043819 0.896419 0.826000 0.538231 0.382882 0.105360 0.885226 0.605804 0.098753 0.372595 0.380814 0.535220 0.813329 0.022229 0.937607 0.809303 0.801702 0.593771 
0.051421 0.956458 0.502019 0.915438 0.886631 0.421848 0.946527 0.903909 0.058629 0.310506 0.037072 0.065852 0.306059 0.390412 0.093415 0.169455 0.488661 0.855768 0.240461 0.333445 0.516765 0.604471 0.795257 0.207077 0.656044 0.888262 0.343551 0.329463 0.276776 0.833195 0.899835 0.634355 
0.429560 0.455340 0.340817 0.262591 0.945479 0.602142 0.020123 0.604917 0.260854 0.285439 0.200926 0.102803 0.322288 0.592476 0.945681 0.088361 0.509360 0.486767 0.078998 0.577559 0.973907 0.971010 0.090003 0.811194 0.086182 0.365186 0.011835 0.542527 0.243425 0.465849 0.744738 0.423474 
0.004758 0.933998 0.747227 0.636060 0.815594 0.305668 0.044349 0.472121 0.769567 0.857357 0.937217 0.386202 0.420340 0.071912 0.818796 0.816035 0.556831 0.992363 0.340361 0.892828 0.890870 0.216352 0.247389 0.095658 0.918763 0.586425 0.048900 0.547381 0.670850 0.732602 0.600424 0.390313 
0.662963 0.396903 0.838700 0.567744 0.220986 0.841245 0.504533 0.910566 0.007226 0.522360 0.279193 0.922661 0.886801 0.732781 0.880884 0.690866 0.863496 0.012219 0.183210 0.381414 0.681219 0.612003 0.790485 0.112454 0.846136 0.374494 0.804634 0.594198 0.453776 0.507833 0.002003 0.737581 
0.387118 0.005332 0.060438 0.275459 0.362049 0.365524 0.992810 0.131082 0.643041 0.534349 0.250439 0.847581 0.858742 0.981610 0.640788 0.214295 0.082560 0.129703 0.371809 0.071338 0.955419 0.084459 0.724733 0.378961 0.014676 0.348595 0.953471 0.019452 0.744834 0.734890 0.584688 0.356194
[truncated: 2,490,025 more chars]
