# Supplementary material for: Constructing network topologies for multiple signal-encoding functions
Source: BMC Syst Biol. 2019 Jan 11;13:6. doi: 10.1186/s12918-018-0676-5 (PMC6330498; doi:10.1186/s12918-018-0676-5)
Supplement: Supplementary file 5 — The original codes used for three-node merging of functional modules. (ZIP 1162 kb) [file 12918_2018_676_MOESM5_ESM.zip › ode.cpp]

#include "head.h"

double FN( int c, double x, double K )
{
	if ( c == 0 )
		return 0;
	else
		return (0.5*(c+1) - c*x)/K;
}


int func_f( double t, const double y[], double f[], void *paras )
{    
	double fp;
	double BE = 0.2;
	for ( int i = 0; i < NodeN; i ++ )     //Li: the equation of the ith node.                                       
	{
		fp = 0;
		for ( int j = 0; j < 3; j ++ )
			fp = fp + C[ j ][ i ] * Vz[ j ][ i ] * y[ j ] * FN(C[ j ][ i ], y[ i ], Kz[ j ][ i ]) / (1 + FN(C[ j ][ 0 ],y[ 0 ],Kz[ j ][ 0 ]) + FN(C[ j ][ 1 ],y[ 1 ],Kz[ j ][ 1 ]) + FN(C[ j ][ 2 ],y[ 2 ],Kz[ j ][ 2 ]));
		
		/*f[ i ] = Vb[ i ][ 0 ] * BE * ( 1 -  y[ i ] ) / ( 1 - y[ i ] + Kb[ i ][ 0 ] ) - Vb[ i ][ 1 ] * BE * y[ i ] / ( y[ i ] + Kb[ i ][ 1 ] ) + fp;*/
		f[ i ] = fp;
		if ( i !=0 && C[ 0 ][ i ] != 1 && C[ 1 ][ i ] != 1 && C[ 2 ][ i ] != 1)
			f[ i ] += Vb[ i ][ 0 ] * BE * ( 1 -  y[ i ] ) / ( 1 - y[ i ] + Kb[ i ][ 0 ] );

		if ( C[ 0 ][ i ] != -1 && C[ 1 ][ i ] != -1 && C[ 2 ][ i ] != -1)
			f[ i ] += - Vb[ i ][ 1 ] * BE * y[ i ] / ( y[ i ] + Kb[ i ][ 1 ] );
	}                                          //Li: iÑ­»·½áÊø

	f[ 0 ] = f[ 0 ] + VI * INPT * ( 1 -  y[ 0 ] ) / ( 1 - y[ 0 ] + KI );

	return GSL_SUCCESS;
}

int jac( double t, const double y[], double *dfdy, double dfdt[], void *params ) 
{
	double tmp[ NodeN ][ NodeN ] = { 0 };
	double fm, fz;
	double BE = 0.2;
	for ( int i = 0; i < NodeN; i ++ )
	{
		for ( int j = 0; j < NodeN; j ++ )
		{
			fz = FN(C[ j ][ i ], y[ i ], Kz[ j ][ i ]);
			fm = 1 + FN(C[ j ][ 0 ],y[ 0 ],Kz[ j ][ 0 ]) + FN(C[ j ][ 1 ],y[ 1 ],Kz[ j ][ 1 ]) + FN(C[ j ][ 2 ],y[ 2 ],Kz[ j ][ 2 ]);
			if ( C[ j ][ i ] != 0 )
			{
				tmp[ i ][ j ] += C[ j ][ i ] * Vz[ j ][ i ] * fz / fm;
				tmp[ i ][ i ] += C[ j ][ i ] * Vz[ j ][ i ] * y[ j ] * C[ j ][ i ] * ( -1) / Kz[ j ][ i ] *( fm - fz) / pow(fm, 2);
				for ( int k = 0; k < NodeN; k ++ )
				{
					if ( C[ j ][ k ] != 0 && k != i ) // k ÓëiÍ¬Ê±¾ºÕùÃ¸j£»
						tmp[ i ][ k ] += C[ j ][ i ] * Vz[ j ][ i ] * y[ j ] * C[ j ][ k ] / Kz[ j ][ k ] * fz / pow(fm, 2);
				}
			}
		}
		/*tmp[ i ][ i ] += - Vb[ i ][ 0 ] * BE * Kb[ i ][ 0 ] / pow( 1 - y[ i ] + Kb[ i ][ 0 ], 2 ) - Vb[ i ][ 1 ] * BE * Kb[ i ][ 1 ] / pow( y[ i ] + Kb[ i ][ 1 ], 2 );*/
		if ( i !=0 && C[ 0 ][ i ] != 1 && C[ 1 ][ i ] != 1 && C[ 2 ][ i ] != 1)
			tmp[ i ][ i ] +=  - Vb[ i ][ 0 ] * BE * Kb[ i ][ 0 ] / pow( 1 - y[ i ] + Kb[ i ][ 0 ], 2 );

		if ( C[ 0 ][ i ] != -1 && C[ 1 ][ i ] != -1 && C[ 2 ][ i ] != -1)
			tmp[ i ][ i ] += - Vb[ i ][ 1 ] * BE * Kb[ i ][ 1 ] / pow( y[ i ] + Kb[ i ][ 1 ], 2 );
	}

	tmp[ 0 ][ 0 ] -= INPT * VI * KI / pow( 1 - y[ 0 ] + KI, 2 );

	gsl_matrix_view dfdy_mat = gsl_matrix_view_array(dfdy, NodeN, NodeN);
	gsl_matrix *m = &dfdy_mat.matrix;

	for ( int i = 0; i < NodeN; i ++ )
		for ( int j = 0; j < NodeN; j ++ )
			gsl_matrix_set( m, i, j, tmp[ i ][ j ] );

	return GSL_SUCCESS;
}
