# Supplementary material for: Constructing network topologies for multiple signal-encoding functions
Source: BMC Syst Biol. 2019 Jan 11;13:6. doi: 10.1186/s12918-018-0676-5 (PMC6330498; doi:10.1186/s12918-018-0676-5)
Supplement: Supplementary file 5 — The original codes used for three-node merging of functional modules. (ZIP 1162 kb) [file 12918_2018_676_MOESM5_ESM.zip › solver.cpp]

#include "head.h"

int solver( double * y, double * h, double tstart, double tend, int max_step, int * counter, double tb[], double yb[][ NodeN ] )
{	
	/*cout << "INPT = "<< INPT << endl;*/
	int status;
	const gsl_odeiv_step_type * T = gsl_odeiv_step_rkf45;			// Li:Ñ¡Ôñode·½³ÌµÄ½â·¨£ºÒþÊ½¸ßË¹¶þ½×Áú¸ñ rk2imp   rkf45  bsimp
	gsl_odeiv_step * s = gsl_odeiv_step_alloc ( T, NodeN );
	gsl_odeiv_control * c = gsl_odeiv_control_y_new ( 1e-6, 0.0 );	//Á½¸ö²ÎÊý·Ö±ðÎª£ºeps_abs, ¾ø¶ÔÎó²î£»eps_rel.Ïà¶ÔÎó²î£»
	gsl_odeiv_evolve * e = gsl_odeiv_evolve_alloc ( NodeN );
	gsl_odeiv_system sys;
	sys.function = func_f; // My function;                                      
	sys.jacobian = jac;
	sys.dimension = NodeN;
	sys.params = NULL;

	double t = tstart;
	* counter = 0;                      //Li: ³õÊ¼»¯tb[6000]µÄµÚÒ»¸öÔªËØ
	tb[ * counter ] = t;

	for ( int i = 0; i < NodeN; i ++ )
	{
		if ( y[ i ] < 0 )
			y[ i ] = 0;

		if ( y[ i ] > 1)
			y[ i ] = 1;

		yb[ * counter ][ i ] = y[ i ];      //Li: ³õÊ¼»¯yb[10000][3]µÄµÚÒ»ÐÐÔªËØ      
	}

	( * counter ) ++;

	int sign = 1;

	while ( t < tend )
	{
		status = gsl_odeiv_evolve_apply( e, c, s, &sys, &t, tend, h, y);  
		if ( status != GSL_SUCCESS )     
		{
			sign = 0;
			break;
		}

		tb[ * counter ] = t;	                    //Li: °ÑµÚ*counter´ÎµÄ½á¹û¼ÇÂ¼ÔÚtb[ * counter ] ÖÐ 

		for ( int i = 0; i < NodeN; i ++ )                
		{
			if ( y[ i ] < 0)
				y[ i ] = 0;    

			if ( y[ i ] >1)
				y[ i ] = 1;

			yb[ * counter ][ i ] = y[ i ];         //Li: °ÑµÚ*counter´ÎµÄ½á¹û¼ÇÂ¼ÔÚyb[ * counter ][ i ]£¨i=1-3£©ÖÐ 
		}

		( * counter ) ++;

		if ( * counter >= max_step )              //Li: Èç¹û*counter´ÎÊý´óÓÚ»òµÈÓÚ6000£¨³¬¹ý²½ÊýÉÏÏÞ£©£¬Áîsign=-1£¬²¢Í£Ö¹
		{
			sign = -1;
			break;
		}

	}    //Li:  whileÑ­»·½áÊø


	gsl_odeiv_evolve_free (e);        //Li: ÊÍ·Å¿Õ¼ä
	gsl_odeiv_control_free (c);
	gsl_odeiv_step_free (s);  

	return sign;          // ·µ»ØÖµÎª0£¬´ú±í¼ÆËãÊ§°Ü£»·µ»ØÖµÎª1£¬´ú±í¼ÆËã³É¹¦£»·µ»ØÖµÎª-1£¬´ú±í´ïµ½²½ÊýÉÏÏÞ          
}
